# Supplementary material for: Acute in vivo proximity labeling for membrane targeted proteomics in neuronal circuits
Source: bioRxiv. 2026 Jul 16:2025.12.04.691871. Preprint. [Version 3] doi: 10.64898/2025.12.04.691871 (PMC13345169; doi:10.64898/2025.12.04.691871)
Supplement: Supplement 2 — Table S1 [excel]. Individual sample Log2 quantity protein levels for all experiments [file media-2.xlsx]

## Sheet: PFC Nrxn-TurboID
PG.ProteinAccessions	PG.ProteinDescriptions	PG.UniProtIds	PG.ProteinNames	PG.IsCandidate	PG.Completeness	PG.CV	PG.AvgLog2Quantity	[1] Ex09092022_72_KimLab_PFC1.raw.PG.Log2Quantity	[2] Ex09092022_42_KimLab_PFC2.raw.PG.Log2Quantity	[3] Ex09092022_70_KimLab_PFC3.raw.PG.Log2Quantity	[4] Ex09092022_64_KimLab_PFC4.raw.PG.Log2Quantity	[5] Ex09092022_54_KimLab_PFC5.raw.PG.Log2Quantity	[6] Ex09092022_50_KimLab_PFC6.raw.PG.Log2Quantity
95620		95620	STREP_Streptavidin	FALSE	100	1.18785	19.8978	19.2489	22.1238	18.1435	19.1701	22.3177	18.3827
A0A075B5K8;A0A0B4J1I0;A0A140T8M0;A0A140T8N1;P01631	Ig-like domain-containing protein;Ig-like domain-containing protein;Ig-like domain-containing protein;Ig-like domain-containing protein;Ig kappa chain V-II region 26-10	A0A075B5K8;A0A0B4J1I0;A0A140T8M0;A0A140T8N1;P01631	A0A075B5K8_MOUSE;A0A0B4J1I0_MOUSE;A0A140T8M0_MOUSE;A0A140T8N1_MOUSE;KV2A7_MOUSE	TRUE	33.3	0.536588	20.3527	14.6186	19.7765	15.2561	15.3708	20.9289	15.6203
A0A075B5N4	Ig-like domain-containing protein	A0A075B5N4	A0A075B5N4_MOUSE	FALSE	33.3	0.433992	18.1735	11.6269	17.716	12.4193	11.7848	18.631	14.4079
A0A075B5S1;A0A075B5S9	Ig-like domain-containing protein	A0A075B5S1;A0A075B5S9	A0A075B5S1_MOUSE;A0A075B5S9_MOUSE	FALSE	66.7	1.80408	16.7133	9.59104	20.777	14.4554	16.2579	10.844	15.3629
A0A075B5T3;P01796;P01797;P01799;P01800;P01801;P01802	Ig-like domain-containing protein;Ig heavy chain V-III region A4;Ig heavy chain V-III region U61;Ig heavy chain V-III region ABE-47N;Ig heavy chain V-III region T957;Ig heavy chain V-III region J606;Ig heavy chain V-III region W3082	A0A075B5T3;P01796;P01797;P01799;P01800;P01801;P01802	A0A075B5T3_MOUSE;HVM27_MOUSE;HVM28_MOUSE;HVM30_MOUSE;HVM31_MOUSE;HVM32_MOUSE;HVM33_MOUSE	TRUE	33.3	0.577112	15.5954	11.3791	14.9703	11.5207	11.6554	16.2206	12.9486
A0A075B5T4;A0A075B5T7;A0A075B5W5;A0A075B5X2;A0A075B5Y3;A0A075B674;A0A075B680;A0A0B4J1J7;A0A0B4J1M0;P06327	Ig-like domain-containing protein;Ig-like domain-containing protein;Ig-like domain-containing protein;Ig-like domain-containing protein;Ig-like domain-containing protein;Ig-like domain-containing protein;Ig-like domain-containing protein;Ig-like domain-containing protein;Ig-like domain-containing protein;Ig heavy chain V region VH558 A1/A4	A0A075B5T4;A0A075B5T7;A0A075B5W5;A0A075B5X2;A0A075B5Y3;A0A075B674;A0A075B680;A0A0B4J1J7;A0A0B4J1M0;P06327	A0A075B5T4_MOUSE;A0A075B5T7_MOUSE;A0A075B5W5_MOUSE;A0A075B5X2_MOUSE;A0A075B5Y3_MOUSE;A0A075B674_MOUSE;A0A075B680_MOUSE;A0A0B4J1J7_MOUSE;A0A0B4J1M0_MOUSE;HVM52_MOUSE	FALSE	33.3	0.189831	14.8412	9.92492	14.6464	10.4453	10.0868	15.036	12.9501
A0A075B5V1	Ig-like domain-containing protein	A0A075B5V1	A0A075B5V1_MOUSE	TRUE	100	1.50174	12.5853	10.9169	15.1589	10.3494	11.3366	16.1815	11.5683
A0A0A6YVU8;Q9JKV1	Predicted pseudogene 9774;Proteasomal ubiquitin receptor ADRM1	A0A0A6YVU8;Q9JKV1	A0A0A6YVU8_MOUSE;ADRM1_MOUSE	TRUE	100	0.693642	11.3878	10.9875	8.67994	12.0105	12.5332	11.2818	12.8339
A0A0A6YW67;P0CG49;P0CG50;P62979;P62983;P62984	Predicted pseudogene 8797;Polyubiquitin-B;Polyubiquitin-C;Ubiquitin-40S ribosomal protein S27a;Ubiquitin-40S ribosomal protein S27a;Ubiquitin-60S ribosomal protein L40	A0A0A6YW67;P0CG49;P0CG50;P62979;P62983;P62984	A0A0A6YW67_MOUSE;UBB_MOUSE;UBC_MOUSE;RS27A_HUMAN;RS27A_MOUSE;RL40_MOUSE	TRUE	100	1.07509	16.9367	16.9695	16.7625	15.4295	16.03	17.3217	19.1072
A0A0A6YWI9	Ig-like domain-containing protein	A0A0A6YWI9	A0A0A6YWI9_MOUSE	FALSE	50	1.11286	14.3287	11.0567	15.1555	11.0794	10.7304	16.7512	12.503
A0A0A6YY83	Protocadherin 7	A0A0A6YY83	A0A0A6YY83_MOUSE	TRUE	100	1.12729	12.4913	10.9722	10.737	10.0598	13.9816	15.1675	14.0294
A0A0B4J1J5	Ig-like domain-containing protein	A0A0B4J1J5	A0A0B4J1J5_MOUSE	FALSE	33.3	1.09176	17.9315	13.7296	16.4524	12.3622	13.8115	19.4106	14.0091
A0A0G2JE99;P01843	Ig-like domain-containing protein;Ig lambda-1 chain C region	A0A0G2JE99;P01843	A0A0G2JE99_MOUSE;LAC1_MOUSE	FALSE	33.3	0.0483036	14.8062	11.8353	14.8555	11.8127	11.5462	14.7569	11.0891
A0A0N4SUI7	Negative regulator of P-body association	A0A0N4SUI7	A0A0N4SUI7_MOUSE	FALSE	66.7	1.33353	10.9745	10.1186	8.98724	10.1356	10.2902	9.42168	13.3537
A0A140LI88	Ankyrin repeat domain-containing protein 31	A0A140LI88	ANR31_MOUSE	FALSE	83.3	0.782261	14.9728	13.1614	9.08452	13.0926	15.8292	16.3738	16.4073
A0A140T8M3	Ig-like domain-containing protein	A0A140T8M3	A0A140T8M3_MOUSE	FALSE	33.3	1.04909	13.339	9.78866	11.9619	10.3073	9.94673	14.716	12.8621
A0A1D5RLD8;P16858;S4R1W1	Glyceraldehyde-3-phosphate dehydrogenase	A0A1D5RLD8;P16858;S4R1W1	A0A1D5RLD8_MOUSE;G3P_MOUSE;S4R1W1_MOUSE	FALSE	100	0.542072	19.0319	18.1812	19.7805	18.1285	19.053	20.0723	18.9761
A0A1W2P6Q8;A0A1W2P7H4;A0A1W2P7S8;A0A1W2P7Z8;A0A1W2P855;Q6A068	Predicted gene 9040;Predicted gene 9048;Predicted gene, 32717;Predicted gene 9045;Predicted gene 9046;Cell division cycle 5-like protein	A0A1W2P6Q8;A0A1W2P7H4;A0A1W2P7S8;A0A1W2P7Z8;A0A1W2P855;Q6A068	A0A1W2P6Q8_MOUSE;A0A1W2P7H4_MOUSE;A0A1W2P7S8_MOUSE;A0A1W2P7Z8_MOUSE;A0A1W2P855_MOUSE;CDC5L_MOUSE	FALSE	16.7	NaN	16.0205	11.2623	11.632	11.0719	12.1601	12.4914	16.0205
A0A1Y7VJN6;P03987	Immunoglobulin heavy constant gamma 3;Ig gamma-3 chain C region	A0A1Y7VJN6;P03987	A0A1Y7VJN6_MOUSE;IGHG3_MOUSE	TRUE	66.7	0.991681	13.3824	11.68	14.4175	10.8676	11.9478	15.2872	12.1448
A0A2I3BPG9;P83882	Ribosomal protein L36A, pseudogene 1;60S ribosomal protein L36a	A0A2I3BPG9;P83882	A0A2I3BPG9_MOUSE;RL36A_MOUSE	FALSE	100	0.338601	13.3078	13.3947	12.9762	12.8394	13.5492	13.0383	14.049
A0A2I3BQ48	Diacylglycerol kinase	A0A2I3BQ48	A0A2I3BQ48_MOUSE	TRUE	83.3	1.01513	9.90646	9.36365	8.4967	9.00652	8.6819	11.8896	10.7758
A0A2I3BRL8;Q91VM5	RRM domain-containing protein;RNA binding motif protein, X-linked-like-1	A0A2I3BRL8;Q91VM5	A0A2I3BRL8_MOUSE;RMXL1_MOUSE	TRUE	100	0.753943	14.1032	14.0947	13.0387	14.1779	14.2921	13.3372	15.6784
A0A2R8VKG2	RIKEN cDNA D430041D05 gene	A0A2R8VKG2	A0A2R8VKG2_MOUSE	FALSE	100	1.00396	12.2447	11.6851	9.92695	12.1305	12.666	12.684	14.3757
A0A571BF58	SH3 domain-containing protein	A0A571BF58	A0A571BF58_MOUSE	TRUE	100	0.53202	12.8564	12.9445	14.0028	12.9658	12.1286	12.1248	12.9719
A1L3P4	Sodium/hydrogen exchanger	A1L3P4	A1L3P4_MOUSE	TRUE	100	0.963148	12.1943	11.9834	11.0101	11.1379	12.0129	12.8664	14.1552
A2A5R2	Brefeldin A-inhibited guanine nucleotide-exchange protein 2	A2A5R2	BIG2_MOUSE	TRUE	100	1.27596	10.8522	11.0547	8.75465	10.3956	10.4374	11.0571	13.4135
A2A690	Protein TANC2	A2A690	TANC2_MOUSE	TRUE	50	1.1633	12.4627	9.94737	10.8612	10.1951	10.3921	12.7528	14.6878
A2A699	Protein FAM171A2	A2A699	F1712_MOUSE	TRUE	100	0.974619	11.729	10.8399	7.50794	10.6065	13.3947	13.9178	14.1074
A2AF31;A2AF33	Thymosin beta	A2AF31;A2AF33	A2AF31_MOUSE;A2AF33_MOUSE	FALSE	83.3	1.24592	13.5431	13.2389	11.1104	13.5537	13.7763	10.1082	16.0363
A2AG50	MAP7 domain-containing protein 2	A2AG50	MA7D2_MOUSE	TRUE	100	1.14926	11.3565	10.4287	10.2541	10.7626	10.8061	12.2344	13.6531
A2AGT5	Cytoskeleton-associated protein 5	A2AGT5	CKAP5_MOUSE	TRUE	100	1.06848	12.7441	12.7247	11.3893	12.0435	13.3282	12.0849	14.894
A2AHC3	Calmodulin-regulated spectrin-associated protein 1	A2AHC3	CAMP1_MOUSE	TRUE	100	0.955153	10.5413	9.07787	9.87184	8.04949	11.4103	12.2393	12.5987
A2AJA9	Apical junction component 1 homolog	A2AJA9	AJM1_MOUSE	FALSE	100	0.56526	12.6518	12.6667	12.5351	11.9977	11.7839	13.0835	13.8437
A2AJI0	MAP7 domain-containing protein 1	A2AJI0	MA7D1_MOUSE	TRUE	100	1.57438	12.2932	10.4825	9.672	13.8823	10.6998	15.9011	13.1218
A2ALI5	Adherens junction-associated protein 1	A2ALI5	AJAP1_MOUSE	TRUE	50	0.967159	16.3483	12.3971	11.9375	11.6511	16.4333	17.9703	14.6412
A2ALS5	Rap1 GTPase-activating protein 1	A2ALS5	RPGP1_MOUSE	TRUE	100	1.10972	12.0105	11.3951	10.0897	10.8054	12.1907	13.2374	14.3449
A2ALU4	Protein Shroom2	A2ALU4	SHRM2_MOUSE	TRUE	83.3	0.873979	13.1948	12.608	7.83895	12.0535	13.413	13.019	14.8806
A2AN08	E3 ubiquitin-protein ligase UBR4	A2AN08	UBR4_MOUSE	TRUE	100	0.634313	10.289	9.73275	10.3091	9.35723	10.3159	10.3774	11.6415
A2AP18	1-phosphatidylinositol 4,5-bisphosphate phosphodiesterase eta-2	A2AP18	PLCH2_MOUSE	TRUE	100	1.22108	13.0575	12.1468	11.0746	11.46	13.5916	15.698	14.3742
A2APX8	Sodium channel protein type 1 subunit alpha	A2APX8	SCN1A_MOUSE	FALSE	83.3	0.827271	11.49	8.07438	8.21264	10.2994	12.721	13.3745	12.9806
A2AQ25	Sickle tail protein	A2AQ25	SKT_MOUSE	TRUE	100	0.838324	12.3672	11.861	10.5934	11.4209	13.0467	14.1321	13.1494
A2ARS0	Ankyrin repeat domain-containing protein 63	A2ARS0	ANR63_MOUSE	TRUE	66.7	1.12978	12.1535	10.049	9.99421	10.1907	12.0882	12.1846	14.2922
A2ASZ8	Calcium-binding mitochondrial carrier protein SCaMC-2	A2ASZ8	SCMC2_MOUSE	FALSE	83.3	0.582236	12.4024	12.1734	11.3083	7.92517	12.9573	12.0662	13.5068
A2AWA9	Rab GTPase-activating protein 1	A2AWA9	RBGP1_MOUSE	TRUE	100	0.662641	10.5634	10.9014	9.7229	9.83975	10.2765	10.6825	11.9572
A2RT62	F-box/LRR-repeat protein 16	A2RT62	FXL16_MOUSE	TRUE	100	0.970653	13.06	12.9415	12.6467	11.6095	13.2758	12.8593	15.0276
A6H630	Damage-control phosphatase ARMT1	A6H630	ARMT1_MOUSE	TRUE	100	1.07646	11.3838	10.8948	8.57698	11.5957	12.5319	10.9733	13.7299
A6H6A9	Rab GTPase-activating protein 1-like	A6H6A9	RBG1L_MOUSE	FALSE	83.3	0.728931	13.2671	12.3075	8.60768	12.4064	13.4604	13.4687	14.6926
A8DUK4	GLOBIN domain-containing protein	A8DUK4	A8DUK4_MOUSE	TRUE	100	2.18219	14.3478	13.511	19.1618	13.9415	13.5651	12.0309	13.8765
B0F2B4	Neuroligin 4-like	B0F2B4	NLGN4_MOUSE	FALSE	100	0.832755	12.0544	12.6713	9.91967	11.953	11.9213	12.0196	13.8416
B0V2N1	Receptor-type tyrosine-protein phosphatase S	B0V2N1	PTPRS_MOUSE	TRUE	100	0.84025	12.1616	10.5645	11.0181	11.2421	12.7854	13.5685	13.791
B1AR17	Chromodomain helicase DNA-binding protein 3	B1AR17	B1AR17_MOUSE	FALSE	100	0.821352	12.6184	12.279	14.3075	11.8256	12.6326	13.4196	11.246
B1AS29	Glutamate receptor ionotropic, kainate 3	B1AS29	GRIK3_MOUSE	TRUE	83.3	0.942601	12.1844	10.665	9.41229	10.7896	12.4081	14.0816	12.9776
B1AWC9	Phosphodiesterase	B1AWC9	B1AWC9_MOUSE	TRUE	100	1.00361	10.3546	10.0142	8.83618	10.7962	10.6196	9.453	12.4083
B1AWN6	Sodium channel protein type 2 subunit alpha	B1AWN6	SCN2A_MOUSE	TRUE	100	0.833918	14.4902	13.242	12.4712	13.5915	15.6049	16.1383	15.8934
B1AXP6	Mitochondrial import receptor subunit TOM5 homolog	B1AXP6	TOM5_MOUSE	FALSE	66.7	0.514991	14.1333	13.0188	14.2814	14.1972	7.81841	15.0356	10.4703
B1AXV0	DOMON domain-containing protein FRRS1L	B1AXV0	FRS1L_MOUSE	FALSE	100	0.659412	11.9551	12.919	10.046	12.5996	12.5058	10.383	13.2771
B1AZP2	Disks large-associated protein 4	B1AZP2	DLGP4_MOUSE	TRUE	100	1.04222	14.2153	13.7051	13.0618	12.9029	14.245	16.341	15.0363
B2RSH2	Guanine nucleotide-binding protein G(i) subunit alpha-1	B2RSH2	GNAI1_MOUSE	TRUE	100	1.05983	15.1677	14.111	16.4872	13.5639	13.5698	17.4458	15.8286
B2RUJ5	Amyloid-beta A4 precursor protein-binding family A member 1	B2RUJ5	APBA1_MOUSE	TRUE	100	1.17656	11.1978	11.3938	9.59028	10.9191	11.7916	9.89904	13.5932
B2RXS4	Plexin-B2	B2RXS4	PLXB2_MOUSE	FALSE	83.3	1.25958	10.3885	10.9387	8.00886	7.8847	10.6325	9.51468	12.9718
B2RY56	RNA-binding protein 25	B2RY56	RBM25_MOUSE	FALSE	100	1.7177	8.9546	8.42496	7.86763	7.27557	9.66705	8.09891	12.3935
B8QI36	Liprin-alpha 4	B8QI36	B8QI36_MOUSE	TRUE	100	0.904467	13.5256	12.9246	11.9114	12.7734	13.5147	14.6612	15.3681
B9EJ86	Oxysterol-binding protein-related protein 8	B9EJ86	OSBL8_MOUSE	TRUE	100	0.830809	12.6717	11.3414	12.5789	11.7746	12.6961	13.2438	14.3956
B9EJA2	Cortactin-binding protein 2	B9EJA2	CTTB2_MOUSE	TRUE	100	1.06014	12.6926	12.3787	11.541	11.9596	12.702	12.7784	14.7958
B9EKR1	Receptor-type tyrosine-protein phosphatase zeta	B9EKR1	PTPRZ_MOUSE	TRUE	100	0.402105	14.9852	14.8177	14.2389	14.7165	15.2784	15.005	15.8549
C0HKE1;C0HKE2;C0HKE3;C0HKE4;C0HKE5;C0HKE6;C0HKE7;C0HKE8;C0HKE9;Q8BFU2;Q8CGP5;Q8CGP6;Q8CGP7	Histone H2A type 1-B;Histone H2A type 1-C;Histone H2A type 1-D;Histone H2A type 1-E;Histone H2A type 1-G;Histone H2A type 1-I;Histone H2A type 1-N;Histone H2A type 1-O;Histone H2A type 1-P;Histone H2A type 3;Histone H2A type 1-F;Histone H2A type 1-H;Histone H2A type 1-K	C0HKE1;C0HKE2;C0HKE3;C0HKE4;C0HKE5;C0HKE6;C0HKE7;C0HKE8;C0HKE9;Q8BFU2;Q8CGP5;Q8CGP6;Q8CGP7	H2A1B_MOUSE;H2A1C_MOUSE;H2A1D_MOUSE;H2A1E_MOUSE;H2A1G_MOUSE;H2A1I_MOUSE;H2A1N_MOUSE;H2A1O_MOUSE;H2A1P_MOUSE;H2A3_MOUSE;H2A1F_MOUSE;H2A1H_MOUSE;H2A1K_MOUSE	TRUE	100	0.857437	15.29	13.5662	15.0423	14.4801	15.5265	17.0867	16.0381
D3YTP3	Metaxin	D3YTP3	D3YTP3_MOUSE	FALSE	33.3	0.79316	10.412	9.49724	11.3268	8.62192	9.76368	10.0834	9.52158
D3YVE8	Solute carrier family 35 member G2	D3YVE8	S35G2_MOUSE	FALSE	50	1.07293	8.42532	7.10814	8.65065	8.24171	6.82101	9.14613	10.2132
D3YVF0	A-kinase anchor protein 5	D3YVF0	AKAP5_MOUSE	TRUE	100	0.589213	16.1843	15.8016	15.5512	15.5324	16.0984	16.7101	17.4122
D3YVV7	NOVA alternative-splicing regulator 2	D3YVV7	D3YVV7_MOUSE	TRUE	100	1.35996	10.4247	9.92804	9.62386	9.50478	10.6795	9.77572	13.0363
D3YWQ0	Diacylglycerol kinase	D3YWQ0	D3YWQ0_MOUSE	FALSE	66.7	1.21808	11.0232	10.064	8.48396	9.21001	8.94193	11.481	13.3379
D3YXK0	Janus kinase and microtubule-interacting protein 2	D3YXK0	D3YXK0_MOUSE	FALSE	66.7	1.06661	12.369	12.1379	14.2423	11.4317	7.86488	11.6643	10.1233
D3YXK2	Scaffold attachment factor B1	D3YXK2	SAFB1_MOUSE	TRUE	100	0.683957	11.8905	11.6968	11.9657	8.60836	12.5462	13.1504	13.3758
D3YZI9	PiggyBac transposable element-derived protein 5	D3YZI9	PGBD5_MOUSE	TRUE	100	1.01569	11.3291	12.257	8.04686	11.0499	12.5781	10.3601	13.6826
D3YZP9	Coiled-coil domain-containing protein 6	D3YZP9	CCDC6_MOUSE	FALSE	66.7	1.24312	8.96143	8.44022	7.27261	7.6302	8.58871	8.34555	11.1866
D3YZU1	SH3 and multiple ankyrin repeat domains protein 1	D3YZU1	SHAN1_MOUSE	TRUE	100	0.809013	12.2267	12.4868	10.8072	12.1687	12.3906	11.5907	13.9164
D3Z2H9	Tropomyosin 3, related sequence 7	D3Z2H9	D3Z2H9_MOUSE	TRUE	100	0.669981	14.9255	14.9772	13.8791	14.7901	15.2309	14.3355	16.3399
D3Z3N4	Heterogeneous nuclear ribonucleoprotein H3	D3Z3N4	D3Z3N4_MOUSE	TRUE	100	1.15692	11.4422	10.6381	10.049	10.6214	11.7367	11.8476	13.7605
D3Z5G7;E9PYP1;P23953;Q8VCC2;Q8VCT4	Carboxylic ester hydrolase;Carboxylic ester hydrolase;Carboxylesterase 1C;Liver carboxylesterase 1;Carboxylesterase 1D	D3Z5G7;E9PYP1;P23953;Q8VCC2;Q8VCT4	D3Z5G7_MOUSE;E9PYP1_MOUSE;EST1C_MOUSE;EST1_MOUSE;EST1D_MOUSE	FALSE	83.3	0.494694	11.7676	10.8366	11.9648	12.1477	11.1918	10.1326	12.6972
D3Z7H4	Germ cell-specific gene 1-like protein	D3Z7H4	GSG1L_MOUSE	FALSE	83.3	1.0986	10.6438	10.0079	8.9234	10.8276	9.95173	9.72259	12.709
D3Z7P3	Glutaminase kidney isoform, mitochondrial	D3Z7P3	GLSK_MOUSE	TRUE	100	0.601459	14.637	14.3892	14.0211	14.194	14.395	14.8994	15.9234
E9PUL5	Proline-rich transmembrane protein 2	E9PUL5	PRRT2_MOUSE	TRUE	100	0.639494	16.7586	16.7695	15.1256	16.7345	17.2326	16.5614	18.1277
E9PUQ8	Diacylglycerol kinase	E9PUQ8	E9PUQ8_MOUSE	FALSE	33.3	1.33604	7.30354	8.22409	7.63613	9.02122	8.45556	4.73514	9.87193
E9PV24	Fibrinogen alpha chain	E9PV24	FIBA_MOUSE	TRUE	100	0.725364	18.0737	15.9816	19.1273	17.0325	17.7363	19.0774	19.4876
E9PV86	Multiple C2 and transmembrane domain-containing protein 1	E9PV86	MCTP1_MOUSE	FALSE	50	0.90071	13.7961	9.85673	9.53179	8.85259	12.5023	15.2297	13.6562
E9PW43;Q9CQS8	Protein transport protein Sec61 subunit beta	E9PW43;Q9CQS8	E9PW43_MOUSE;SC61B_MOUSE	FALSE	100	0.560738	11.9106	11.5069	11.6058	10.3992	12.3071	12.6446	12.9998
E9PWQ3	Collagen, type VI, alpha 3	E9PWQ3	E9PWQ3_MOUSE	TRUE	16.7	NaN	15.1246	11.6531	11.5826	10.834	15.1246	12.5128	12.1763
E9PWR4	DMAP_binding domain-containing protein	E9PWR4	E9PWR4_MOUSE	TRUE	83.3	1.13017	11.334	9.80232	9.33134	10.8114	10.6802	11.8582	13.518
E9PX29	Spectrin beta chain	E9PX29	E9PX29_MOUSE	TRUE	66.7	0.659093	11.8703	10.9365	8.68322	8.70939	10.9979	12.6117	12.9351
E9PXF0	Protocadherin 17	E9PXF0	E9PXF0_MOUSE	FALSE	66.7	0.572097	13.4864	11.4524	8.39177	8.62716	13.8614	14.4038	14.2279
E9PXQ7	Protocadherin 10	E9PXQ7	E9PXQ7_MOUSE	TRUE	83.3	1.78161	10.4025	9.34654	9.37563	8.48344	9.40121	13.913	9.97596
E9PY16	ArfGAP with dual PH domains 1	E9PY16	E9PY16_MOUSE	TRUE	100	0.412428	10.9102	11.0033	10.0938	10.1192	11.1361	11.6184	11.4907
E9PYF4	LIM domain only 7	E9PYF4	E9PYF4_MOUSE	TRUE	100	1.31791	10.7682	10.9605	9.27719	10.3724	10.0715	10.5932	13.3343
E9Q1Z0	IF rod domain-containing protein	E9Q1Z0	E9Q1Z0_MOUSE	TRUE	83.3	1.64693	9.7683	8.52348	12.9809	8.24069	9.32725	9.68684	9.40956
E9Q2E4	HECT domain-containing protein	E9Q2E4	E9Q2E4_MOUSE	FALSE	83.3	1.2013	11.044	11.2481	8.13866	8.09756	10.9427	11.346	13.5445
E9Q3E1;J3QMK6;Q80VQ0	Aldehyde dehydrogenase family 3 member B2;Aldehyde dehydrogenase family 3 member B3;Aldehyde dehydrogenase family 3 member B1	E9Q3E1;J3QMK6;Q80VQ0	AL3B2_MOUSE;AL3B3_MOUSE;AL3B1_MOUSE	FALSE	33.3	0.745201	10.6279	9.61139	10.2275	8.4132	9.78259	9.23481	11.4731
E9Q3L2	Phosphatidylinositol 4-kinase alpha	E9Q3L2	PI4KA_MOUSE	TRUE	100	0.587291	14.5693	14.0474	13.6878	13.6425	14.9402	15.4921	15.6059
E9Q3M9	DUF4592 domain-containing protein	E9Q3M9	E9Q3M9_MOUSE	TRUE	100	0.895674	13.2303	12.5582	11.6002	12.1703	13.8227	14.1233	15.1073
E9Q401	Ryanodine receptor 2	E9Q401	RYR2_MOUSE	TRUE	100	0.853478	13.8824	12.9799	12.2793	12.5103	14.768	15.633	15.1239
E9Q557	Desmoplakin	E9Q557	DESP_MOUSE	TRUE	100	1.20578	12.2488	11.7184	14.5714	11.5072	11.491	12.0809	12.1237
E9Q616	PDZ domain-containing protein	E9Q616	E9Q616_MOUSE	TRUE	100	0.391444	13.4815	13.3644	13.3199	12.4409	13.6131	13.8852	14.2656
E9Q6P5	Tetratricopeptide repeat protein 7B	E9Q6P5	TTC7B_MOUSE	TRUE	100	0.651812	12.6316	12.1788	10.6229	13.0078	13.2987	12.6593	14.0223
E9Q735	Ubiquitin conjugation factor E4 A	E9Q735	UBE4A_MOUSE	FALSE	66.7	1.33925	10.3629	9.92942	7.94968	9.22058	8.39459	9.53009	12.7715
E9Q7L0	Transket_pyr domain-containing protein	E9Q7L0	E9Q7L0_MOUSE	TRUE	100	0.576109	15.5037	15.277	15.0703	15.1988	15.3255	15.3914	16.7592
E9Q7M2	TSC22 domain family, member 2	E9Q7M2	E9Q7M2_MOUSE	TRUE	100	1.10828	13.0547	12.869	11.0502	13.115	13.6468	12.3128	15.3341
E9Q7X7	Neurexin-2	E9Q7X7	NRX2A_MOUSE	TRUE	100	0.835736	11.2869	10.6193	10.0859	10.1659	11.3691	12.8949	12.5861
E9Q912	RAP1, GTP-GDP dissociation stimulator 1	E9Q912	E9Q912_MOUSE	TRUE	100	0.644965	14.5004	14.2548	13.7738	14.036	14.3772	14.6901	15.8705
E9Q9K8	A kinase (PRKA) anchor protein 6	E9Q9K8	E9Q9K8_MOUSE	FALSE	66.7	0.543718	11.2239	9.42733	10.8806	11.795	10.1331	12.087	9.61108
F2Z3U3	Ras association (RalGDS/AF-6) and pleckstrin homology domains 1	F2Z3U3	F2Z3U3_MOUSE	FALSE	100	1.00773	10.531	10.5467	7.68159	10.3177	11.1974	10.7064	12.7361
F6SEU4	Ras/Rap GTPase-activating protein SynGAP	F6SEU4	SYGP1_MOUSE	TRUE	100	0.419809	14.1877	14.162	14.0355	13.0345	14.1225	14.911	14.8604
F6TQW2;P01864	Immunoglobulin heavy constant gamma 2C;Ig gamma-2A chain C region secreted form	F6TQW2;P01864	F6TQW2_MOUSE;GCAB_MOUSE	FALSE	50	0.936739	15.7996	12.4347	16.8377	11.635	12.7802	17.781	12.8728
F6YVP7;P62270	Ribosomal protein S18, pseudogene 6;40S ribosomal protein S18	F6YVP7;P62270	F6YVP7_MOUSE;RS18_MOUSE	FALSE	100	0.54193	13.2181	13.4475	11.6927	13.7957	12.9173	13.1213	14.3338
F8VPK8	Protocadherin 9	F8VPK8	F8VPK8_MOUSE	TRUE	100	1.59262	10.5999	8.1263	8.44225	7.85693	12.3685	14.5812	12.2244
F8VPN4	Amylo-1,6-glucosidase, 4-alpha-glucanotransferase	F8VPN4	F8VPN4_MOUSE	TRUE	100	0.598742	11.1734	11.4937	10.1965	10.6609	11.6297	10.6433	12.4165
F8VPU2	FERM, ARHGEF and pleckstrin domain-containing protein 1	F8VPU2	FARP1_MOUSE	TRUE	100	0.448509	13.3958	13.3446	12.7383	12.6607	13.5727	13.7205	14.338
F8VPZ3	Ubiquitin-specific peptidase 32	F8VPZ3	F8VPZ3_MOUSE	FALSE	50	0.742647	9.03264	8.23998	8.78734	7.81359	9.09245	10.1919	9.40523
F8VQC1	Signal recognition particle subunit SRP72	F8VQC1	F8VQC1_MOUSE	TRUE	100	0.602584	10.7852	10.3197	9.43073	11.0043	11.9946	10.4402	11.5217
F8VQK3	Guanylate cyclase domain-containing protein	F8VQK3	F8VQK3_MOUSE	TRUE	100	1.40097	9.76704	10.2031	7.16338	8.34029	10.0956	10.0932	12.7066
G3UXL2;Q9D7G0	Pribosyltran_N domain-containing protein;Ribose-phosphate pyrophosphokinase 1	G3UXL2;Q9D7G0	G3UXL2_MOUSE;PRPS1_MOUSE	TRUE	100	0.533823	12.9661	12.7541	11.5963	12.8107	13.2865	13.2482	14.101
G3X972	Sec24-related gene family, member C (S. cerevisiae)	G3X972	G3X972_MOUSE	TRUE	100	0.795387	13.5361	12.7543	12.7108	12.0557	13.9054	15.116	14.6746
G3X9C2	F-box only protein 50	G3X9C2	FBX50_MOUSE	FALSE	33.3	0.371691	11.4013	8.90846	11.7896	9.49256	9.15771	11.013	10.819
G3X9K3	Brefeldin A-inhibited guanine nucleotide-exchange protein 1	G3X9K3	BIG1_MOUSE	FALSE	100	1.19913	10.8339	11.0861	7.59382	10.0586	10.7244	12.0446	13.496
G3XA57	Rab11 family-interacting protein 2	G3XA57	RFIP2_MOUSE	TRUE	100	1.43656	12.0307	10.6381	10.6762	10.6003	11.5251	15.0861	13.6585
G5E829	Plasma membrane calcium-transporting ATPase 1	G5E829	AT2B1_MOUSE	TRUE	100	0.476917	17.3045	16.9877	16.7669	16.6718	17.4678	17.6086	18.3244
G5E8G3	Opioid-binding protein/cell adhesion molecule-like	G5E8G3	G5E8G3_MOUSE	TRUE	100	0.655657	14.2457	14.1721	13.1216	14.1019	14.4494	13.9879	15.6415
G5E8K5	Ankyrin-3	G5E8K5	ANK3_MOUSE	TRUE	100	0.780305	13.7027	12.6708	12.2534	12.7869	14.3459	15.1729	14.9865
H3BJD6	Protein phosphatase 1, regulatory subunit 9A	H3BJD6	H3BJD6_MOUSE	TRUE	100	1.193	13.4014	13.2856	12.2376	12.7622	13.4248	12.9761	15.7222
I3ITR1;Q9D924	cDNA sequence AK157302;Iron-sulfur cluster assembly 1 homolog, mitochondrial	I3ITR1;Q9D924	I3ITR1_MOUSE;ISCA1_MOUSE	FALSE	100	1.44007	11.1804	11.5786	8.52817	11.5356	11.1193	10.1696	14.1514
O08529	Calpain-2 catalytic subunit	O08529	CAN2_MOUSE	TRUE	100	0.582988	11.2042	11.3707	10.1168	11.0249	11.2922	10.9606	12.4601
O08532	Voltage-dependent calcium channel subunit alpha-2/delta-1	O08532	CA2D1_MOUSE	TRUE	100	0.568856	12.5435	12.6537	12.1803	12.0324	12.5266	12.0916	13.7762
O08539	Myc box-dependent-interacting protein 1	O08539	BIN1_MOUSE	TRUE	100	0.731818	14.8926	14.5444	13.1332	14.3667	15.4164	15.4565	16.4385
O08547	Vesicle-trafficking protein SEC22b	O08547	SC22B_MOUSE	TRUE	100	1.25983	13.7553	12.1851	10.8337	12.8886	14.9185	16.6556	15.0503
O08553	Dihydropyrimidinase-related protein 2	O08553	DPYL2_MOUSE	TRUE	100	0.442193	18.4671	17.4851	18.7529	17.7301	18.5205	19.0545	19.2596
O08579	Emerin	O08579	EMD_MOUSE	TRUE	100	1.33013	11.8503	10.0646	10.1476	8.68413	13.4345	15.1663	13.6049
O08582	GTP-binding protein 1	O08582	GTPB1_MOUSE	FALSE	50	0.885691	11.7245	9.75045	9.6288	9.85883	11.9035	10.0791	13.1908
O08583	THO complex subunit 4	O08583	THOC4_MOUSE	TRUE	83.3	0.883345	11.1282	8.90848	11.8261	8.01992	9.67319	12.2299	13.0035
O08585	Clathrin light chain A	O08585	CLCA_MOUSE	TRUE	100	0.607298	16.7703	16.7224	15.7083	16.8531	17.1496	16.1326	18.0556
O08586	Phosphatidylinositol 3,4,5-trisphosphate 3-phosphatase and dual-specificity protein phosphatase PTEN	O08586	PTEN_MOUSE	TRUE	100	0.576247	12.662	12.3736	12.177	12.0298	12.8275	12.6596	13.9048
O08599	Syntaxin-binding protein 1	O08599	STXB1_MOUSE	TRUE	100	0.440154	18.9412	18.6722	18.4501	18.5825	19.1401	18.8812	19.9209
O08638	Myosin-11	O08638	MYH11_MOUSE	FALSE	100	0.677246	14.0428	15.3737	13.3374	12.2823	14.5064	13.7279	15.0292
O08709	Peroxiredoxin-6	O08709	PRDX6_MOUSE	TRUE	100	0.593781	15.6517	15.0314	15.3937	15.0975	15.7972	15.6626	16.9276
O08747	Netrin receptor UNC5C	O08747	UNC5C_MOUSE	FALSE	50	1.02569	12.2251	9.19549	9.81408	9.77986	11.7258	13.855	11.0945
O08749	Dihydrolipoyl dehydrogenase, mitochondrial	O08749	DLDH_MOUSE	TRUE	100	0.726678	15.5401	15.831	14.2985	15.1668	15.7099	15.1681	17.0661
O08756	3-hydroxyacyl-CoA dehydrogenase type-2	O08756	HCD2_MOUSE	TRUE	100	0.484742	12.3855	12.5483	11.5176	11.7834	12.6499	12.396	13.4182
O08759	Ubiquitin-protein ligase E3A	O08759	UBE3A_MOUSE	TRUE	100	0.766459	12.2157	12.6251	9.03173	11.0867	13.0263	13.6062	13.918
O08788	Dynactin subunit 1	O08788	DCTN1_MOUSE	TRUE	100	0.811125	14.171	14.1479	12.8195	13.7866	14.5545	13.8622	15.8552
O08795	Glucosidase 2 subunit beta	O08795	GLU2B_MOUSE	TRUE	100	0.66797	13.0758	13.2249	12.3947	12.3233	13.3107	12.7184	14.4828
O08807	Peroxiredoxin-4	O08807	PRDX4_MOUSE	FALSE	100	0.84592	12.6918	12.7538	14.595	7.67428	12.3183	14.8397	13.9699
O08808	Protein diaphanous homolog 1	O08808	DIAP1_MOUSE	FALSE	100	0.838139	11.9754	11.4039	10.6545	12.2297	12.1423	11.7125	13.7094
O08848	60 kDa SS-A/Ro ribonucleoprotein	O08848	RO60_MOUSE	FALSE	16.7	NaN	7.06834	6.82186	7.06834	8.44415	6.9845	7.84107	9.83706
O08915	AH receptor-interacting protein	O08915	AIP_MOUSE	TRUE	100	0.99531	11.1725	11.3322	9.25141	11.1774	11.6081	10.4232	13.2429
O08917	Flotillin-1	O08917	FLOT1_MOUSE	TRUE	100	0.720122	11.9595	11.4754	11.351	10.2487	12.7281	13.4506	12.503
O08919	Numb-like protein	O08919	NUMBL_MOUSE	TRUE	100	0.917922	11.6882	11.6532	10.0621	10.365	11.4676	13.5531	13.0281
O08989	Ras-related protein M-Ras	O08989	RASM_MOUSE	TRUE	66.7	0.463237	12.8863	9.79156	12.6091	10.0086	13.731	12.3482	12.8571
O08997	Copper transport protein ATOX1	O08997	ATOX1_MOUSE	FALSE	16.7	NaN	8.29449	7.87622	8.29449	8.25579	8.14253	9.76184	9.56911
O09061	Proteasome subunit beta type-1	O09061	PSB1_MOUSE	FALSE	100	0.36398	14.3274	14.0706	14.7195	13.3416	14.45	14.3487	15.0339
O09111	NADH dehydrogenase [ubiquinone] 1 beta subcomplex subunit 11, mitochondrial	O09111	NDUBB_MOUSE	TRUE	100	0.59414	14.0281	13.2403	13.294	14.0533	14.562	13.7556	15.2632
O09114	Prostaglandin-H2 D-isomerase	O09114	PTGDS_MOUSE	FALSE	100	0.575032	11.9382	11.6432	13.0176	11.9984	12.588	9.48152	12.9003
O09117	Synaptophysin-like protein 1	O09117	SYPL1_MOUSE	FALSE	83.3	1.7492	9.53164	8.23487	9.13789	8.57038	7.71878	9.51321	13.0535
O09131	Glutathione S-transferase omega-1	O09131	GSTO1_MOUSE	FALSE	100	1.06541	12.7283	12.1429	9.89215	13.1842	13.1656	12.9396	15.045
O35089	Protein cornichon homolog 2	O35089	CNIH2_MOUSE	FALSE	83.3	0.455921	11.5004	10.1523	9.16575	11.927	12.2333	11.1995	11.9902
O35098	Dihydropyrimidinase-related protein 4	O35098	DPYL4_MOUSE	TRUE	100	0.644577	13.0194	12.6183	12.6876	11.5679	13.4213	13.4449	14.3763
O35127	Protein C10	O35127	C10_MOUSE	TRUE	100	1.10235	11.7039	11.9482	9.74096	11.3177	11.6747	11.5968	13.945
O35129	Prohibitin-2	O35129	PHB2_MOUSE	TRUE	100	0.787396	15.1259	15.318	14.0076	14.9459	15.3079	14.4144	16.7616
O35136	Neural cell adhesion molecule 2	O35136	NCAM2_MOUSE	TRUE	100	0.444978	14.1522	13.6424	13.423	13.6386	14.4725	14.884	14.853
O35143	ATPase inhibitor, mitochondrial	O35143	ATIF1_MOUSE	TRUE	100	0.870378	16.2114	16.7147	15.0156	15.8709	16.2685	15.4003	17.9986
O35188	Fractalkine	O35188	X3CL1_MOUSE	FALSE	100	0.495485	12.1477	11.7481	11.8931	11.2496	12.3019	12.4933	13.2002
O35215	D-dopachrome decarboxylase	O35215	DOPD_MOUSE	TRUE	100	1.0794	12.7257	11.2638	11.5155	10.6217	13.6964	14.1283	15.1285
O35226	26S proteasome non-ATPase regulatory subunit 4	O35226	PSMD4_MOUSE	TRUE	100	0.627842	12.5044	11.7597	12.6914	12.031	12.1975	12.5045	13.842
O35239	Tyrosine-protein phosphatase non-receptor type 9	O35239	PTN9_MOUSE	TRUE	66.7	0.50106	13.2523	12.8755	7.60774	12.7995	13.1687	8.69287	14.1654
O35250	Exocyst complex component 7	O35250	EXOC7_MOUSE	TRUE	83.3	0.936319	10.3383	10.2123	7.7348	9.34222	10.2189	9.80031	12.1181
O35286	Pre-mRNA-splicing factor ATP-dependent RNA helicase DHX15	O35286	DHX15_MOUSE	TRUE	100	0.981173	13.2495	12.5959	12.612	12.4088	13.6058	13.0642	15.2104
O35295	Transcriptional activator protein Pur-beta	O35295	PURB_MOUSE	TRUE	100	0.941534	12.9255	13.2933	11.3247	12.1401	12.6838	13.24	14.871
O35326	Serine/arginine-rich splicing factor 5	O35326	SRSF5_MOUSE	TRUE	100	1.01302	12.56	12.4661	10.5672	13.0344	12.6089	12.0224	14.661
O35344	Importin subunit alpha-4	O35344	IMA4_MOUSE	TRUE	100	0.704453	12.5761	12.3559	11.5289	12.4397	12.7205	12.3514	14.0604
O35350	Calpain-1 catalytic subunit	O35350	CAN1_MOUSE	FALSE	16.7	NaN	15.1122	9.99008	15.1122	10.9422	12.1309	12.4405	12.9617
O35381;Q64G17	Acidic leucine-rich nuclear phosphoprotein 32 family member A;Putative acidic leucine-rich nuclear phosphoprotein 32 family member C	O35381;Q64G17	AN32A_MOUSE;AN32C_MOUSE	TRUE	100	0.46312	13.2366	13.2849	12.3778	12.1205	13.8522	13.8876	13.8967
O35382	Exocyst complex component 4	O35382	EXOC4_MOUSE	TRUE	100	0.86073	12.2656	11.7505	10.7479	12.0441	12.7244	12.2761	14.0505
O35393	Ephrin-B3	O35393	EFNB3_MOUSE	FALSE	50	0.325436	14.1403	9.39799	8.96878	8.76455	13.7471	14.6365	14.0374
O35405	5'-3' exonuclease PLD3	O35405	PLD3_MOUSE	TRUE	100	0.855706	13.6944	13.0998	14.2501	12.446	12.6836	15.4674	14.2193
O35449	Proline-rich transmembrane protein 1	O35449	PRRT1_MOUSE	FALSE	100	0.440153	13.2803	13.0258	13.1639	12.2226	13.2688	13.8722	14.1284
O35465	Peptidyl-prolyl cis-trans isomerase FKBP8	O35465	FKBP8_MOUSE	TRUE	100	0.768957	12.5945	12.0128	10.8657	12.1202	13.1712	13.185	14.2122
O35526	Syntaxin-1A	O35526	STX1A_MOUSE	TRUE	100	0.655126	16.7834	16.4792	16.2256	15.8244	17.0984	16.9075	18.1654
O35551	Rab GTPase-binding effector protein 1	O35551	RABE1_MOUSE	TRUE	66.7	0.907648	9.3898	8.47459	8.98361	9.00106	9.09962	9.78088	10.9839
O35607	Bone morphogenetic protein receptor type-2	O35607	BMPR2_MOUSE	FALSE	33.3	1.38511	12.2896	10.7989	11.1723	10.5333	11.6182	15.5836	8.99564
O35609	Secretory carrier-associated membrane protein 3	O35609	SCAM3_MOUSE	TRUE	100	1.04528	10.8816	9.86505	11.0439	9.00592	10.2572	13.0662	12.0512
O35621	Phosphomannomutase 1	O35621	PMM1_MOUSE	TRUE	100	1.19578	11.2847	11.3361	10.1953	10.5212	11.4632	10.5679	13.6244
O35633	Vesicular inhibitory amino acid transporter	O35633	VIAAT_MOUSE	TRUE	100	0.570013	13.4983	12.4659	13.6648	12.4678	13.9724	14.6768	13.7419
O35639	Annexin A3	O35639	ANXA3_MOUSE	FALSE	100	0.653629	11.1219	12.0684	11.8678	9.5304	10.4037	10.5344	12.3265
O35643	AP-1 complex subunit beta-1	O35643	AP1B1_MOUSE	TRUE	100	0.460235	15.0042	14.4631	15.1891	13.8097	15.0787	15.6281	15.8565
O35658	Complement component 1 Q subcomponent-binding protein, mitochondrial	O35658	C1QBP_MOUSE	TRUE	100	0.792045	13.6973	13.0081	13.6221	12.6932	13.1629	14.3797	15.3179
O35668	Huntingtin-associated protein 1	O35668	HAP1_MOUSE	FALSE	16.7	NaN	8.08192	7.57999	7.45982	8.83971	7.77287	8.22376	8.08192
O35682	Myeloid-associated differentiation marker	O35682	MYADM_MOUSE	TRUE	100	0.782871	12.1091	11.5525	11.5502	10.6624	12.7048	13.7402	12.4443
O35685	Nuclear migration protein nudC	O35685	NUDC_MOUSE	TRUE	100	0.816225	13.865	13.6695	13.1002	12.9869	14.0647	13.8249	15.5439
O35737	Heterogeneous nuclear ribonucleoprotein H	O35737	HNRH1_MOUSE	TRUE	100	0.779979	13.8665	13.6525	13.9741	12.3528	13.7545	13.9566	15.5083
O35857	Mitochondrial import inner membrane translocase subunit TIM44	O35857	TIM44_MOUSE	TRUE	100	1.35318	12.3908	12.0592	11.211	10.9635	12.5049	12.5611	15.0453
O35864	COP9 signalosome complex subunit 5	O35864	CSN5_MOUSE	TRUE	100	1.04182	12.0707	12.5969	10.5657	10.3386	12.499	12.1601	14.2641
O35874	Neutral amino acid transporter A	O35874	SATT_MOUSE	TRUE	100	0.559606	13.7968	13.8332	12.8706	13.1804	14.1446	13.7651	14.9872
O35887	Calumenin	O35887	CALU_MOUSE	TRUE	100	0.892234	11.0359	10.6614	9.8806	10.264	11.1528	11.3963	12.86
O35927	Catenin delta-2	O35927	CTND2_MOUSE	TRUE	100	1.08644	14.6847	13.5288	12.8853	13.2384	15.5378	17.0443	15.8733
O35954	Membrane-associated phosphatidylinositol transfer protein 1	O35954	PITM1_MOUSE	TRUE	83.3	1.12147	11.2002	10.1644	8.76718	8.97404	11.5374	13.5456	11.9865
O35972	39S ribosomal protein L23, mitochondrial	O35972	RM23_MOUSE	FALSE	66.7	0.853231	11.5735	11.4993	7.93943	11.1153	10.5976	8.86574	13.0816
O35988	Syndecan-4	O35988	SDC4_MOUSE	FALSE	83.3	0.479965	12.1324	10.7893	12.8557	8.78289	12.4924	11.7269	12.7977
O54724	Caveolae-associated protein 1	O54724	CAVN1_MOUSE	TRUE	100	1.37274	11.0727	12.0488	9.32704	9.06481	12.0049	9.94791	14.0429
O54734	Dolichyl-diphosphooligosaccharide--protein glycosyltransferase 48 kDa subunit	O54734	OST48_MOUSE	FALSE	100	0.373614	12.1038	12.1436	12.4694	10.8303	12.0282	12.346	12.8052
O54774	AP-3 complex subunit delta-1	O54774	AP3D1_MOUSE	TRUE	100	0.477689	13.9468	13.7453	13.5211	13.1819	13.9731	14.2874	14.9717
O54828	Regulator of G-protein signaling 9	O54828	RGS9_MOUSE	TRUE	16.7	NaN	14.2021	11.6325	11.535	11.5385	11.7258	12.7136	14.2021
O54829	Regulator of G-protein signaling 7	O54829	RGS7_MOUSE	TRUE	100	0.882218	14.1632	13.1755	13.3895	12.7051	14.2555	15.8634	15.59
O54865	Guanylate cyclase soluble subunit beta-1	O54865	GCYB1_MOUSE	TRUE	100	0.741486	11.9584	11.1938	11.3978	11.2036	12.1311	12.3266	13.4976
O54901	OX-2 membrane glycoprotein	O54901	OX2G_MOUSE	TRUE	83.3	0.880171	11.4693	10.7332	11.9517	9.4186	9.49771	13.2587	11.9054
O54916	RalBP1-associated Eps domain-containing protein 1	O54916	REPS1_MOUSE	FALSE	66.7	1.01481	11.7486	10.8185	9.75054	9.95848	8.72806	12.5364	13.6809
O54941	SWI/SNF-related matrix-associated actin-dependent regulator of chromatin subfamily E member 1	O54941	SMCE1_MOUSE	FALSE	83.3	1.12847	10.9979	10.8119	8.52529	9.96623	10.219	10.8805	13.1119
O54946	DnaJ homolog subfamily B member 6	O54946	DNJB6_MOUSE	TRUE	100	0.546074	12.3719	11.9012	11.1474	12.8582	12.8665	11.9917	13.4662
O54962	Barrier-to-autointegration factor	O54962	BAF_MOUSE	FALSE	100	0.835621	13.376	13.4238	12.1911	13.158	13.6885	12.6953	15.0991
O54983	Ketimine reductase mu-crystallin	O54983	CRYM_MOUSE	TRUE	100	0.54815	14.1776	13.2221	14.0737	13.3883	14.1724	15.0466	15.1627
O54984	ATPase GET3	O54984	GET3_MOUSE	FALSE	66.7	0.763564	13.5436	9.94046	11.666	13.3319	14.2198	10.9074	14.9566
O54988	STE20-like serine/threonine-protein kinase	O54988	SLK_MOUSE	TRUE	100	0.921276	11.9051	11.1454	10.215	11.2748	12.4331	12.5324	13.8301
O54991	Contactin-associated protein 1	O54991	CNTP1_MOUSE	TRUE	100	0.475636	13.0929	12.6896	12.4459	12.3368	13.5795	13.4843	14.0214
O55013	Trafficking protein particle complex subunit 3	O55013	TPPC3_MOUSE	FALSE	100	0.735048	11.7522	12.1488	11.9712	11.4906	11.2654	10.3383	13.2989
O55017	Voltage-dependent N-type calcium channel subunit alpha-1B	O55017	CAC1B_MOUSE	TRUE	100	0.836803	13.2619	12.9526	11.3642	12.6032	13.7766	13.8375	15.0376
O55022	Membrane-associated progesterone receptor component 1	O55022	PGRC1_MOUSE	TRUE	100	0.309649	14.5521	14.0492	13.9563	14.4899	14.8135	14.8997	15.104
O55023	Inositol monophosphatase 1	O55023	IMPA1_MOUSE	TRUE	100	0.696343	13.5465	13.3211	12.9955	12.7918	13.7088	13.452	15.0101
O55029	Coatomer subunit beta'	O55029	COPB2_MOUSE	TRUE	100	0.731663	11.1222	10.4419	10.417	10.6589	10.8886	11.6992	12.6277
O55033	Cytoplasmic protein NCK2	O55033	NCK2_MOUSE	TRUE	100	0.869972	11.3067	10.1765	10.5115	10.403	11.3356	13.0604	12.3532
O55042	Alpha-synuclein	O55042	SYUA_MOUSE	FALSE	100	0.680843	18.7723	18.1258	19.8515	17.673	18.5383	20.0217	18.4232
O55091	Protein IMPACT	O55091	IMPCT_MOUSE	TRUE	100	0.869321	13.2933	12.8727	12.7354	11.6757	13.9204	13.4541	15.1013
O55100	Synaptogyrin-1	O55100	SNG1_MOUSE	TRUE	100	0.72366	17.3858	16.9737	16.2166	17.9181	17.656	16.6601	18.8902
O55106	Striatin	O55106	STRN_MOUSE	TRUE	100	0.831418	12.1663	12.0537	10.7853	11.8047	12.3381	12.126	13.89
O55125	Protein NipSnap homolog 1	O55125	NIPS1_MOUSE	FALSE	100	0.244553	12.2627	12.385	11.8513	11.9646	12.5138	12.7564	12.1048
O55126	Protein NipSnap homolog 2	O55126	NIPS2_MOUSE	FALSE	100	0.344567	12.6844	12.7252	13.0196	11.6539	12.436	13.3095	12.962
O55131	Septin-7	O55131	SEPT7_MOUSE	TRUE	100	0.577616	17.7262	17.6664	16.5302	17.5729	18.1335	17.4978	18.9562
O55135	Eukaryotic translation initiation factor 6	O55135	IF6_MOUSE	FALSE	50	0.826613	8.50689	7.81751	9.77559	6.94568	8.03652	8.3672	7.92757
O55142	60S ribosomal protein L35a	O55142	RL35A_MOUSE	TRUE	100	0.544159	12.5025	12.3768	11.8506	11.828	12.6646	12.6177	13.6772
O55143	Sarcoplasmic/endoplasmic reticulum calcium ATPase 2	O55143	AT2A2_MOUSE	TRUE	100	0.549049	16.2641	16.0505	15.5509	15.7738	16.534	16.2286	17.4471
O55234	Proteasome subunit beta type-5	O55234	PSB5_MOUSE	TRUE	100	0.614693	13.9731	13.831	13.0178	13.7592	14.1646	13.7759	15.2901
O70133	ATP-dependent RNA helicase A	O70133	DHX9_MOUSE	TRUE	100	0.467379	12.5471	12.0992	12.7131	11.3416	12.4857	13.3591	13.2842
O70139	cAMP-dependent protein kinase inhibitor gamma	O70139	IPKG_MOUSE	FALSE	100	1.28732	11.2822	11.2049	10.2106	10.3904	11.6916	10.3963	13.7992
O70161	Phosphatidylinositol 4-phosphate 5-kinase type-1 gamma	O70161	PI51C_MOUSE	TRUE	100	0.64094	14.4524	13.9673	12.7377	14.2039	15.0589	14.9596	15.7867
O70166	Stathmin-3	O70166	STMN3_MOUSE	TRUE	100	0.970003	12.8029	11.3386	9.8989	11.8919	14.5557	15.0155	14.1167
O70172	Phosphatidylinositol 5-phosphate 4-kinase type-2 alpha	O70172	PI42A_MOUSE	TRUE	100	0.638769	14.3387	13.5779	14.3312	13.1965	14.4293	14.8174	15.6797
O70194	Eukaryotic translation initiation factor 3 subunit D	O70194	EIF3D_MOUSE	TRUE	100	0.78895	12.0442	11.8146	12.5286	10.0724	11.2607	12.8713	13.7177
O70228	Probable phospholipid-transporting ATPase IIA	O70228	ATP9A_MOUSE	TRUE	100	0.862517	10.9524	11.0803	9.0052	10.3802	11.4325	11.0335	12.7827
O70250	Phosphoglycerate mutase 2	O70250	PGAM2_MOUSE	TRUE	100	1.14013	12.3765	11.9402	10.3742	11.5919	12.7379	12.8933	14.7213
O70251	Elongation factor 1-beta	O70251	EF1B_MOUSE	FALSE	100	0.200361	12.6801	12.1429	12.8555	12.6844	12.5013	12.9384	12.958
O70252	Heme oxygenase 2	O70252	HMOX2_MOUSE	TRUE	100	0.816077	12.1243	11.6851	10.9578	11.7937	12.1759	12.3236	13.8097
O70274;Q63739	Protein tyrosine phosphatase type IVA 2;Protein tyrosine phosphatase type IVA 1	O70274;Q63739	TP4A2_MOUSE;TP4A1_MOUSE	FALSE	33.3	0.102704	9.86009	9.96505	9.0101	8.34933	9.05175	9.75514	9.61442
O70310	Glycylpeptide N-tetradecanoyltransferase 1	O70310	NMT1_MOUSE	TRUE	100	0.701028	12.8188	12.6019	10.9019	13.0874	13.4997	12.5097	14.3124
O70318	Band 4.1-like protein 2	O70318	E41L2_MOUSE	TRUE	100	0.563433	14.8431	14.5689	13.8997	14.5444	15.2741	14.7342	16.037
O70325	Phospholipid hydroperoxide glutathione peroxidase	O70325	GPX4_MOUSE	TRUE	100	0.556181	12.6826	12.178	12.6148	11.6462	12.4367	13.7493	13.4708
O70435	Proteasome subunit alpha type-3	O70435	PSA3_MOUSE	TRUE	100	0.583238	12.4597	12.1228	12.2087	12.3376	12.6328	11.7389	13.7176
O70439	Syntaxin-7	O70439	STX7_MOUSE	TRUE	100	0.68426	13.6499	12.8067	13.0264	12.5219	13.8921	14.7698	14.8823
O70443	Guanine nucleotide-binding protein G(z) subunit alpha	O70443	GNAZ_MOUSE	TRUE	100	0.611102	14.6003	14.1913	14.0261	14.3357	15.0013	14.1554	15.8919
O70456	14-3-3 protein sigma	O70456	1433S_MOUSE	FALSE	16.7	NaN	16.4575	16.4575	11.4172	12.7935	11.3818	12.1889	14.1836
O70480	Vesicle-associated membrane protein 4	O70480	VAMP4_MOUSE	TRUE	100	1.08492	9.69217	7.95946	9.03675	8.04786	10.1491	10.9502	12.0095
O70492	Sorting nexin-3	O70492	SNX3_MOUSE	TRUE	100	0.932409	13.4445	13.0512	13.3785	11.3978	13.8467	15.4074	13.5855
O70493	Sorting nexin-12	O70493	SNX12_MOUSE	TRUE	100	0.460354	13.2687	12.9226	13.4595	12.4399	12.7772	13.8561	14.157
O70503	Very-long-chain 3-oxoacyl-CoA reductase	O70503	DHB12_MOUSE	FALSE	100	0.921757	12.7912	12.1855	13.9293	11.0594	11.751	14.7062	13.1159
O70589	Peripheral plasma membrane protein CASK	O70589	CSKP_MOUSE	TRUE	100	0.729274	13.4901	13.6848	11.9021	12.7171	13.8241	13.7711	15.0413
O70591	Prefoldin subunit 2	O70591	PFD2_MOUSE	TRUE	100	0.663553	11.7757	11.4197	10.8459	11.4452	11.9988	11.7645	13.18
O76009	Keratin, type I cuticular Ha3-I	O76009	KT33A_HUMAN	FALSE	83.3	0.89822	11.2341	10.9823	13.0326	8.8229	10.7389	12.5941	9.85775
O77727	Keratin, type I cytoskeletal 15	O77727	K1C15_SHEEP	FALSE	100	1.14275	16.9999	19.2562	19.0411	15.7718	16.2956	15.7675	15.8672
O88291	DBIRD complex subunit ZNF326	O88291	ZN326_MOUSE	FALSE	83.3	1.36875	8.67738	7.43504	8.26467	8.40268	6.74516	9.38555	11.4185
O88342	WD repeat-containing protein 1	O88342	WDR1_MOUSE	TRUE	100	0.420534	14.4158	13.7835	13.8073	14.0728	14.963	14.6666	15.2018
O88343	Electrogenic sodium bicarbonate cotransporter 1	O88343	S4A4_MOUSE	TRUE	100	0.629151	13.7563	13.249	12.1331	13.0303	14.5626	14.7767	14.7861
O88384	Vesicle transport through interaction with t-SNAREs homolog 1B	O88384	VTI1B_MOUSE	FALSE	100	0.901608	12.8656	12.8025	10.7354	12.336	13.1596	13.3729	14.7874
O88441	Metaxin-2	O88441	MTX2_MOUSE	FALSE	100	0.695199	11.9574	12.0931	11.9845	11.5374	12.0891	10.6059	13.4342
O88447	Kinesin light chain 1	O88447	KLC1_MOUSE	TRUE	100	1.1455	12.117	12.1702	9.87714	11.5922	12.0814	12.5069	14.4744
O88448	Kinesin light chain 2	O88448	KLC2_MOUSE	TRUE	100	0.749205	13.5044	12.8553	12.6569	13.3585	13.8617	13.235	15.0588
O88456	Calpain small subunit 1	O88456	CPNS1_MOUSE	TRUE	100	1.11178	11.9741	11.9489	10.8192	11.6262	12.126	11.1561	14.1684
O88485	Cytoplasmic dynein 1 intermediate chain 1	O88485	DC1I1_MOUSE	TRUE	100	0.932432	12.069	11.9831	10.5195	11.8098	12.4852	11.6347	13.9817
O88487	Cytoplasmic dynein 1 intermediate chain 2	O88487	DC1I2_MOUSE	TRUE	100	0.939211	13.3178	12.9847	10.9759	13.4715	13.8948	13.2508	15.329
O88492	Perilipin-4	O88492	PLIN4_MOUSE	FALSE	100	0.575437	10.7187	9.02539	9.88063	11.8431	11.3508	11.352	10.8601
O88531	Palmitoyl-protein thioesterase 1	O88531	PPT1_MOUSE	FALSE	100	0.662836	13.0311	12.477	12.8542	12.5323	13.1635	12.7248	14.4347
O88533	Aromatic-L-amino-acid decarboxylase	O88533	DDC_MOUSE	TRUE	33.3	0.869896	11.6343	10.5997	9.58302	8.93274	10.3715	10.0542	12.6688
O88543	COP9 signalosome complex subunit 3	O88543	CSN3_MOUSE	TRUE	100	0.748232	12.8111	12.7783	11.5236	12.7665	13.2217	12.1987	14.3779
O88544	COP9 signalosome complex subunit 4	O88544	CSN4_MOUSE	TRUE	100	0.367133	12.9496	12.9042	12.383	12.4333	12.925	13.35	13.7023
O88545	COP9 signalosome complex subunit 6	O88545	CSN6_MOUSE	FALSE	100	0.452978	11.6086	11.7867	12.1816	9.77881	11.7606	12.4827	11.6611
O88569	Heterogeneous nuclear ribonucleoproteins A2/B1	O88569	ROA2_MOUSE	TRUE	100	0.597995	15.8726	16.0822	15.4028	14.4921	16.3883	15.7436	17.1268
O88587	Catechol O-methyltransferase	O88587	COMT_MOUSE	TRUE	66.7	1.00588	14.6059	12.0815	11.0078	10.3564	13.3124	16.349	16.6806
O88643	Serine/threonine-protein kinase PAK 1	O88643	PAK1_MOUSE	TRUE	100	0.614061	13.9828	13.7118	13.1212	13.5412	14.1638	14.0644	15.2941
O88685	26S proteasome regulatory subunit 6A	O88685	PRS6A_MOUSE	TRUE	100	0.853424	11.1754	10.5701	11.1355	9.99847	10.5865	11.8399	12.9219
O88696	ATP-dependent Clp protease proteolytic subunit, mitochondrial	O88696	CLPP_MOUSE	TRUE	100	1.24051	12.4846	12.9044	11.2282	11.7041	12.5146	11.6264	14.9296
O88703	Potassium/sodium hyperpolarization-activated cyclic nucleotide-gated channel 2	O88703	HCN2_MOUSE	TRUE	100	1.03004	11.0592	10.0966	8.83835	9.12087	12.0717	13.3676	12.8604
O88704	Potassium/sodium hyperpolarization-activated cyclic nucleotide-gated channel 1	O88704	HCN1_MOUSE	TRUE	100	1.02784	13.3597	12.1065	10.5033	12.1364	14.9055	15.7616	14.7449
O88712	C-terminal-binding protein 1	O88712	CTBP1_MOUSE	FALSE	100	0.738623	13.1241	12.3436	14.3984	11.6227	13.1313	14.4484	12.8
O88737	Protein bassoon	O88737	BSN_MOUSE	TRUE	100	0.59915	14.5991	14.3359	13.098	14.2167	15.0157	15.0774	15.851
O88741	Ganglioside-induced differentiation-associated protein 1	O88741	GDAP1_MOUSE	TRUE	100	0.479835	14.6107	14.2896	14.3864	14.1416	14.6459	14.5169	15.6839
O88746	Target of Myb protein 1	O88746	TOM1_MOUSE	FALSE	66.7	1.35927	9.50756	9.14956	9.35566	6.89257	7.43962	9.84297	12.0854
O88844	Isocitrate dehydrogenase [NADP] cytoplasmic	O88844	IDHC_MOUSE	FALSE	100	0.512892	12.3995	12.0686	12.3617	12.1589	12.0725	12.195	13.54
O88845	A-kinase anchor protein 10, mitochondrial	O88845	AKA10_MOUSE	TRUE	66.7	0.741768	11.2152	9.09201	9.06047	8.4197	10.9579	12.4751	12.3358
O88851	Putative hydrolase RBBP9	O88851	RBBP9_MOUSE	TRUE	100	1.02496	13.255	12.5287	12.5819	12.5049	12.9268	15.2916	13.6961
O88935	Synapsin-1	O88935	SYN1_MOUSE	TRUE	100	0.645831	17.8583	17.1755	17.7901	16.5791	17.8287	19.1731	18.6033
O88951	Protein lin-7 homolog B	O88951	LIN7B_MOUSE	TRUE	100	0.957765	14.4778	13.9592	14.0731	14.0725	13.9002	14.48	16.3819
O88952	Protein lin-7 homolog C	O88952	LIN7C_MOUSE	TRUE	100	0.749927	12.6529	11.9763	12.2219	11.6321	12.4695	13.4436	14.1741
O88958	Glucosamine-6-phosphate isomerase 1	O88958	GNPI1_MOUSE	FALSE	100	0.749232	10.2357	9.72839	9.67342	8.86471	10.8867	10.4701	11.7907
O88983	Syntaxin-8	O88983	STX8_MOUSE	TRUE	100	1.49642	10.3534	10.9746	6.48404	10.3087	11.6103	8.98268	13.7601
O88998	Noelin	O88998	NOE1_MOUSE	FALSE	100	1.13591	13.1075	12.3433	12.4473	15.4089	12.07	11.9867	14.3885
O89032	SH3 and PX domain-containing protein 2A	O89032	SPD2A_MOUSE	FALSE	50	0.532641	12.4279	8.83809	10.388	9.82202	12.5208	13.2146	11.5482
O89053	Coronin-1A	O89053	COR1A_MOUSE	TRUE	100	0.628728	14.2451	14.4035	12.543	14.6652	14.4084	13.8551	15.5953
O89086	RNA-binding protein 3	O89086	RBM3_MOUSE	TRUE	100	0.850794	11.7877	12.0257	10.8283	12.4126	12.5552	9.2186	13.6857
O89106	Bis(5'-adenosyl)-triphosphatase	O89106	FHIT_MOUSE	FALSE	66.7	1.14287	12.0949	11.7955	8.64237	11.138	11.3397	10.3047	14.1064
O89112	Glutathione S-transferase LANCL1	O89112	LANC1_MOUSE	TRUE	100	0.492957	12.8967	12.6226	12.1596	11.8143	13.5584	13.6703	13.5551
P00397	Cytochrome c oxidase subunit 1	P00397	COX1_MOUSE	TRUE	66.7	0.835078	11.8677	11.229	11.1367	9.18128	11.7671	13.338	10.9855
P00405	Cytochrome c oxidase subunit 2	P00405	COX2_MOUSE	TRUE	100	0.555161	17.8972	17.9115	16.9089	17.9085	18.2573	17.3201	19.0771
P00416	Cytochrome c oxidase subunit 3	P00416	COX3_MOUSE	FALSE	83.3	1.33399	9.53415	8.93868	9.68288	8.59243	7.95591	12.07	9.02325
P00493	Hypoxanthine-guanine phosphoribosyltransferase	P00493	HPRT_MOUSE	FALSE	100	0.893428	12.7548	11.5206	14.7056	9.23093	13.287	14.6328	13.1516
P00698	Lysozyme C	P00698	LYSC_CHICK	FALSE	100	1.47681	12.6939	12.2541	16.7353	9.57456	10.6196	16.2316	10.7482
P00761	Trypsin	P00761	TRYP_PIG	FALSE	100	1.37529	20.5256	20.4653	22.2002	18.2191	20.5738	23.6296	18.0657
P00848	ATP synthase subunit a	P00848	ATP6_MOUSE	TRUE	66.7	0.861829	15.2339	12.0301	14.0289	14.6541	15.4762	16.7764	11.8338
P00920	Carbonic anhydrase 2	P00920	CAH2_MOUSE	TRUE	100	0.574794	15.2774	13.9879	14.9824	14.787	15.9484	16.4334	15.5251
P01012	Ovalbumin	P01012	OVAL_CHICK	FALSE	33.3	0.756548	12.2722	9.48468	13.1336	10.0538	11.4109	11.5665	11.3792
P01027	Complement C3	P01027	CO3_MOUSE	FALSE	100	1.36334	12.2414	10.1205	15.3549	10.9556	10.6119	15.1855	11.2203
P01112;Q61411	GTPase HRas	P01112;Q61411	RASH_HUMAN;RASH_MOUSE	TRUE	100	0.516371	12.7896	12.3406	12.5948	12.3289	12.3257	13.2712	13.8764
P01831	Thy-1 membrane glycoprotein	P01831	THY1_MOUSE	TRUE	100	0.697982	15.0158	14.7559	15.0589	13.2494	14.7721	16.4775	15.7809
P01837	Immunoglobulin kappa constant	P01837	IGKC_MOUSE	TRUE	100	1.50667	13.8538	11.7696	17.0362	10.8909	12.3167	17.83	13.2797
P01863;P01865	Ig gamma-2A chain C region, A allele;Ig gamma-2A chain C region, membrane-bound form	P01863;P01865	GCAA_MOUSE;GCAM_MOUSE	TRUE	83.3	1.37571	11.2847	8.99818	14.3896	8.6939	9.23128	15.1103	9.8828
P01867	Ig gamma-2B chain C region	P01867	IGG2B_MOUSE	FALSE	100	1.18603	13.2619	14.9794	15.6157	9.93101	11.6218	16.4183	11.0053
P01869	Ig gamma-1 chain C region, membrane-bound form	P01869	IGH1M_MOUSE	TRUE	83.3	1.65245	13.8221	11.5241	16.1262	11.0418	10.9855	18.0839	12.3346
P01872	Immunoglobulin heavy constant mu	P01872	IGHM_MOUSE	TRUE	66.7	1.39095	12.9246	10.4464	14.7494	10.0629	10.8491	16.4394	11.7226
P01942	Hemoglobin subunit alpha	P01942	HBA_MOUSE	TRUE	100	2.20815	12.0096	11.473	16.9264	11.793	10.5005	10.4855	10.8793
P02301;P68433;P84228;P84244	Histone H3.3C;Histone H3.1;Histone H3.2;Histone H3.3	P02301;P68433;P84228;P84244	H3C_MOUSE;H31_MOUSE;H32_MOUSE;H33_MOUSE	TRUE	100	0.388055	17.7731	17.1561	18.0714	16.8459	17.9634	18.4944	18.1076
P02468	Laminin subunit gamma-1	P02468	LAMC1_MOUSE	TRUE	100	1.11555	10.5871	10.8854	9.32691	8.73719	12.8937	10.8472	10.832
P02535	Keratin, type I cytoskeletal 10	P02535	K1C10_MOUSE	FALSE	66.7	0.404731	11.8	12.021	11.2394	11.4402	12.4996	10.9601	10.9316
P02662	Alpha-S1-casein	P02662	CASA1_BOVIN	FALSE	66.7	0.588765	10.5705	9.98772	10.8021	9.44141	9.86605	11.6079	9.88413
P02768	Serum albumin	P02768	ALBU_HUMAN	FALSE	100	0.639292	15.0435	13.8013	15.9008	14.535	14.9801	16.3033	14.7409
P02769	Serum albumin	P02769	ALBU_BOVIN	FALSE	100	1.58301	14.4408	13.651	15.539	13.546	12.3533	17.6923	13.8634
P03893	NADH-ubiquinone oxidoreductase chain 2	P03893	NU2M_MOUSE	TRUE	100	0.691174	11.5509	10.656	9.21184	11.8821	12.4138	12.1051	13.0364
P03911	NADH-ubiquinone oxidoreductase chain 4	P03911	NU4M_MOUSE	FALSE	100	0.480061	11.9566	12.2595	11.237	12.1923	12.2262	10.8885	12.9361
P03921	NADH-ubiquinone oxidoreductase chain 5	P03921	NU5M_MOUSE	TRUE	50	0.983413	13.0135	12.0705	12.0144	10.7923	12.4686	14.5577	11.4707
P03930	ATP synthase protein 8	P03930	ATP8_MOUSE	TRUE	100	1.48575	11.9263	10.9022	11.7476	12.5839	10.0684	14.8888	11.3668
P03995	Glial fibrillary acidic protein	P03995	GFAP_MOUSE	FALSE	100	0.39193	15.3706	15.5932	15.1477	14.8547	15.7802	14.6978	16.1499
P04264	Keratin, type II cytoskeletal 1	P04264	K2C1_HUMAN	FALSE	100	1.20076	21.7168	21.0126	24.0404	20.7794	21.3699	21.8125	21.286
P04370	Myelin basic protein	P04370	MBP_MOUSE	TRUE	100	0.914362	18.2111	16.4934	18.3708	16.4462	18.2173	20.1175	19.6216
P04627	Serine/threonine-protein kinase A-Raf	P04627	ARAF_MOUSE	TRUE	100	1.40426	14.2554	12.5691	11.8794	12.8395	15.9326	17.433	14.8786
P04745	Alpha-amylase 1	P04745	AMY1_HUMAN	FALSE	16.7	NaN	8.19158	7.98581	8.19158	7.53171	8.69253	9.00815	8.79162
P04925	Major prion protein	P04925	PRIO_MOUSE	TRUE	100	0.599854	14.2778	13.8113	12.9122	14.7157	14.7365	13.9678	15.5236
P05063	Fructose-bisphosphate aldolase C	P05063	ALDOC_MOUSE	TRUE	100	0.53073	17.5234	17.4757	16.9982	16.9099	17.5928	17.4798	18.6838
P05064	Fructose-bisphosphate aldolase A	P05064	ALDOA_MOUSE	TRUE	100	0.432729	19.5835	19.4006	19.1938	18.8176	19.8098	19.7627	20.5163
P05132	cAMP-dependent protein kinase catalytic subunit alpha	P05132	KAPCA_MOUSE	TRUE	100	0.939586	12.1338	11.0252	11.5349	11.91	12.1158	12.1885	14.0282
P05201	Aspartate aminotransferase, cytoplasmic	P05201	AATC_MOUSE	FALSE	100	0.233056	15.7895	15.2095	15.9531	15.4366	16.0134	16.0113	16.1133
P05202	Aspartate aminotransferase, mitochondrial	P05202	AATM_MOUSE	FALSE	100	0.289119	16.6271	16.1659	16.9395	16.0998	16.5223	16.8909	17.1442
P05213	Tubulin alpha-1B chain	P05213	TBA1B_MOUSE	TRUE	100	0.619102	20.4442	19.846	20.9677	19.0278	20.4226	21.7442	20.6566
P05214	Tubulin alpha-3 chain	P05214	TBA3_MOUSE	TRUE	100	0.655284	14.391	13.3548	11.8886	15.5528	14.7796	15.6417	15.1286
P05480	Neuronal proto-oncogene tyrosine-protein kinase Src	P05480	SRC_MOUSE	TRUE	100	0.681298	12.9917	12.5219	10.7532	12.4934	13.8038	14.0844	14.2936
P06151	L-lactate dehydrogenase A chain	P06151	LDHA_MOUSE	TRUE	100	0.606055	17.8329	17.5573	17.3409	16.9762	17.9774	18.0194	19.1263
P06745	Glucose-6-phosphate isomerase	P06745	G6PI_MOUSE	TRUE	100	0.708718	17.8698	17.7474	17.0455	17.5173	18.2408	17.3193	19.3487
P06797	Cathepsin L1	P06797	CATL1_MOUSE	FALSE	100	1.12157	12.5269	12.7963	11.0588	12.5959	12.6805	11.2293	14.8007
P06801	NADP-dependent malic enzyme	P06801	MAOX_MOUSE	FALSE	100	0.522088	13.2136	12.6617	13.2521	13.0793	12.9546	12.9684	14.3658
P06837	Neuromodulin	P06837	NEUM_MOUSE	TRUE	100	0.632401	15.8071	16.187	14.4288	16.0089	16.1508	14.9269	17.1401
P07356	Annexin A2	P07356	ANXA2_MOUSE	TRUE	100	1.28931	12.4133	12.3532	15.1906	9.94396	11.1787	11.94	13.8735
P07724	Albumin	P07724	ALBU_MOUSE	FALSE	100	0.580319	16.2914	16.0577	17.2111	15.6486	15.5216	17.3418	15.9679
P07744	Keratin, type II cytoskeletal 4	P07744	K2C4_MOUSE	FALSE	16.7	NaN	17.4053	17.4053	11.9423	12.1784	12.7113	13.0274	13.5733
P07759	Serine protease inhibitor A3K	P07759	SPA3K_MOUSE	TRUE	100	0.824316	11.6028	11.0475	13.2918	11.2679	10.7059	11.4271	11.8768
P07901	Heat shock protein HSP 90-alpha	P07901	HS90A_MOUSE	TRUE	100	0.476734	16.4093	16.2314	15.5629	15.9087	16.7626	16.5736	17.4163
P08003	Protein disulfide-isomerase A4	P08003	PDIA4_MOUSE	TRUE	100	1.07866	11.9934	12.1044	10.7975	11.5624	11.8613	11.5111	14.1239
P08113	Endoplasmin	P08113	ENPL_MOUSE	TRUE	100	0.699867	13.5322	13.2726	13.7361	11.2252	13.8227	14.0553	15.0814
P08226	Apolipoprotein E	P08226	APOE_MOUSE	TRUE	100	0.886803	14.9103	15.0048	14.0839	14.5999	15.0036	14.0581	16.7118
P08228	Superoxide dismutase [Cu-Zn]	P08228	SODC_MOUSE	TRUE	100	0.937152	14.1498	14.04	13.4636	13.1588	14.3638	13.8351	16.0376
P08249	Malate dehydrogenase, mitochondrial	P08249	MDHM_MOUSE	TRUE	100	0.351678	18.1174	17.8634	17.7073	17.9442	18.466	17.8442	18.8795
P08414	Calcium/calmodulin-dependent protein kinase type IV	P08414	KCC4_MOUSE	TRUE	100	0.866199	11.8826	12.0302	9.84173	12.0455	12.4559	11.1895	13.7327
P08551	Neurofilament light polypeptide	P08551	NFL_MOUSE	TRUE	100	0.975915	16.7301	15.7899	15.6685	15.8515	17.4164	16.9349	18.7191
P08553	Neurofilament medium polypeptide	P08553	NFM_MOUSE	TRUE	100	0.864577	15.4016	14.1064	14.5731	14.6567	16.2232	15.6706	17.1799
P08730	Keratin, type I cytoskeletal 13	P08730	K1C13_MOUSE	TRUE	33.3	1.22492	18.542	20.4427	14.445	14.3896	16.6413	15.2711	15.017
P08752	Guanine nucleotide-binding protein G(i) subunit alpha-2	P08752	GNAI2_MOUSE	TRUE	100	0.66031	14.2241	12.9929	15.2554	12.7446	14.1091	15.4595	14.7833
P09103	Protein disulfide-isomerase	P09103	PDIA1_MOUSE	TRUE	100	0.774998	13.8395	13.5049	13.3283	13.2797	13.957	13.5288	15.4382
P09405	Nucleolin	P09405	NUCL_MOUSE	TRUE	100	0.646991	14.4718	13.9929	13.8308	13.9679	14.9432	14.2717	15.8243
P09411	Phosphoglycerate kinase 1	P09411	PGK1_MOUSE	TRUE	100	0.500051	16.8901	16.7065	16.8221	15.6137	17.0068	17.2355	17.9562
P09528	Ferritin heavy chain	P09528	FRIH_MOUSE	TRUE	100	0.507317	12.6283	12.3177	12.4554	11.9465	12.727	12.5774	13.7457
P09671	Superoxide dismutase [Mn], mitochondrial	P09671	SODM_MOUSE	FALSE	100	0.326687	14.3501	14.5916	14.1591	13.6424	14.4988	14.172	15.0366
P0C027;P0C028	Diphosphoinositol polyphosphate phosphohydrolase 3-alpha;Diphosphoinositol polyphosphate phosphohydrolase 3-beta	P0C027;P0C028	NUD10_MOUSE;NUD11_MOUSE	TRUE	100	0.570013	12.4926	12.4613	11.5757	12.0281	13.1137	12.1197	13.657
P0C0A3	Charged multivesicular body protein 6	P0C0A3	CHMP6_MOUSE	TRUE	100	1.28105	12.3554	12.4865	10.0543	11.9533	12.5906	12.1004	14.947
P0C0S6;Q3THW5	Histone H2A.Z;Histone H2A.V	P0C0S6;Q3THW5	H2AZ_MOUSE;H2AV_MOUSE	TRUE	100	0.844635	14.0164	12.1101	14.0804	12.9016	14.0117	15.7515	15.2433
P0C192	Leucine-rich repeat-containing protein 4B	P0C192	LRC4B_MOUSE	TRUE	100	1.27894	12.2582	12.4617	10.8108	9.52281	13.5814	15.0592	12.1134
P0C7L0	WAS/WASL-interacting protein family member 3	P0C7L0	WIPF3_MOUSE	TRUE	100	0.851301	10.8071	10.7197	8.16398	11.1868	11.4078	10.6674	12.697
P0DN34	NADH dehydrogenase [ubiquinone] 1 beta subcomplex subunit 1	P0DN34	NDUB1_MOUSE	FALSE	100	0.643116	12.9571	13.6395	12.5041	11.3156	12.5813	13.4215	14.2804
P0DP26;P0DP27;P0DP28	Calmodulin-1;Calmodulin-2;Calmodulin-3	P0DP26;P0DP27;P0DP28	CALM1_MOUSE;CALM2_MOUSE;CALM3_MOUSE	TRUE	100	0.506048	18.057	17.7724	18.6834	16.2716	18.0628	19.0349	18.517
P10107	Annexin A1	P10107	ANXA1_MOUSE	TRUE	50	1.37979	14.5935	17.4079	14.5822	10.4188	11.323	11.9471	11.7904
P10126	Elongation factor 1-alpha 1	P10126	EF1A1_MOUSE	FALSE	100	0.252035	16.6186	16.5379	16.3553	16.3259	16.7739	16.512	17.2069
P10518	Delta-aminolevulinic acid dehydratase	P10518	HEM2_MOUSE	TRUE	100	1.23842	12.0887	12.1852	10.357	12.7586	11.9595	10.6517	14.6205
P10599	Thioredoxin	P10599	THIO_HUMAN	FALSE	100	1.5042	12.8945	12.0971	15.8303	11.4001	11.9513	12.8704	13.2179
P10605	Cathepsin B	P10605	CATB_MOUSE	FALSE	100	0.445558	12.6345	12.8678	12.7718	11.5182	12.1866	12.9062	13.5562
P10630	Eukaryotic initiation factor 4A-II	P10630	IF4A2_MOUSE	TRUE	100	0.658351	11.9702	11.7784	12.1239	8.98233	12.5741	12.9139	13.4486
P10637	Microtubule-associated protein tau	P10637	TAU_MOUSE	TRUE	100	0.418261	16.2871	15.6733	15.7679	15.9407	16.3734	16.9307	17.0369
P10639	Thioredoxin	P10639	THIO_MOUSE	TRUE	100	0.776868	16.0039	14.8723	14.8885	14.6633	16.8535	17.339	17.4066
P10649	Glutathione S-transferase Mu 1	P10649	GSTM1_MOUSE	FALSE	100	0.216635	16.4328	16.3872	15.9991	16.3283	16.618	16.3575	16.9067
P10711	Transcription elongation factor A protein 1	P10711	TCEA1_MOUSE	FALSE	33.3	1.32066	14.2696	11.8348	11.4173	11.6507	11.9214	12.5083	16.7043
P10852	4F2 cell-surface antigen heavy chain	P10852	4F2_MOUSE	TRUE	100	0.320425	15.3533	15.145	15.2054	14.6562	15.4446	15.6534	16.0152
P10853;Q64475;Q8CGP1;Q8CGP2	Histone H2B type 1-F/J/L;Histone H2B type 1-B;Histone H2B type 1-K;Histone H2B type 1-P	P10853;Q64475;Q8CGP1;Q8CGP2	H2B1F_MOUSE;H2B1B_MOUSE;H2B1K_MOUSE;H2B1P_MOUSE	FALSE	100	0.327474	18.1329	18.2737	18.7161	17.2394	17.9101	18.0991	18.5589
P10922	Histone H1.0	P10922	H10_MOUSE	FALSE	100	0.411851	15.8247	15.9509	15.5444	15.4839	16.4488	16.5577	14.9626
P11031	Activated RNA polymerase II transcriptional coactivator p15	P11031	TCP4_MOUSE	TRUE	100	0.901553	14.164	14.1183	13.2301	13.5113	14.1598	13.9775	15.9871
P11087	Collagen alpha-1(I) chain	P11087	CO1A1_MOUSE	TRUE	83.3	0.709606	11.7096	10.8368	11.7979	10.1933	12.9793	12.7409	10.7001
P11352	Glutathione peroxidase 1	P11352	GPX1_MOUSE	TRUE	100	1.32356	10.631	10.6003	10.7203	8.75832	9.45289	10.9667	13.2874
P11404	Fatty acid-binding protein, heart	P11404	FABPH_MOUSE	TRUE	100	0.42883	13.7841	13.7558	12.7464	13.8591	14.1638	13.5031	14.6765
P11499	Heat shock protein HSP 90-beta	P11499	HS90B_MOUSE	TRUE	100	0.653413	18.3174	18.1512	17.4274	17.9586	18.3985	18.2615	19.7074
P11531	Dystrophin	P11531	DMD_MOUSE	FALSE	66.7	0.304179	11.7431	11.5966	8.00388	11.758	11.3148	9.10598	12.3032
P11627	Neural cell adhesion molecule L1	P11627	L1CAM_MOUSE	TRUE	100	0.818053	12.4409	12.1089	11.2567	11.587	12.903	12.6552	14.1347
P11798	Calcium/calmodulin-dependent protein kinase type II subunit alpha	P11798	KCC2A_MOUSE	FALSE	100	0.430924	16.4728	16.0686	16.6609	16.2083	16.2826	17.4407	16.1758
P11881	Inositol 1,4,5-trisphosphate receptor type 1	P11881	ITPR1_MOUSE	TRUE	100	0.6183	13.0807	12.7043	11.6008	12.4523	13.584	13.8424	14.3004
P11983	T-complex protein 1 subunit alpha	P11983	TCPA_MOUSE	TRUE	100	0.498441	12.4773	12.751	12.8031	10.4896	12.3461	13.5044	12.9697
P12023	Amyloid-beta A4 protein	P12023	A4_MOUSE	TRUE	100	0.973342	13.4827	13.3055	10.7761	12.9295	13.8594	14.4088	15.6169
P12367	cAMP-dependent protein kinase type II-alpha regulatory subunit	P12367	KAP2_MOUSE	TRUE	100	0.780919	14.0043	14.0512	12.6677	13.7831	14.2566	13.6315	15.6357
P12382	ATP-dependent 6-phosphofructokinase, liver type	P12382	PFKAL_MOUSE	TRUE	100	0.366872	15.2913	15.3058	14.7789	14.6282	15.3991	15.578	16.0577
P12657	Muscarinic acetylcholine receptor M1	P12657	ACM1_MOUSE	TRUE	100	0.827414	12.5608	12.3689	11.4111	11.8522	12.3796	13.0904	14.2628
P12658	Calbindin	P12658	CALB1_MOUSE	TRUE	100	0.561371	14.392	14.2148	13.7605	13.4116	14.4203	15.0089	15.5358
P12787	Cytochrome c oxidase subunit 5A, mitochondrial	P12787	COX5A_MOUSE	TRUE	100	0.734665	15.2668	14.5404	15.9445	14.1391	15.1739	16.7793	15.0233
P12815	Programmed cell death protein 6	P12815	PDCD6_MOUSE	FALSE	66.7	0.922651	11.262	9.15579	10.1924	10.1988	9.89822	12.9753	12.7246
P12849	cAMP-dependent protein kinase type I-beta regulatory subunit	P12849	KAP1_MOUSE	FALSE	100	0.64337	11.4893	12.4237	9.73805	11.6927	11.3021	11.0182	12.761
P12960	Contactin-1	P12960	CNTN1_MOUSE	TRUE	100	0.415489	15.9061	15.7333	15.2173	15.5411	16.1951	15.9429	16.8067
P12970	60S ribosomal protein L7a	P12970	RL7A_MOUSE	FALSE	100	0.704147	12.0172	11.9888	13.4079	10.3936	11.1734	13.047	12.0924
P13020	Gelsolin	P13020	GELS_MOUSE	TRUE	100	0.495951	13.2303	12.7311	12.5424	13.1257	13.6495	13.0497	14.2836
P13595	Neural cell adhesion molecule 1	P13595	NCAM1_MOUSE	TRUE	100	1.07173	17.8246	16.7382	15.9303	16.0001	18.9292	20.2204	19.1296
P13645	Keratin, type I cytoskeletal 10	P13645	K1C10_HUMAN	FALSE	100	1.47026	20.2099	19.2566	23.283	17.918	19.0954	20.4591	21.2476
P13707	Glycerol-3-phosphate dehydrogenase [NAD(+)], cytoplasmic	P13707	GPDA_MOUSE	TRUE	100	0.806963	14.4152	14.1385	13.325	14.4109	14.6736	13.8618	16.0816
P14069	Protein S100-A6	P14069	S10A6_MOUSE	FALSE	100	0.384578	13.8935	14.1422	13.547	13.9405	14.1952	12.8767	14.659
P14094	Sodium/potassium-transporting ATPase subunit beta-1	P14094	AT1B1_MOUSE	TRUE	100	0.466155	16.824	16.9373	16.3422	15.7724	17.0215	17.0626	17.8081
P14106	Complement C1q subcomponent subunit B	P14106	C1QB_MOUSE	TRUE	100	0.665606	12.9502	13.187	13.1199	10.5017	12.5498	14.027	14.3159
P14115	60S ribosomal protein L27a	P14115	RL27A_MOUSE	TRUE	100	1.0644	11.225	11.3179	11.5214	9.38527	10.0042	13.4402	11.6808
P14131	40S ribosomal protein S16	P14131	RS16_MOUSE	FALSE	100	0.450359	11.7794	12.1882	12.0542	10.4793	11.1703	12.6217	12.163
P14148	60S ribosomal protein L7	P14148	RL7_MOUSE	TRUE	100	0.900833	17.9249	18.169	19.7971	16.4056	17.5765	18.8691	16.7319
P14152	Malate dehydrogenase, cytoplasmic	P14152	MDHC_MOUSE	TRUE	100	0.343589	17.3373	17.0872	17.4263	16.496	17.2854	17.715	18.014
P14206	40S ribosomal protein SA	P14206	RSSA_MOUSE	FALSE	100	0.691972	11.9162	11.1005	13.2955	10.6598	11.4458	12.7972	12.1983
P14211	Calreticulin	P14211	CALR_MOUSE	TRUE	100	0.82746	15.4126	15.1859	14.8072	14.9179	15.2844	15.18	17.1001
P14231	Sodium/potassium-transporting ATPase subunit beta-2	P14231	AT1B2_MOUSE	TRUE	100	0.640386	15.8745	15.0307	16.248	15.0688	15.5031	16.1817	17.2146
P14602	Heat shock protein beta-1	P14602	HSPB1_MOUSE	TRUE	83.3	0.947389	8.25214	10.383	9.87408	7.99882	8.28976	9.47723	4.71506
P14685	26S proteasome non-ATPase regulatory subunit 3	P14685	PSMD3_MOUSE	TRUE	100	0.663395	13.1756	13.0844	12.5472	11.5171	13.401	13.9624	14.5417
P14733	Lamin-B1	P14733	LMNB1_MOUSE	TRUE	100	0.803936	13.1248	13.0016	11.6266	12.8985	13.5747	12.8437	14.8035
P14824	Annexin A6	P14824	ANXA6_MOUSE	TRUE	100	0.60377	14.583	14.1481	14.0048	14.2837	14.5454	14.6337	15.8822
P14869	60S acidic ribosomal protein P0	P14869	RLA0_MOUSE	FALSE	100	0.240365	14.3149	14.4053	14.1183	13.8373	14.8519	14.3833	14.2934
P14873	Microtubule-associated protein 1B	P14873	MAP1B_MOUSE	TRUE	100	0.714097	15.6468	15.3343	14.6542	15.1249	15.926	15.6991	17.1426
P15105	Glutamine synthetase	P15105	GLNA_MOUSE	TRUE	100	0.359033	16.7859	16.6575	16.6947	15.9398	16.7364	17.5189	17.1683
P15116	Cadherin-2	P15116	CADH2_MOUSE	TRUE	100	0.716298	12.9058	12.8772	12.6179	11.7426	12.8904	12.8904	14.4161
P15209	BDNF/NT-3 growth factors receptor	P15209	NTRK2_MOUSE	TRUE	100	0.853379	13.6977	12.9701	12.1006	11.7502	14.7569	15.3879	15.2201
P15388	Potassium voltage-gated channel subfamily C member 1	P15388	KCNC1_MOUSE	TRUE	100	1.20411	14.3121	12.8722	13.3655	12.6728	16.1553	16.8494	13.9574
P15508	Spectrin beta chain, erythrocytic	P15508	SPTB1_MOUSE	TRUE	100	1.2954	13.8518	13.0292	12.1002	13.2508	13.9626	14.3316	16.4361
P15532	Nucleoside diphosphate kinase A	P15532	NDKA_MOUSE	FALSE	100	0.224419	14.0827	13.8084	13.6803	13.9354	14.4417	14.4451	14.1852
P15636	Protease 1	P15636	API_ACHLY	FALSE	33.3	0.932251	13.0368	9.6869	11.8951	10.5042	9.90042	14.1786	12.0531
P15864	Histone H1.2	P15864	H12_MOUSE	TRUE	100	0.98796	16.1606	15.5852	15.4133	15.3063	15.9238	18.1359	16.5989
P16014	Secretogranin-1	P16014	SCG1_MOUSE	TRUE	83.3	1.11851	10.5456	11.0296	9.61553	9.43064	9.96985	10.0352	12.6822
P16045	Galectin-1	P16045	LEG1_MOUSE	TRUE	100	0.796437	12.4084	13.415	10.6005	12.2275	12.6447	11.5045	14.0582
P16054	Protein kinase C epsilon type	P16054	KPCE_MOUSE	TRUE	100	0.806388	13.2846	12.9843	12.1468	13.0659	13.5336	13.0269	14.9503
P16125	L-lactate dehydrogenase B chain	P16125	LDHB_MOUSE	TRUE	100	0.415965	18.0552	17.7429	17.5525	17.7169	18.2889	18.0535	18.9766
P16283	Anion exchange protein 3	P16283	B3A3_MOUSE	TRUE	100	0.869728	10.2561	8.61813	8.95737	9.44385	10.7961	11.8603	11.8608
P16330	2',3'-cyclic-nucleotide 3'-phosphodiesterase	P16330	CN37_MOUSE	TRUE	100	0.741578	18.2143	16.5817	17.3978	17.2369	19.2867	19.1554	19.6271
P16332	Methylmalonyl-CoA mutase, mitochondrial	P16332	MUTA_MOUSE	TRUE	100	0.442113	11.1615	11.2624	10.3649	10.4725	11.084	11.9293	11.8559
P16388	Potassium voltage-gated channel subfamily A member 1	P16388	KCNA1_MOUSE	TRUE	100	1.04571	11.8495	10.7684	8.57141	11.0251	12.8742	13.5628	14.2952
P16460	Argininosuccinate synthase	P16460	ASSY_MOUSE	TRUE	100	0.75298	12.7551	11.8278	10.962	12.6875	13.7552	12.9953	14.3029
P16546	Spectrin alpha chain, non-erythrocytic 1	P16546	SPTN1_MOUSE	TRUE	100	0.587867	17.6159	17.4093	17.0257	16.9323	17.8148	17.6358	18.8773
P17156	Heat shock-related 70 kDa protein 2	P17156	HSP72_MOUSE	TRUE	100	0.606619	18.9799	18.8458	18.1097	18.9516	19.3046	18.3982	20.2694
P17182	Alpha-enolase	P17182	ENOA_MOUSE	FALSE	100	0.389336	17.8259	17.4207	18.1832	17.0843	17.7344	17.8935	18.6394
P17183	Gamma-enolase	P17183	ENOG_MOUSE	TRUE	100	0.550505	15.9229	15.3622	15.8247	14.968	16.1423	16.1409	17.0992
P17426	AP-2 complex subunit alpha-1	P17426	AP2A1_MOUSE	TRUE	100	0.37448	16.5162	16.3393	16.0116	16.0352	16.6509	16.7264	17.3337
P17427	AP-2 complex subunit alpha-2	P17427	AP2A2_MOUSE	TRUE	100	0.347956	14.2931	14.1775	13.5752	13.8788	14.7712	14.4293	14.9268
P17563;Q63836	Methanethiol oxidase;Selenium-binding protein 2	P17563;Q63836	SBP1_MOUSE;SBP2_MOUSE	TRUE	100	1.18218	11.3825	9.88644	8.20876	11.8746	12.577	14.0752	11.673
P17665	Cytochrome c oxidase subunit 7C, mitochondrial	P17665	COX7C_MOUSE	TRUE	100	0.665281	15.2515	15.6551	14.0065	15.3483	15.5007	14.344	16.6546
P17710	Hexokinase-1	P17710	HXK1_MOUSE	TRUE	100	0.416894	16.9814	16.8934	16.3859	16.6274	17.1453	16.9238	17.9126
P17742	Peptidyl-prolyl cis-trans isomerase A	P17742	PPIA_MOUSE	TRUE	100	0.45551	18.2878	18.3662	17.8709	17.2897	18.421	18.5189	19.2599
P17751	Triosephosphate isomerase	P17751	TPIS_MOUSE	TRUE	100	0.563266	17.5907	17.451	16.6248	17.4777	18.0436	17.1674	18.7799
P17809	Solute carrier family 2, facilitated glucose transporter member 1	P17809	GTR1_MOUSE	TRUE	100	0.960819	12.345	12.0863	13.0487	10.8469	11.0302	14.3504	12.7073
P17879;Q61696	Heat shock 70 kDa protein 1B;Heat shock 70 kDa protein 1A	P17879;Q61696	HS71B_MOUSE;HS71A_MOUSE	TRUE	100	0.632306	17.4611	16.762	17.36	17.1909	16.3879	18.4214	18.6441
P18052	Receptor-type tyrosine-protein phosphatase alpha	P18052	PTPRA_MOUSE	TRUE	100	0.753875	12.1595	11.6341	11.1762	11.4551	11.79	13.3609	13.5409
P18242	Cathepsin D	P18242	CATD_MOUSE	FALSE	100	0.347608	14.9197	15.0811	14.874	14.4465	15.1433	14.3174	15.6559
P18572	Basigin	P18572	BASI_MOUSE	TRUE	100	0.728027	14.2194	14.1578	13.5521	13.5479	14.3598	13.9596	15.7391
P18760	Cofilin-1	P18760	COF1_MOUSE	FALSE	100	0.303627	17.6153	17.7885	16.8297	17.4208	18.0098	17.4947	18.1485
P18872	Guanine nucleotide-binding protein G(o) subunit alpha	P18872	GNAO_MOUSE	TRUE	100	0.528942	18.1202	18.3636	17.2367	17.4227	18.1744	18.2754	19.2484
P19001	Keratin, type I cytoskeletal 19	P19001	K1C19_MOUSE	TRUE	66.7	1.21893	14.2292	13.1575	16.4381	11.8004	13.0274	14.294	13.1501
P19096	Fatty acid synthase	P19096	FAS_MOUSE	TRUE	100	0.553542	14.3128	13.7673	13.9228	13.0729	14.7712	14.9515	15.3914
P19157	Glutathione S-transferase P 1	P19157	GSTP1_MOUSE	TRUE	100	0.387732	14.8852	14.3052	14.7429	14.4194	14.9813	15.1357	15.7266
P19246	Neurofilament heavy polypeptide	P19246	NFH_MOUSE	TRUE	100	0.751598	14.2068	13.1743	12.891	13.9142	15.2565	14.3108	15.6936
P19253	60S ribosomal protein L13a	P19253	RL13A_MOUSE	FALSE	100	0.43318	14.4379	14.2277	15.287	13.2715	14.3513	14.5219	14.9683
P19536	Cytochrome c oxidase subunit 5B, mitochondrial	P19536	COX5B_MOUSE	TRUE	100	0.385306	16.9449	16.6798	16.1751	16.5247	17.175	17.4772	17.6375
P19783	Cytochrome c oxidase subunit 4 isoform 1, mitochondrial	P19783	COX41_MOUSE	TRUE	100	0.516607	17.7505	17.2714	17.5653	16.966	17.4477	18.5656	18.6869
P19909	Immunoglobulin G-binding protein G	P19909	SPG2_STRSG	FALSE	100	1.46419	12.2011	10.858	14.3671	10.267	10.4988	15.5288	11.6872
P20029	Endoplasmic reticulum chaperone BiP	P20029	BIP_MOUSE	TRUE	100	0.479677	15.5557	15.103	15.6955	14.3989	15.6406	15.9417	16.5545
P20060	Beta-hexosaminidase subunit beta	P20060	HEXB_MOUSE	TRUE	100	0.552344	13.0903	12.5586	13.2945	12.6175	13.3711	12.4335	14.2663
P20108	Thioredoxin-dependent peroxide reductase, mitochondrial	P20108	PRDX3_MOUSE	TRUE	100	0.648056	14.6329	13.9409	14.8423	13.3095	14.5825	15.9952	15.1273
P20152	Vimentin	P20152	VIME_MOUSE	FALSE	100	0.465895	15.5996	15.8383	15.7203	15.0588	15.7944	14.6038	16.582
P20357	Microtubule-associated protein 2	P20357	MTAP2_MOUSE	TRUE	100	0.516426	17.4673	17.0666	17.0133	16.6491	17.6392	17.8855	18.5501
P20444	Protein kinase C alpha type	P20444	KPCA_MOUSE	TRUE	100	0.801241	12.8181	12.8062	11.1435	13.0108	12.9603	12.4778	14.5102
P20917	Myelin-associated glycoprotein	P20917	MAG_MOUSE	TRUE	100	0.853686	14.1456	12.6376	14.0014	12.384	14.5837	15.3319	15.9348
P21107	Tropomyosin alpha-3 chain	P21107	TPM3_MOUSE	TRUE	100	0.710748	16.5145	16.441	15.8167	16.2188	16.5521	16.0538	18.0044
P21278	Guanine nucleotide-binding protein subunit alpha-11	P21278	GNA11_MOUSE	TRUE	100	0.327959	14.5974	14.4893	13.7454	14.4274	14.9952	14.7124	15.2148
P21279	Guanine nucleotide-binding protein G(q) subunit alpha	P21279	GNAQ_MOUSE	FALSE	100	0.300166	13.8277	13.9485	13.5363	13.7587	14.1036	13.1811	14.4379
P21460	Cystatin-C	P21460	CYTC_MOUSE	TRUE	100	0.78137	15.1437	15.0494	14.4156	14.6238	15.3212	14.6965	16.7555
P21619	Lamin-B2	P21619	LMNB2_MOUSE	TRUE	100	0.64697	13.3019	13.0009	12.3522	13.0059	13.7392	13.0512	14.662
P21661	Neuroendocrine convertase 2	P21661	NEC2_MOUSE	FALSE	66.7	1.60596	9.02083	8.73431	8.71888	7.95559	7.19434	8.84802	12.1991
P21836	Acetylcholinesterase	P21836	ACES_MOUSE	TRUE	66.7	1.43983	12.3044	11.1816	10.0248	9.23455	11.4791	11.623	14.9339
P22005	Proenkephalin-A	P22005	PENK_MOUSE	TRUE	83.3	1.92802	11.4305	8.94269	8.83978	10.5208	12.3131	9.46558	15.9102
P22315	Ferrochelatase, mitochondrial	P22315	HEMH_MOUSE	TRUE	100	0.554242	11.5019	11.6676	9.96746	10.8623	12.0217	11.8533	12.6387
P22599	Alpha-1-antitrypsin 1-2	P22599	A1AT2_MOUSE	FALSE	100	0.354791	12.6413	11.7271	13.0687	12.9416	12.4574	12.3833	13.2698
P22723	Gamma-aminobutyric acid receptor subunit gamma-2	P22723	GBRG2_MOUSE	TRUE	100	1.08599	13.7216	13.4436	12.13	12.6023	14.0314	15.9404	14.1816
P22892	AP-1 complex subunit gamma-1	P22892	AP1G1_MOUSE	TRUE	100	0.561689	11.2279	10.6996	10.837	10.0936	11.3914	12.2574	12.0884
P23116	Eukaryotic translation initiation factor 3 subunit A	P23116	EIF3A_MOUSE	TRUE	100	1.40968	11.3396	11.6928	9.48243	11.2293	11.5897	9.8619	14.1812
P23198	Chromobox protein homolog 3	P23198	CBX3_MOUSE	FALSE	100	1.21454	12.0947	12.1974	10.7229	11.6979	12.308	11.1516	14.4903
P23242	Gap junction alpha-1 protein	P23242	CXA1_MOUSE	TRUE	100	0.77168	12.9494	12.3328	12.084	12.3213	12.5416	13.9535	14.463
P23492	Purine nucleoside phosphorylase	P23492	PNPH_MOUSE	FALSE	100	0.610978	11.2298	10.4341	10.4659	11.9164	11.3168	10.7813	12.4644
P23506	Protein-L-isoaspartate(D-aspartate) O-methyltransferase	P23506	PIMT_MOUSE	TRUE	100	0.650232	13.2352	13.1079	12.0208	12.5917	13.7506	13.3425	14.5977
P23818	Glutamate receptor 1	P23818	GRIA1_MOUSE	TRUE	100	0.640173	12.7403	12.4468	11.0751	12.3827	13.012	13.4597	14.0654
P23819	Glutamate receptor 2	P23819	GRIA2_MOUSE	TRUE	100	0.503674	14.6274	14.539	13.5911	13.9685	14.8729	15.1513	15.6416
P23927	Alpha-crystallin B chain	P23927	CRYAB_MOUSE	TRUE	100	0.699279	10.5771	7.48355	10.4809	10.4428	11.1139	11.9784	11.963
P24270	Catalase	P24270	CATA_MOUSE	FALSE	100	1.22683	11.4377	10.5964	14.1181	11.0592	10.929	8.7114	13.2119
P24288	Branched-chain-amino-acid aminotransferase, cytosolic	P24288	BCAT1_MOUSE	TRUE	100	0.550513	13.6595	12.8512	13.3826	13.5584	13.5398	13.7668	14.8585
P24369	Peptidyl-prolyl cis-trans isomerase B	P24369	PPIB_MOUSE	TRUE	100	0.632174	13.2535	12.5029	13.6684	11.673	13.1947	14.554	13.9281
P24457;Q8BVD2;Q9JKY7	Cytochrome P450 2D11;Cytochrome P450, family 2, subfamily d, polypeptide 12;Cytochrome P450 CYP2D22	P24457;Q8BVD2;Q9JKY7	CP2DB_MOUSE;Q8BVD2_MOUSE;Q9JKY7_MOUSE	FALSE	66.7	0.952363	9.68769	9.44171	8.68605	8.58081	9.35888	9.5128	11.3694
P24472	Glutathione S-transferase A4	P24472	GSTA4_MOUSE	TRUE	100	0.585595	12.4762	11.8526	12.6401	11.3414	12.2861	13.6834	13.0536
P24527	Leukotriene A-4 hydrolase	P24527	LKHA4_MOUSE	TRUE	100	0.6397	12.5407	11.6225	11.5485	12.2212	13.1941	12.8111	13.8471
P24529	Tyrosine 3-monooxygenase	P24529	TY3H_MOUSE	TRUE	33.3	0.513719	12.5102	10.8761	11.1253	10.8042	11.128	11.9611	13.0594
P24547	Inosine-5'-monophosphate dehydrogenase 2	P24547	IMDH2_MOUSE	FALSE	16.7	NaN	13.7679	11.4502	13.7679	9.82407	10.9319	11.2589	11.0089
P24549	Retinal dehydrogenase 1	P24549	AL1A1_MOUSE	TRUE	100	1.27432	11.6812	10.5536	10.0573	10.0139	12.3468	12.7253	14.3903
P24668	Cation-dependent mannose-6-phosphate receptor	P24668	MPRD_MOUSE	TRUE	100	0.591829	12.2602	12.6122	11.2658	11.9146	11.9883	12.26	13.5202
P25444	40S ribosomal protein S2	P25444	RS2_MOUSE	FALSE	100	0.96419	16.046	14.7633	17.9129	14.8614	15.1107	17.6363	15.9914
P26040	Ezrin	P26040	EZRI_MOUSE	FALSE	100	0.481387	14.6066	14.5856	14.0135	14.7346	14.3381	14.2952	15.6725
P26041	Moesin	P26041	MOES_MOUSE	TRUE	100	0.832816	11.949	12.064	10.7321	11.6383	12.4467	11.1438	13.6692
P26043	Radixin	P26043	RADI_MOUSE	TRUE	100	0.482952	14.4879	14.3894	13.6002	14.0711	14.7133	14.6228	15.5307
P26049	Gamma-aminobutyric acid receptor subunit alpha-3	P26049	GBRA3_MOUSE	FALSE	100	0.988379	11.5981	11.1139	8.73182	10.7552	13.1585	13.7678	12.0613
P26339	Chromogranin-A	P26339	CMGA_MOUSE	FALSE	100	0.738516	11.6359	11.1664	10.5487	11.7723	12.1143	11.0432	13.1707
P26350	Prothymosin alpha	P26350	PTMA_MOUSE	FALSE	100	1.06586	16.8546	16.0347	16.0888	16.8737	17.0967	16.0687	18.9652
P26443	Glutamate dehydrogenase 1, mitochondrial	P26443	DHE3_MOUSE	TRUE	100	0.471036	16.0408	15.8275	16.0189	15.2059	16.2252	15.8916	17.0758
P26516	26S proteasome non-ATPase regulatory subunit 7	P26516	PSMD7_MOUSE	TRUE	100	0.469942	11.4096	10.7749	11.6818	10.3623	11.2965	12.0971	12.2452
P26638	Serine--tRNA ligase, cytoplasmic	P26638	SYSC_MOUSE	TRUE	100	0.762398	12.8963	12.9703	11.1872	11.2245	13.4015	14.1962	14.3983
P26645	Myristoylated alanine-rich C-kinase substrate	P26645	MARCS_MOUSE	TRUE	100	0.689581	16.9218	16.7917	15.5884	16.9453	17.196	16.6239	18.3855
P26883	Peptidyl-prolyl cis-trans isomerase FKBP1A	P26883	FKB1A_MOUSE	TRUE	100	0.605241	16.6122	16.4774	15.8226	15.5391	16.5729	17.5013	17.7599
P27546	Microtubule-associated protein 4	P27546	MAP4_MOUSE	TRUE	100	0.572281	14.9613	14.5002	13.6382	15.0301	15.3121	15.1077	16.1798
P27601	Guanine nucleotide-binding protein subunit alpha-13	P27601	GNA13_MOUSE	TRUE	83.3	0.584991	10.0918	9.18249	10.147	8.06203	10.1331	11.1327	10.9839
P27612	Phospholipase A-2-activating protein	P27612	PLAP_MOUSE	TRUE	100	0.883391	12.693	12.3783	10.7637	12.0492	13.1164	13.2887	14.5616
P27659	60S ribosomal protein L3	P27659	RL3_MOUSE	TRUE	100	0.695977	14.2097	13.8724	13.1699	13.993	14.6152	13.9397	15.6677
P27661	Histone H2AX	P27661	H2AX_MOUSE	TRUE	100	0.893366	12.2115	13.231	12.1314	7.33515	13.2597	12.7426	14.5689
P27671	Ras-specific guanine nucleotide-releasing factor 1	P27671	RGRF1_MOUSE	TRUE	83.3	0.962883	11.2357	10.6445	9.22088	9.52507	10.7237	12.1507	13.1347
P27773	Protein disulfide-isomerase A3	P27773	PDIA3_MOUSE	TRUE	100	0.778779	15.9407	16.0799	15.0688	15.6141	16.0574	15.2714	17.5525
P28028	Serine/threonine-protein kinase B-raf	P28028	BRAF_MOUSE	FALSE	50	0.938919	10.944	9.39142	9.16997	9.40112	9.46186	12.4848	10.9557
P28271	Cytoplasmic aconitate hydratase	P28271	ACOC_MOUSE	TRUE	100	0.625769	12.6021	12.1405	12.0539	11.7897	12.3501	13.4681	13.8102
P28352	DNA-(apurinic or apyrimidinic site) endonuclease	P28352	APEX1_MOUSE	TRUE	100	0.997927	13.0416	12.8087	11.5059	13.105	13.3115	12.4504	15.0682
P28474	Alcohol dehydrogenase class-3	P28474	ADHX_MOUSE	TRUE	100	0.618074	13.2946	13.387	12.1614	13.2274	13.5819	12.799	14.6112
P28571	Sodium- and chloride-dependent glycine transporter 1	P28571	SC6A9_MOUSE	TRUE	100	1.07816	11.2459	10.3896	9.78044	10.1356	11.0129	13.4487	12.708
P28650	Adenylosuccinate synthetase isozyme 1	P28650	PURA1_MOUSE	TRUE	100	0.868787	10.945	10.1188	9.24441	9.63005	12.2609	11.6903	12.7255
P28652	Calcium/calmodulin-dependent protein kinase type II subunit beta	P28652	KCC2B_MOUSE	FALSE	100	0.549207	14.5397	13.8405	15.5467	13.5539	13.9564	15.1888	15.1517
P28656	Nucleosome assembly protein 1-like 1	P28656	NP1L1_MOUSE	FALSE	100	1.12345	9.25894	8.28852	11.4113	7.98513	7.58326	11.4035	8.88188
P28658	Ataxin-10	P28658	ATX10_MOUSE	TRUE	100	0.639783	10.5757	10.638	9.92432	10.1425	10.8233	9.99544	11.9305
P28659;Q9Z0H4	CUGBP Elav-like family member 1;CUGBP Elav-like family member 2	P28659;Q9Z0H4	CELF1_MOUSE;CELF2_MOUSE	FALSE	50	0.953514	9.49532	9.56063	9.13862	8.58438	11.0813	7.84399	9.78639
P28660	Nck-associated protein 1	P28660	NCKP1_MOUSE	TRUE	100	0.729969	13.9368	13.4695	12.8255	13.847	13.8373	14.1747	15.4669
P28661	Septin-4	P28661	SEPT4_MOUSE	TRUE	100	0.590253	15.8896	15.4014	14.9822	15.6072	16.5518	15.7052	17.0902
P28663	Beta-soluble NSF attachment protein	P28663	SNAB_MOUSE	TRUE	100	0.661154	16.3639	16.0511	16.112	15.7572	15.9165	16.5848	17.7616
P28667	MARCKS-related protein	P28667	MRP_MOUSE	TRUE	100	1.16246	13.3057	13.9576	11.7848	12.6406	12.7732	13.0476	15.6306
P28738	Kinesin heavy chain isoform 5C	P28738	KIF5C_MOUSE	TRUE	100	1.03265	13.3207	13.5106	10.7819	13.5959	13.7613	12.7425	15.532
P28740	Kinesin-like protein KIF2A	P28740	KIF2A_MOUSE	TRUE	100	0.628754	13.3049	13.1622	13.5335	12.1281	12.5514	13.8402	14.6143
P28741	Kinesin-like protein KIF3A	P28741	KIF3A_MOUSE	FALSE	83.3	1.35409	12.1646	12.4572	9.1569	10.3312	12.5155	10.6436	14.8757
P29341	Polyadenylate-binding protein 1	P29341	PABP1_MOUSE	TRUE	100	1.00774	11.9238	10.9639	12.0223	10.6789	10.5827	13.9835	13.3117
P29391	Ferritin light chain 1	P29391	FRIL1_MOUSE	FALSE	83.3	0.794783	11.8662	12.0859	12.8956	9.85951	11.0539	8.81306	13.4359
P29595;Q15843	NEDD8	P29595;Q15843	NEDD8_MOUSE;NEDD8_HUMAN	TRUE	100	1.39029	14.8407	14.7616	12.3571	13.2717	15.6497	15.2242	17.7801
P29758	Ornithine aminotransferase, mitochondrial	P29758	OAT_MOUSE	FALSE	100	0.416742	11.0246	11.3523	11.7972	10.401	10.4963	10.5628	11.5378
P30275	Creatine kinase U-type, mitochondrial	P30275	KCRU_MOUSE	FALSE	100	0.33754	16.4158	15.5869	16.5925	16.65	15.8674	16.865	16.933
P30416	Peptidyl-prolyl cis-trans isomerase FKBP4	P30416	FKBP4_MOUSE	TRUE	100	1.00144	13.4574	13.4154	11.8889	13.2263	13.6988	13.0271	15.488
P30999	Catenin delta-1	P30999	CTND1_MOUSE	TRUE	100	0.948307	13.1185	12.2852	10.5624	12.4663	13.7664	14.4446	15.1858
P31230	Aminoacyl tRNA synthase complex-interacting multifunctional protein 1	P31230	AIMP1_MOUSE	TRUE	100	0.837682	11.8209	11.6522	9.33627	12.5532	12.441	11.2815	13.6614
P31324	cAMP-dependent protein kinase type II-beta regulatory subunit	P31324	KAP3_MOUSE	TRUE	100	0.729848	15.4169	14.8377	14.5696	14.2365	15.7165	16.2444	16.8969
P31648	Sodium- and chloride-dependent GABA transporter 1	P31648	SC6A1_MOUSE	TRUE	100	0.696531	16.059	14.9963	14.6827	15.2392	17.0768	17.1747	17.1844
P31650	Sodium- and chloride-dependent GABA transporter 3	P31650	S6A11_MOUSE	TRUE	100	0.386646	14.758	14.3002	13.9072	14.7427	15.3006	14.8331	15.4641
P31786	Acyl-CoA-binding protein	P31786	ACBP_MOUSE	TRUE	100	0.922462	15.3228	15.1893	15.4433	12.8304	15.1846	15.9676	17.3218
P31938	Dual specificity mitogen-activated protein kinase kinase 1	P31938	MP2K1_MOUSE	TRUE	100	1.1293	14.1029	14.3065	12.2209	13.5357	14.2758	13.8915	16.3871
P32020	Non-specific lipid-transfer protein	P32020	NLTP_MOUSE	FALSE	100	0.976653	9.36068	10.0397	8.04654	8.46057	8.76404	9.49845	11.3548
P32037	Solute carrier family 2, facilitated glucose transporter member 3	P32037	GTR3_MOUSE	TRUE	100	0.751581	15.3184	14.8105	13.5917	15.0989	15.7599	15.7357	16.9137
P32067	Lupus La protein homolog	P32067	LA_MOUSE	TRUE	100	0.878439	10.8723	11.0023	10.2615	9.89528	11.1231	10.2896	12.6622
P32848	Parvalbumin alpha	P32848	PRVA_MOUSE	TRUE	100	0.598968	15.9835	16.108	15.874	15.3092	15.6799	15.6573	17.2726
P32883	GTPase KRas	P32883	RASK_MOUSE	TRUE	100	0.599068	12.0437	11.2104	11.4817	11.613	11.9356	13.2372	12.7841
P32921	Tryptophan--tRNA ligase, cytoplasmic	P32921	SYWC_MOUSE	TRUE	100	0.90409	12.0363	11.4928	11.378	11.3583	11.6731	12.4562	13.8594
P33173	Kinesin-like protein KIF1A	P33173	KIF1A_MOUSE	TRUE	100	0.870617	12.3598	11.86	11.4675	11.7658	12.2138	12.722	14.1297
P34022	Ran-specific GTPase-activating protein	P34022	RANG_MOUSE	TRUE	100	0.842926	13.0736	13.0357	12.8302	11.1018	13.7923	12.8241	14.8573
P34884	Macrophage migration inhibitory factor	P34884	MIF_MOUSE	TRUE	100	0.92772	12.3948	11.3225	12.5984	10.667	12.772	14.3438	12.6654
P34914	Bifunctional epoxide hydrolase 2	P34914	HYES_MOUSE	TRUE	66.7	1.16165	10.0592	12.4508	8.45491	8.12519	8.76599	11.206	10.108
P35235	Tyrosine-protein phosphatase non-receptor type 11	P35235	PTN11_MOUSE	TRUE	100	0.751329	12.9965	12.7631	12.3091	12.4545	11.8829	14.3905	14.1788
P35278	Ras-related protein Rab-5C	P35278	RAB5C_MOUSE	TRUE	100	1.35823	15.0025	13.936	13.7784	13.7919	15.5913	17.71	15.2073
P35279	Ras-related protein Rab-6A	P35279	RAB6A_MOUSE	TRUE	100	0.489326	15.3393	15.0156	14.4434	15.0357	15.7359	15.4311	16.3739
P35282	Ras-related protein Rab-21	P35282	RAB21_MOUSE	TRUE	100	0.723107	13.8522	13.3239	12.5912	13.4396	13.6467	14.8404	15.2712
P35288	Ras-related protein Rab-23	P35288	RAB23_MOUSE	TRUE	100	0.719398	12.234	11.5381	10.6344	11.4446	12.795	13.4888	13.5031
P35293	Ras-related protein Rab-18	P35293	RAB18_MOUSE	TRUE	100	0.621388	13.0066	12.7409	13.3922	12.1414	12.5702	12.8741	14.3208
P35436	Glutamate receptor ionotropic, NMDA 2A	P35436	NMDE1_MOUSE	FALSE	33.3	0.272248	11.1935	8.98392	9.4344	9.17566	10.9123	10.675	11.4747
P35438	Glutamate receptor ionotropic, NMDA 1	P35438	NMDZ1_MOUSE	TRUE	100	0.647616	12.193	12.0941	11.2119	11.1388	12.1189	13.1924	13.4021
P35455	Vasopressin-neurophysin 2-copeptin	P35455	NEU2_MOUSE	FALSE	33.3	0.0814799	14.6687	10.7392	11.5513	14.5855	11.025	14.7519	12.183
P35486	Pyruvate dehydrogenase E1 component subunit alpha, somatic form, mitochondrial	P35486	ODPA_MOUSE	TRUE	100	0.387546	16.5721	16.3034	16.5249	15.6254	16.9026	16.7047	17.3717
P35505	Fumarylacetoacetase	P35505	FAAA_MOUSE	FALSE	100	0.83568	14.5	13.9873	11.7046	13.7049	15.8498	16.3039	15.4493
P35527	Keratin, type I cytoskeletal 9	P35527	K1C9_HUMAN	FALSE	100	1.2322	18.5265	17.6808	21.1271	17.5778	18.7431	19.703	16.327
P35564	Calnexin	P35564	CALX_MOUSE	TRUE	100	0.558159	15.9636	15.8397	15.368	15.4003	16.0979	15.9012	17.1743
P35585	AP-1 complex subunit mu-1	P35585	AP1M1_MOUSE	TRUE	100	0.816058	12.0284	12.0334	12.1443	10.5711	10.9198	12.7678	13.734
P35700	Peroxiredoxin-1	P35700	PRDX1_MOUSE	TRUE	100	0.429114	15.73	15.5391	15.1666	15.1988	16.0695	15.7552	16.6512
P35762	CD81 antigen	P35762	CD81_MOUSE	TRUE	100	0.877015	11.9098	10.7258	12.6415	9.90211	11.8415	13.7981	12.5496
P35802	Neuronal membrane glycoprotein M6-a	P35802	GPM6A_MOUSE	FALSE	100	0.34094	17.8754	17.9315	17.3134	17.5707	18.0838	17.7243	18.6289
P35803	Neuronal membrane glycoprotein M6-b	P35803	GPM6B_MOUSE	TRUE	100	0.78899	15.8101	15.825	13.9167	15.8376	16.3165	15.471	17.4938
P35908	Keratin, type II cytoskeletal 2 epidermal	P35908	K22E_HUMAN	FALSE	100	1.3503	19.3542	18.1694	22.0666	18.0252	18.2078	19.8355	19.8204
P35922	Synaptic functional regulator FMR1	P35922	FMR1_MOUSE	TRUE	100	1.28669	11.6157	12.1691	9.94642	11.3458	11.0591	11.0085	14.1652
P35979	60S ribosomal protein L12	P35979	RL12_MOUSE	FALSE	100	0.57686	12.95	12.4813	13.4891	12.2814	12.0481	13.2725	14.1276
P35980	60S ribosomal protein L18	P35980	RL18_MOUSE	TRUE	100	1.27794	18.18	17.3893	20.939	15.9905	17.6616	20.0459	17.0534
P36552	Oxygen-dependent coproporphyrinogen-III oxidase, mitochondrial	P36552	HEM6_MOUSE	FALSE	33.3	0.261579	9.20275	8.77056	9.4727	7.68001	8.93279	8.50544	9.03237
P36916	Guanine nucleotide-binding protein-like 1	P36916	GNL1_MOUSE	TRUE	100	0.430518	12.2205	12.8453	11.7337	10.8119	12.4424	12.5996	12.8903
P37040	NADPH--cytochrome P450 reductase	P37040	NCPR_MOUSE	TRUE	100	1.11214	11.8333	11.9546	10.3143	11.8431	12.4417	10.3211	14.125
P37804	Transgelin	P37804	TAGL_MOUSE	TRUE	33.3	0.985237	9.01657	7.77471	8.86048	7.40066	9.1589	10.3531	10.2584
P38585	Tubulin--tyrosine ligase	P38585	TTL_MOUSE	FALSE	83.3	1.44782	11.2109	10.8296	8.65462	11.1876	10.3192	9.76267	13.9554
P38647	Stress-70 protein, mitochondrial	P38647	GRP75_MOUSE	TRUE	100	0.645365	15.626	15.2796	14.9006	15.7456	15.761	15.0743	16.9949
P39053	Dynamin-1	P39053	DYN1_MOUSE	TRUE	100	0.415955	18.4731	18.2791	18.05	17.8679	18.732	18.5285	19.3812
P39054	Dynamin-2	P39054	DYN2_MOUSE	TRUE	100	0.684797	11.1519	10.8914	10.6322	10.6515	10.7403	11.406	12.5904
P39447	Tight junction protein ZO-1	P39447	ZO1_MOUSE	TRUE	100	1.19235	10.7028	10.5637	8.93369	10.7635	10.3045	10.5819	13.0697
P40124	Adenylyl cyclase-associated protein 1	P40124	CAP1_MOUSE	TRUE	100	0.64999	14.1239	14.0332	13.5285	12.5092	14.4955	14.6862	15.4909
P40142	Transketolase	P40142	TKT_MOUSE	TRUE	100	0.419344	14.9911	14.3004	14.5567	14.6398	15.4075	15.1983	15.8439
P40201	Chromodomain-helicase-DNA-binding protein 1	P40201	CHD1_MOUSE	TRUE	100	1.03076	17.0095	16.4345	16.7012	16.1912	17.2628	16.4196	19.048
P40240	CD9 antigen	P40240	CD9_MOUSE	FALSE	100	0.57029	12.4088	11.0744	11.914	11.9246	13.4063	13.3187	12.8149
P40336	Vacuolar protein sorting-associated protein 26A	P40336	VP26A_MOUSE	TRUE	100	0.644607	13.6646	13.2919	12.9	13.0972	13.8219	13.8471	15.0295
P40630	Transcription factor A, mitochondrial	P40630	TFAM_MOUSE	FALSE	83.3	0.225098	12.0974	11.8407	12.2941	11.839	9.30732	11.9709	12.5425
P40749	Synaptotagmin-4	P40749	SYT4_MOUSE	FALSE	33.3	1.25708	13.0732	11.3507	10.9393	10.3565	11.0295	15.1169	11.7151
P41105	60S ribosomal protein L28	P41105	RL28_MOUSE	FALSE	100	0.601555	14.4048	13.9912	15.6028	13.1198	14.0286	15.1719	14.5147
P41216	Long-chain-fatty-acid--CoA ligase 1	P41216	ACSL1_MOUSE	TRUE	100	0.382641	11.4837	11.6175	10.7991	10.8212	11.5706	12.2455	11.8484
P42125	Enoyl-CoA delta isomerase 1, mitochondrial	P42125	ECI1_MOUSE	TRUE	83.3	1.19181	11.4313	11.4677	10.5181	10.0491	10.6416	11.3081	13.6898
P42208	Septin-2	P42208	SEPT2_MOUSE	TRUE	100	0.486863	12.629	12.7469	11.9083	11.1679	13.2733	13.3651	13.3126
P42212	Green fluorescent protein	P42212	GFP_AEQVI	FALSE	100	1.40181	18.1854	16.7321	21.5622	14.7625	16.5106	21.7291	17.8162
P42567	Epidermal growth factor receptor substrate 15	P42567	EPS15_MOUSE	TRUE	83.3	1.45555	9.43604	9.37149	8.47522	7.98252	9.15138	9.29149	12.1996
P42669	Transcriptional activator protein Pur-alpha	P42669	PURA_MOUSE	TRUE	100	0.445776	14.6548	13.874	13.8994	14.8568	14.9655	14.7574	15.5758
P42859	Huntingtin	P42859	HD_MOUSE	TRUE	100	1.2203	10.7795	10.6777	9.32869	10.2531	11.0224	10.2196	13.1753
P42932	T-complex protein 1 subunit theta	P42932	TCPQ_MOUSE	TRUE	100	0.610602	14.1453	13.8367	13.7118	12.9761	14.5622	14.3527	15.4323
P43006	Excitatory amino acid transporter 2	P43006	EAA2_MOUSE	TRUE	100	0.651267	19.0999	18.7569	17.3916	18.4932	19.6629	19.8812	20.4139
P43024	Cytochrome c oxidase subunit 6A1, mitochondrial	P43024	CX6A1_MOUSE	FALSE	100	1.33457	11.664	10.0685	11.0402	7.40103	13.2155	15.0098	13.2488
P43274	Histone H1.4	P43274	H14_MOUSE	TRUE	100	1.03339	16.1046	16.1901	17.1094	14.4196	16.1123	18.2872	14.5094
P43275	Histone H1.1	P43275	H11_MOUSE	TRUE	100	0.889359	14.2925	13.2797	14.3395	13.2469	13.208	15.6592	16.022
P43276	Histone H1.5	P43276	H15_MOUSE	FALSE	100	0.47681	16.9007	16.4493	17.5713	15.8477	16.939	17.8041	16.7927
P43277	Histone H1.3	P43277	H13_MOUSE	FALSE	100	0.568962	18.3224	18.3329	18.8899	17.3265	18.3101	19.495	17.5798
P45376	Aldo-keto reductase family 1 member B1	P45376	ALDR_MOUSE	TRUE	100	0.561203	13.3956	12.8792	12.3394	13.3519	13.6862	13.5229	14.5939
P45591	Cofilin-2	P45591	COF2_MOUSE	TRUE	100	0.802688	14.1256	13.7554	13.6641	13.735	14.1536	13.6747	15.7706
P45878	Peptidyl-prolyl cis-trans isomerase FKBP2	P45878	FKBP2_MOUSE	FALSE	83.3	0.398869	11.991	10.9312	12.3081	7.1908	11.6557	12.5175	12.5426
P45952	Medium-chain specific acyl-CoA dehydrogenase, mitochondrial	P45952	ACADM_MOUSE	TRUE	100	0.518469	12.0791	12.0484	11.5744	11.4004	12.0111	12.2294	13.2107
P46061	Ran GTPase-activating protein 1	P46061	RAGP1_MOUSE	TRUE	100	0.620456	11.2368	10.7672	11.765	10.3038	10.9084	11.145	12.5313
P46096	Synaptotagmin-1	P46096	SYT1_MOUSE	TRUE	100	0.575328	16.6596	15.9531	16.8044	15.9493	17.0066	17.8788	16.3655
P46097	Synaptotagmin-2	P46097	SYT2_MOUSE	TRUE	83.3	0.649464	11.729	11.1422	10.9336	9.93714	11.9219	13.0065	11.6406
P46414	Cyclin-dependent kinase inhibitor 1B	P46414	CDN1B_MOUSE	FALSE	66.7	1.42791	8.98077	8.50197	9.0055	7.19245	8.57177	8.0101	11.6569
P46460	Vesicle-fusing ATPase	P46460	NSF_MOUSE	TRUE	100	0.427348	17.2989	17.0545	16.868	16.6699	17.5629	17.4131	18.2249
P46471	26S proteasome regulatory subunit 7	P46471	PRS7_MOUSE	TRUE	100	0.789245	12.1467	12.2379	11.4673	11.7913	12.1475	11.4627	13.7735
P46638	Ras-related protein Rab-11B	P46638	RB11B_MOUSE	TRUE	100	0.701397	15.1066	14.5669	14.4803	14.9814	15.5043	14.5385	16.5684
P46656	Adrenodoxin, mitochondrial	P46656	ADX_MOUSE	FALSE	100	1.21456	13.3108	11.276	15.7147	11.9175	11.5916	15.9313	13.4339
P46660	Alpha-internexin	P46660	AINX_MOUSE	TRUE	100	0.620175	16.8295	15.621	16.1746	16.309	17.696	17.1603	18.0161
P46664	Adenylosuccinate synthetase isozyme 2	P46664	PURA2_MOUSE	FALSE	100	0.433541	12.929	12.2861	12.6748	13.0852	12.7245	12.9079	13.8954
P46935	E3 ubiquitin-protein ligase NEDD4	P46935	NEDD4_MOUSE	TRUE	100	0.976538	10.7736	10.1184	8.67531	10.73	11.7619	10.5308	12.825
P46978	Dolichyl-diphosphooligosaccharide--protein glycosyltransferase subunit STT3A	P46978	STT3A_MOUSE	FALSE	100	0.569565	12.4063	11.7369	12.0762	11.6313	12.8125	12.5766	13.6046
P47199	Quinone oxidoreductase	P47199	QOR_MOUSE	FALSE	100	0.488365	14.4181	14.6517	13.2129	14.1519	14.7416	14.3004	15.4502
P47708	Rabphilin-3A	P47708	RP3A_MOUSE	TRUE	100	0.777693	15.5545	15.7271	14.1826	15.3921	15.3929	15.4494	17.1829
P47738	Aldehyde dehydrogenase, mitochondrial	P47738	ALDH2_MOUSE	FALSE	100	0.293465	14.3143	14.1165	14.0854	13.9839	14.2799	14.4147	15.0052
P47740	Aldehyde dehydrogenase family 3 member A2	P47740	AL3A2_MOUSE	TRUE	100	0.738185	11.8947	11.7885	11.5345	9.93409	11.8496	12.8309	13.4309
P47746	Cannabinoid receptor 1	P47746	CNR1_MOUSE	TRUE	100	0.79322	13.2056	12.4611	12.12	12.8988	13.0076	14.8287	13.9172
P47753	F-actin-capping protein subunit alpha-1	P47753	CAZA1_MOUSE	TRUE	100	1.2198	12.4246	11.5541	11.4366	11.9466	12.3702	12.4498	14.7903
P47754	F-actin-capping protein subunit alpha-2	P47754	CAZA2_MOUSE	TRUE	100	0.754594	14.7921	14.1577	14.5233	13.5478	14.9686	15.1869	16.3683
P47757	F-actin-capping protein subunit beta	P47757	CAPZB_MOUSE	TRUE	100	0.62957	15.4915	15.2044	15.1671	14.5579	15.2828	15.9183	16.8187
P47791	Glutathione reductase, mitochondrial	P47791	GSHR_MOUSE	FALSE	50	0.65445	11.5185	9.84678	12.5179	8.70161	10.2403	11.5992	10.4384
P47802	Metaxin-1	P47802	MTX1_MOUSE	TRUE	100	0.775067	13.649	13.9478	12.4927	13.518	13.5735	13.1006	15.2611
P47809	Dual specificity mitogen-activated protein kinase kinase 4	P47809	MP2K4_MOUSE	TRUE	100	0.789864	16.117	15.1445	15.2343	15.1206	16.2645	17.6354	17.3029
P47857	ATP-dependent 6-phosphofructokinase, muscle type	P47857	PFKAM_MOUSE	TRUE	100	0.491756	14.2556	13.895	13.8287	13.5145	14.3599	14.6373	15.2983
P47911	60S ribosomal protein L6	P47911	RL6_MOUSE	TRUE	100	0.46023	13.9873	13.6029	13.4548	13.5695	14.1393	14.1633	14.9939
P47915	60S ribosomal protein L29	P47915	RL29_MOUSE	FALSE	100	0.509173	14.9413	15.5579	15.9059	13.0836	15.0961	15.4808	14.5234
P47934	Carnitine O-acetyltransferase	P47934	CACP_MOUSE	TRUE	100	0.837081	12.0571	11.9872	11.0956	11.7514	12.5941	11.1398	13.7744
P47941	Crk-like protein	P47941	CRKL_MOUSE	TRUE	83.3	1.83656	8.90293	8.30231	7.84484	7.66837	6.8885	8.93994	12.7155
P47962	60S ribosomal protein L5	P47962	RL5_MOUSE	TRUE	100	0.580753	14.3352	14.2559	12.8951	14.3314	14.7903	14.1662	15.5724
P47963	60S ribosomal protein L13	P47963	RL13_MOUSE	FALSE	100	0.932792	13.5556	14.0616	15.6813	9.77255	13.1559	15.3381	13.3242
P48036	Annexin A5	P48036	ANXA5_MOUSE	TRUE	100	0.346822	13.6253	13.399	13.3946	13.081	13.8273	13.65	14.3996
P48193	Protein 4.1	P48193	41_MOUSE	FALSE	66.7	1.23117	10.8891	7.94821	8.50522	9.74144	10.6219	10.1112	13.082
P48318	Glutamate decarboxylase 1	P48318	DCE1_MOUSE	TRUE	100	0.712906	13.1886	12.5513	11.6897	12.1992	13.846	14.364	14.4814
P48320	Glutamate decarboxylase 2	P48320	DCE2_MOUSE	TRUE	100	0.588655	12.8182	11.2768	12.1741	12.8583	14.0263	13.1244	13.4494
P48428	Tubulin-specific chaperone A	P48428	TBCA_MOUSE	FALSE	100	1.00234	13.3365	13.1541	12.4101	13.5805	13.684	11.8029	15.3876
P48453	Serine/threonine-protein phosphatase 2B catalytic subunit beta isoform	P48453	PP2BB_MOUSE	TRUE	100	0.638286	17.058	16.6803	16.4943	16.1308	17.1193	17.5292	18.394
P48678	Prelamin-A/C	P48678	LMNA_MOUSE	TRUE	100	0.588348	14.3635	14.2381	13.747	13.8416	14.6678	14.0658	15.6209
P48722	Heat shock 70 kDa protein 4L	P48722	HS74L_MOUSE	TRUE	100	0.727985	14.7304	14.4475	13.958	14.3995	14.9088	14.4192	16.2493
P48758	Carbonyl reductase [NADPH] 1	P48758	CBR1_MOUSE	FALSE	100	0.520956	12.5445	12.339	13.2698	10.9813	12.0997	13.4693	13.1078
P48771	Cytochrome c oxidase subunit 7A2, mitochondrial	P48771	CX7A2_MOUSE	TRUE	100	0.735807	13.7928	13.6793	14.7522	10.4942	13.2851	15.2928	15.253
P48774	Glutathione S-transferase Mu 5	P48774	GSTM5_MOUSE	FALSE	100	0.525623	13.1145	13.1267	14.0181	10.9541	13.4262	14.0664	13.0955
P48962	ADP/ATP translocase 1	P48962	ADT1_MOUSE	FALSE	100	0.614127	17.7148	17.0611	18.633	16.2382	18.0247	18.8771	17.4545
P49025	Citron Rho-interacting kinase	P49025	CTRO_MOUSE	TRUE	83.3	1.54816	10.8514	11.2829	8.99487	8.16996	9.7306	11.0162	14.0574
P49312	Heterogeneous nuclear ribonucleoprotein A1	P49312	ROA1_MOUSE	TRUE	100	0.589241	12.1585	11.4158	12.2546	10.6571	12.2988	13.0607	13.2644
P49442	Inositol polyphosphate 1-phosphatase	P49442	INPP_MOUSE	TRUE	100	0.872108	11.5985	11.0988	10.7401	10.7344	11.869	11.7702	13.3786
P49443	Protein phosphatase 1A	P49443	PPM1A_MOUSE	TRUE	100	0.852288	12.9636	12.6522	11.9139	11.921	13.043	13.5341	14.7177
P49615	Cyclin-dependent-like kinase 5	P49615	CDK5_MOUSE	TRUE	100	0.377193	14.5855	14.2263	14.2557	13.8592	15.1955	15.2026	14.7738
P49722	Proteasome subunit alpha type-2	P49722	PSA2_MOUSE	TRUE	100	0.606962	13.5678	12.9445	13.6871	13.1018	13.7811	13.0313	14.8611
P49813	Tropomodulin-1	P49813	TMOD1_MOUSE	TRUE	100	0.963573	12.0394	12.5326	9.23954	11.8565	12.5162	11.9318	14.1596
P49817	Caveolin-1	P49817	CAV1_MOUSE	TRUE	100	0.395441	10.6483	11.0485	9.43054	10.222	10.8339	11.3425	11.0124
P50153	Guanine nucleotide-binding protein G(I)/G(S)/G(O) subunit gamma-4	P50153	GBG4_MOUSE	FALSE	16.7	NaN	16.2226	11.4182	11.805	12.898	11.9553	12.2899	16.2226
P50247	Adenosylhomocysteinase	P50247	SAHH_MOUSE	TRUE	100	0.592047	12.0161	11.1657	12.4397	10.4737	12.4969	13.2418	12.2789
P50396	Rab GDP dissociation inhibitor alpha	P50396	GDIA_MOUSE	TRUE	100	0.416191	16.0333	15.6421	16.3659	15.0125	15.8032	16.723	16.6531
P50446	Keratin, type II cytoskeletal 6A	P50446	K2C6A_MOUSE	TRUE	100	1.55523	16.8123	16.9402	19.7853	16.3524	15.9305	16.0969	15.7687
P50516	V-type proton ATPase catalytic subunit A	P50516	VATA_MOUSE	TRUE	100	0.418114	16.3909	15.7807	16.7171	15.4881	16.282	16.9508	17.1269
P50518	V-type proton ATPase subunit E 1	P50518	VATE1_MOUSE	TRUE	100	0.675963	16.8187	16.6481	15.7194	16.9579	17.1683	16.176	18.2424
P50543	Protein S100-A11	P50543	S10AB_MOUSE	FALSE	100	0.549881	13.3392	14.0456	13.3149	13.0975	13.2026	11.9351	14.4397
P50544	Very long-chain specific acyl-CoA dehydrogenase, mitochondrial	P50544	ACADV_MOUSE	TRUE	100	0.936162	11.1533	11.2301	10.1835	9.67926	11.3316	11.4104	13.0851
P50571	Gamma-aminobutyric acid receptor subunit beta-1	P50571	GBRB1_MOUSE	TRUE	100	0.943333	10.1468	8.9783	9.2864	8.25786	11.1616	12.1654	11.0311
P50580	Proliferation-associated protein 2G4	P50580	PA2G4_MOUSE	TRUE	100	0.696885	12.4114	12.7846	10.7248	11.5546	12.5549	12.9583	13.8915
P51150	Ras-related protein Rab-7a	P51150	RAB7A_MOUSE	TRUE	100	0.576736	14.2831	13.8459	15.0015	12.6996	14.1949	15.4465	14.5101
P51174	Long-chain specific acyl-CoA dehydrogenase, mitochondrial	P51174	ACADL_MOUSE	FALSE	100	0.547221	11.634	11.542	12.311	10.1632	10.9552	12.6744	12.1581
P51410	60S ribosomal protein L9	P51410	RL9_MOUSE	TRUE	66.7	0.464397	12.3212	11.7452	11.7764	8.86264	8.55306	13.0993	12.6638
P51660	Peroxisomal multifunctional enzyme type 2	P51660	DHB4_MOUSE	TRUE	100	0.729687	11.7556	11.7876	9.76394	11.8481	12.3462	11.4592	13.3286
P51830	Adenylate cyclase type 9	P51830	ADCY9_MOUSE	TRUE	83.3	0.783809	12.1768	10.9775	9.6243	10.6208	12.8609	13.7376	12.6874
P51855	Glutathione synthetase	P51855	GSHB_MOUSE	FALSE	83.3	0.840502	12.0539	11.8891	10.7857	11.2056	12.7018	8.95319	13.6871
P51859	Hepatoma-derived growth factor	P51859	HDGF_MOUSE	TRUE	100	1.13313	13.1965	12.8558	11.2123	12.7563	13.3351	13.52	15.4994
P51863	V-type proton ATPase subunit d 1	P51863	VA0D1_MOUSE	FALSE	100	0.346105	15.2036	15.3239	15.3786	14.0838	15.0706	15.5076	15.857
P51880	Fatty acid-binding protein, brain	P51880	FABP7_MOUSE	TRUE	100	1.09128	12.2429	12.7301	14.6366	9.85535	10.6754	13.3139	12.2459
P51881	ADP/ATP translocase 2	P51881	ADT2_MOUSE	FALSE	100	0.260042	19.283	19.0405	19.4828	18.6732	19.3522	19.8109	19.3383
P52196	Thiosulfate sulfurtransferase	P52196	THTR_MOUSE	TRUE	100	0.98453	10.7614	10.3029	10.6189	9.55936	9.42673	11.8898	12.7707
P52480	Pyruvate kinase PKM	P52480	KPYM_MOUSE	TRUE	100	0.34993	18.4811	18.0556	18.3823	17.9435	18.6275	18.6272	19.2504
P52503	NADH dehydrogenase [ubiquinone] iron-sulfur protein 6, mitochondrial	P52503	NDUS6_MOUSE	FALSE	100	0.514609	11.7631	11.5515	12.7962	10.4049	11.3952	12.145	12.2861
P52795	Ephrin-B1	P52795	EFNB1_MOUSE	FALSE	16.7	NaN	13.6191	11.5007	10.0003	9.50438	10.5954	13.6191	11.6397
P52800	Ephrin-B2	P52800	EFNB2_MOUSE	FALSE	83.3	0.857629	11.6109	10.9972	8.1493	9.30297	12.3079	13.0321	13.5682
P53026	60S ribosomal protein L10a	P53026	RL10A_MOUSE	TRUE	100	0.375881	13.8555	13.0982	13.8762	13.4059	13.9011	14.2306	14.6212
P53612	Geranylgeranyl transferase type-2 subunit beta	P53612	PGTB2_MOUSE	FALSE	83.3	0.722681	12.2888	12.2581	8.49921	11.6294	12.5269	11.329	13.7006
P53810	Phosphatidylinositol transfer protein alpha isoform	P53810	PIPNA_MOUSE	TRUE	100	0.622487	14.2523	13.639	14.0081	13.7032	13.7788	14.8482	15.5363
P53811	Phosphatidylinositol transfer protein beta isoform	P53811	PIPNB_MOUSE	TRUE	100	0.927181	11.1392	10.0642	10.9677	10.1906	11.0648	11.5231	13.0248
P53986	Monocarboxylate transporter 1	P53986	MOT1_MOUSE	TRUE	100	0.785396	11.9967	10.0816	9.51876	12.3941	13.2687	12.9787	13.7385
P53994	Ras-related protein Rab-2A	P53994	RAB2A_MOUSE	TRUE	100	0.720268	14.7868	14.4758	14.5493	12.6758	14.9365	15.8107	16.2728
P54071	Isocitrate dehydrogenase [NADP], mitochondrial	P54071	IDHP_MOUSE	TRUE	100	0.600368	12.9736	12.8062	12.2808	12.5735	13.5606	12.4074	14.2132
P54227	Stathmin	P54227	STMN1_MOUSE	TRUE	100	0.536861	15.8593	15.841	15.2628	15.6192	15.9247	15.4737	17.0346
P54285	Voltage-dependent L-type calcium channel subunit beta-3	P54285	CACB3_MOUSE	TRUE	100	1.12619	11.2826	11.8076	9.13746	11.8971	11.4299	9.73408	13.6893
P54726	UV excision repair protein RAD23 homolog A	P54726	RD23A_MOUSE	TRUE	83.3	1.19902	11.0864	10.6201	9.97876	10.3202	11.1786	10.0209	13.3344
P54728	UV excision repair protein RAD23 homolog B	P54728	RD23B_MOUSE	TRUE	100	0.477917	14.1949	13.8078	13.6487	13.9536	14.4988	14.0232	15.2373
P54775	26S proteasome regulatory subunit 6B	P54775	PRS6B_MOUSE	TRUE	66.7	0.61995	11.1306	8.1552	11.9518	8.27896	8.79356	12.0055	12.2864
P54822	Adenylosuccinate lyase	P54822	PUR8_MOUSE	TRUE	83.3	0.99467	12.2182	11.0872	11.0036	12.3428	10.2586	12.5073	14.1499
P54823	Probable ATP-dependent RNA helicase DDX6	P54823	DDX6_MOUSE	TRUE	83.3	0.788152	11.6992	10.2236	10.7135	9.22456	11.7664	13.226	12.5667
P54830	Tyrosine-protein phosphatase non-receptor type 5	P54830	PTN5_MOUSE	TRUE	83.3	1.07457	11.8119	10.3267	10.171	8.85956	10.9244	13.9081	13.7294
P54923	[Protein ADP-ribosylarginine] hydrolase	P54923	ADPRH_MOUSE	TRUE	83.3	0.502046	8.35386	7.65218	7.67403	7.90679	8.12375	8.76618	9.32039
P55012	Solute carrier family 12 member 2	P55012	S12A2_MOUSE	TRUE	100	0.820312	12.7456	11.8108	10.9563	11.8078	13.6884	13.7743	14.4356
P55066	Neurocan core protein	P55066	NCAN_MOUSE	TRUE	100	0.42705	12.8075	13.0094	12.6567	11.9308	12.2727	13.6106	13.365
P55088	Aquaporin-4	P55088	AQP4_MOUSE	TRUE	100	0.780683	16.2457	16.1647	14.4322	15.796	16.2233	17.8924	16.9656
P55258	Ras-related protein Rab-8A	P55258	RAB8A_MOUSE	FALSE	100	1.01354	12.022	11.8505	12.259	10.7953	12.067	11.0974	14.0628
P55264	Adenosine kinase	P55264	ADK_MOUSE	FALSE	100	0.347756	10.9029	11.3466	11.1239	9.84639	11.3042	11.3327	10.4639
P55302	Alpha-2-macroglobulin receptor-associated protein	P55302	AMRP_MOUSE	TRUE	83.3	0.738472	12.9286	12.3875	8.85741	12.264	13.1697	12.4607	14.3609
P55821	Stathmin-2	P55821	STMN2_MOUSE	TRUE	83.3	0.95836	12.0795	10.5196	9.92216	9.93369	12.421	14.0957	13.4275
P56135	ATP synthase subunit f, mitochondrial	P56135	ATPK_MOUSE	TRUE	100	1.07318	15.6356	14.847	13.1289	15.3036	15.4329	17.9229	17.1781
P56212	cAMP-regulated phosphoprotein 19	P56212	ARP19_MOUSE	TRUE	100	0.787293	12.5849	11.7992	12.1448	11.4884	12.6985	13.1689	14.2098
P56213	FAD-linked sulfhydryl oxidase ALR	P56213	ALR_MOUSE	FALSE	66.7	1.16067	12.4108	12.231	11.0268	11.8961	8.8849	10.085	14.4892
P56371	Ras-related protein Rab-4A	P56371	RAB4A_MOUSE	TRUE	100	0.61123	13.6506	13.3603	12.3608	13.2446	14.0554	13.9431	14.9394
P56375	Acylphosphatase-2	P56375	ACYP2_MOUSE	FALSE	100	0.426016	12.8767	12.4058	13.5902	11.9567	12.957	12.7733	13.5773
P56376	Acylphosphatase-1	P56376	ACYP1_MOUSE	TRUE	100	1.06906	11.7949	9.97749	10.0302	11.3	12.0103	14.0703	13.3812
P56379	ATP synthase subunit ATP5MPL, mitochondrial	P56379	ATP68_MOUSE	TRUE	100	1.33953	12.2411	11.2156	11.0505	9.12194	13.6094	13.1609	15.2882
P56380	Bis(5'-nucleosyl)-tetraphosphatase [asymmetrical]	P56380	AP4A_MOUSE	TRUE	100	0.908344	11.7721	12.0158	10.977	9.9637	12.169	11.8283	13.6789
P56382	ATP synthase subunit epsilon, mitochondrial	P56382	ATP5E_MOUSE	FALSE	83.3	0.562455	11.6554	11.306	12.2683	9.8572	12.68	12.1654	9.85059
P56383;P56384;Q9CR84	ATP synthase F(0) complex subunit C2, mitochondrial;ATP synthase F(0) complex subunit C3, mitochondrial;ATP synthase F(0) complex subunit C1, mitochondrial	P56383;P56384;Q9CR84	AT5G2_MOUSE;AT5G3_MOUSE;AT5G1_MOUSE	TRUE	83.3	0.548409	14.5813	15.2766	13.6945	10.1319	15.528	14.7525	13.6551
P56391	Cytochrome c oxidase subunit 6B1	P56391	CX6B1_MOUSE	FALSE	100	0.443221	16.9549	16.7542	16.1629	17.2577	17.5001	16.2656	17.7887
P56393	Cytochrome c oxidase subunit 7B, mitochondrial	P56393	COX7B_MOUSE	FALSE	100	0.500362	13.7955	13.4667	12.7619	14.2673	14.6672	14.4992	13.1106
P56394	Cytochrome c oxidase copper chaperone	P56394	COX17_MOUSE	FALSE	50	0.680737	14.0036	12.5236	9.68814	11.07	10.1897	14.4385	15.0486
P56395	Cytochrome b5	P56395	CYB5_MOUSE	TRUE	100	0.823731	15.069	14.6107	14.7862	13.1194	15.053	16.0595	16.785
P56399	Ubiquitin carboxyl-terminal hydrolase 5	P56399	UBP5_MOUSE	TRUE	100	0.565169	14.9232	14.5516	14.356	14.483	15.164	14.8429	16.1418
P56480	ATP synthase subunit beta, mitochondrial	P56480	ATPB_MOUSE	FALSE	100	0.44103	18.6704	18.1773	19.4995	17.5841	18.6645	19.2453	18.852
P56564	Excitatory amino acid transporter 1	P56564	EAA1_MOUSE	TRUE	100	0.781705	16.6847	16.509	15.6647	16.2802	16.5647	16.7854	18.3043
P56565	Protein S100-A1	P56565	S10A1_MOUSE	FALSE	100	0.875843	16.8024	16.5794	15.1199	16.6274	17.3312	16.5321	18.6244
P56695	Wolframin	P56695	WFS1_MOUSE	TRUE	100	0.762002	11.634	12.1664	9.13981	11.1842	12.1278	11.8546	13.3313
P56812	Programmed cell death protein 5	P56812	PDCD5_MOUSE	TRUE	100	1.1692	11.7887	11.7666	9.82179	11.8165	11.7469	11.442	14.1387
P56959	RNA-binding protein FUS	P56959	FUS_MOUSE	TRUE	100	0.490779	15.1475	14.9393	14.9613	14.348	15.1604	15.2468	16.2289
P57722	Poly(rC)-binding protein 3	P57722	PCBP3_MOUSE	FALSE	83.3	1.00234	11.0469	11.0627	8.17073	11.1665	10.6775	9.32412	13.0037
P57746	V-type proton ATPase subunit D	P57746	VATD_MOUSE	FALSE	100	0.229738	14.3561	14.0632	14.0232	14.2107	14.8557	14.4567	14.5272
P57759	Endoplasmic reticulum resident protein 29	P57759	ERP29_MOUSE	TRUE	100	0.901756	12.1628	11.9567	11.708	11.0545	12.2036	12.0634	13.9909
P57776	Elongation factor 1-delta	P57776	EF1D_MOUSE	TRUE	100	0.540007	11.5885	11.1865	11.5657	10.5021	11.5779	12.7391	11.96
P57780	Alpha-actinin-4	P57780	ACTN4_MOUSE	TRUE	100	0.496059	14.418	14.4274	14.5204	13.3512	14.2952	14.4103	15.5033
P57784	U2 small nuclear ribonucleoprotein A'	P57784	RU2A_MOUSE	FALSE	66.7	0.931194	11.1723	10.9809	10.3676	7.76852	10.5358	8.4351	12.8049
P58059	28S ribosomal protein S21, mitochondrial	P58059	RT21_MOUSE	FALSE	16.7	NaN	10.4924	9.55583	9.65372	7.84518	9.60882	10.8019	10.4924
P58252	Elongation factor 2	P58252	EF2_MOUSE	TRUE	100	0.36843	15.7015	15.4654	14.9724	15.7559	16.0054	15.5225	16.4873
P58281	Dynamin-like 120 kDa protein, mitochondrial	P58281	OPA1_MOUSE	TRUE	100	0.729563	15.643	15.504	14.6896	15.3431	15.8054	15.3472	17.1687
P58389	Serine/threonine-protein phosphatase 2A activator	P58389	PTPA_MOUSE	TRUE	100	0.467719	14.5611	14.1338	14.4211	14.2035	14.3827	14.6142	15.6111
P58771	Tropomyosin alpha-1 chain	P58771	TPM1_MOUSE	TRUE	100	0.503544	13.1823	13.1784	12.2991	13.2922	13.1012	12.936	14.2866
P58774	Tropomyosin beta chain	P58774	TPM2_MOUSE	FALSE	33.3	0.81433	10.7804	9.83376	8.8986	9.32461	8.97309	10.1876	11.7271
P58871	182 kDa tankyrase-1-binding protein	P58871	TB182_MOUSE	TRUE	83.3	0.652663	11.409	10.9574	9.45434	10.4888	10.7211	12.4523	12.4255
P59017	Bcl-2-like protein 13	P59017	B2L13_MOUSE	TRUE	100	1.02415	12.5267	13.2796	10.2224	12.6985	12.6786	11.5664	14.7148
P59281	Rho GTPase-activating protein 39	P59281	RHG39_MOUSE	TRUE	83.3	1.01159	11.6133	10.6335	9.91171	9.80874	11.6309	12.3553	13.638
P59325	Eukaryotic translation initiation factor 5	P59325	IF5_MOUSE	FALSE	83.3	1.34178	8.80021	7.49141	9.3104	7.76443	8.05178	9.28933	11.383
P59326;Q91YT7	YTH domain-containing family protein 1;YTH domain-containing family protein 2	P59326;Q91YT7	YTHD1_MOUSE;YTHD2_MOUSE	TRUE	100	0.685596	15.1855	14.7804	15.218	14.9626	15.5044	14.0149	16.6327
P59648	FXYD domain-containing ion transport regulator 7	P59648	FXYD7_MOUSE	FALSE	100	0.552962	15.7909	14.8448	15.1436	15.786	16.2832	15.7425	16.9455
P59759	Myocardin-related transcription factor B	P59759	MRTFB_MOUSE	FALSE	66.7	1.32216	6.43211	7.89434	8.50546	6.69122	1.87072	7.51265	9.65387
P59999	Actin-related protein 2/3 complex subunit 4	P59999	ARPC4_MOUSE	TRUE	100	0.474463	13.9768	14.0244	14.1725	12.1134	14.0895	14.9317	14.5295
P60041	Somatostatin	P60041	SMS_MOUSE	FALSE	100	0.581642	11.7577	11.8219	9.90033	11.98	12.9442	11.3899	12.5099
P60060	Protein transport protein Sec61 subunit gamma	P60060	SC61G_MOUSE	FALSE	50	0.80932	13.264	9.70985	9.44512	12.7284	12.5587	10.5845	14.505
P60122	RuvB-like 1	P60122	RUVB1_MOUSE	TRUE	83.3	0.808625	13.6468	12.4882	7.76718	14.1762	14.1724	15.261	12.1364
P60202	Myelin proteolipid protein	P60202	MYPR_MOUSE	TRUE	100	0.863697	17.0753	15.25	16.8062	16.162	17.8366	18.8994	17.4975
P60229	Eukaryotic translation initiation factor 3 subunit E	P60229	EIF3E_MOUSE	TRUE	100	0.712244	11.949	11.9867	10.8283	12.0661	12.3759	10.9928	13.4445
P60335	Poly(rC)-binding protein 1	P60335	PCBP1_MOUSE	TRUE	100	0.373998	13.7105	13.2224	13.0516	13.3371	14.1391	14.3011	14.2115
P60469	Liprin-alpha-3	P60469	LIPA3_MOUSE	TRUE	100	0.720677	14.2319	13.7008	12.393	13.5385	14.729	15.5504	15.4797
P60487	Pyridoxal phosphate phosphatase	P60487	PLPP_MOUSE	TRUE	100	0.561927	13.4925	13.0599	13.2656	12.2851	13.7434	13.9307	14.6704
P60521	Gamma-aminobutyric acid receptor-associated protein-like 2	P60521	GBRL2_MOUSE	TRUE	100	0.615891	10.6082	10.9405	8.66403	10.5204	11.704	10.1249	11.6957
P60710;P63260	Actin, cytoplasmic 1;Actin, cytoplasmic 2	P60710;P63260	ACTB_MOUSE;ACTG_MOUSE	TRUE	100	0.528747	21.5345	21.1268	22.1138	19.8562	21.3696	22.5062	22.2346
P60761	Neurogranin	P60761	NEUG_MOUSE	TRUE	100	0.737494	14.4182	13.9894	13.7388	14.4092	14.7153	15.9516	13.7047
P60766	Cell division control protein 42 homolog	P60766	CDC42_MOUSE	TRUE	100	0.960023	14.7082	14.3429	13.5113	13.653	14.6713	16.6656	15.4053
P60824	Cold-inducible RNA-binding protein	P60824	CIRBP_MOUSE	FALSE	100	1.19531	10.3201	10.9791	7.07497	10.7869	10.7013	9.41656	12.9619
P60840	Alpha-endosulfine	P60840	ENSA_MOUSE	TRUE	100	0.707573	14.2269	13.8248	12.8466	14.2186	14.4361	14.3075	15.7277
P60843	Eukaryotic initiation factor 4A-I	P60843	IF4A1_MOUSE	TRUE	100	0.764738	12.7619	12.7192	13.4441	11.3644	12.9256	14.3588	11.7594
P60867	40S ribosomal protein S20	P60867	RS20_MOUSE	TRUE	100	0.548598	12.5125	12.161	13.0741	11.2608	11.8001	13.4608	13.3182
P60879	Synaptosomal-associated protein 25	P60879	SNP25_MOUSE	TRUE	100	0.875586	18.5101	17.9543	17.6726	16.3606	18.8083	20.2315	20.0334
P60904	DnaJ homolog subfamily C member 5	P60904	DNJC5_MOUSE	TRUE	100	0.5168	13.8894	14.0096	13.3474	13.4971	14.1355	13.3422	15.0047
P61021	Ras-related protein Rab-5B	P61021	RAB5B_MOUSE	TRUE	100	0.412294	12.921	12.6289	11.926	12.8122	13.3551	13.0524	13.7516
P61027	Ras-related protein Rab-10	P61027	RAB10_MOUSE	TRUE	100	0.484196	14.2847	13.8799	12.8563	14.3435	14.7245	14.6457	15.2584
P61028	Ras-related protein Rab-8B	P61028	RAB8B_MOUSE	FALSE	100	0.900003	12.0052	11.8222	10.7538	11.9773	12.4631	11.1656	13.8493
P61082	NEDD8-conjugating enzyme Ubc12	P61082	UBC12_MOUSE	FALSE	100	0.333327	12.4086	12.5839	12.3357	11.6021	12.1312	12.7332	13.0654
P61087	Ubiquitin-conjugating enzyme E2 K	P61087	UBE2K_MOUSE	TRUE	100	0.681441	13.3599	13.0918	13.3999	11.111	13.7669	13.9341	14.8558
P61089	Ubiquitin-conjugating enzyme E2 N	P61089	UBE2N_MOUSE	TRUE	100	1.14736	15.0555	13.9386	15.9244	13.7787	13.9981	17.4	15.2928
P61161	Actin-related protein 2	P61161	ARP2_MOUSE	TRUE	100	0.515599	15.1749	14.9471	15.0497	14.5189	14.4778	15.8818	16.1738
P61164	Alpha-centractin	P61164	ACTZ_MOUSE	TRUE	100	0.593559	15.1816	14.6195	14.2227	15.5335	15.3552	14.9212	16.4376
P61166	Transmembrane protein 258	P61166	TM258_MOUSE	FALSE	16.7	NaN	16.4621	12.5251	12.5675	10.7596	12.7436	13.7143	16.4621
P61202	COP9 signalosome complex subunit 2	P61202	CSN2_MOUSE	TRUE	100	0.809918	11.471	11.5527	10.3292	10.4584	11.0687	12.2874	13.1295
P61205;P84078	ADP-ribosylation factor 3;ADP-ribosylation factor 1	P61205;P84078	ARF3_MOUSE;ARF1_MOUSE	TRUE	100	0.342651	18.6612	18.0884	18.6342	18.0606	18.765	19.27	19.1493
P61211	ADP-ribosylation factor-like protein 1	P61211	ARL1_MOUSE	FALSE	50	0.679263	14.8498	10.4577	15.7322	10.235	13.0569	15.7603	11.3901
P61222	ATP-binding cassette sub-family E member 1	P61222	ABCE1_MOUSE	TRUE	100	0.835411	12.7588	12.334	11.7282	12.6586	12.8976	12.4634	14.4712
P61226	Ras-related protein Rap-2b	P61226	RAP2B_MOUSE	TRUE	33.3	0.157787	16.1711	11.3497	11.2334	12.353	16.0095	16.3328	12.8928
P61255	60S ribosomal protein L26	P61255	RL26_MOUSE	TRUE	100	0.762195	13.2782	13.5383	11.7682	13.3876	13.3556	12.7317	14.8875
P61264	Syntaxin-1B	P61264	STX1B_MOUSE	TRUE	100	0.683988	17.7527	17.5469	17.0325	16.7296	18.1071	17.9106	19.1895
P61294	Ras-related protein Rab-6B	P61294	RAB6B_MOUSE	TRUE	100	0.61702	16.7484	16.3919	15.7634	16.1879	17.2957	16.8211	18.0304
P61329	Fibroblast growth factor 12	P61329	FGF12_MOUSE	FALSE	100	1.08823	11.6206	10.9595	8.99638	11.591	12.1048	12.1215	13.9502
P61358	60S ribosomal protein L27	P61358	RL27_MOUSE	TRUE	100	0.911907	12.3946	12.0638	12.6592	9.46136	12.2172	13.5415	14.4246
P61514	60S ribosomal protein L37a	P61514	RL37A_MOUSE	TRUE	50	0.76295	14.1167	11.6765	12.083	10.2371	14.8746	15.3923	11.7585
P61620;Q9JLR1	Protein transport protein Sec61 subunit alpha isoform 1;Protein transport protein Sec61 subunit alpha isoform 2	P61620;Q9JLR1	S61A1_MOUSE;S61A2_MOUSE	FALSE	66.7	0.830818	12.2834	11.7847	13.7933	10.7898	8.36341	12.7658	11.0887
P61626	Lysozyme C	P61626	LYSC_HUMAN	FALSE	83.3	0.907213	10.6169	12.3177	12.1144	8.52349	9.53715	10.0759	10.053
P61750	ADP-ribosylation factor 4	P61750	ARF4_MOUSE	TRUE	100	0.666146	12.1303	11.4397	10.9882	11.3777	12.458	13.15	13.3683
P61759	Prefoldin subunit 3	P61759	PFD3_MOUSE	TRUE	100	0.903539	11.5995	11.9097	9.62831	10.9015	11.8565	11.7889	13.5119
P61804	Dolichyl-diphosphooligosaccharide--protein glycosyltransferase subunit DAD1	P61804	DAD1_MOUSE	FALSE	100	0.658443	10.9456	10.9559	12.3926	8.2289	10.8252	11.4071	11.8636
P61922	4-aminobutyrate aminotransferase, mitochondrial	P61922	GABT_MOUSE	TRUE	100	0.668699	15.6955	15.5015	15.324	14.8787	15.9756	15.3873	17.1058
P61924	Coatomer subunit zeta-1	P61924	COPZ1_MOUSE	TRUE	100	0.710451	12.2005	12.4391	9.95469	10.8666	12.9602	13.6485	13.3337
P61957	Small ubiquitin-related modifier 2	P61957	SUMO2_MOUSE	TRUE	100	0.539544	12.1821	12.0932	10.7633	11.6229	12.5401	13.2459	12.8273
P61967	AP-1 complex subunit sigma-1A	P61967	AP1S1_MOUSE	FALSE	100	0.914048	13.1205	13.1809	11.257	13.2407	13.5766	12.4291	15.0386
P61979	Heterogeneous nuclear ribonucleoprotein K	P61979	HNRPK_MOUSE	TRUE	100	0.867338	16.261	16.1509	15.2382	16.0616	16.3655	15.7214	18.0284
P61982	14-3-3 protein gamma	P61982	1433G_MOUSE	TRUE	100	0.553335	19.3775	19.7346	18.3374	18.7828	19.6787	19.1926	20.5388
P62071	Ras-related protein R-Ras2	P62071	RRAS2_MOUSE	TRUE	100	0.666055	11.8376	11.8986	10.3946	10.911	11.8351	13.083	12.903
P62073	Mitochondrial import inner membrane translocase subunit Tim10	P62073	TIM10_MOUSE	TRUE	100	0.784032	11.6132	12.3182	10.6252	9.64119	11.2115	12.6413	13.2419
P62075	Mitochondrial import inner membrane translocase subunit Tim13	P62075	TIM13_MOUSE	FALSE	100	0.784228	12.4192	11.4647	11.3124	13.8316	11.9668	12.205	13.7348
P62077	Mitochondrial import inner membrane translocase subunit Tim8 B	P62077	TIM8B_MOUSE	FALSE	100	1.00742	13.0432	12.8516	11.4468	13.1645	13.2128	12.4941	15.0893
P62082	40S ribosomal protein S7	P62082	RS7_MOUSE	TRUE	100	0.625864	13.4808	13.7399	8.81597	14.896	14.7653	13.7586	14.9091
P62137	Serine/threonine-protein phosphatase PP1-alpha catalytic subunit	P62137	PP1A_MOUSE	TRUE	100	0.388091	13.857	13.4718	14.1432	12.831	13.7799	14.4011	14.5147
P62141	Serine/threonine-protein phosphatase PP1-beta catalytic subunit	P62141	PP1B_MOUSE	TRUE	100	0.588598	13.6487	13.0301	13.9724	12.6589	13.0317	14.4121	14.7869
P62192	26S proteasome regulatory subunit 4	P62192	PRS4_MOUSE	TRUE	16.7	NaN	13.2384	9.70984	13.2384	10.5045	9.71479	11.3969	11.9776
P62196	26S proteasome regulatory subunit 8	P62196	PRS8_MOUSE	TRUE	100	0.716906	11.6723	12.1851	11.3409	10.0176	11.5679	11.7267	13.1953
P62242	40S ribosomal protein S8	P62242	RS8_MOUSE	FALSE	100	0.433047	14.9703	14.1119	15.6911	14.2855	14.8293	15.2737	15.6306
P62245	40S ribosomal protein S15a	P62245	RS15A_MOUSE	TRUE	100	1.16133	13.4262	12.3934	13.4678	12.2026	12.6669	15.7524	14.0743
P62259	14-3-3 protein epsilon	P62259	1433E_MOUSE	TRUE	100	0.434268	17.7155	17.5869	17.5598	16.9431	17.8561	17.6664	18.6809
P62264	40S ribosomal protein S14	P62264	RS14_MOUSE	TRUE	100	0.86264	15.2175	14.8692	14.064	14.0932	15.1258	16.9713	16.1815
P62281	40S ribosomal protein S11	P62281	RS11_MOUSE	TRUE	100	0.671829	13.9127	13.7429	12.2692	13.9036	14.3684	13.8418	15.3505
P62301	40S ribosomal protein S13	P62301	RS13_MOUSE	TRUE	100	0.537168	13.1075	13.2086	12.6065	12.3202	13.299	12.9426	14.2681
P62309	Small nuclear ribonucleoprotein G	P62309	RUXG_MOUSE	FALSE	50	1.11061	10.5057	9.09656	9.3629	12.296	9.35825	9.85828	9.2858
P62311	U6 snRNA-associated Sm-like protein LSm3	P62311	LSM3_MOUSE	FALSE	50	0.734551	11.923	8.81589	9.44976	11.5527	13.0467	10.2766	11.1696
P62317	Small nuclear ribonucleoprotein Sm D2	P62317	SMD2_MOUSE	FALSE	100	1.1847	13.7889	13.646	12.4972	13.5042	14.0487	12.9176	16.1199
P62320	Small nuclear ribonucleoprotein Sm D3	P62320	SMD3_MOUSE	TRUE	33.3	0.467086	8.21457	7.71952	8.70962	8.22862	7.92634	9.55712	9.36468
P62322	U6 snRNA-associated Sm-like protein LSm5	P62322	LSM5_MOUSE	FALSE	16.7	NaN	15.2246	10.6749	10.774	12.1514	15.2246	11.5432	13.535
P62331	ADP-ribosylation factor 6	P62331	ARF6_MOUSE	TRUE	100	0.643029	14.6791	13.7933	14.4333	13.5089	14.7673	15.7533	15.8188
P62334	26S proteasome regulatory subunit 10B	P62334	PRS10_MOUSE	TRUE	100	0.929799	11.7029	12.1575	9.8688	10.5872	12.3325	11.6011	13.6705
P62482	Voltage-gated potassium channel subunit beta-2	P62482	KCAB2_MOUSE	TRUE	100	0.704674	14.169	13.2739	13.7825	13.8439	13.5044	15.5675	15.0416
P62484	Abl interactor 2	P62484	ABI2_MOUSE	TRUE	100	0.45978	12.6264	12.2203	12.3348	11.8104	12.6259	13.2504	13.5163
P62500	TSC22 domain family protein 1	P62500	T22D1_MOUSE	FALSE	100	0.630117	13.5009	13.3756	12.762	13.0408	13.7713	13.2161	14.8397
P62627	Dynein light chain roadblock-type 1	P62627	DLRB1_MOUSE	TRUE	100	1.16813	12.8096	12.1048	11.7233	12.1849	13.3849	12.3478	15.1121
P62631	Elongation factor 1-alpha 2	P62631	EF1A2_MOUSE	TRUE	100	0.35623	16.268	16.1279	15.9539	15.5589	16.9628	16.7294	16.2752
P62702	40S ribosomal protein S4, X isoform	P62702	RS4X_MOUSE	TRUE	100	0.423162	14.7778	14.2184	14.627	14.1654	15.1343	14.8471	15.6746
P62715	Serine/threonine-protein phosphatase 2A catalytic subunit beta isoform	P62715	PP2AB_MOUSE	TRUE	100	0.768372	12.7	12.6549	12.6765	11.8424	11.3829	14.2971	13.3464
P62717	60S ribosomal protein L18a	P62717	RL18A_MOUSE	TRUE	100	0.603321	13.1394	13.1481	12.0994	12.9643	13.4383	12.7588	14.4271
P62743	AP-2 complex subunit sigma	P62743	AP2S1_MOUSE	TRUE	100	1.37439	14.1477	12.1492	14.4774	11.0371	15.8739	17.3227	14.0258
P62746	Rho-related GTP-binding protein RhoB	P62746	RHOB_MOUSE	FALSE	100	0.633257	16.5785	16.1954	15.4103	16.6187	17.1	16.2421	17.9046
P62748	Hippocalcin-like protein 1	P62748	HPCL1_MOUSE	TRUE	83.3	0.699121	8.11346	7.96767	8.24392	7.6768	8.64612	7.19473	9.48421
P62751	60S ribosomal protein L23a	P62751	RL23A_MOUSE	TRUE	100	0.61279	13.07	13.6061	11.4393	13.3023	11.8278	14.1108	14.134
P62754	40S ribosomal protein S6	P62754	RS6_MOUSE	FALSE	100	0.518403	15.9734	15.3991	16.7344	14.696	15.6996	16.884	16.4271
P62761	Visinin-like protein 1	P62761	VISL1_MOUSE	TRUE	100	0.562437	17.0526	16.8432	16.3313	16.5645	17.3285	16.9861	18.2617
P62774	Myotrophin	P62774	MTPN_MOUSE	TRUE	100	0.694104	14.0341	13.8047	13.1484	13.2636	14.1013	14.398	15.4884
P62806	Histone H4	P62806	H4_MOUSE	FALSE	100	0.33382	19.0357	19.1848	19.3299	17.8849	18.985	19.6467	19.1828
P62812	Gamma-aminobutyric acid receptor subunit alpha-1	P62812	GBRA1_MOUSE	TRUE	100	1.01131	15.3841	14.0238	14.2628	14.3245	16.1278	17.4938	16.0718
P62814	V-type proton ATPase subunit B, brain isoform	P62814	VATB2_MOUSE	TRUE	100	0.379755	17.3086	16.869	16.8604	16.9699	17.6932	17.3534	18.1059
P62821	Ras-related protein Rab-1A	P62821	RAB1A_MOUSE	FALSE	100	0.418572	17.5282	17.4589	16.5081	17.7475	17.8671	17.199	18.3889
P62823	Ras-related protein Rab-3C	P62823	RAB3C_MOUSE	TRUE	100	0.850538	15.0045	14.6922	13.754	13.8884	15.2419	15.6836	16.7671
P62827	GTP-binding nuclear protein Ran	P62827	RAN_MOUSE	TRUE	100	0.519555	15.1618	14.6106	14.9649	14.0603	15.3068	16.159	15.8692
P62830	60S ribosomal protein L23	P62830	RL23_MOUSE	TRUE	100	0.722368	12.4623	11.2174	11.5756	12.319	12.9935	13.9726	12.6958
P62835	Ras-related protein Rap-1A	P62835	RAP1A_MOUSE	TRUE	100	0.717104	12.2988	11.5494	11.5315	11.7506	12.1836	13.0191	13.7587
P62838	Ubiquitin-conjugating enzyme E2 D2	P62838	UB2D2_MOUSE	TRUE	100	0.642347	14.8149	14.2197	14.0351	14.6512	15.2868	14.5374	16.1595
P62843	40S ribosomal protein S15	P62843	RS15_MOUSE	FALSE	100	0.728917	12.1181	11.4127	11.7326	11.9628	12.3639	11.6002	13.6365
P62849	40S ribosomal protein S24	P62849	RS24_MOUSE	TRUE	100	0.893985	11.9318	11.0597	10.5784	11.7699	11.1424	13.5776	13.4629
P62852	40S ribosomal protein S25	P62852	RS25_MOUSE	FALSE	83.3	0.882079	12.8802	12.455	14.4588	9.26124	11.0122	14.3639	12.1113
P62855	40S ribosomal protein S26	P62855	RS26_MOUSE	FALSE	100	0.419428	14.3565	14.1184	14.6926	13.3738	14.1481	15.2238	14.5825
P62858	40S ribosomal protein S28	P62858	RS28_MOUSE	TRUE	100	0.564827	14.6192	14.8215	14.896	11.7113	15.4037	15.0001	15.8829
P62869	Elongin-B	P62869	ELOB_MOUSE	TRUE	100	0.70561	13.8975	13.619	13.0103	13.5515	14.2391	13.5919	15.3731
P62874	Guanine nucleotide-binding protein G(I)/G(S)/G(T) subunit beta-1	P62874	GBB1_MOUSE	TRUE	100	0.309501	17.2429	16.7984	16.6911	16.9929	17.6875	17.6571	17.6306
P62878	E3 ubiquitin-protein ligase RBX1	P62878	RBX1_MOUSE	FALSE	100	1.69185	11.9317	11.8328	9.52803	10.2028	11.4141	13.0873	15.5251
P62880	Guanine nucleotide-binding protein G(I)/G(S)/G(T) subunit beta-2	P62880	GBB2_MOUSE	TRUE	100	0.574789	16.0684	15.8476	14.9323	15.9516	16.7479	15.699	17.2322
P62881	Guanine nucleotide-binding protein subunit beta-5	P62881	GNB5_MOUSE	TRUE	100	0.712591	13.0954	13.0681	11.8726	11.8366	13.537	13.6697	14.5882
P62889	60S ribosomal protein L30	P62889	RL30_MOUSE	FALSE	100	0.674774	13.1188	14.1808	12.6935	13.4725	14.3944	12.4862	11.4853
P62897	Cytochrome c, somatic	P62897	CYC_MOUSE	TRUE	100	0.776075	13.6429	13.0752	13.4994	12.1652	13.4137	15.2386	14.4655
P62900	60S ribosomal protein L31	P62900	RL31_MOUSE	FALSE	100	0.284263	14.005	14.3012	14.5901	13.583	13.9293	13.5704	14.0562
P62908	40S ribosomal protein S3	P62908	RS3_MOUSE	TRUE	100	0.357577	15.6227	15.1312	15.1498	15.2401	15.8079	16.1709	16.2362
P62911	60S ribosomal protein L32	P62911	RL32_MOUSE	TRUE	100	0.605619	13.5254	13.8778	14.4006	10.6784	14.3631	14.7836	13.0486
P62918	60S ribosomal protein L8	P62918	RL8_MOUSE	TRUE	100	0.362163	14.4168	13.8769	14.8342	13.4586	14.5376	14.976	14.8176
P62960	Y-box-binding protein 1	P62960	YBOX1_MOUSE	FALSE	100	0.805289	12.2836	12.2813	13.9796	10.9989	10.6654	13.152	12.6242
P62962	Profilin-1	P62962	PROF1_MOUSE	TRUE	100	0.589803	13.3546	12.8347	14.1607	11.764	13.0365	14.4858	13.846
P62996	Transformer-2 protein homolog beta	P62996	TRA2B_MOUSE	TRUE	100	0.734275	13.0777	12.6454	13.1884	12.7818	12.8094	12.4342	14.6071
P63001	Ras-related C3 botulinum toxin substrate 1	P63001	RAC1_MOUSE	TRUE	100	1.25219	16.0604	14.4375	17.8084	13.309	15.9046	18.8657	16.0373
P63005	Platelet-activating factor acetylhydrolase IB subunit alpha	P63005	LIS1_MOUSE	TRUE	100	0.489433	15.1631	14.6404	14.6756	14.7066	15.0343	15.78	16.1416
P63011	Ras-related protein Rab-3A	P63011	RAB3A_MOUSE	TRUE	100	0.526111	18.0741	17.7154	17.7572	17.5712	18.0638	18.1057	19.2315
P63017	Heat shock cognate 71 kDa protein	P63017	HSP7C_MOUSE	TRUE	100	0.480847	17.6424	17.6643	17.1376	16.6569	17.9474	17.786	18.662
P63024	Vesicle-associated membrane protein 3	P63024	VAMP3_MOUSE	TRUE	100	0.661672	17.5223	17.9023	16.1869	17.0659	17.4572	17.5953	18.9261
P63028	Translationally-controlled tumor protein	P63028	TCTP_MOUSE	TRUE	100	0.318067	12.406	12.4333	11.7915	12.0852	12.6277	12.4062	13.0921
P63030	Mitochondrial pyruvate carrier 1	P63030	MPC1_MOUSE	TRUE	100	0.497229	13.9717	13.6201	13.1733	13.609	14.2395	14.1502	15.0385
P63034	Cytohesin-2	P63034	CYH2_MOUSE	FALSE	83.3	0.517981	11.3784	11.2935	9.85435	12.4204	11.3861	10.4203	11.3717
P63037	DnaJ homolog subfamily A member 1	P63037	DNJA1_MOUSE	TRUE	100	0.872366	11.8219	12.0868	10.7608	11.6958	11.9772	10.7949	13.616
P63038	60 kDa heat shock protein, mitochondrial	P63038	CH60_MOUSE	TRUE	100	0.375727	16.4534	15.8998	16.0144	16.2005	16.8675	16.5142	17.2242
P63040	Complexin-1	P63040	CPLX1_MOUSE	TRUE	100	0.930455	15.3887	14.5615	13.2802	14.4249	16.0143	16.6894	17.362
P63044	Vesicle-associated membrane protein 2	P63044	VAMP2_MOUSE	TRUE	100	0.810841	14.0842	13.5808	15.236	10.1496	14.6689	16.0924	14.7777
P63046	Sulfotransferase 4A1	P63046	ST4A1_MOUSE	TRUE	100	0.465559	14.0389	13.8633	13.1928	13.3083	14.3196	14.6331	14.9166
P63054	Calmodulin regulator protein PCP4	P63054	PCP4_MOUSE	TRUE	100	1.23806	15.9115	14.8977	15.1809	14.608	16.4432	15.9691	18.3698
P63073	Eukaryotic translation initiation factor 4E	P63073	IF4E_MOUSE	TRUE	100	0.932543	12.7078	12.5627	10.2352	12.5175	13.2581	12.9498	14.7238
P63080	Gamma-aminobutyric acid receptor subunit beta-3	P63080	GBRB3_MOUSE	TRUE	16.7	NaN	15.0071	11.2431	11.9227	11.3319	12.4203	15.0071	12.4937
P63082	V-type proton ATPase 16 kDa proteolipid subunit	P63082	VATL_MOUSE	TRUE	100	1.61568	14.5947	13.1191	13.0637	14.076	14.0523	17.8387	15.4184
P63085	Mitogen-activated protein kinase 1	P63085	MK01_MOUSE	TRUE	100	0.398823	14.7524	14.8508	14.8094	13.368	14.8683	15.0648	15.5534
P63087	Serine/threonine-protein phosphatase PP1-gamma catalytic subunit	P63087	PP1G_MOUSE	FALSE	100	0.716309	14.2431	13.8891	13.4445	13.8333	14.53	14.0228	15.7388
P63101	14-3-3 protein zeta/delta	P63101	1433Z_MOUSE	TRUE	100	0.741039	20.2537	20.3492	19.2501	19.9054	20.2785	19.9376	21.8016
P63115	Asc-type amino acid transporter 1	P63115	AAA1_MOUSE	FALSE	66.7	1.56698	8.40976	8.33929	8.22918	6.76956	8.57041	7.03848	11.4917
P63137	Gamma-aminobutyric acid receptor subunit beta-2	P63137	GBRB2_MOUSE	TRUE	100	1.87751	13.3662	12.1719	12.087	11.9361	13.2694	17.1384	13.5942
P63141	Potassium voltage-gated channel subfamily A member 2	P63141	KCNA2_MOUSE	TRUE	100	1.50006	13.9055	12.9323	12.7016	12.6542	13.8651	16.8554	14.4246
P63158	High mobility group protein B1	P63158	HMGB1_MOUSE	TRUE	100	0.516166	12.3371	12.0465	11.8548	11.3966	12.4836	12.8391	13.4021
P63165;P63166	Small ubiquitin-related modifier 1	P63165;P63166	SUMO1_HUMAN;SUMO1_MOUSE	FALSE	16.7	NaN	14.187	11.1573	11.2043	10.5462	11.5062	12.0171	14.187
P63168	Dynein light chain 1, cytoplasmic	P63168	DYL1_MOUSE	TRUE	66.7	1.13494	13.0072	12.862	11.3365	11.3089	11.9183	15.0756	12.7548
P63213	Guanine nucleotide-binding protein G(I)/G(S)/G(O) subunit gamma-2	P63213	GBG2_MOUSE	FALSE	100	0.347022	16.1197	15.8849	16.0016	16.0615	15.6872	16.1546	16.9287
P63216	Guanine nucleotide-binding protein G(I)/G(S)/G(O) subunit gamma-3	P63216	GBG3_MOUSE	FALSE	66.7	0.719553	10.0666	9.23883	9.15943	8.10931	9.57194	10.5411	11.327
P63242	Eukaryotic translation initiation factor 5A-1	P63242	IF5A1_MOUSE	TRUE	100	0.622965	15.3679	15.1724	13.9093	15.3709	15.8947	15.1746	16.6858
P63248	cAMP-dependent protein kinase inhibitor alpha	P63248	IPKA_MOUSE	TRUE	50	0.734995	14.1747	10.1739	10.2593	12.4346	15.3551	11.0282	14.7343
P63254	Cysteine-rich protein 1	P63254	CRIP1_MOUSE	FALSE	100	0.389353	13.02	13.1444	11.9885	13.0907	13.4442	12.6753	13.7766
P63276	40S ribosomal protein S17	P63276	RS17_MOUSE	FALSE	33.3	0.370721	8.63607	7.75242	8.24885	8.56471	8.25145	9.0233	9.96823
P63318	Protein kinase C gamma type	P63318	KPCG_MOUSE	TRUE	100	0.545651	15.2352	14.7342	14.544	14.5951	15.4026	15.7825	16.3525
P63321	Ras-related protein Ral-A	P63321	RALA_MOUSE	TRUE	100	0.621648	13.6706	13.2946	13.0789	12.6974	13.4872	14.6924	14.773
P63323	40S ribosomal protein S12	P63323	RS12_MOUSE	TRUE	100	0.554496	12.9293	12.7245	13.5917	11.1645	12.9784	13.0434	14.0732
P63325	40S ribosomal protein S10	P63325	RS10_MOUSE	TRUE	100	0.409578	12.0207	12.2927	11.0999	11.466	12.3987	12.0413	12.8256
P63328	Serine/threonine-protein phosphatase 2B catalytic subunit alpha isoform	P63328	PP2BA_MOUSE	TRUE	100	0.528328	16.6358	16.42	15.6543	16.3338	16.8333	16.7978	17.7758
P67778	Prohibitin	P67778	PHB_MOUSE	TRUE	100	0.658692	15.5239	15.1124	15.119	14.9741	15.3381	15.6804	16.9194
P67984	60S ribosomal protein L22	P67984	RL22_MOUSE	TRUE	83.3	0.683892	9.44163	9.28553	9.43959	7.95071	8.23908	10.7966	9.44733
P68037	Ubiquitin-conjugating enzyme E2 L3	P68037	UB2L3_MOUSE	TRUE	100	0.930484	13.4308	13.6122	12.2078	13.1122	13.6846	12.6424	15.3258
P68040	Receptor of activated protein C kinase 1	P68040	RACK1_MOUSE	TRUE	100	0.323853	14.9604	14.562	14.6246	14.6557	14.938	15.3598	15.6223
P68134	Actin, alpha skeletal muscle	P68134	ACTS_MOUSE	TRUE	100	0.69657	18.3842	17.9675	19.5855	15.6751	17.9691	19.7241	19.3838
P68181	cAMP-dependent protein kinase catalytic subunit beta	P68181	KAPCB_MOUSE	TRUE	100	0.648163	13.7377	12.8541	13.3621	13.2009	13.6969	14.2193	15.0929
P68254	14-3-3 protein theta	P68254	1433T_MOUSE	TRUE	100	0.799586	16.8496	16.2237	16.9084	16.0126	16.6643	16.7919	18.4965
P68368	Tubulin alpha-4A chain	P68368	TBA4A_MOUSE	TRUE	100	0.544659	18.532	18.0815	18.5411	17.3214	18.4856	19.6522	19.1102
P68372	Tubulin beta-4B chain	P68372	TBB4B_MOUSE	TRUE	100	0.469357	20.0106	19.0448	20.2151	19.6686	19.7266	20.9832	20.4253
P68404	Protein kinase C beta type	P68404	KPCB_MOUSE	TRUE	100	0.627326	15.6179	15.4379	14.3527	14.7372	16.1069	16.1683	16.9044
P68510	14-3-3 protein eta	P68510	1433F_MOUSE	TRUE	100	0.645788	18.0225	17.9607	17.1891	17.8796	18.2315	17.4805	19.3936
P68871	Hemoglobin subunit beta	P68871	HBB_HUMAN	FALSE	66.7	0.86688	12.5136	9.69465	14.0793	10.3026	9.32043	13.876	11.7965
P69905	Hemoglobin subunit alpha	P69905	HBA_HUMAN	FALSE	100	2.14138	13.172	11.971	17.7196	11.7624	12.3471	12.7291	12.503
P70168	Importin subunit beta-1	P70168	IMB1_MOUSE	TRUE	100	1.01189	11.8421	12.1556	11.1931	10.1399	10.4327	13.1659	13.9652
P70175	Disks large homolog 3	P70175	DLG3_MOUSE	TRUE	100	0.618494	12.6038	12.6565	12.31	11.2028	12.5583	12.9689	13.9264
P70182	Phosphatidylinositol 4-phosphate 5-kinase type-1 alpha	P70182	PI51A_MOUSE	FALSE	50	0.794372	10.7699	9.86648	8.12656	8.65088	10.4495	9.5172	11.9936
P70188	Kinesin-associated protein 3	P70188	KIFA3_MOUSE	TRUE	83.3	1.1348	11.0715	10.0809	8.97355	10.8087	10.3262	10.9501	13.1917
P70195	Proteasome subunit beta type-7	P70195	PSB7_MOUSE	TRUE	100	0.607762	14.5117	14.1531	13.9177	14.3543	14.6599	14.1689	15.8161
P70202	Latexin	P70202	LXN_MOUSE	FALSE	83.3	0.860911	10.9093	8.60689	12.2775	8.81868	9.28549	12.7181	11.6583
P70206	Plexin-A1	P70206	PLXA1_MOUSE	TRUE	100	0.736352	12.8054	12.3389	10.5112	12.164	13.6013	14.3012	13.9159
P70232	Neural cell adhesion molecule L1-like protein	P70232	NCHL1_MOUSE	TRUE	100	0.957305	10.5112	10.8973	9.31936	8.88403	9.72924	11.7346	12.5025
P70236	Dual specificity mitogen-activated protein kinase kinase 6	P70236	MP2K6_MOUSE	TRUE	100	0.872478	11.6006	9.67478	12.0659	9.66957	12.3308	12.3136	13.5487
P70255;P70257;P97863;Q02780	Nuclear factor 1 C-type;Nuclear factor 1 X-type;Nuclear factor 1 B-type;Nuclear factor 1 A-type	P70255;P70257;P97863;Q02780	NFIC_MOUSE;NFIX_MOUSE;NFIB_MOUSE;NFIA_MOUSE	FALSE	100	0.543922	12.5715	12.0091	11.9284	12.3193	12.7177	12.7072	13.7473
P70296	Phosphatidylethanolamine-binding protein 1	P70296	PEBP1_MOUSE	FALSE	100	0.458842	16.4405	15.8504	17.0166	15.5654	16.0158	17.2199	16.9748
P70297	Signal transducing adapter molecule 1	P70297	STAM1_MOUSE	TRUE	100	0.97165	10.3221	9.51425	10.9513	8.76075	9.04747	12.3683	11.2907
P70302	Stromal interaction molecule 1	P70302	STIM1_MOUSE	TRUE	100	1.14708	12.7275	11.2288	9.54747	11.0916	14.5711	15.5954	14.3308
P70333	Heterogeneous nuclear ribonucleoprotein H2	P70333	HNRH2_MOUSE	TRUE	100	0.815774	11.6569	10.5385	11.0559	10.7644	11.4814	12.8829	13.2183
P70336	Rho-associated protein kinase 2	P70336	ROCK2_MOUSE	TRUE	100	0.703735	14.2712	14.0316	13.2932	13.9243	14.4189	14.2072	15.7519
P70349	Histidine triad nucleotide-binding protein 1	P70349	HINT1_MOUSE	TRUE	100	0.500262	15.2577	14.758	14.5788	14.8112	15.3685	15.7335	16.2963
P70372	ELAV-like protein 1	P70372	ELAV1_MOUSE	FALSE	100	0.875188	11.232	11.4445	12.2118	9.30205	10.1268	13.0858	11.2212
P70392	Ras-specific guanine nucleotide-releasing factor 2	P70392	RGRF2_MOUSE	TRUE	100	0.8605	12.6001	13.1198	11.3252	11.7396	12.5704	12.4707	14.375
P70398	Probable ubiquitin carboxyl-terminal hydrolase FAF-X	P70398	USP9X_MOUSE	TRUE	100	1.20285	12.6327	12.64	10.484	12.5195	12.7982	12.2903	15.0643
P70404	Isocitrate dehydrogenase [NAD] subunit gamma 1, mitochondrial	P70404	IDHG1_MOUSE	FALSE	100	0.811196	11.9888	11.3176	13.6847	8.99852	12.1847	13.5001	12.2473
P70414	Sodium/calcium exchanger 1	P70414	NAC1_MOUSE	TRUE	100	0.758872	14.4974	13.3597	13.0073	13.7622	15.1768	15.8603	15.8179
P70429	Ena/VASP-like protein	P70429	EVL_MOUSE	TRUE	100	1.21141	10.4662	10.0198	9.57893	9.75352	10.9611	9.64892	12.8348
P70441	Na(+)/H(+) exchange regulatory cofactor NHE-RF1	P70441	NHRF1_MOUSE	TRUE	100	0.647973	15.1232	15.1464	14.0857	15.0548	15.3587	14.5942	16.4992
P70663	SPARC-like protein 1	P70663	SPRL1_MOUSE	TRUE	100	0.792278	9.16348	9.58128	8.4182	8.86766	8.09069	9.22012	10.803
P70670	Nascent polypeptide-associated complex subunit alpha, muscle-specific form	P70670	NACAM_MOUSE	TRUE	100	0.536171	13.5932	13.038	14.1646	12.0472	13.405	14.3702	14.5344
P70698	CTP synthase 1	P70698	PYRG1_MOUSE	FALSE	83.3	0.840041	11.6976	11.1265	8.94257	11.6398	11.197	11.2216	13.3033
P70699	Lysosomal alpha-glucosidase	P70699	LYAG_MOUSE	TRUE	83.3	1.08236	12.9595	12.983	11.7146	12.5021	12.5946	9.6247	15.0034
P70704	Phospholipid-transporting ATPase IA	P70704	AT8A1_MOUSE	TRUE	100	0.497918	13.0279	12.7175	12.5235	12.1737	13.1645	13.5409	14.0476
P78385	Keratin, type II cuticular Hb3	P78385	KRT83_HUMAN	FALSE	100	0.917018	16.2852	15.9707	18.0016	14.8383	16.6068	18.0549	14.2388
P80313	T-complex protein 1 subunit eta	P80313	TCPH_MOUSE	TRUE	100	0.403868	13.5717	12.739	13.5949	12.8681	14.0552	14.3039	13.8689
P80314	T-complex protein 1 subunit beta	P80314	TCPB_MOUSE	TRUE	100	0.750272	14.5939	14.4537	13.8901	13.495	15.0145	14.5533	16.1564
P80315	T-complex protein 1 subunit delta	P80315	TCPD_MOUSE	TRUE	100	0.633823	15.0974	14.8395	14.1512	14.8081	15.3796	14.9611	16.445
P80316	T-complex protein 1 subunit epsilon	P80316	TCPE_MOUSE	TRUE	100	0.588013	13.6111	13.5219	12.49	13.1963	14.1115	13.5005	14.8463
P80317	T-complex protein 1 subunit zeta	P80317	TCPZ_MOUSE	TRUE	100	0.650409	17.806	17.4239	18.3623	16.5576	17.5385	17.7873	19.1665
P80318	T-complex protein 1 subunit gamma	P80318	TCPG_MOUSE	FALSE	100	0.238077	14.3107	13.733	14.4515	14.1793	14.457	14.2459	14.7976
P80560	Receptor-type tyrosine-protein phosphatase N2	P80560	PTPR2_MOUSE	TRUE	100	1.18668	12.3269	12.0405	10.5508	11.3673	12.8734	12.402	14.7276
P83093	Stromal interaction molecule 2	P83093	STIM2_MOUSE	FALSE	66.7	0.692331	12.3138	10.5168	9.24857	8.58826	12.478	13.6006	12.6598
P83510	Traf2 and NCK-interacting protein kinase	P83510	TNIK_MOUSE	TRUE	100	0.998348	11.7507	10.9602	10.0411	10.624	11.7141	13.4551	13.7097
P83940	Elongin-C	P83940	ELOC_MOUSE	FALSE	83.3	0.544104	9.94862	10.617	10.3776	7.63995	10.1178	10.9907	9.54273
P84075	Neuron-specific calcium-binding protein hippocalcin	P84075	HPCA_MOUSE	FALSE	100	0.659247	15.9974	14.6684	17.2543	14.6159	15.8259	16.6914	16.9287
P84084	ADP-ribosylation factor 5	P84084	ARF5_MOUSE	TRUE	100	0.79776	15.9159	15.5969	14.5057	15.8309	16.244	15.7373	17.5805
P84086	Complexin-2	P84086	CPLX2_MOUSE	TRUE	100	0.985248	14.6934	14.5183	12.0334	14.1065	15.2045	15.4511	16.8466
P84089	Enhancer of rudimentary homolog	P84089	ERH_MOUSE	FALSE	83.3	0.366724	12.4129	9.02074	11.4678	12.1255	12.943	12.6502	12.878
P84091	AP-2 complex subunit mu	P84091	AP2M1_MOUSE	TRUE	100	0.402127	16.1879	15.2027	15.6475	16.1633	16.4869	16.7899	16.8373
P84096	Rho-related GTP-binding protein RhoG	P84096	RHOG_MOUSE	TRUE	100	0.923512	12.974	11.0019	13.769	13.132	10.4838	14.3795	15.0778
P84099	60S ribosomal protein L19	P84099	RL19_MOUSE	FALSE	100	0.50231	15.1248	14.5634	16.0424	14.0226	14.7567	15.5978	15.766
P84104	Serine/arginine-rich splicing factor 3	P84104	SRSF3_MOUSE	TRUE	83.3	0.635766	11.1117	9.75199	11.8049	8.23726	10.1926	12.2909	11.5183
P84309	Adenylate cyclase type 5	P84309	ADCY5_MOUSE	TRUE	83.3	1.42699	12.0645	10.3585	9.22041	10.273	12.4012	12.3523	14.9372
P97300	Neuroplastin	P97300	NPTN_MOUSE	TRUE	100	0.380358	14.9553	14.7542	14.7192	13.9605	15.2568	15.6651	15.3757
P97315	Cysteine and glycine-rich protein 1	P97315	CSRP1_MOUSE	TRUE	100	0.796423	11.1035	9.72552	12.067	9.81157	10.6113	12.7396	11.6662
P97350	Plakophilin-1	P97350	PKP1_MOUSE	TRUE	33.3	1.19521	14.4928	12.1567	16.2802	12.7055	12.3841	13.2351	11.5865
P97351	40S ribosomal protein S3a	P97351	RS3A_MOUSE	TRUE	100	0.392881	13.9624	13.8282	13.1525	13.8808	14.2498	13.8499	14.813
P97352	Protein S100-A13	P97352	S10AD_MOUSE	FALSE	100	0.83846	13.9212	13.8468	12.8377	13.8204	14.0872	13.2913	15.6437
P97370	Sodium/potassium-transporting ATPase subunit beta-3	P97370	AT1B3_MOUSE	FALSE	83.3	0.693538	11.583	11.0914	10.4681	12.0091	12.935	11.4115	8.92082
P97371	Proteasome activator complex subunit 1	P97371	PSME1_MOUSE	TRUE	100	0.993664	10.7087	9.6997	11.096	9.41873	10.1269	11.1719	12.7391
P97372	Proteasome activator complex subunit 2	P97372	PSME2_MOUSE	FALSE	83.3	1.42769	12.4561	10.3294	15.9204	8.27269	16.8342	8.79026	10.924
P97379	Ras GTPase-activating protein-binding protein 2	P97379	G3BP2_MOUSE	TRUE	100	0.758647	12.7349	12.8226	11.1827	12.8403	13.0648	12.1593	14.3395
P97384	Annexin A11	P97384	ANX11_MOUSE	FALSE	100	0.475789	10.7355	11.7588	10.6713	10.749	10.9678	10.8515	9.41458
P97390	Vacuolar protein sorting-associated protein 45	P97390	VPS45_MOUSE	TRUE	100	0.581429	12.0437	11.2346	10.7168	11.7711	12.7965	12.6044	13.1389
P97427	Dihydropyrimidinase-related protein 1	P97427	DPYL1_MOUSE	TRUE	100	0.537886	16.2791	15.8675	16.3236	15.1916	15.9101	17.1436	17.2383
P97441	Zinc transporter 3	P97441	ZNT3_MOUSE	TRUE	100	0.38487	14.3414	14.0897	13.3551	14.0549	14.7082	14.8534	14.9872
P97445	Voltage-dependent P/Q-type calcium channel subunit alpha-1A	P97445	CAC1A_MOUSE	TRUE	100	0.806541	12.9582	12.6068	10.9093	12.5546	13.4842	13.5071	14.687
P97447	Four and a half LIM domains protein 1	P97447	FHL1_MOUSE	FALSE	100	0.735513	12.2833	12.0948	11.8854	10.513	12.0848	13.3903	13.7313
P97450	ATP synthase-coupling factor 6, mitochondrial	P97450	ATP5J_MOUSE	TRUE	100	0.673227	16.6051	16.2547	16.2809	16.1678	16.6265	16.2716	18.0293
P97461	40S ribosomal protein S5	P97461	RS5_MOUSE	TRUE	100	0.385571	12.6392	11.6081	12.9538	12.1913	12.6365	13.2819	13.1637
P97470	Serine/threonine-protein phosphatase 4 catalytic subunit	P97470	PP4C_MOUSE	FALSE	83.3	0.883372	11.6073	11.6458	11.0461	11.5576	10.4799	9.32218	13.3073
P97490	Adenylate cyclase type 8	P97490	ADCY8_MOUSE	FALSE	33.3	0.575473	15.0602	10.047	11.1985	11.4144	14.4371	15.6833	12.9242
P97494	Glutamate--cysteine ligase catalytic subunit	P97494	GSH1_MOUSE	TRUE	66.7	1.01375	9.31023	8.29969	9.1415	8.59471	8.41414	9.33863	11.0906
P97765	WW domain-binding protein 2	P97765	WBP2_MOUSE	FALSE	100	0.472958	13.1358	12.9504	12.5069	12.8135	13.1835	13.1736	14.1869
P97772	Metabotropic glutamate receptor 1	P97772	GRM1_MOUSE	FALSE	16.7	NaN	18.43	13.3869	12.9543	12.8225	12.4469	18.43	13.4794
P97792	Coxsackievirus and adenovirus receptor homolog	P97792	CXAR_MOUSE	TRUE	100	1.38373	11.0194	9.99875	9.42868	9.3352	11.6351	13.8967	11.8219
P97797	Tyrosine-protein phosphatase non-receptor type substrate 1	P97797	SHPS1_MOUSE	TRUE	100	0.892784	16.7135	15.7011	15.3538	15.4132	17.5373	18.5826	17.6929
P97798	Neogenin	P97798	NEO1_MOUSE	TRUE	100	1.04868	14.6401	13.1542	12.4619	12.6303	16.0337	17.0942	16.4664
P97807	Fumarate hydratase, mitochondrial	P97807	FUMH_MOUSE	TRUE	100	0.455217	13.8397	13.5878	14.1046	12.3506	14.2095	14.0229	14.7624
P97825	Jupiter microtubule associated homolog 1	P97825	JUPI1_MOUSE	TRUE	100	0.598581	11.9643	11.4046	9.84099	12.0023	12.7792	12.6099	13.149
P97952	Sodium channel subunit beta-1	P97952	SCN1B_MOUSE	TRUE	100	0.984336	11.7862	11.2603	9.58355	10.5157	12.8427	12.5869	13.9281
P98086	Complement C1q subcomponent subunit A	P98086	C1QA_MOUSE	TRUE	83.3	0.655119	12.9274	12.2965	12.8267	11.651	13.7357	14.1269	8.73921
P99024	Tubulin beta-5 chain	P99024	TBB5_MOUSE	TRUE	100	1.57747	15.7222	12.8491	17.9408	13.3891	15.2226	19.4814	15.4499
P99026	Proteasome subunit beta type-4	P99026	PSB4_MOUSE	FALSE	100	0.642776	13.3026	12.791	14.2453	11.7399	13.1517	14.5546	13.3332
P99027	60S acidic ribosomal protein P2	P99027	RLA2_MOUSE	TRUE	100	1.04959	14.9184	14.1286	15.3575	13.5976	14.1765	15.2089	17.0412
P99028	Cytochrome b-c1 complex subunit 6, mitochondrial	P99028	QCR6_MOUSE	FALSE	100	0.543626	15.5582	15.2013	15.9107	15.5541	16.72	15.0756	14.8876
P99029	Peroxiredoxin-5, mitochondrial	P99029	PRDX5_MOUSE	FALSE	100	0.749414	15.4165	14.7293	16.9498	13.4554	14.7626	16.3349	16.267
Q00493	Carboxypeptidase E	Q00493	CBPE_MOUSE	TRUE	100	0.569546	10.9769	10.2597	11.629	10.2231	10.0089	11.9376	11.803
Q00558	40-kDa huntingtin-associated protein	Q00558	HAP40_MOUSE	FALSE	50	0.916029	12.4876	9.23744	10.7863	12.6577	14.0187	11.1352	11.3964
Q00612	Glucose-6-phosphate 1-dehydrogenase X	Q00612	G6PD1_MOUSE	TRUE	100	0.872347	11.8482	12.055	9.7415	11.8447	12.2144	11.5229	13.7106
Q00623	Apolipoprotein A-I	Q00623	APOA1_MOUSE	TRUE	100	0.573801	12.7095	12.7786	13.806	13.5195	12.3456	11.7399	12.0675
Q00898	Alpha-1-antitrypsin 1-5	Q00898	A1AT5_MOUSE	FALSE	33.3	0.275433	9.79069	8.42184	9.50608	8.99138	8.69124	10.2691	10.0753
Q00915	Retinol-binding protein 1	Q00915	RET1_MOUSE	TRUE	100	1.04848	12.3077	12.6601	11.3377	11.1059	12.2744	12.058	14.4101
Q00PI9	Heterogeneous nuclear ribonucleoprotein U-like protein 2	Q00PI9	HNRL2_MOUSE	TRUE	100	0.630298	13.4571	12.6634	13.2285	13.3858	13.6234	13.0399	14.8016
Q01065	Calcium/calmodulin-dependent 3',5'-cyclic nucleotide phosphodiesterase 1B	Q01065	PDE1B_MOUSE	TRUE	100	1.50579	13.8743	13.1228	11.2647	13.5224	14.663	13.7059	16.9671
Q01097	Glutamate receptor ionotropic, NMDA 2B	Q01097	NMDE2_MOUSE	TRUE	100	0.918437	12.4404	12.6748	9.9353	11.5592	13.031	12.9818	14.4604
Q01149	Collagen alpha-2(I) chain	Q01149	CO1A2_MOUSE	TRUE	100	0.864267	12.816	12.6315	11.9932	12.0521	14.5754	12.9216	12.7219
Q01405	Protein transport protein Sec23A	Q01405	SC23A_MOUSE	TRUE	100	0.868172	13.1499	12.9112	12.0843	12.6084	14.3644	12.075	14.8557
Q01730	Ras suppressor protein 1	Q01730	RSU1_MOUSE	TRUE	83.3	1.25537	8.96318	9.26649	8.5379	6.709	8.85368	9.10229	11.4488
Q01768	Nucleoside diphosphate kinase B	Q01768	NDKB_MOUSE	TRUE	100	0.667972	14.9848	14.563	14.8957	14.5132	14.6325	14.9041	16.4005
Q01853	Transitional endoplasmic reticulum ATPase	Q01853	TERA_MOUSE	TRUE	100	0.689131	16.4252	16.153	16.0938	15.6581	16.5829	16.187	17.8761
Q02053	Ubiquitin-like modifier-activating enzyme 1	Q02053	UBA1_MOUSE	TRUE	100	0.619956	16.1183	15.7563	15.5822	15.469	16.344	16.1193	17.4388
Q02248	Catenin beta-1	Q02248	CTNB1_MOUSE	TRUE	100	0.635583	13.277	13.4485	12.7011	12.5999	13.3937	12.8924	14.6263
Q02257	Junction plakoglobin	Q02257	PLAK_MOUSE	TRUE	100	1.30399	12.8112	11.9977	15.2998	12.3586	12.7428	12.1182	12.3501
Q02357	Ankyrin-1	Q02357	ANK1_MOUSE	TRUE	100	0.949066	9.83595	9.07101	9.40235	9.27081	8.59888	11.7448	10.9278
Q02819	Nucleobindin-1	Q02819	NUCB1_MOUSE	TRUE	100	0.999572	12.4228	12.2654	11.2131	12.3794	12.6237	11.6235	14.4319
Q03137	Ephrin type-A receptor 4	Q03137	EPHA4_MOUSE	TRUE	100	0.753884	12.6154	11.1856	12.5493	11.296	12.7875	13.7857	14.0885
Q03141	MAP/microtubule affinity-regulating kinase 3	Q03141	MARK3_MOUSE	FALSE	66.7	0.569334	11.167	10.2039	9.4944	9.24596	10.7606	11.5599	12.1438
Q03173	Protein enabled homolog	Q03173	ENAH_MOUSE	TRUE	100	0.594557	12.1679	12.653	11.5884	11.3389	12.3605	11.6615	13.4051
Q03265	ATP synthase subunit alpha, mitochondrial	Q03265	ATPA_MOUSE	TRUE	100	0.3977	19.3808	18.9707	19.2135	18.8929	19.2056	19.7717	20.2301
Q03517	Secretogranin-2	Q03517	SCG2_MOUSE	TRUE	100	0.833318	12.3366	12.3249	11.3131	11.9912	12.9654	11.3771	14.0476
Q03717	Potassium voltage-gated channel subfamily B member 1	Q03717	KCNB1_MOUSE	TRUE	100	1.3245	12.0206	10.8267	9.77769	11.973	13.5932	14.8716	11.0812
Q04447	Creatine kinase B-type	Q04447	KCRB_MOUSE	TRUE	100	0.522952	19.2435	18.4267	19.7009	17.8879	19.27	20.0254	20.1501
Q04690	Neurofibromin	Q04690	NF1_MOUSE	TRUE	100	0.705281	12.8052	12.6583	8.77139	12.9564	13.8919	14.0515	14.5019
Q04750	DNA topoisomerase 1	Q04750	TOP1_MOUSE	TRUE	100	0.786684	11.9364	11.4838	12.5174	10.6463	11.7231	11.6837	13.5642
Q05186	Reticulocalbin-1	Q05186	RCN1_MOUSE	TRUE	100	1.44864	11.4851	11.5409	8.83762	10.5032	11.6057	11.9575	14.466
Q05512	Serine/threonine-protein kinase MARK2	Q05512	MARK2_MOUSE	TRUE	100	0.940415	11.4836	7.97417	12.7683	8.69255	12.8138	14.0004	12.6525
Q05793	Basement membrane-specific heparan sulfate proteoglycan core protein	Q05793	PGBM_MOUSE	TRUE	66.7	0.960313	11.0846	10.6424	10.3359	9.01149	12.7605	10.5995	10.5585
Q05816	Fatty acid-binding protein 5	Q05816	FABP5_MOUSE	TRUE	100	0.763809	13.3071	13.609	13.9198	11.1346	12.405	13.8003	14.9742
Q05920	Pyruvate carboxylase, mitochondrial	Q05920	PYC_MOUSE	TRUE	100	0.908019	22.9568	21.6148	23.5086	22.4517	22.6637	24.8112	22.6911
Q06138	Calcium-binding protein 39	Q06138	CAB39_MOUSE	TRUE	100	0.510559	12.4713	12.3619	11.7351	12.0038	12.7175	12.4301	13.5796
Q06185	ATP synthase subunit e, mitochondrial	Q06185	ATP5I_MOUSE	TRUE	100	0.814586	16.6522	15.3004	15.4754	15.8266	17.4447	18.3281	17.5383
Q06830	Peroxiredoxin-1	Q06830	PRDX1_HUMAN	FALSE	100	0.551983	15.9546	15.6626	16.8641	14.2107	15.7486	16.9388	16.3027
Q06890	Clusterin	Q06890	CLUS_MOUSE	TRUE	100	0.402288	13.6735	13.3666	13.6055	12.9939	13.5315	14.0011	14.5425
Q07076	Annexin A7	Q07076	ANXA7_MOUSE	TRUE	100	0.691601	13.5537	13.6728	12.796	13.1573	13.7429	12.9472	15.006
Q07417	Short-chain specific acyl-CoA dehydrogenase, mitochondrial	Q07417	ACADS_MOUSE	FALSE	83.3	0.621008	11.2673	11.0226	11.1987	10.9079	10.7043	9.19683	12.503
Q07813	Apoptosis regulator BAX	Q07813	BAX_MOUSE	TRUE	100	1.32611	12.0684	12.66	10.5813	10.9203	10.755	12.7103	14.7837
Q08189	Protein-glutamine gamma-glutamyltransferase E	Q08189	TGM3_MOUSE	FALSE	33.3	0.538533	12.8212	10.205	13.3998	10.757	10.728	11.4134	12.2427
Q08331	Calretinin	Q08331	CALB2_MOUSE	TRUE	100	0.78779	12.8019	12.078	12.6976	11.7371	12.9492	12.9126	14.4371
Q08460	Calcium-activated potassium channel subunit alpha-1	Q08460	KCMA1_MOUSE	TRUE	100	1.26395	12.0502	10.3307	10.1299	10.4399	12.2856	14.8956	14.2191
Q0GA42;Q3TWN3	Metal transporter CNNM1;Metal transporter CNNM2	Q0GA42;Q3TWN3	CNNM1_MOUSE;CNNM2_MOUSE	FALSE	66.7	1.20836	9.50374	9.59092	8.81817	8.51115	8.21682	9.41902	11.6961
Q0KL02	Triple functional domain protein	Q0KL02	TRIO_MOUSE	TRUE	100	1.06539	11.9972	11.826	10.2795	11.1973	12.0447	12.4673	14.1686
Q0VBF8	Protein stum homolog	Q0VBF8	STUM_MOUSE	TRUE	100	0.845047	11.8236	10.5625	10.7913	11.2761	12.0688	12.6822	13.5605
Q0VBK2	Keratin, type II cytoskeletal 80	Q0VBK2	K2C80_MOUSE	TRUE	100	1.39393	16.871	15.7794	19.7033	15.7948	15.5946	16.3009	18.0531
Q0VF55	Calcium-transporting ATPase	Q0VF55	Q0VF55_MOUSE	TRUE	100	0.721534	15.0368	14.4957	13.7436	14.2882	15.5554	15.6096	16.5286
Q0VGU4	Neurosecretory protein VGF	Q0VGU4	VGF_MOUSE	TRUE	100	1.20637	11.7353	11.4568	10.9016	10.9975	11.7801	11.2116	14.0645
Q11011	Puromycin-sensitive aminopeptidase	Q11011	PSA_MOUSE	TRUE	100	0.538873	14.3009	14.0092	14.0062	13.4174	14.4043	14.5029	15.4653
Q11136	Xaa-Pro dipeptidase	Q11136	PEPD_MOUSE	FALSE	83.3	0.839323	12.0177	11.3102	11.3431	7.48198	12.0618	11.7464	13.627
Q14533	Keratin, type II cuticular Hb1	Q14533	KRT81_HUMAN	FALSE	100	0.774277	16.4164	14.9173	16.2812	16.108	15.9674	17.2115	18.0128
Q148V7	RAB11-binding protein RELCH	Q148V7	RELCH_MOUSE	FALSE	100	0.890004	11.536	10.2277	9.45717	12.6182	12.4138	11.0482	13.4511
Q149F3	Eukaryotic peptide chain release factor GTP-binding subunit ERF3B	Q149F3	ERF3B_MOUSE	TRUE	100	1.12405	13.4421	12.1287	11.3465	12.1144	14.6654	15.9338	14.4637
Q14B80	Potassium voltage-gated channel subfamily C member 2	Q14B80	KCNC2_MOUSE	TRUE	50	1.3143	14.079	11.6654	10.8569	11.348	12.662	16.3507	13.2242
Q14BI1	Slc24a2 protein	Q14BI1	Q14BI1_MOUSE	TRUE	100	1.05245	13.854	12.3006	13.0647	12.0968	14.7883	16.1191	14.7548
Q14BI2	Metabotropic glutamate receptor 2	Q14BI2	GRM2_MOUSE	TRUE	100	0.794171	12.3847	12.7725	10.9849	11.2513	11.7486	13.9205	13.6304
Q14CH0	Protein FAM171B	Q14CH0	F171B_MOUSE	TRUE	100	1.42077	12.72	10.8227	11.4829	10.4184	13.2531	15.9265	14.4161
Q15323	Keratin, type I cuticular Ha1	Q15323	K1H1_HUMAN	FALSE	83.3	0.924526	8.75715	7.76889	9.92564	7.57618	7.99888	10.5162	8.79304
Q2M3X8	Phosphatase and actin regulator 1	Q2M3X8	PHAR1_MOUSE	TRUE	100	0.965345	14.0148	12.6768	12.6505	12.1712	14.8104	15.9722	15.8077
Q2NL51	Glycogen synthase kinase-3 alpha	Q2NL51	GSK3A_MOUSE	TRUE	100	0.777638	12.4056	12.7105	10.5518	11.2793	12.7261	13.091	14.0746
Q2PFD7	PH and SEC7 domain-containing protein 3	Q2PFD7	PSD3_MOUSE	TRUE	100	0.796778	15.7779	15.0282	14.419	14.2493	16.5487	17.2649	17.1571
Q2VIS4	Filaggrin-2	Q2VIS4	FILA2_MOUSE	TRUE	83.3	1.26127	10.9638	8.67655	13.5579	8.48534	10.3695	12.0101	10.2049
Q3B7Z2	Oxysterol-binding protein 1	Q3B7Z2	OSBP1_MOUSE	TRUE	100	1.02549	10.3987	9.97298	9.0844	9.88334	10.5053	10.4944	12.4518
Q3KNM2	E3 ubiquitin-protein ligase MARCHF5	Q3KNM2	MARH5_MOUSE	TRUE	83.3	0.548633	12.4777	12.1655	10.5211	11.259	12.387	13.0878	13.4894
Q3TCH7	Cullin-4A	Q3TCH7	CUL4A_MOUSE	TRUE	100	0.97211	12.0518	11.0432	10.6751	12.3569	12.4882	11.7031	14.0444
Q3TDD9	Protein phosphatase 1 regulatory subunit 21	Q3TDD9	PPR21_MOUSE	FALSE	100	0.909058	11.682	12.1423	9.35277	11.7479	12.2503	10.9477	13.6509
Q3TDK6	Protein rogdi homolog	Q3TDK6	ROGDI_MOUSE	TRUE	100	0.389979	13.3131	13.1187	12.5766	13.1474	13.7973	13.1407	14.0979
Q3TDN2	FAS-associated factor 2	Q3TDN2	FAF2_MOUSE	FALSE	100	0.624976	11.3648	12.4632	9.81938	10.9478	11.6363	10.8907	12.4315
Q3TDQ1	Dolichyl-diphosphooligosaccharide--protein glycosyltransferase subunit STT3B	Q3TDQ1	STT3B_MOUSE	TRUE	100	0.781406	12.043	11.534	9.80241	10.838	13.1461	13.4432	13.4945
Q3TEA8	Heterochromatin protein 1-binding protein 3	Q3TEA8	HP1B3_MOUSE	TRUE	100	0.537809	11.8717	11.725	12.5555	10.2108	11.3092	12.7632	12.6667
Q3TES0	IQ motif and SEC7 domain-containing protein 3	Q3TES0	IQEC3_MOUSE	FALSE	50	0.559926	9.86646	9.60559	8.39092	9.27391	7.46807	9.96548	10.7199
Q3TFD2	Lysophosphatidylcholine acyltransferase 1	Q3TFD2	PCAT1_MOUSE	FALSE	50	0.150423	12.2131	9.8052	8.68094	8.43998	12.0026	12.4349	12.2019
Q3THE2	Myosin regulatory light chain 12B	Q3THE2	ML12B_MOUSE	TRUE	100	0.420901	14.6822	14.5479	14.309	14.1207	14.8751	14.6206	15.6201
Q3THG9	Alanyl-tRNA editing protein Aarsd1	Q3THG9	AASD1_MOUSE	FALSE	66.7	1.11186	12.5333	11.6051	8.86212	11.0014	12.9368	9.96377	14.59
Q3THK3	General transcription factor IIF subunit 1	Q3THK3	T2FA_MOUSE	FALSE	16.7	NaN	12.8905	10.6787	10.2977	12.8905	10.8376	12.0296	10.878
Q3THK7	GMP synthase [glutamine-hydrolyzing]	Q3THK7	GUAA_MOUSE	TRUE	100	0.885317	12.1351	12.3138	11.4336	9.61971	12.6545	12.705	14.0843
Q3THS6	S-adenosylmethionine synthase isoform type-2	Q3THS6	METK2_MOUSE	TRUE	100	0.635454	11.0462	10.9561	11.3803	9.2986	10.3991	11.9325	12.3105
Q3TIR3	Synembryn-A	Q3TIR3	RIC8A_MOUSE	FALSE	100	1.1794	11.5322	11.7755	10.1253	11.5013	11.1463	10.7855	13.8596
Q3TLH4	Protein PRRC2C	Q3TLH4	PRC2C_MOUSE	FALSE	50	1.24575	11.4469	10.6475	8.77582	10.1555	8.6903	9.89497	13.5376
Q3TMH2	Secernin-3	Q3TMH2	SCRN3_MOUSE	TRUE	83.3	0.526096	9.78143	9.11543	8.5272	9.04329	10.1486	10.6236	10.4923
Q3TTY5	Keratin, type II cytoskeletal 2 epidermal	Q3TTY5	K22E_MOUSE	TRUE	100	0.906327	14.8771	12.8923	15.989	11.3635	16.9008	16.9427	15.174
Q3TVA9	Coiled-coil domain-containing protein 136	Q3TVA9	CC136_MOUSE	TRUE	100	0.73468	10.4423	10.4358	10.4068	9.06083	10.2773	10.4773	11.9955
Q3TXS7	26S proteasome non-ATPase regulatory subunit 1	Q3TXS7	PSMD1_MOUSE	TRUE	100	0.764524	12.3827	11.8695	12.6499	10.4387	12.5721	12.7364	14.0297
Q3TXX4	Vesicular glutamate transporter 1	Q3TXX4	VGLU1_MOUSE	TRUE	100	0.536196	15.7624	15.7688	14.6094	15.357	16.1833	15.759	16.8966
Q3TY60	Protein FAM131B	Q3TY60	F131B_MOUSE	TRUE	100	1.0081	13.4429	12.0574	9.60513	12.2529	15.1167	15.7751	15.8505
Q3TZZ7	Extended synaptotagmin-2	Q3TZZ7	ESYT2_MOUSE	FALSE	50	0.79029	11.8985	8.27097	9.0343	9.24112	11.3951	11.1914	13.1091
Q3U0V1	Far upstream element-binding protein 2	Q3U0V1	FUBP2_MOUSE	TRUE	100	0.803178	12.8267	12.4305	12.2358	12.5209	11.9003	13.4023	14.4704
Q3U186	Probable arginine--tRNA ligase, mitochondrial	Q3U186	SYRM_MOUSE	FALSE	33.3	0.932335	14.0426	12.9007	10.4903	10.9041	10.5521	11.7667	15.1845
Q3U1J4	DNA damage-binding protein 1	Q3U1J4	DDB1_MOUSE	TRUE	100	0.760143	11.6851	11.7834	10.8964	10.7416	11.4008	12.0237	13.2645
Q3U4S0	Pantothenate kinase 2	Q3U4S0	Q3U4S0_MOUSE	FALSE	66.7	1.43311	9.78547	9.94985	8.63997	8.77649	7.86063	9.77569	12.5549
Q3UDE2	Tubulin--tyrosine ligase-like protein 12	Q3UDE2	TTL12_MOUSE	FALSE	83.3	0.812171	10.2045	11.2306	8.32711	11.1306	9.80401	8.45558	11.8785
Q3UEZ8	Sodium/bile acid cotransporter 4	Q3UEZ8	NTCP4_MOUSE	FALSE	33.3	1.36896	13.3273	11.5399	12.0271	10.356	12.1444	12.461	16.2986
Q3UGC7	Eukaryotic translation initiation factor 3 subunit J-A	Q3UGC7	EI3JA_MOUSE	TRUE	100	0.756071	12.6621	12.392	11.0593	12.5524	13.111	12.5978	14.2603
Q3UGR5	Haloacid dehalogenase-like hydrolase domain-containing protein 2	Q3UGR5	HDHD2_MOUSE	TRUE	83.3	0.752974	9.76708	10.3204	9.41936	7.60562	9.23346	10.3622	11.3138
Q3UGS4	Mapk-regulated corepressor-interacting protein 1	Q3UGS4	MCRI1_MOUSE	FALSE	83.3	0.597697	11.3107	7.46572	10.9704	10.2689	11.3086	11.5106	12.4952
Q3UGY8	Brefeldin A-inhibited guanine nucleotide-exchange protein 3	Q3UGY8	BIG3_MOUSE	FALSE	100	0.813294	11.417	11.1395	10.2155	11.1186	11.2436	11.6873	13.0977
Q3UH60	Disco-interacting protein 2 homolog B	Q3UH60	DIP2B_MOUSE	TRUE	100	0.742689	11.7687	11.5674	11.7289	8.71237	12.3786	12.7621	13.4627
Q3UH66	Serine/threonine-protein kinase WNK2	Q3UH66	WNK2_MOUSE	TRUE	100	1.48326	10.3178	9.2675	9.42857	8.28717	9.72314	13.4401	11.7606
Q3UHB1	5'-nucleotidase domain-containing protein 3	Q3UHB1	NT5D3_MOUSE	TRUE	100	0.790533	10.3905	10.3512	10.009	8.87921	10.7772	12.0481	10.2786
Q3UHB8	Coiled-coil domain-containing protein 177	Q3UHB8	CC177_MOUSE	TRUE	50	1.4897	5.86818	6.8059	6.46209	4.33479	4.54518	7.59962	8.72458
Q3UHD1	Adhesion G protein-coupled receptor B1	Q3UHD1	AGRB1_MOUSE	FALSE	83.3	0.805851	11.9822	11.8702	8.04186	10.0465	11.7601	12.6284	13.6057
Q3UHD6	Sorting nexin-27	Q3UHD6	SNX27_MOUSE	TRUE	100	0.795251	13.0238	12.6025	11.4464	12.3843	12.9151	14.2209	14.5734
Q3UHD9	Arf-GAP with GTPase, ANK repeat and PH domain-containing protein 2	Q3UHD9	AGAP2_MOUSE	TRUE	100	0.912955	13.0948	12.3443	11.8729	11.161	13.7077	14.9934	14.4897
Q3UHE1	Membrane-associated phosphatidylinositol transfer protein 3	Q3UHE1	PITM3_MOUSE	TRUE	100	1.4923	10.928	9.05232	9.46045	8.29503	11.9095	14.3678	12.4828
Q3UHH2	Solute carrier family 22 member 23	Q3UHH2	S22AN_MOUSE	FALSE	100	0.63348	12.058	12.0016	10.3573	11.3082	12.347	13.2034	13.1304
Q3UHJ0	AP2-associated protein kinase 1	Q3UHJ0	AAK1_MOUSE	TRUE	100	0.58125	13.6826	12.8609	13.1076	13.0028	13.9643	14.8522	14.308
Q3UHK1	Proton myo-inositol cotransporter	Q3UHK1	MYCT_MOUSE	TRUE	100	1.10766	12.5257	11.9717	11.6005	12.3788	12.1294	12.3881	14.6859
Q3UHK6	Teneurin-4	Q3UHK6	TEN4_MOUSE	TRUE	100	1.74894	12.4316	12.2094	10.9543	10.7998	12.3427	15.8857	12.3975
Q3UHL1	CaM kinase-like vesicle-associated protein	Q3UHL1	CAMKV_MOUSE	TRUE	100	0.831824	15.6112	15.4786	14.644	15.1777	15.4635	15.5884	17.3148
Q3UHX2	28 kDa heat- and acid-stable phosphoprotein	Q3UHX2	HAP28_MOUSE	TRUE	100	0.951133	12.1871	11.8331	10.6211	10.4145	12.7434	13.2907	14.2198
Q3UIU2	NADH dehydrogenase [ubiquinone] 1 beta subcomplex subunit 6	Q3UIU2	NDUB6_MOUSE	TRUE	100	0.67028	14.5092	14.7805	13.2275	14.5875	14.7026	13.8267	15.9303
Q3UJB0	SAP domain-containing protein	Q3UJB0	Q3UJB0_MOUSE	TRUE	100	0.661222	15.9148	15.4583	15.5065	14.4071	16.0831	16.8019	17.2317
Q3UJB9	Enhancer of mRNA-decapping protein 4	Q3UJB9	EDC4_MOUSE	FALSE	16.7	NaN	11.201	9.06835	10.2318	9.56128	9.3252	11.0714	11.201
Q3UJU9	Regulator of microtubule dynamics protein 3	Q3UJU9	RMD3_MOUSE	TRUE	100	0.669743	11.7851	11.5081	11.8373	10.6588	12.1617	11.3475	13.1968
Q3UL36	Arginine and glutamate-rich protein 1	Q3UL36	ARGL1_MOUSE	FALSE	100	0.832581	16.3963	15.2923	15.6853	15.7011	17.3997	16.237	18.0626
Q3ULD5	Methylcrotonoyl-CoA carboxylase beta chain, mitochondrial	Q3ULD5	MCCB_MOUSE	FALSE	66.7	0.646765	10.4916	9.56341	11.2664	8.35724	9.62939	9.8067	11.507
Q3ULJ0	Glycerol-3-phosphate dehydrogenase 1-like protein	Q3ULJ0	GPD1L_MOUSE	TRUE	100	0.741382	14.7797	14.4808	13.9637	14.5401	14.2978	15.0755	16.3202
Q3UM45	Protein phosphatase 1 regulatory subunit 7	Q3UM45	PP1R7_MOUSE	TRUE	100	0.830022	13.6469	13.5628	12.872	13.0924	13.8397	13.1708	15.3438
Q3UMR5	Calcium uniporter protein, mitochondrial	Q3UMR5	MCU_MOUSE	TRUE	100	0.896986	14.0224	13.5735	13.0372	12.9426	14.1566	14.5653	15.859
Q3UMU9	Hepatoma-derived growth factor-related protein 2	Q3UMU9	HDGR2_MOUSE	FALSE	100	0.754739	11.6308	12.133	9.70679	12.4044	11.9044	10.3826	13.2537
Q3UNH4	G protein-regulated inducer of neurite outgrowth 1	Q3UNH4	GRIN1_MOUSE	TRUE	100	0.629036	14.5019	14.2238	12.9011	13.7284	14.9926	15.5841	15.5815
Q3UPL0	Protein transport protein Sec31A	Q3UPL0	SC31A_MOUSE	TRUE	100	0.814801	11.11	11.1409	9.54724	11.4175	11.7376	9.98667	12.83
Q3URD3	Sarcolemmal membrane-associated protein	Q3URD3	SLMAP_MOUSE	TRUE	83.3	1.23738	10.6755	10.582	8.01811	9.68796	10.1746	9.95742	12.9753
Q3USB7	Inactive phospholipase C-like protein 1	Q3USB7	PLCL1_MOUSE	TRUE	83.3	1.23137	11.6641	10.8465	9.98519	10.849	11.3049	11.3767	13.9436
Q3UTJ2	Sorbin and SH3 domain-containing protein 2	Q3UTJ2	SRBS2_MOUSE	TRUE	83.3	1.15232	12.0452	12.9175	9.51746	9.59204	12.2821	10.9762	14.4583
Q3UU96	Serine/threonine-protein kinase MRCK alpha	Q3UU96	MRCKA_MOUSE	FALSE	50	0.884759	12.3853	11.7212	8.83014	11.6847	8.03503	9.9499	13.7501
Q3UUG6	TBC1 domain family member 24	Q3UUG6	TBC24_MOUSE	TRUE	100	1.17775	13.0968	12.5284	10.731	11.9189	13.4474	15.628	14.3272
Q3UUI3	Acyl-coenzyme A thioesterase THEM4	Q3UUI3	THEM4_MOUSE	FALSE	100	0.519578	13.317	13.0315	12.1985	13.2185	13.7627	13.277	14.4139
Q3UUJ4	STE20-related kinase adapter protein alpha	Q3UUJ4	STRAA_MOUSE	FALSE	50	0.416212	12.6089	10.0063	10.0121	9.06742	12.0053	13.2251	12.5962
Q3UV17	Keratin, type II cytoskeletal 2 oral	Q3UV17	K22O_MOUSE	TRUE	100	1.20078	20.0604	18.9129	22.4879	18.8354	19.705	19.3035	21.1179
Q3UV70	[Pyruvate dehydrogenase [acetyl-transferring]]-phosphatase 1, mitochondrial	Q3UV70	PDP1_MOUSE	FALSE	100	1.69516	8.72696	10.2508	5.13605	8.15203	9.31236	6.88233	12.6282
Q3UVL4	Vacuolar protein sorting-associated protein 51 homolog	Q3UVL4	VPS51_MOUSE	FALSE	50	1.4687	9.95305	12.9115	7.50006	7.97792	9.44759	9.45966	9.24739
Q3UVX5	Metabotropic glutamate receptor 5	Q3UVX5	GRM5_MOUSE	TRUE	100	0.886047	14.0073	13.3993	11.6668	12.355	15.1246	15.8326	15.6658
Q3UWL8	Prefoldin subunit 4	Q3UWL8	Q3UWL8_MOUSE	TRUE	100	1.02915	12.0916	12.105	11.7152	10.2238	12.886	11.4003	14.219
Q3UYC0	Protein phosphatase 1H	Q3UYC0	PPM1H_MOUSE	TRUE	100	1.31172	12.3418	12.7096	10.7781	10.6037	12.5289	12.4262	15.004
Q3UYG8	ADP-ribose glycohydrolase MACROD2	Q3UYG8	MACD2_MOUSE	FALSE	100	0.935117	10.6627	11.3125	8.15154	11.3202	11.4965	8.89033	12.8053
Q3V1U8	ELMO domain-containing protein 1	Q3V1U8	ELMD1_MOUSE	TRUE	100	1.10649	11.2265	10.3639	9.03673	9.42948	11.6158	13.5698	13.3435
Q3V2J0	CBY1-interacting BAR domain-containing protein 2	Q3V2J0	CBAR2_MOUSE	FALSE	100	0.502595	14.4183	13.7061	13.4921	15.0594	15.2856	15.0036	13.963
Q3V3Q7	Phosphofurin acidic cluster sorting protein 2	Q3V3Q7	PACS2_MOUSE	FALSE	66.7	0.744482	9.73675	8.4826	8.94703	9.17055	8.85165	10.9759	10.6368
Q3V3R1	Monofunctional C1-tetrahydrofolate synthase, mitochondrial	Q3V3R1	C1TM_MOUSE	FALSE	100	0.630946	11.951	11.8743	11.2533	12.1853	11.5819	11.5183	13.2928
Q3V3V9	Capping protein, Arp2/3 and myosin-I linker protein 2	Q3V3V9	CARL2_MOUSE	TRUE	100	0.930137	12.3624	10.7875	11.1369	11.1606	13.0904	14.3077	13.6913
Q3ZK22	Vezatin	Q3ZK22	VEZA_MOUSE	FALSE	66.7	1.01467	12.2025	9.0852	9.51836	9.62737	11.979	14.2555	12.9482
Q4ACU6	SH3 and multiple ankyrin repeat domains protein 3	Q4ACU6	SHAN3_MOUSE	TRUE	100	0.946518	12.0855	11.2281	12.1979	10.2238	11.9944	12.8011	14.0676
Q4JIM5	Tyrosine-protein kinase ABL2	Q4JIM5	ABL2_MOUSE	FALSE	100	0.941653	11.3444	9.7975	8.80129	10.8059	12.3141	12.931	13.4169
Q4KML4	Costars family protein ABRACL	Q4KML4	ABRAL_MOUSE	FALSE	66.7	0.949164	8.19866	7.76664	10.1167	8.06641	5.6719	9.23941	9.52316
Q4KMM3	Oxidation resistance protein 1	Q4KMM3	OXR1_MOUSE	TRUE	100	0.675149	14.2593	14.0285	12.9434	14.2968	14.551	14.0417	15.6942
Q4KUS2	Protein unc-13 homolog A	Q4KUS2	UN13A_MOUSE	TRUE	100	0.798539	11.8584	11.6017	8.93671	11.0902	12.7399	13.2049	13.5772
Q4QQM4	Tumor protein p53-inducible protein 11	Q4QQM4	P5I11_MOUSE	FALSE	100	0.853129	10.8844	10.7235	8.18706	10.0968	11.743	11.7716	12.7846
Q4V9Z5	Seizure 6-like protein 2	Q4V9Z5	SE6L2_MOUSE	FALSE	83.3	0.885739	9.86921	5.50403	11.812	7.79457	9.4148	10.6344	11.9808
Q4VAA2	Protein CDV3	Q4VAA2	CDV3_MOUSE	TRUE	100	0.837701	13.8421	13.7523	12.8073	12.7448	14.1044	14.067	15.577
Q4VAE3	Transmembrane protein 65	Q4VAE3	TMM65_MOUSE	TRUE	100	0.564936	11.8716	11.9002	11.7292	10.321	11.6194	12.9668	12.6931
Q501J6	Probable ATP-dependent RNA helicase DDX17	Q501J6	DDX17_MOUSE	TRUE	100	0.714632	13.524	12.8283	12.9915	12.8843	13.3252	14.1203	14.9941
Q505D7	Optic atrophy 3 protein homolog	Q505D7	OPA3_MOUSE	FALSE	83.3	0.688908	10.3623	10.3705	10.76	7.91386	8.71585	11.822	10.945
Q505F5	Leucine-rich repeat-containing protein 47	Q505F5	LRC47_MOUSE	TRUE	100	1.00425	12.0369	11.8064	12.002	10.4648	12.0091	11.872	14.0673
Q50L41	Cytosolic phospholipase A2 zeta	Q50L41	PA24F_MOUSE	FALSE	16.7	NaN	14.1514	11.0858	14.1514	10.2166	12.0183	11.0499	11.5832
Q52KR3	Protein prune homolog 2	Q52KR3	PRUN2_MOUSE	TRUE	100	0.478129	12.0633	12.003	10.2686	11.94	12.7641	12.4856	12.9186
Q569Z5	Probable ATP-dependent RNA helicase DDX46	Q569Z5	DDX46_MOUSE	FALSE	83.3	0.750125	11.7054	11.317	9.16251	9.18922	12.1512	12.5951	13.2744
Q569Z6	Thyroid hormone receptor-associated protein 3	Q569Z6	TR150_MOUSE	TRUE	100	1.11237	11.7541	11.7057	10.5101	11.7044	12.0728	10.5488	13.9829
Q56A07	Sodium channel subunit beta-2	Q56A07	SCN2B_MOUSE	TRUE	100	0.555189	13.4324	12.8087	12.2996	13.2233	13.7018	13.998	14.563
Q58A65	C-Jun-amino-terminal kinase-interacting protein 4	Q58A65	JIP4_MOUSE	TRUE	100	0.88369	13.818	14.0502	12.4099	12.5913	14.2808	13.9089	15.667
Q59J78	NADH dehydrogenase [ubiquinone] 1 alpha subcomplex assembly factor 2	Q59J78	NDUF2_MOUSE	TRUE	100	1.16156	10.898	11.7748	8.97352	10.8061	10.5897	9.95816	13.2856
Q5DQR4	Syntaxin-binding protein 5-like	Q5DQR4	STB5L_MOUSE	TRUE	100	0.810389	11.652	10.9132	9.24356	11.5642	12.1058	13.4036	12.6818
Q5DTL9	Sodium-driven chloride bicarbonate exchanger	Q5DTL9	S4A10_MOUSE	TRUE	100	0.902575	14.9209	13.7753	12.8105	13.6039	16.3761	16.8308	16.1287
Q5DTT2	PH and SEC7 domain-containing protein 1	Q5DTT2	PSD1_MOUSE	TRUE	100	0.879505	11.8946	11.2613	9.02404	10.695	13.0554	13.7191	13.6128
Q5DTX6	Junctional protein associated with coronary artery disease	Q5DTX6	JCAD_MOUSE	FALSE	50	0.552566	14.0155	9.80753	8.28304	8.29821	13.5195	13.6677	14.8593
Q5DTY9	BTB/POZ domain-containing protein KCTD16	Q5DTY9	KCD16_MOUSE	TRUE	100	0.789971	13.1202	12.3784	12.9842	11.0276	13.1947	14.6098	14.5264
Q5DU25	IQ motif and SEC7 domain-containing protein 2	Q5DU25	IQEC2_MOUSE	TRUE	100	1.13617	12.0814	12.6234	10.8899	10.8093	11.7215	12.083	14.3614
Q5EBJ4	Ermin	Q5EBJ4	ERMIN_MOUSE	TRUE	100	1.27519	11.0309	9.16091	9.36479	10.882	12.152	10.9224	13.7034
Q5FWH7	Zinc transporter ZIP12	Q5FWH7	S39AC_MOUSE	FALSE	83.3	0.794905	11.2775	10.7766	8.49115	8.93846	11.8351	11.8974	12.9398
Q5FWK3	Rho GTPase-activating protein 1	Q5FWK3	RHG01_MOUSE	TRUE	100	0.547534	12.4185	11.8417	10.7951	12.4592	12.8227	13.0983	13.4942
Q5GH66	XK-related protein 5	Q5GH66	XKR5_MOUSE	FALSE	100	0.605439	12.7651	12.5827	11.3353	12.925	13.1389	12.5493	14.0592
Q5HZI2	C2 calcium-dependent domain-containing protein 4C	Q5HZI2	C2C4C_MOUSE	TRUE	100	1.15007	13.7836	11.6197	11.8863	10.8205	15.5148	16.7898	16.0704
Q5HZI9	Solute carrier family 25 member 51	Q5HZI9	S2551_MOUSE	FALSE	50	0.835822	13.4895	13.3947	8.94731	12.2678	10.1495	14.8059	10.5574
Q5IRJ6	Zinc transporter 9	Q5IRJ6	ZNT9_MOUSE	TRUE	100	0.682765	11.3717	11.0738	11.5807	10.473	10.6108	11.6877	12.8042
Q5M8N0	CB1 cannabinoid receptor-interacting protein 1	Q5M8N0	CNRP1_MOUSE	TRUE	100	0.593375	13.5206	13.6394	13.7601	12.1889	13.3783	14.798	13.3588
Q5PR73	GTP-binding protein Di-Ras2	Q5PR73	DIRA2_MOUSE	TRUE	100	0.868395	14.7127	13.8202	14.1534	13.4388	14.815	16.4916	15.5576
Q5RJI5	Serine/threonine-protein kinase BRSK1	Q5RJI5	BRSK1_MOUSE	TRUE	100	0.8389	12.1275	11.0422	11.5276	10.488	12.4151	13.6332	13.6589
Q5SNZ0	Girdin	Q5SNZ0	GRDN_MOUSE	FALSE	100	1.10498	8.54673	8.09318	7.26112	3.07872	10.1956	11.0299	11.6219
Q5SQX6	Cytoplasmic FMR1-interacting protein 2	Q5SQX6	CYFP2_MOUSE	TRUE	100	0.53455	14.6356	14.4351	13.9613	14.0605	14.6504	14.9199	15.7863
Q5SRX1	TOM1-like protein 2	Q5SRX1	TM1L2_MOUSE	TRUE	100	0.561235	14.0279	14.1387	12.6042	14.0082	14.3996	13.7875	15.2293
Q5SSL4	Active breakpoint cluster region-related protein	Q5SSL4	ABR_MOUSE	TRUE	100	0.749551	13.8178	13.1441	12.627	12.7178	14.2213	15.2684	14.9277
Q5SSM3	Rho GTPase-activating protein 44	Q5SSM3	RHG44_MOUSE	TRUE	100	0.81584	10.9137	10.8361	10.1868	8.35425	11.8594	11.5358	12.7096
Q5SUR0	Phosphoribosylformylglycinamidine synthase	Q5SUR0	PUR4_MOUSE	FALSE	100	0.602962	11.7109	11.6884	11.0711	10.9925	12.0405	11.4807	12.9923
Q5SV85	Synergin gamma	Q5SV85	SYNRG_MOUSE	TRUE	100	1.08985	10.9969	8.89009	8.28477	9.58811	12.735	13.6954	12.788
Q5SVL6	Rap1 GTPase-activating protein 2	Q5SVL6	RPGP2_MOUSE	TRUE	100	0.95024	11.2643	10.4281	10.6312	10.0191	10.7206	13.1228	12.6638
Q5SWU9	Acetyl-CoA carboxylase 1	Q5SWU9	ACACA_MOUSE	FALSE	100	0.39552	15.3538	15.3529	16.1589	15.0419	15.5096	15.7036	14.3556
Q5U3K5	Rab-like protein 6	Q5U3K5	RABL6_MOUSE	TRUE	100	1.00904	11.6397	11.0943	9.69928	9.74568	12.2306	13.2507	13.818
Q5U430	E3 ubiquitin-protein ligase UBR3	Q5U430	UBR3_MOUSE	FALSE	33.3	0.395092	13.6194	13.2053	9.2279	10.612	9.94773	12.1361	14.0334
Q5U458	DnaJ homolog subfamily C member 11	Q5U458	DJC11_MOUSE	TRUE	100	0.671756	11.6767	11.1953	10.0237	11.3682	12.264	12.1237	13.0856
Q5U4E0	LHFPL tetraspan subfamily member 4 protein	Q5U4E0	LHPL4_MOUSE	FALSE	83.3	0.70166	10.4006	10.088	8.67876	8.93002	10.3894	11.7902	10.805
Q5XG69	Soluble lamin-associated protein of 75 kDa	Q5XG69	F169A_MOUSE	TRUE	100	1.12884	11.589	11.2043	10.2014	11.4904	11.7818	11.0354	13.8207
Q5XJV6	Serine/threonine-protein kinase LMTK3	Q5XJV6	LMTK3_MOUSE	TRUE	100	0.387531	12.1143	12.2191	12.9784	12.0091	11.9299	12.1736	11.3754
Q5XJY5	Coatomer subunit delta	Q5XJY5	COPD_MOUSE	TRUE	100	0.786145	11.0778	11.139	9.27377	10.5323	11.5888	11.1834	12.7494
Q5XKN4	Protein jagunal homolog 1	Q5XKN4	JAGN1_MOUSE	FALSE	83.3	0.829559	9.33706	7.85744	8.71823	10.6503	9.26162	8.08276	10.8332
Q60597	2-oxoglutarate dehydrogenase, mitochondrial	Q60597	ODO1_MOUSE	TRUE	100	0.505533	14.1121	13.8205	13.7641	13.6618	14.2765	13.9226	15.227
Q60598	Src substrate cortactin	Q60598	SRC8_MOUSE	TRUE	100	0.356392	14.4086	13.7951	14.0515	13.9998	14.7381	15.0671	14.7996
Q60603	Potassium voltage-gated channel subfamily H member 1	Q60603	KCNH1_MOUSE	FALSE	50	0.498364	14.8655	10.4129	10.0358	9.38242	14.0088	15.5865	15.0012
Q60605	Myosin light polypeptide 6	Q60605	MYL6_MOUSE	TRUE	100	0.532914	12.9229	12.7646	13.2804	11.4304	12.4568	13.6893	13.916
Q60612	Adenosine receptor A1	Q60612	AA1R_MOUSE	FALSE	50	0.187036	12.64	12.3886	8.89596	8.51111	12.611	9.34666	12.9204
Q60625	Intercellular adhesion molecule 5	Q60625	ICAM5_MOUSE	TRUE	100	0.653067	13.7373	13.4635	13.2376	13.0701	13.9368	13.5945	15.1215
Q60631	Growth factor receptor-bound protein 2	Q60631	GRB2_MOUSE	TRUE	100	1.00423	13.4544	13.3155	12.0191	13.1001	13.3641	13.4536	15.474
Q60634	Flotillin-2	Q60634	FLOT2_MOUSE	TRUE	100	0.457833	13.2953	13.0936	12.1183	12.8758	13.6638	13.8851	14.1349
Q60649	Caseinolytic peptidase B protein homolog	Q60649	CLPB_MOUSE	FALSE	66.7	0.549982	9.09974	8.16516	7.69437	9.07202	9.07711	8.46314	10.0847
Q60668	Heterogeneous nuclear ribonucleoprotein D0	Q60668	HNRPD_MOUSE	TRUE	100	0.53767	14.9477	14.547	14.6726	14.0808	15.2139	15.0694	16.1023
Q60673	Receptor-type tyrosine-protein phosphatase-like N	Q60673	PTPRN_MOUSE	TRUE	66.7	1.32324	11.0752	10.1489	8.4995	9.95937	10.7375	9.61518	13.455
Q60676	Serine/threonine-protein phosphatase 5	Q60676	PPP5_MOUSE	TRUE	100	0.836245	12.7176	12.9003	11.3764	12.4439	12.8022	12.3354	14.4476
Q60692	Proteasome subunit beta type-6	Q60692	PSB6_MOUSE	TRUE	100	0.466735	13.512	13.2042	13.1842	13.122	13.6587	13.3483	14.5544
Q60714	Long-chain fatty acid transport protein 1	Q60714	S27A1_MOUSE	FALSE	83.3	0.44773	11.0726	11.1308	9.80255	11.0597	11.4723	8.74907	11.8974
Q60737	Casein kinase II subunit alpha	Q60737	CSK21_MOUSE	FALSE	100	0.474888	9.57096	10.5714	9.76467	8.45961	9.08454	9.75822	9.78739
Q60738	Zinc transporter 1	Q60738	ZNT1_MOUSE	TRUE	83.3	1.68939	12.1182	11.5379	10.5816	10.6426	12.1018	15.4654	11.7993
Q60749	KH domain-containing, RNA-binding, signal transduction-associated protein 1	Q60749	KHDR1_MOUSE	TRUE	100	0.892211	12.0446	11.1866	11.5414	10.6216	13.8925	12.5465	12.4792
Q60770	Syntaxin-binding protein 3	Q60770	STXB3_MOUSE	TRUE	83.3	1.49705	12.4246	11.343	10.352	11.4428	11.6129	12.4686	15.2559
Q60771	Claudin-11	Q60771	CLD11_MOUSE	TRUE	100	0.645141	13.3734	12.1607	12.0552	13.2537	14.4444	13.798	14.5284
Q60780	Growth arrest-specific protein 7	Q60780	GAS7_MOUSE	TRUE	100	0.87461	13.7546	13.2007	11.4554	13.0476	14.6276	15.6459	14.5507
Q60829	Protein phosphatase 1 regulatory subunit 1B	Q60829	PPR1B_MOUSE	TRUE	100	1.74658	14.0162	12.8317	11.757	12.6157	14.7207	14.5002	17.672
Q60854	Serpin B6	Q60854	SPB6_MOUSE	TRUE	100	0.762121	12.9164	12.755	11.8817	12.4257	13.1166	12.8173	14.5018
Q60864	Stress-induced-phosphoprotein 1	Q60864	STIP1_MOUSE	TRUE	100	0.537771	14.0834	13.6412	13.2704	13.5525	14.4801	14.3493	15.207
Q60865	Caprin-1	Q60865	CAPR1_MOUSE	TRUE	100	0.6804	10.7715	11.3555	10.2621	9.19893	10.4996	11.1125	12.2003
Q60870	Receptor expression-enhancing protein 5	Q60870	REEP5_MOUSE	TRUE	100	0.574663	13.3983	13.4522	11.8113	13.0508	13.8505	13.6054	14.6196
Q60872;Q8BMJ3	Eukaryotic translation initiation factor 1A;Eukaryotic translation initiation factor 1A, X-chromosomal	Q60872;Q8BMJ3	IF1A_MOUSE;IF1AX_MOUSE	TRUE	100	0.40345	11.8784	11.6733	11.5253	11.4342	12.2011	11.6734	12.7633
Q60875	Rho guanine nucleotide exchange factor 2	Q60875	ARHG2_MOUSE	TRUE	100	0.817747	13.7427	13.3137	12.6003	13.5783	13.8087	13.7254	15.4299
Q60899;Q60900;Q61701	ELAV-like protein 2;ELAV-like protein 3;ELAV-like protein 4	Q60899;Q60900;Q61701	ELAV2_MOUSE;ELAV3_MOUSE;ELAV4_MOUSE	FALSE	100	1.06041	12.9199	13.058	10.5126	12.6646	13.4301	12.7022	15.1519
Q60902	Epidermal growth factor receptor substrate 15-like 1	Q60902	EP15R_MOUSE	TRUE	100	0.680389	12.8618	12.5287	11.8896	12.1126	13.2677	13.0871	14.2851
Q60930	Voltage-dependent anion-selective channel protein 2	Q60930	VDAC2_MOUSE	TRUE	100	0.386612	15.7384	15.3426	15.4367	15.5433	15.3041	16.399	16.4046
Q60931	Voltage-dependent anion-selective channel protein 3	Q60931	VDAC3_MOUSE	TRUE	100	0.423457	13.3526	12.4615	13.756	12.7437	13.3637	14.1931	13.5974
Q60932	Voltage-dependent anion-selective channel protein 1	Q60932	VDAC1_MOUSE	TRUE	100	0.496831	16.2628	15.7432	16.2763	14.9404	16.4282	17.0817	17.1072
Q60972	Histone-binding protein RBBP4	Q60972	RBBP4_MOUSE	TRUE	100	0.987742	11.6461	11.4135	10.7301	10.8819	11.6186	11.6174	13.6151
Q60973	Histone-binding protein RBBP7	Q60973	RBBP7_MOUSE	TRUE	100	0.80616	13.4583	13.1978	12.566	13.134	13.7292	13.008	15.1147
Q61001	Laminin subunit alpha-5	Q61001	LAMA5_MOUSE	TRUE	66.7	0.44024	10.1938	9.59525	9.2784	9.50022	10.6314	9.66978	10.8786
Q61016	Guanine nucleotide-binding protein G(I)/G(S)/G(O) subunit gamma-7	Q61016	GBG7_MOUSE	TRUE	100	1.23838	15.1351	14.582	13.8472	14.5802	15.4471	14.803	17.551
Q61033	Lamina-associated polypeptide 2, isoforms alpha/zeta	Q61033	LAP2A_MOUSE	TRUE	100	0.949144	12.7238	11.5534	11.7083	11.1504	13.2876	14.7094	13.9338
Q61035	Histidine--tRNA ligase, cytoplasmic	Q61035	HARS1_MOUSE	TRUE	100	0.542306	12.6099	12.401	13.0485	11.4088	12.5487	12.4924	13.7602
Q61036	Serine/threonine-protein kinase PAK 3	Q61036	PAK3_MOUSE	TRUE	100	1.00784	13.5668	13.2973	11.3642	13.5875	13.7829	13.6936	15.6755
Q61074	Protein phosphatase 1G	Q61074	PPM1G_MOUSE	TRUE	100	1.39007	11.014	11.2527	9.71632	10.5811	11.1685	9.61895	13.7465
Q61081	Hsp90 co-chaperone Cdc37	Q61081	CDC37_MOUSE	TRUE	100	0.812805	12.9252	12.4121	12.423	11.9606	13.2375	12.9213	14.5969
Q61102	ATP-binding cassette sub-family B member 7, mitochondrial	Q61102	ABCB7_MOUSE	FALSE	33.3	0.727198	9.72041	10.5405	8.90034	7.8635	8.95902	9.28869	9.88929
Q61120	SHC-transforming protein 3	Q61120	SHC3_MOUSE	FALSE	16.7	NaN	9.58017	9.21244	8.70517	8.29289	9.47632	9.58017	10.4417
Q61137	Astrotactin-1	Q61137	ASTN1_MOUSE	TRUE	100	1.06011	11.7181	11.2645	10.9122	7.92299	12.4147	14.2189	13.5752
Q61147	Ceruloplasmin	Q61147	CERU_MOUSE	FALSE	50	1.36294	13.527	10.1097	13.008	8.54352	16.031	11.5053	11.5419
Q61151	Serine/threonine-protein phosphatase 2A 56 kDa regulatory subunit epsilon isoform	Q61151	2A5E_MOUSE	TRUE	100	0.935879	12.0797	12.9314	11.4889	11.0874	11.3628	11.643	13.9646
Q61165	Sodium/hydrogen exchanger 1	Q61165	SL9A1_MOUSE	TRUE	83.3	0.893916	12.4493	10.5354	9.10549	9.5696	13.4632	14.4034	14.2748
Q61166	Microtubule-associated protein RP/EB family member 1	Q61166	MARE1_MOUSE	TRUE	100	0.669553	13.5434	13.3172	12.5276	13.1455	13.574	13.7348	14.9613
Q61171	Peroxiredoxin-2	Q61171	PRDX2_MOUSE	TRUE	100	0.889806	16.9853	16.9512	15.8081	16.967	17.1963	16.1831	18.8062
Q61176	Arginase-1	Q61176	ARGI1_MOUSE	TRUE	100	1.53623	10.547	9.41266	13.7815	8.50321	9.57335	10.0608	11.9507
Q61187	Tumor susceptibility gene 101 protein	Q61187	TS101_MOUSE	FALSE	100	0.973452	13.8487	13.5137	12.852	13.6465	14.1428	13.1379	15.7995
Q61191	Host cell factor 1	Q61191	HCFC1_MOUSE	TRUE	83.3	0.983953	11.2767	8.96988	12.0905	9.37759	10.7649	11.2587	13.2994
Q61205	Platelet-activating factor acetylhydrolase IB subunit gamma	Q61205	PA1B3_MOUSE	FALSE	83.3	0.47636	10.5125	10.4625	9.88015	11.4868	10.4729	10.5373	10.26
Q61206	Platelet-activating factor acetylhydrolase IB subunit beta	Q61206	PA1B2_MOUSE	TRUE	100	0.556878	14.0085	13.2769	12.8864	13.746	14.4734	14.5479	15.1204
Q61233	Plastin-2	Q61233	PLSL_MOUSE	FALSE	66.7	1.36581	9.31377	8.32871	7.0743	7.64893	9.82199	9.08003	12.0301
Q61249	Immunoglobulin-binding protein 1	Q61249	IGBP1_MOUSE	TRUE	66.7	0.616851	11.7955	9.94122	9.12363	9.14369	12.146	12.1788	12.9161
Q61271	Activin receptor type-1B	Q61271	ACV1B_MOUSE	FALSE	66.7	0.670148	10.4193	8.02134	8.04891	9.42716	10.8437	11.7159	11.0687
Q61282	Aggrecan core protein	Q61282	PGCA_MOUSE	TRUE	83.3	1.04275	9.62975	9.16859	8.29995	9.64574	9.42165	9.40495	11.6128
Q61285	ATP-binding cassette sub-family D member 2	Q61285	ABCD2_MOUSE	FALSE	33.3	0.823681	10.0911	8.32029	9.87879	9.13011	8.81673	10.023	11.0522
Q61290	Voltage-dependent R-type calcium channel subunit alpha-1E	Q61290	CAC1E_MOUSE	TRUE	100	1.07804	10.2924	9.78497	8.42045	8.5652	10.4104	12.0021	12.5711
Q61292	Laminin subunit beta-2	Q61292	LAMB2_MOUSE	TRUE	100	1.06955	12.3955	12.1475	11.8624	11.0612	14.545	13.0905	11.6664
Q61301	Catenin alpha-2	Q61301	CTNA2_MOUSE	TRUE	100	0.639167	13.0444	13.3997	11.7273	13.1236	13.2379	12.378	14.3997
Q61316	Heat shock 70 kDa protein 4	Q61316	HSP74_MOUSE	TRUE	100	0.800399	15.598	15.5893	14.1573	15.3152	15.9021	15.3543	17.2697
Q61327	Sodium-dependent dopamine transporter	Q61327	SC6A3_MOUSE	TRUE	66.7	0.566833	12.1712	11.607	11.4803	10.5746	11.1952	12.8642	13.0184
Q61330	Contactin-2	Q61330	CNTN2_MOUSE	TRUE	100	1.02554	10.4766	10.504	8.66202	10.5321	11.2933	9.24475	12.6237
Q61334	B-cell receptor-associated protein 29	Q61334	BAP29_MOUSE	TRUE	100	0.845636	11.3595	11.9356	8.20752	11.6709	11.8609	11.1647	13.3172
Q61335	B-cell receptor-associated protein 31	Q61335	BAP31_MOUSE	TRUE	83.3	1.54767	11.311	10.9874	9.59674	9.79679	10.8171	10.7042	14.2496
Q61361	Brevican core protein	Q61361	PGCB_MOUSE	TRUE	100	0.512048	13.9026	13.504	13.6118	12.9887	14.0545	14.2689	14.9878
Q61425	Hydroxyacyl-coenzyme A dehydrogenase, mitochondrial	Q61425	HCDH_MOUSE	TRUE	83.3	0.928742	12.3112	11.9734	9.3619	12.1509	12.3716	10.9586	14.1015
Q61466	SWI/SNF-related matrix-associated actin-dependent regulator of chromatin subfamily D member 1	Q61466	SMRD1_MOUSE	FALSE	83.3	0.891478	9.44566	7.99256	9.89319	8.72758	8.22922	9.42377	11.1912
Q61481	Calcium/calmodulin-dependent 3',5'-cyclic nucleotide phosphodiesterase 1A	Q61481	PDE1A_MOUSE	TRUE	100	0.494796	14.0265	13.5408	13.4248	13.0599	14.7405	14.5413	14.8517
Q61490	CD166 antigen	Q61490	CD166_MOUSE	TRUE	100	0.664437	13.3258	12.9747	12.9382	12.2634	13.1686	13.9047	14.7055
Q61495;Q7TSF1	Desmoglein-1-alpha;Desmoglein-1-beta	Q61495;Q7TSF1	DSG1A_MOUSE;DSG1B_MOUSE	TRUE	100	1.46104	13.1517	12.152	16.0973	11.8318	12.1852	12.4053	14.2388
Q61543	Golgi apparatus protein 1	Q61543	GSLG1_MOUSE	FALSE	83.3	1.13116	13.0082	12.8588	11.3412	11.5567	13.9858	9.63219	15.2984
Q61545	RNA-binding protein EWS	Q61545	EWS_MOUSE	TRUE	100	0.874467	13.9119	13.6596	13.1419	13.6142	13.9683	13.4056	15.6817
Q61548	Clathrin coat assembly protein AP180	Q61548	AP180_MOUSE	TRUE	100	0.365068	15.6174	15.1938	15.571	14.6816	15.9868	16.2494	16.0216
Q61553	Fascin	Q61553	FSCN1_MOUSE	TRUE	100	0.456685	16.1116	15.7888	14.8459	16.1269	16.3104	16.5609	17.0364
Q61584	Fragile X mental retardation syndrome-related protein 1	Q61584	FXR1_MOUSE	TRUE	100	0.948533	10.8462	9.73306	11.4025	10.2954	10.7635	10.1168	12.7662
Q61595	Kinectin	Q61595	KTN1_MOUSE	TRUE	100	0.85834	12.5131	11.5908	11.3863	11.6074	12.4547	13.9285	14.111
Q61598	Rab GDP dissociation inhibitor beta	Q61598	GDIB_MOUSE	TRUE	100	0.447126	14.9391	14.1379	14.7003	14.3752	15.0559	15.7231	15.6419
Q61599	Rho GDP-dissociation inhibitor 2	Q61599	GDIR2_MOUSE	TRUE	66.7	1.37013	9.22764	8.63802	7.83203	8.7205	9.24347	8.91379	11.72
Q61609	Sodium-dependent phosphate transporter 1	Q61609	S20A1_MOUSE	FALSE	83.3	0.600245	13.0499	12.1898	7.78982	12.6366	13.1467	13.0339	14.2423
Q61644	Protein kinase C and casein kinase substrate in neurons protein 1	Q61644	PACN1_MOUSE	TRUE	100	0.582619	16.6213	16.5889	15.8252	16.3935	16.8096	16.235	17.8756
Q61655;Q8BZY3	ATP-dependent RNA helicase DDX19A;DEAD (Asp-Glu-Ala-Asp) box polypeptide 19b	Q61655;Q8BZY3	DD19A_MOUSE;Q8BZY3_MOUSE	TRUE	83.3	0.902856	11.4409	11.3144	8.59331	10.2717	11.5225	10.9201	13.176
Q61656	Probable ATP-dependent RNA helicase DDX5	Q61656	DDX5_MOUSE	TRUE	100	0.672516	13.5502	13.4752	13.0525	13.1034	13.7001	13.0002	14.97
Q61699	Heat shock protein 105 kDa	Q61699	HS105_MOUSE	TRUE	100	0.692949	14.9776	14.7698	13.8649	14.4252	15.3169	15.0534	16.4353
Q61735	Leukocyte surface antigen CD47	Q61735	CD47_MOUSE	TRUE	100	0.423572	14.2776	14.2708	13.3976	13.7366	14.3012	14.9697	14.9894
Q61753	D-3-phosphoglycerate dehydrogenase	Q61753	SERA_MOUSE	TRUE	100	0.685061	13.8441	13.3703	12.838	13.1934	14.2045	14.184	15.2745
Q61768	Kinesin-1 heavy chain	Q61768	KINH_MOUSE	TRUE	83.3	1.49496	12.3346	12.4892	11.0478	11.1893	11.7558	11.7932	15.1907
Q61781	Keratin, type I cytoskeletal 14	Q61781	K1C14_MOUSE	TRUE	100	1.57163	19.0952	18.5144	22.1381	18.0563	18.3123	19.5243	18.0259
Q61792	LIM and SH3 domain protein 1	Q61792	LASP1_MOUSE	TRUE	100	0.442542	15.3742	15.3999	14.4418	15.3177	15.4899	15.2469	16.349
Q61838	Pregnancy zone protein	Q61838	PZP_MOUSE	TRUE	83.3	0.88552	11.5499	10.702	12.1227	13.294	10.0456	11.585	10.9539
Q61879	Myosin-10	Q61879	MYH10_MOUSE	TRUE	100	0.71	14.2919	14.2628	13.6706	13.4927	14.4463	14.0982	15.7806
Q61885	Myelin-oligodendrocyte glycoprotein	Q61885	MOG_MOUSE	TRUE	100	0.911275	14.4664	12.78	13.2263	13.8148	15.7277	14.8982	16.3514
Q61937	Nucleophosmin	Q61937	NPM_MOUSE	TRUE	100	1.03703	13.6729	13.7671	12.7805	13.6067	13.4556	12.6945	15.7331
Q61990	Poly(rC)-binding protein 2	Q61990	PCBP2_MOUSE	TRUE	100	0.483547	13.3013	12.939	12.6864	12.8812	13.6325	13.3259	14.3429
Q62048	Astrocytic phosphoprotein PEA-15	Q62048	PEA15_MOUSE	TRUE	100	0.792124	13.1332	11.9139	11.8575	13.2343	13.6604	13.3348	14.7981
Q62077	1-phosphatidylinositol 4,5-bisphosphate phosphodiesterase gamma-1	Q62077	PLCG1_MOUSE	TRUE	100	0.542185	12.7562	12.3914	12.3036	11.981	12.5981	13.42	13.8433
Q62093	Serine/arginine-rich splicing factor 2	Q62093	SRSF2_MOUSE	TRUE	100	0.304771	13.1882	12.889	13.2312	12.3851	13.3135	13.6334	13.6769
Q62108	Disks large homolog 4	Q62108	DLG4_MOUSE	TRUE	100	0.49365	15.1381	15.1988	14.4572	14.6012	15.2144	15.1379	16.2191
Q62159	Rho-related GTP-binding protein RhoC	Q62159	RHOC_MOUSE	TRUE	100	0.63514	14.8152	14.3956	15.2284	12.588	14.9353	15.5745	16.1696
Q62165	Dystroglycan	Q62165	DAG1_MOUSE	FALSE	83.3	1.19458	11.1732	10.4406	8.6808	11.1152	11.4457	9.37132	13.4932
Q62167	ATP-dependent RNA helicase DDX3X	Q62167	DDX3X_MOUSE	TRUE	100	0.515462	12.2444	11.485	11.9678	11.5731	12.4394	13.317	12.6842
Q62186	Translocon-associated protein subunit delta	Q62186	SSRD_MOUSE	FALSE	100	0.54853	10.8121	10.4618	11.8838	9.93283	10.6542	11.55	10.3899
Q62188	Dihydropyrimidinase-related protein 3	Q62188	DPYL3_MOUSE	TRUE	100	0.482086	17.8559	17.4139	17.6327	17.1106	17.7789	18.3371	18.8624
Q62189	U1 small nuclear ribonucleoprotein A	Q62189	SNRPA_MOUSE	TRUE	100	0.613665	11.9749	10.4973	10.1226	12.5094	12.8589	12.7589	13.1024
Q62241	U1 small nuclear ribonucleoprotein C	Q62241	RU1C_MOUSE	TRUE	66.7	0.774737	8.7084	7.2359	8.39211	7.12415	8.94411	9.09207	10.1135
Q62261	Spectrin beta chain, non-erythrocytic 1	Q62261	SPTB2_MOUSE	TRUE	100	0.664125	16.3085	15.9661	15.3277	15.5037	16.6846	16.6732	17.6954
Q62277	Synaptophysin	Q62277	SYPH_MOUSE	TRUE	100	0.344192	18.6593	18.4787	18.503	18.1635	18.6037	18.7536	19.4535
Q62283	Tetraspanin-7	Q62283	TSN7_MOUSE	FALSE	100	0.324809	14.505	14.406	13.3691	14.8807	14.8157	14.5557	15.0029
Q62313	Trans-Golgi network integral membrane protein 1	Q62313	TGON1_MOUSE	TRUE	100	1.02425	11.3782	9.83039	9.28261	9.41352	12.9934	13.7667	12.9828
Q62318	Transcription intermediary factor 1-beta	Q62318	TIF1B_MOUSE	TRUE	100	1.14226	11.8438	11.6183	10.6645	11.5463	11.6424	11.5203	14.0711
Q62348	Translin	Q62348	TSN_MOUSE	FALSE	83.3	0.464009	12.1268	11.2779	12.7484	9.70762	11.5765	12.1352	12.8959
Q62351	Transferrin receptor protein 1	Q62351	TFR1_MOUSE	TRUE	83.3	0.672157	12.0046	11.6806	8.31099	11.9763	12.2478	10.7855	13.3328
Q62376	U1 small nuclear ribonucleoprotein 70 kDa	Q62376	RU17_MOUSE	TRUE	100	0.937694	11.5654	12.1059	9.12917	11.881	12.2615	10.3804	13.6345
Q62393	Tumor protein D52	Q62393	TPD52_MOUSE	FALSE	100	0.760182	11.8102	11.7503	9.93399	12.066	12.2751	11.3973	13.4383
Q62415	Apoptosis-stimulating of p53 protein 1	Q62415	ASPP1_MOUSE	FALSE	83.3	0.99835	9.43314	8.79731	8.97814	8.55862	8.89547	9.19325	11.3015
Q62417	Sorbin and SH3 domain-containing protein 1	Q62417	SRBS1_MOUSE	TRUE	100	1.18447	11.6403	11.4678	9.18696	10.9525	12.4561	11.6578	14.1206
Q62418	Drebrin-like protein	Q62418	DBNL_MOUSE	FALSE	100	0.251079	12.9776	13.155	12.8026	12.5012	12.6834	13.3007	13.4229
Q62419	Endophilin-A2	Q62419	SH3G1_MOUSE	TRUE	100	0.453337	17.7372	17.2606	17.1827	17.1345	17.9483	18.2644	18.6326
Q62420	Endophilin-A1	Q62420	SH3G2_MOUSE	FALSE	100	0.302232	16.1774	16.0295	15.8758	16.0255	15.7644	16.5833	16.7857
Q62421	Endophilin-A3	Q62421	SH3G3_MOUSE	TRUE	100	0.570851	10.357	9.79428	9.51516	9.48539	10.7419	11.2501	11.3555
Q62425	Cytochrome c oxidase subunit NDUFA4	Q62425	NDUA4_MOUSE	TRUE	100	0.258982	16.4623	16.1737	15.9489	16.3132	16.9503	16.6349	16.753
Q62426	Cystatin-B	Q62426	CYTB_MOUSE	FALSE	100	0.756832	11.814	11.8884	9.92554	11.1674	12.5222	11.9565	13.4242
Q62433	Protein NDRG1	Q62433	NDRG1_MOUSE	TRUE	100	0.936954	11.3941	9.61106	11.0529	10.0046	11.6649	12.6811	13.3498
Q62442	Vesicle-associated membrane protein 1	Q62442	VAMP1_MOUSE	TRUE	100	0.771614	12.0342	11.6181	11.8733	10.6156	11.6636	12.8133	13.6212
Q62443	Neuronal pentraxin-1	Q62443	NPTX1_MOUSE	FALSE	83.3	0.566052	12.0487	11.6101	12.8797	11.4675	11.3138	12.9722	9.47403
Q62446	Peptidyl-prolyl cis-trans isomerase FKBP3	Q62446	FKBP3_MOUSE	TRUE	100	0.502988	10.0273	9.19627	9.9736	9.92826	9.42151	10.5945	11.0495
Q62448	Eukaryotic translation initiation factor 4 gamma 2	Q62448	IF4G2_MOUSE	TRUE	100	0.953911	12.7216	12.4647	10.4708	12.2875	13.2922	13.0619	14.7523
Q62465	Synaptic vesicle membrane protein VAT-1 homolog	Q62465	VAT1_MOUSE	TRUE	100	0.625181	11.9623	11.0529	13.0088	9.69129	12.2514	12.6374	13.1323
Q62468	Villin-1	Q62468	VILI_MOUSE	FALSE	100	0.738769	11.3652	11.9923	10.7541	11.6902	11.0014	9.84312	12.9098
Q63810	Calcineurin subunit B type 1	Q63810	CANB1_MOUSE	FALSE	100	0.580094	13.8736	12.4729	14.734	13.8174	14.3633	14.9316	12.9224
Q63844	Mitogen-activated protein kinase 3	Q63844	MK03_MOUSE	TRUE	100	0.744901	13.3491	12.3753	13.2612	12.1599	13.0329	14.5149	14.7503
Q63912	Oligodendrocyte-myelin glycoprotein	Q63912	OMGP_MOUSE	FALSE	100	0.535155	13.3498	13.7022	14.093	10.6628	13.5626	14.5009	13.5774
Q63932	Dual specificity mitogen-activated protein kinase kinase 2	Q63932	MP2K2_MOUSE	FALSE	100	1.02697	13.4037	13.5464	11.503	12.3753	13.918	13.5341	15.545
Q64010	Adapter molecule crk	Q64010	CRK_MOUSE	TRUE	100	0.938867	12.6093	12.9653	11.3241	12.8097	12.1592	11.8737	14.5236
Q640R3	Hepatocyte cell adhesion molecule	Q640R3	HECAM_MOUSE	TRUE	100	1.22066	13.5918	13.1659	11.6179	12.2731	13.5086	14.834	16.151
Q64105	Sepiapterin reductase	Q64105	SPRE_MOUSE	TRUE	100	0.73162	12.1283	10.6472	12.0344	10.8627	13.623	12.5312	13.0713
Q64133	Amine oxidase [flavin-containing] A	Q64133	AOFA_MOUSE	TRUE	100	0.607331	12.2725	11.9841	11.852	11.0196	12.3294	12.9312	13.5185
Q64152	Transcription factor BTF3	Q64152	BTF3_MOUSE	FALSE	50	0.856921	5.07306	7.10118	0.815793	7.63944	7.3022	8.51364	9.62676
Q641P0	Actin-related protein 3B	Q641P0	ARP3B_MOUSE	TRUE	100	0.69104	12.3893	12.6447	10.551	10.9635	12.897	13.6986	13.5812
Q64213	Splicing factor 1	Q64213	SF01_MOUSE	TRUE	100	1.02695	13.2387	12.9508	12.1555	13.0537	13.1521	12.8488	15.2713
Q64291	Keratin, type I cytoskeletal 12	Q64291	K1C12_MOUSE	FALSE	16.7	NaN	14.9967	14.9967	12.022	10.6738	11.8169	12.1363	11.5416
Q64318	Zinc finger E-box-binding homeobox 1	Q64318	ZEB1_MOUSE	FALSE	100	0.720648	14.1642	13.5805	14.0072	13.5181	13.6996	15.6637	14.5158
Q64331	Unconventional myosin-VI	Q64331	MYO6_MOUSE	TRUE	100	1.23482	13.6668	12.202	11.9454	11.9744	15.2514	16.3878	14.2401
Q64332	Synapsin-2	Q64332	SYN2_MOUSE	TRUE	100	0.627754	16.1334	15.7243	16.0854	14.6787	15.9185	17.3549	17.0386
Q64336	T-box brain protein 1	Q64336	TBR1_MOUSE	FALSE	83.3	0.864321	11.0501	9.55086	9.71501	9.73079	11.7899	11.3951	12.7837
Q64337	Sequestosome-1	Q64337	SQSTM_MOUSE	FALSE	100	0.918255	11.1114	10.8589	9.60439	11.5079	11.5326	10.1485	13.0161
Q64373	Bcl-2-like protein 1	Q64373	B2CL1_MOUSE	FALSE	66.7	0.731702	12.5272	11.9982	8.36922	12.0444	12.2441	9.17569	13.822
Q64433	10 kDa heat shock protein, mitochondrial	Q64433	CH10_MOUSE	TRUE	100	0.615206	15.965	15.8475	15.8575	15.0305	16.1787	15.5949	17.2807
Q64442	Sorbitol dehydrogenase	Q64442	DHSO_MOUSE	FALSE	100	0.982044	11.913	11.7957	9.86459	11.8064	12.4995	11.5484	13.9632
Q64487	Receptor-type tyrosine-protein phosphatase delta	Q64487	PTPRD_MOUSE	TRUE	83.3	0.996643	12.7911	12.5871	10.5832	12.3416	12.1777	12.1915	14.6574
Q64514	Tripeptidyl-peptidase 2	Q64514	TPP2_MOUSE	TRUE	100	0.597682	13.0161	12.4016	12.7296	11.5474	13.5725	13.6327	14.2125
Q64516	Glycerol kinase	Q64516	GLPK_MOUSE	TRUE	100	0.789796	12.5488	12.8691	9.6764	12.5291	13.1341	12.7295	14.3543
Q64521	Glycerol-3-phosphate dehydrogenase, mitochondrial	Q64521	GPDM_MOUSE	TRUE	100	0.606531	14.5289	14.4121	13.6043	14.5066	14.6086	14.2087	15.833
Q64522	Histone H2A type 2-B	Q64522	H2A2B_MOUSE	TRUE	100	0.532044	14.3198	14.3655	13.3012	13.2798	14.5697	15.1336	15.2693
Q64674	Spermidine synthase	Q64674	SPEE_MOUSE	FALSE	50	0.87301	12.2698	10.2631	9.97536	10.2	13.7925	11.0851	12.7538
Q64727	Vinculin	Q64727	VINC_MOUSE	TRUE	100	0.751247	12.035	12.1596	11.6306	10.9752	11.8862	11.9555	13.6028
Q64737	Trifunctional purine biosynthetic protein adenosine-3	Q64737	PUR2_MOUSE	FALSE	66.7	0.447332	10.9207	8.34596	10.3088	8.41603	10.9908	10.657	11.7263
Q66L44	Voltage-dependent calcium channel beta subunit-associated regulatory protein	Q66L44	CBARP_MOUSE	TRUE	66.7	0.755565	14.383	13.4632	10.0925	13.3283	15.701	15.0397	11.7233
Q68ED2	Metabotropic glutamate receptor 7	Q68ED2	GRM7_MOUSE	FALSE	66.7	0.852739	12.7361	10.5172	9.16694	10.138	12.415	14.3797	13.6326
Q68ED7	CREB-regulated transcription coactivator 1	Q68ED7	CRTC1_MOUSE	TRUE	100	0.951335	10.9725	9.7713	10.2729	11.2675	10.9685	10.6571	12.8976
Q68EF6	Brain-enriched guanylate kinase-associated protein	Q68EF6	BEGIN_MOUSE	FALSE	83.3	0.94058	12.3416	11.4805	7.96666	10.6067	12.5716	12.8321	14.2173
Q68FD5	Clathrin heavy chain 1	Q68FD5	CLH1_MOUSE	FALSE	100	0.328311	17.4053	17.0988	17.5989	16.6312	17.2676	17.8624	17.973
Q68FD9	UPF0606 protein KIAA1549	Q68FD9	K1549_MOUSE	TRUE	50	1.53214	9.47075	7.73651	7.44463	8.23903	8.13974	12.536	9.69862
Q68FF6	ARF GTPase-activating protein GIT1	Q68FF6	GIT1_MOUSE	TRUE	100	1.01692	13.0676	12.8901	12.1854	12.6449	11.1186	14.3935	15.1731
Q68FG2	Spectrin beta chain	Q68FG2	Q68FG2_MOUSE	TRUE	100	0.555211	15.9997	15.8452	15.3981	15.2431	15.9818	16.3456	17.1847
Q68FH0	Plakophilin-4	Q68FH0	PKP4_MOUSE	TRUE	100	0.971708	9.95698	9.18376	8.54072	9.27999	9.90157	11.94	10.8959
Q68FL4	Putative adenosylhomocysteinase 3	Q68FL4	SAHH3_MOUSE	TRUE	100	0.507483	15.0028	14.6119	14.4981	13.9408	15.2757	15.8555	15.8351
Q68FL6	Methionine--tRNA ligase, cytoplasmic	Q68FL6	SYMC_MOUSE	FALSE	100	0.846267	12.1465	11.7365	11.58	11.5934	12.1185	11.9844	13.8661
Q68FM6	Protein phosphatase 1 regulatory subunit 29	Q68FM6	PPR29_MOUSE	TRUE	100	1.09937	13.145	12.8965	11.502	12.2192	13.3623	15.3744	13.5156
Q68FM7	Rho guanine nucleotide exchange factor (GEF) 11	Q68FM7	Q68FM7_MOUSE	TRUE	66.7	1.52888	10.8904	9.97389	9.68694	9.46599	10.148	10.6573	13.7529
Q69Z98	Serine/threonine-protein kinase BRSK2	Q69Z98	BRSK2_MOUSE	TRUE	100	1.1775	14.1515	12.8402	13.0632	12.8027	14.4075	16.5876	15.2078
Q69Z99	Zinc finger protein 512	Q69Z99	ZN512_MOUSE	FALSE	50	1.26087	10.2761	9.94827	9.2031	8.36901	9.16367	10.3551	12.5111
Q69ZH9	Rho GTPase-activating protein 23	Q69ZH9	RHG23_MOUSE	FALSE	100	1.16556	11.8293	10.6532	10.0802	11.2284	12.2178	12.5642	14.232
Q69ZK9	Neuroligin-2	Q69ZK9	NLGN2_MOUSE	TRUE	100	0.71477	13.6653	13.3316	12.0977	13.4973	13.6719	14.219	15.1744
Q69ZS6	Synaptic vesicle glycoprotein 2C	Q69ZS6	SV2C_MOUSE	TRUE	16.7	NaN	14.4081	10.5057	11.2134	11.4342	11.1262	12.3314	14.4081
Q69ZW3	EH domain-binding protein 1	Q69ZW3	EHBP1_MOUSE	TRUE	83.3	1.22815	12.2033	10.4802	9.73504	9.78052	13.1007	14.8586	12.7963
Q6A065	Centrosomal protein of 170 kDa	Q6A065	CE170_MOUSE	TRUE	100	0.963162	11.9642	12.1265	9.41927	12.126	12.3568	11.7132	14.0436
Q6A0A9	Constitutive coactivator of PPAR-gamma-like protein 1	Q6A0A9	F120A_MOUSE	TRUE	100	0.709398	11.7511	11.2052	12.1585	10.2021	11.1726	12.5658	13.2021
Q6A4J8	Ubiquitin carboxyl-terminal hydrolase 7	Q6A4J8	UBP7_MOUSE	TRUE	100	0.699951	13.3618	13.0041	11.7594	13.3015	13.7427	13.5082	14.8551
Q6DFV3	Rho GTPase-activating protein 21	Q6DFV3	RHG21_MOUSE	TRUE	83.3	0.963056	11.3246	8.18882	9.39003	9.54704	12.289	13.6074	12.9907
Q6DFW4	Nucleolar protein 58	Q6DFW4	NOP58_MOUSE	FALSE	33.3	1.28937	12.5965	11.0599	10.6161	10.3782	10.3562	11.5737	14.8148
Q6GQS1	Calcium-binding mitochondrial carrier protein SCaMC-3	Q6GQS1	SCMC3_MOUSE	FALSE	100	0.545451	12.1533	13.3068	10.1783	12.2546	12.7581	12.1634	12.2583
Q6GQT9	Nodal modulator 1	Q6GQT9	NOMO1_MOUSE	TRUE	100	1.02003	11.1837	11.4736	9.07554	10.352	11.5189	11.3572	13.3252
Q6GV12	3-ketodihydrosphingosine reductase	Q6GV12	KDSR_MOUSE	FALSE	66.7	1.07658	9.28572	8.3384	7.87525	8.53462	9.66916	10.0651	11.2601
Q6I6G8	E3 ubiquitin-protein ligase HECW2	Q6I6G8	HECW2_MOUSE	TRUE	100	1.29664	10.7903	10.5311	9.03996	10.8111	11.1097	9.88666	13.3632
Q6IFX2	Keratin, type I cytoskeletal 42	Q6IFX2	K1C42_MOUSE	TRUE	100	1.18683	18.6664	18.4661	21.006	18.7751	17.1025	18.4831	18.1658
Q6IFZ6	Keratin, type II cytoskeletal 1b	Q6IFZ6	K2C1B_MOUSE	FALSE	83.3	1.29606	14.5269	12.8836	17.8804	11.6464	10.8092	12.6665	17.5577
Q6IME9	Keratin, type II cytoskeletal 72	Q6IME9	K2C72_MOUSE	FALSE	100	1.82372	11.0498	8.57929	15.3038	9.22778	9.68048	13.0605	10.4472
Q6IR34	G-protein-signaling modulator 1	Q6IR34	GPSM1_MOUSE	FALSE	33.3	0.0149577	11.1717	11.187	9.01923	8.79209	10.337	10.2335	11.1564
Q6IRU2	Tropomyosin alpha-4 chain	Q6IRU2	TPM4_MOUSE	TRUE	100	0.95616	11.7525	11.3503	11.223	11.058	11.8602	11.3662	13.6576
Q6IRU5	Clathrin light chain B	Q6IRU5	CLCB_MOUSE	TRUE	100	0.721369	16.3222	16.0735	15.2854	16.4268	16.646	15.6701	17.8315
Q6KAR6	Exocyst complex component 3	Q6KAR6	EXOC3_MOUSE	FALSE	83.3	1.02643	9.50291	7.7132	9.32642	8.62437	7.88531	10.9888	11.6008
Q6NS52	Diacylglycerol kinase beta	Q6NS52	DGKB_MOUSE	TRUE	100	1.38166	10.751	9.873	8.8634	10.3539	11.1144	10.8088	13.4928
Q6NS60	F-box only protein 41	Q6NS60	FBX41_MOUSE	FALSE	83.3	0.765725	11.6275	11.5468	9.11415	11.2306	11.7289	10.5086	13.1226
Q6NTA4;Q80X95	Ras-related GTP-binding protein B;Ras-related GTP-binding protein A	Q6NTA4;Q80X95	RRAGB_MOUSE;RRAGA_MOUSE	FALSE	100	0.949206	13.4564	13.0739	11.5433	13.5052	14.0143	13.1671	15.4347
Q6NV83	U2 snRNP-associated SURP motif-containing protein	Q6NV83	SR140_MOUSE	FALSE	100	0.859075	11.4116	11.4574	10.3357	11.4335	11.2366	10.838	13.1681
Q6NVE8	WD repeat-containing protein 44	Q6NVE8	WDR44_MOUSE	TRUE	100	0.9754	11.4164	11.0319	9.73495	10.3188	11.5266	12.4446	13.4416
Q6NVF0	Inositol polyphosphate 5-phosphatase OCRL	Q6NVF0	OCRL_MOUSE	TRUE	100	1.20066	11.2049	10.7786	9.86464	10.2971	10.4721	12.1954	13.6216
Q6NXK7	Inactive dipeptidyl peptidase 10	Q6NXK7	DPP10_MOUSE	TRUE	100	0.617176	13.8067	13.9319	12.6198	13.3513	14.1636	13.6566	15.1172
Q6NZB0	DnaJ homolog subfamily C member 8	Q6NZB0	DNJC8_MOUSE	TRUE	83.3	0.950532	10.8635	9.09974	8.6563	10.8602	10.801	10.8242	12.7325
Q6NZJ6	Eukaryotic translation initiation factor 4 gamma 1	Q6NZJ6	IF4G1_MOUSE	TRUE	100	1.05694	12.5034	12.3177	10.9511	12.1191	12.7787	12.2278	14.6259
Q6NZL0	Protein SOGA3	Q6NZL0	SOGA3_MOUSE	TRUE	100	0.673542	13.2834	12.9692	12.5004	13.1533	13.4039	12.966	14.7077
Q6P069	Sorcin	Q6P069	SORCN_MOUSE	TRUE	100	0.600908	13.4679	12.5804	13.5415	13.0207	13.0244	13.9092	14.7314
Q6P1F6	Serine/threonine-protein phosphatase 2A 55 kDa regulatory subunit B alpha isoform	Q6P1F6	2ABA_MOUSE	TRUE	100	0.612245	15.3567	15.0451	14.3937	15.0425	15.6821	15.3176	16.6594
Q6P4S6	Serine/threonine-protein kinase SIK3	Q6P4S6	SIK3_MOUSE	TRUE	100	0.963571	12.5674	12.6295	9.39769	12.9758	13.0574	12.6022	14.7417
Q6P4T2	U5 small nuclear ribonucleoprotein 200 kDa helicase	Q6P4T2	U520_MOUSE	TRUE	83.3	1.18207	12.4837	11.769	7.2613	11.9557	12.4206	11.5912	14.6819
Q6P542	ATP-binding cassette sub-family F member 1	Q6P542	ABCF1_MOUSE	FALSE	83.3	1.35651	8.7543	7.97997	7.77098	7.11849	9.08552	8.22727	11.3603
Q6P5D8	Structural maintenance of chromosomes flexible hinge domain-containing protein 1	Q6P5D8	SMHD1_MOUSE	FALSE	100	0.364327	15.0194	15.0018	15.2643	13.6653	15.0926	15.6463	15.446
Q6P5E8	Diacylglycerol kinase theta	Q6P5E8	DGKQ_MOUSE	FALSE	33.3	1.0988	14.5732	13.0761	12.0463	10.7347	11.8794	12.1985	16.0702
Q6P5F6	Zinc transporter ZIP10	Q6P5F6	S39AA_MOUSE	TRUE	100	0.91696	12.2841	11.2793	9.45383	11.2483	13.4173	14.1464	14.1595
Q6P5F9	Exportin-1	Q6P5F9	XPO1_MOUSE	TRUE	100	1.16038	11.3844	11.6904	10.9759	8.85851	11.7446	11.2299	13.8069
Q6P5U7	NACHT and WD repeat domain-containing protein 2	Q6P5U7	NWD2_MOUSE	FALSE	100	1.04171	10.759	11.5686	9.22392	10.4891	9.40113	10.9523	12.9187
Q6P6M7	O-phosphoseryl-tRNA(Sec) selenium transferase	Q6P6M7	SPCS_MOUSE	FALSE	100	0.307572	14.0104	13.7709	13.7092	14.3731	14.6258	14.0954	13.4881
Q6P8X1	Sorting nexin-6	Q6P8X1	SNX6_MOUSE	TRUE	100	0.422418	10.2405	9.67998	10.0598	9.54398	10.2906	11.0411	10.8276
Q6P9K8	Caskin-1	Q6P9K8	CSKI1_MOUSE	TRUE	100	0.693181	13.415	13.1386	11.7232	12.5779	13.7722	14.6083	14.6699
Q6P9K9	Neurexin-3	Q6P9K9	NRX3A_MOUSE	TRUE	100	0.84622	11.4228	11.45	9.95628	8.93219	12.0374	13.0074	13.1533
Q6P9R2	Serine/threonine-protein kinase OSR1	Q6P9R2	OXSR1_MOUSE	FALSE	83.3	1.15554	12.2561	11.924	7.18451	11.9129	12.391	10.5802	14.4722
Q6P9S0	Protein MTSS 2	Q6P9S0	MTSS2_MOUSE	FALSE	83.3	0.892947	13.0393	12.36	9.35665	12.0809	12.2599	13.7435	14.7523
Q6PAJ1	Breakpoint cluster region protein	Q6PAJ1	BCR_MOUSE	TRUE	100	1.00709	11.1704	11.3652	9.70306	10.3487	11.5327	10.8536	13.219
Q6PAK3	Protein arginine N-methyltransferase 8	Q6PAK3	ANM8_MOUSE	TRUE	100	0.543545	13.1177	12.7699	12.1545	12.1266	13.7049	14.0316	13.919
Q6PAR5	GTPase-activating protein and VPS9 domain-containing protein 1	Q6PAR5	GAPD1_MOUSE	FALSE	50	1.39843	8.34491	7.28392	7.82147	6.88913	8.33359	8.64601	10.8617
Q6PB66	Leucine-rich PPR motif-containing protein, mitochondrial	Q6PB66	LPPRC_MOUSE	TRUE	100	0.818106	12.8411	12.9537	11.4838	12.7734	12.8943	12.4005	14.5409
Q6PB70	Anoctamin-8	Q6PB70	ANO8_MOUSE	FALSE	16.7	NaN	15.1527	11.6312	12.1365	10.714	11.8539	12.174	15.1527
Q6PCP5	Mitochondrial fission factor	Q6PCP5	MFF_MOUSE	TRUE	100	0.500279	11.8462	11.7436	11.6215	10.6825	11.7048	12.8402	12.4847
Q6PDG5	SWI/SNF complex subunit SMARCC2	Q6PDG5	SMRC2_MOUSE	TRUE	83.3	0.810756	8.74737	8.26861	8.1137	8.43945	8.33088	8.71903	10.3047
Q6PDH0	Pleckstrin homology-like domain family B member 1	Q6PDH0	PHLB1_MOUSE	FALSE	100	1.18483	13.4623	12.1629	13.9023	12.6515	13.2839	15.8012	12.9719
Q6PDI6	Ubiquitin carboxyl-terminal hydrolase MINDY-2	Q6PDI6	MINY2_MOUSE	TRUE	100	0.923492	11.4881	11.5109	9.97601	11.2844	12.1808	10.5816	13.3948
Q6PDL0	Cytoplasmic dynein 1 light intermediate chain 2	Q6PDL0	DC1L2_MOUSE	TRUE	100	0.60459	13.1278	12.4136	13.3371	11.2164	13.5428	13.9035	14.3534
Q6PDM2	Serine/arginine-rich splicing factor 1	Q6PDM2	SRSF1_MOUSE	TRUE	100	0.510317	14.2299	14.2457	13.8078	13.6158	14.4673	13.9031	15.3396
Q6PDQ2	Chromodomain-helicase-DNA-binding protein 4	Q6PDQ2	CHD4_MOUSE	TRUE	100	0.822071	10.3947	10.028	11.1377	8.31662	9.8921	10.8418	12.1521
Q6PDY2	2-aminoethanethiol dioxygenase	Q6PDY2	AEDO_MOUSE	FALSE	100	0.6511	12.0806	11.8423	10.4614	11.2107	12.9411	12.6677	13.3607
Q6PE13	Proline-rich transmembrane protein 3	Q6PE13	PRRT3_MOUSE	TRUE	100	1.29599	11.9492	10.9094	11.3699	11.0523	11.7546	14.4552	12.1534
Q6PEB6	MOB-like protein phocein	Q6PEB6	PHOCN_MOUSE	TRUE	100	1.20943	13.5375	11.921	12.036	14.2926	14.3138	12.5846	16.0769
Q6PER3	Microtubule-associated protein RP/EB family member 3	Q6PER3	MARE3_MOUSE	TRUE	100	0.463954	14.9945	14.1208	14.8149	14.4319	15.2471	15.4079	15.9444
Q6PFD5	Disks large-associated protein 3	Q6PFD5	DLGP3_MOUSE	TRUE	100	1.06006	15.7804	15.0542	14.7913	14.1423	15.203	17.7094	17.7823
Q6PFD6	Kinesin-like protein KIF18B	Q6PFD6	KI18B_MOUSE	FALSE	50	0.708765	13.1618	12.3558	9.28499	8.63435	12.8833	10.0817	14.2464
Q6PGE7	Sodium-dependent proline transporter	Q6PGE7	SC6A7_MOUSE	TRUE	100	0.809421	13.7441	12.8856	12.5286	13.0144	13.9324	15.379	14.7247
Q6PGF7	Exocyst complex component 8	Q6PGF7	EXOC8_MOUSE	TRUE	100	0.785986	14.0142	14.1259	12.6333	13.6581	13.9996	14.01	15.6586
Q6PGH0	Ubiquitin domain-containing protein 2	Q6PGH0	UBTD2_MOUSE	FALSE	33.3	0.0775075	12.9993	10.7776	9.87945	12.9201	11.2045	13.0784	10.4218
Q6PGN3	Serine/threonine-protein kinase DCLK2	Q6PGN3	DCLK2_MOUSE	TRUE	100	0.438111	8.27439	7.5215	7.6035	8.1375	8.82962	8.43782	9.11639
Q6PH08	ERC protein 2	Q6PH08	ERC2_MOUSE	TRUE	100	0.597899	13.0844	13.0253	11.919	12.7437	13.3642	13.0891	14.3652
Q6PHN9	Ras-related protein Rab-35	Q6PHN9	RAB35_MOUSE	TRUE	100	0.787012	13.4101	13.2832	11.9566	13.3981	13.7066	13.0572	15.0591
Q6PHS9	Voltage-dependent calcium channel subunit alpha-2/delta-2	Q6PHS9	CA2D2_MOUSE	TRUE	50	0.820918	11.5247	10.8579	10.7524	9.76562	11.0359	11.2141	12.7858
Q6PHU5	Sortilin	Q6PHU5	SORT_MOUSE	FALSE	100	0.535929	11.9404	12.0386	11.7727	10.9817	11.9763	11.7646	13.1085
Q6PHZ2	Calcium/calmodulin-dependent protein kinase type II subunit delta	Q6PHZ2	KCC2D_MOUSE	TRUE	50	0.485184	10.1573	9.20979	10.4538	9.52171	8.79968	10.8082	11.033
Q6PIC6	Sodium/potassium-transporting ATPase subunit alpha-3	Q6PIC6	AT1A3_MOUSE	TRUE	100	0.445876	19.0919	18.6411	19.2395	18.0817	19.0683	19.5172	20.0036
Q6PIE5	Sodium/potassium-transporting ATPase subunit alpha-2	Q6PIE5	AT1A2_MOUSE	TRUE	100	0.427719	16.6865	16.2486	16.4022	16.1664	16.9646	16.716	17.6209
Q6PIP5	NudC domain-containing protein 1	Q6PIP5	NUDC1_MOUSE	FALSE	66.7	1.53611	8.6324	8.1451	7.34001	7.64082	7.20194	8.42165	11.5417
Q6Q477	Plasma membrane calcium-transporting ATPase 4	Q6Q477	AT2B4_MOUSE	TRUE	100	0.466738	14.5544	14.2304	13.9704	14.1094	14.6992	14.744	15.5728
Q6QWF9	Calcium/calmodulin-dependent protein kinase II inhibitor 1	Q6QWF9	CK2N1_MOUSE	FALSE	66.7	1.23738	8.91314	7.86568	8.37056	7.70877	8.9253	9.19128	11.1528
Q6R0H7	Guanine nucleotide-binding protein G(s) subunit alpha isoforms XLas	Q6R0H7	GNAS1_MOUSE	TRUE	100	0.763384	14.368	14.3563	13.228	14.2947	14.6591	13.7102	15.96
Q6R891	Neurabin-2	Q6R891	NEB2_MOUSE	TRUE	100	0.70374	13.5135	13.8825	12.0882	13.4776	13.748	12.8821	15.0026
Q6RHR9	Membrane-associated guanylate kinase, WW and PDZ domain-containing protein 1	Q6RHR9	MAGI1_MOUSE	TRUE	83.3	1.13428	10.9824	9.64322	8.72203	9.01755	10.5514	13.3358	12.3641
Q6URW6	Myosin-14	Q6URW6	MYH14_MOUSE	TRUE	83.3	0.700819	14.895	13.6	11.0983	13.5875	15.2871	15.8059	16.1946
Q6VNB8	WD repeat and FYVE domain-containing protein 3	Q6VNB8	WDFY3_MOUSE	TRUE	83.3	0.588445	9.9619	9.4498	7.84812	9.64474	9.7575	9.81483	11.1426
Q6VNS1	NT-3 growth factor receptor	Q6VNS1	NTRK3_MOUSE	FALSE	100	1.25775	12.0553	11.8115	9.67954	9.45171	12.6045	13.8108	14.974
Q6W8Q3	Purkinje cell protein 4-like protein 1	Q6W8Q3	PC4L1_MOUSE	TRUE	100	1.48792	13.5696	12.5363	11.3461	12.1104	14.8231	13.8602	16.7413
Q6WQJ1	Sn1-specific diacylglycerol lipase alpha	Q6WQJ1	DGLA_MOUSE	FALSE	100	0.8175	11.631	11.4601	8.64235	10.2306	12.9286	13.2345	13.2902
Q6WVG3	BTB/POZ domain-containing protein KCTD12	Q6WVG3	KCD12_MOUSE	TRUE	100	0.738182	13.3473	12.2755	13.7941	12.3633	12.4762	14.39	14.7848
Q6X893	Choline transporter-like protein 1	Q6X893	CTL1_MOUSE	TRUE	83.3	0.841725	12.0024	9.83009	11.2164	10.0023	12.4166	12.8112	13.7376
Q6Y685	Transforming acidic coiled-coil-containing protein 1	Q6Y685	TACC1_MOUSE	TRUE	100	1.07445	12.3126	11.3002	9.80096	10.2797	13.3101	14.7476	14.4367
Q6ZPE2	Myotubularin-related protein 5	Q6ZPE2	MTMR5_MOUSE	TRUE	100	0.491699	13.1492	12.2959	12.2408	13.4308	13.3931	13.3691	14.1654
Q6ZPF3	T-lymphoma invasion and metastasis-inducing protein 2	Q6ZPF3	TIAM2_MOUSE	TRUE	100	1.1279	10.8098	10.8331	8.23186	9.67336	11.8992	10.9705	13.2506
Q6ZPJ3	(E3-independent) E2 ubiquitin-conjugating enzyme UBE2O	Q6ZPJ3	UBE2O_MOUSE	TRUE	100	0.7148	13.6866	13.5205	12.2087	13.6774	14.1119	13.4022	15.1991
Q6ZPQ6	Membrane-associated phosphatidylinositol transfer protein 2	Q6ZPQ6	PITM2_MOUSE	TRUE	100	0.908542	11.9405	11.0107	10.6941	10.743	12.3133	13.0775	13.8041
Q6ZQ18	Protein EFR3 homolog B	Q6ZQ18	EFR3B_MOUSE	TRUE	100	0.703508	12.7082	12.349	11.1763	11.6361	13.2061	13.898	13.9839
Q6ZQ38	Cullin-associated NEDD8-dissociated protein 1	Q6ZQ38	CAND1_MOUSE	FALSE	100	0.345536	14.4501	14.3711	14.1029	14.4132	14.2979	14.2495	15.2663
Q6ZQ82	Rho GTPase-activating protein 26	Q6ZQ82	RHG26_MOUSE	FALSE	83.3	0.977875	12.6858	11.861	7.41204	11.3067	13.0102	12.6693	14.5817
Q6ZQI3	Malectin	Q6ZQI3	MLEC_MOUSE	FALSE	100	0.659518	13.594	13.3577	12.7211	13.0069	13.7321	13.7569	14.9894
Q6ZWN5	40S ribosomal protein S9	Q6ZWN5	RS9_MOUSE	FALSE	100	0.353681	15.9005	15.5456	16.4771	15.1296	15.9377	16.4883	15.8247
Q6ZWR6	Nesprin-1	Q6ZWR6	SYNE1_MOUSE	TRUE	83.3	1.00389	11.548	11.006	7.42344	11.553	11.1292	10.6121	13.4396
Q6ZWU9	40S ribosomal protein S27	Q6ZWU9	RS27_MOUSE	FALSE	100	0.701778	13.8773	13.5735	12.7574	13.6262	14.2892	13.6691	15.3485
Q6ZWV3	60S ribosomal protein L10	Q6ZWV3	RL10_MOUSE	FALSE	100	0.739115	12.5175	12.9498	13.8002	9.15513	12.81	14.1908	12.1988
Q6ZWV7	60S ribosomal protein L35	Q6ZWV7	RL35_MOUSE	FALSE	66.7	1.02597	14.7702	13.1291	16.8751	12.7218	11.4	16.3547	12.2901
Q6ZWX6	Eukaryotic translation initiation factor 2 subunit 1	Q6ZWX6	IF2A_MOUSE	TRUE	100	0.820643	12.7297	12.4088	11.9411	10.4504	13.2436	13.8678	14.4663
Q6ZWY3	40S ribosomal protein S27-like	Q6ZWY3	RS27L_MOUSE	FALSE	83.3	0.447563	14.5733	14.2559	14.1277	14.1751	14.8407	9.69047	15.467
Q6ZWY8	Thymosin beta-10	Q6ZWY8	TYB10_MOUSE	TRUE	100	0.368471	14.8887	14.3548	14.6403	14.5847	15.1904	14.8703	15.6918
Q6ZWZ2	Ubiquitin-conjugating enzyme E2 R2	Q6ZWZ2	UB2R2_MOUSE	FALSE	100	1.38932	9.97485	11.1613	8.00295	9.06666	10.7308	7.87974	13.0076
Q71LX4	Talin-2	Q71LX4	TLN2_MOUSE	TRUE	100	0.736818	13.3674	13.3598	12.4122	12.4886	13.5189	13.5145	14.9102
Q71M36	Chondroitin sulfate proteoglycan 5	Q71M36	CSPG5_MOUSE	TRUE	100	0.686904	14.4967	14.256	13.4026	13.9678	14.6273	14.7827	15.9439
Q76MZ3	Serine/threonine-protein phosphatase 2A 65 kDa regulatory subunit A alpha isoform	Q76MZ3	2AAA_MOUSE	TRUE	100	0.397202	15.4564	15.3266	14.6868	15.075	15.7727	15.583	16.2945
Q78IK2	ATP synthase membrane subunit DAPIT, mitochondrial	Q78IK2	ATPMD_MOUSE	TRUE	100	0.4165	14.951	14.6421	14.9358	13.9644	14.9529	15.4252	15.7857
Q78IK4	MICOS complex subunit Mic27	Q78IK4	MIC27_MOUSE	TRUE	100	0.608857	10.9451	10.6448	10.6287	10.2982	11.5823	10.3251	12.1915
Q78JN3;Q9WUR2	Enoyl-CoA delta isomerase 3, peroxisomal;Enoyl-CoA delta isomerase 2	Q78JN3;Q9WUR2	ECI3_MOUSE;ECI2_MOUSE	FALSE	66.7	1.07845	12.3401	12.3216	7.79957	11.2468	11.5364	8.87557	14.2554
Q78JW9	Ubiquitin domain-containing protein UBFD1	Q78JW9	UBFD1_MOUSE	TRUE	100	0.645252	11.8735	11.874	9.95831	11.8831	12.2397	12.0027	13.2834
Q78PY7	Staphylococcal nuclease domain-containing protein 1	Q78PY7	SND1_MOUSE	TRUE	100	0.884879	12.9679	12.9763	11.8936	12.5066	12.9501	12.7146	14.7662
Q78Y73	Growth hormone d9	Q78Y73	Q78Y73_MOUSE	FALSE	16.7	NaN	14.0947	10.7581	14.0947	10.6938	10.8347	11.5556	12.1119
Q78ZA7	Nucleosome assembly protein 1-like 4	Q78ZA7	NP1L4_MOUSE	TRUE	100	0.85018	14.4657	14.1132	13.7133	14.1433	14.411	14.2201	16.1931
Q791T5	Mitochondrial carrier homolog 1	Q791T5	MTCH1_MOUSE	FALSE	100	0.443818	13.6925	14.3128	14.2437	10.8873	14.4325	14.1481	14.1306
Q791V5	Mitochondrial carrier homolog 2	Q791V5	MTCH2_MOUSE	TRUE	100	0.714528	13.9913	13.2085	13.6801	13.7592	13.4539	14.3664	15.4799
Q792Z1	Peptidase S1 domain-containing protein	Q792Z1	Q792Z1_MOUSE	FALSE	100	1.01726	13.103	13.4963	15.1666	10.467	12.1532	15.0801	12.2546
Q7M6Y3	Phosphatidylinositol-binding clathrin assembly protein	Q7M6Y3	PICAL_MOUSE	TRUE	100	0.715357	13.432	12.2929	12.5514	12.9134	13.5599	14.8152	14.4592
Q7SIG6	Arf-GAP with SH3 domain, ANK repeat and PH domain-containing protein 2	Q7SIG6	ASAP2_MOUSE	TRUE	100	1.17688	14.0859	13.7056	10.2836	14.0731	14.6662	16.7722	15.0148
Q7TMB8	Cytoplasmic FMR1-interacting protein 1	Q7TMB8	CYFP1_MOUSE	TRUE	100	0.934938	12.0543	12.3004	10.634	11.8909	12.0738	11.4637	13.963
Q7TME0	Phospholipid phosphatase-related protein type 4	Q7TME0	PLPR4_MOUSE	TRUE	100	0.966035	13.3821	12.5614	12.1512	11.711	14.0795	15.4264	14.3633
Q7TMF3	NADH dehydrogenase [ubiquinone] 1 alpha subcomplex subunit 12	Q7TMF3	NDUAC_MOUSE	TRUE	100	0.469794	13.9519	13.784	13.259	13.4993	14.352	13.8647	14.9526
Q7TMK9	Heterogeneous nuclear ribonucleoprotein Q	Q7TMK9	HNRPQ_MOUSE	FALSE	100	0.574811	12.2868	11.984	13.1764	10.5776	11.8749	12.7726	13.3351
Q7TMM9	Tubulin beta-2A chain	Q7TMM9	TBB2A_MOUSE	FALSE	100	1.11705	17.2446	16.1104	19.4473	14.695	16.329	19.5316	17.354
Q7TMQ7	WD repeat-containing protein 91	Q7TMQ7	WDR91_MOUSE	FALSE	83.3	1.41544	10.0497	9.84023	9.24204	9.55749	9.89464	8.19582	12.7605
Q7TMY8	E3 ubiquitin-protein ligase HUWE1	Q7TMY8	HUWE1_MOUSE	TRUE	100	1.07666	11.1714	11.2357	9.66099	10.8301	11.0945	10.888	13.319
Q7TN29	Stromal membrane-associated protein 2	Q7TN29	SMAP2_MOUSE	TRUE	100	0.731607	11.6408	11.869	9.17325	11.1319	12.6304	11.8204	13.2199
Q7TN79	A-kinase anchor protein 7 isoform gamma	Q7TN79	AKA7G_MOUSE	TRUE	100	0.601845	12.1144	11.953	10.6374	11.4472	12.4075	12.9613	13.2798
Q7TNC4	Putative RNA-binding protein Luc7-like 2	Q7TNC4	LC7L2_MOUSE	TRUE	100	1.07939	11.7795	11.9095	10.1198	11.5745	12.0337	11.0789	13.9604
Q7TNF0	Double C2-like domain-containing protein alpha	Q7TNF0	DOC2A_MOUSE	FALSE	83.3	1.06204	10.7927	11.6059	7.65991	10.6795	10.9137	9.09524	13.1043
Q7TNG5	Echinoderm microtubule-associated protein-like 2	Q7TNG5	EMAL2_MOUSE	TRUE	83.3	0.969459	12.0063	10.8347	9.49077	10.4229	12.1648	12.669	13.9403
Q7TNL5	Serine/threonine-protein phosphatase 2A 56 kDa regulatory subunit	Q7TNL5	Q7TNL5_MOUSE	TRUE	100	1.10296	10.4095	10.6562	8.84136	9.5949	9.66088	11.0488	12.6546
Q7TNM2	Tripartite motif-containing protein 46	Q7TNM2	TRI46_MOUSE	FALSE	50	1.21348	7.5844	7.77043	6.31499	6.83842	8.00707	8.73496	9.59979
Q7TNR6	Immunoglobulin superfamily member 21	Q7TNR6	IGS21_MOUSE	TRUE	100	0.916132	12.1039	12.1722	11.8554	11.3324	11.3102	12.0032	13.9497
Q7TPB0	Phospholipid phosphatase-related protein type 3	Q7TPB0	PLPR3_MOUSE	TRUE	83.3	0.979972	12.1721	10.4366	8.70339	8.26925	13.211	14.6008	14.3429
Q7TPD3	Roundabout homolog 2	Q7TPD3	ROBO2_MOUSE	TRUE	100	1.51293	12.1183	9.21245	8.93688	9.42262	14.2275	16.3734	14.5369
Q7TPM6	Fibronectin type III and SPRY domain-containing protein 1	Q7TPM6	FSD1_MOUSE	TRUE	66.7	1.06404	12.2345	12.3716	8.5396	10.2413	12.0906	8.96113	14.2346
Q7TPR4	Alpha-actinin-1	Q7TPR4	ACTN1_MOUSE	TRUE	100	0.659944	15.2683	15.1716	14.716	14.7222	15.1717	15.1584	16.6698
Q7TQ95	Endoplasmic reticulum junction formation protein lunapark	Q7TQ95	LNP_MOUSE	TRUE	100	0.889934	12.9027	12.1671	10.5769	11.9653	13.5128	14.6824	14.5114
Q7TQD2	Tubulin polymerization-promoting protein	Q7TQD2	TPPP_MOUSE	TRUE	100	0.443784	15.7367	14.4804	15.4628	15.5757	15.9969	16.3705	16.5341
Q7TQF7	Amphiphysin	Q7TQF7	AMPH_MOUSE	TRUE	100	0.498042	15.95	15.214	15.1813	15.503	16.2699	16.7893	16.7424
Q7TQH0	Ataxin-2-like protein	Q7TQH0	ATX2L_MOUSE	FALSE	83.3	1.02136	11.2465	11.3501	7.97922	11.5526	11.8469	8.9698	13.5035
Q7TQI3	Ubiquitin thioesterase OTUB1	Q7TQI3	OTUB1_MOUSE	TRUE	100	0.837854	14.456	14.3861	13.9696	13.3489	14.4604	14.3945	16.1765
Q7TSC1	Protein PRRC2A	Q7TSC1	PRC2A_MOUSE	TRUE	83.3	1.1122	10.6419	10.8044	9.00321	9.52074	10.3759	9.7625	12.746
Q7TSI3	Serine/threonine-protein phosphatase 6 regulatory subunit 1	Q7TSI3	PP6R1_MOUSE	FALSE	50	1.21995	9.02029	7.5952	8.17112	8.39339	7.59986	9.2859	11.0676
Q7TSJ2	Microtubule-associated protein 6	Q7TSJ2	MAP6_MOUSE	TRUE	100	0.593366	16.7947	16.1446	15.6069	16.2544	17.2659	17.5707	17.9256
Q7TSK3	Protocadherin-8	Q7TSK3	PCDH8_MOUSE	FALSE	66.7	0.608868	11.95	10.6137	9.25515	9.49761	11.8744	12.2817	13.0302
Q7TT50	Serine/threonine-protein kinase MRCK beta	Q7TT50	MRCKB_MOUSE	TRUE	100	0.855741	11.5912	11.3093	10.5853	11.1528	11.6717	11.4912	13.3371
Q80SW1	S-adenosylhomocysteine hydrolase-like protein 1	Q80SW1	SAHH2_MOUSE	TRUE	100	0.925452	13.4273	12.3956	12.9058	12.0816	13.7701	15.3381	14.0726
Q80SZ7	Guanine nucleotide-binding protein G(I)/G(S)/G(O) subunit gamma-5	Q80SZ7	GBG5_MOUSE	FALSE	100	0.971889	10.9881	10.3324	8.18883	11.809	12.4096	10.0314	13.157
Q80T41	Gamma-aminobutyric acid type B receptor subunit 2	Q80T41	GABR2_MOUSE	TRUE	100	0.808209	12.2831	11.9998	10.2828	10.5248	13.2718	13.849	13.7707
Q80TA1	Ethanolaminephosphotransferase 1	Q80TA1	EPT1_MOUSE	FALSE	66.7	0.441056	14.0903	8.56226	9.45102	14.1662	14.7779	14.4522	12.9648
Q80TB8	Synaptic vesicle membrane protein VAT-1 homolog-like	Q80TB8	VAT1L_MOUSE	TRUE	100	1.14762	13.7583	13.4863	12.5634	13.7444	13.7953	12.9483	16.0121
Q80TE0	RNA polymerase II-associated protein 1	Q80TE0	RPAP1_MOUSE	FALSE	100	2.19249	12.474	13.5503	18.2402	10.4143	9.26462	13.9054	9.46907
Q80TE7	Leucine-rich repeat-containing protein 7	Q80TE7	LRRC7_MOUSE	TRUE	100	0.756098	13.3651	12.7316	12.2555	12.4448	13.6764	14.1759	14.9062
Q80TF3	Protocadherin-19	Q80TF3	PCD19_MOUSE	FALSE	66.7	0.6149	11.804	8.21227	9.14864	9.36691	12.5196	12.9309	12.3986
Q80TJ1	Calcium-dependent secretion activator 1	Q80TJ1	CAPS1_MOUSE	TRUE	100	0.69901	16.0911	15.5246	15.2524	14.6403	16.5784	17.4386	17.1122
Q80TK0	AP2-interacting clathrin-endocytosis protein	Q80TK0	K1107_MOUSE	FALSE	100	0.320979	12.1721	12.3261	11.2256	12.1593	12.6545	11.9934	12.6737
Q80TL0	Protein phosphatase 1E	Q80TL0	PPM1E_MOUSE	TRUE	100	1.03001	13.2903	13.249	11.8398	13.6108	12.8263	12.8526	15.3631
Q80TL1	Adenylate cyclase type 2	Q80TL1	ADCY2_MOUSE	FALSE	66.7	0.635656	9.96588	10.1358	8.97356	9.18645	9.3182	9.31722	11.0923
Q80TL4	PHD finger protein 24	Q80TL4	PHF24_MOUSE	TRUE	100	0.839128	16.0481	15.9823	14.4132	15.8703	16.4301	15.7901	17.8023
Q80TQ2	Ubiquitin carboxyl-terminal hydrolase CYLD	Q80TQ2	CYLD_MOUSE	TRUE	100	1.15734	11.277	11.2758	10.3742	10.6059	10.2353	11.6129	13.5579
Q80TR1	Adhesion G protein-coupled receptor L1	Q80TR1	AGRL1_MOUSE	TRUE	100	0.995849	10.9166	10.3163	9.16687	10.4473	10.7396	12.9658	11.8637
Q80TV8	CLIP-associating protein 1	Q80TV8	CLAP1_MOUSE	TRUE	83.3	1.28448	10.4796	10.8427	9.11772	8.82598	9.84664	9.9345	12.9485
Q80TZ3	Putative tyrosine-protein phosphatase auxilin	Q80TZ3	AUXI_MOUSE	TRUE	100	1.11761	13.4676	12.3246	13.7903	11.6456	13.4455	15.7647	13.8347
Q80U23	Syntaphilin	Q80U23	SNPH_MOUSE	TRUE	100	1.17267	11.7741	12.1484	9.59103	11.5484	11.6166	11.5771	14.1629
Q80U28	MAP kinase-activating death domain protein	Q80U28	MADD_MOUSE	TRUE	100	0.844026	13.0058	11.9111	11.6831	11.4168	13.925	14.6402	14.4585
Q80U40	RIMS-binding protein 2	Q80U40	RIMB2_MOUSE	FALSE	83.3	0.817498	12.7469	12.0303	9.19142	12.8208	12.7662	11.7881	14.329
Q80U49	Centrosomal protein of 170 kDa protein B	Q80U49	C170B_MOUSE	TRUE	100	0.998197	10.0317	10.0556	7.45692	10.2551	10.6956	9.54079	12.1861
Q80U63	Mitofusin-2	Q80U63	MFN2_MOUSE	TRUE	100	1.04629	12.807	12.7142	11.3225	12.0556	13.3777	12.4488	14.9234
Q80UG2	Plexin-A4	Q80UG2	PLXA4_MOUSE	TRUE	83.3	0.999031	11.8828	10.4236	9.74151	9.52458	12.1169	14.0086	13.3405
Q80UG5	Septin-9	Q80UG5	SEPT9_MOUSE	TRUE	100	0.610731	14.0099	13.734	12.5449	13.9134	14.0161	14.5518	15.2993
Q80UJ7	Rab3 GTPase-activating protein catalytic subunit	Q80UJ7	RB3GP_MOUSE	TRUE	100	0.755351	12.4364	11.7512	10.6107	11.5792	13.1113	13.8498	13.7165
Q80UM3	N-alpha-acetyltransferase 15, NatA auxiliary subunit	Q80UM3	NAA15_MOUSE	TRUE	100	1.08456	12.2977	11.7854	10.0756	11.944	12.5729	12.8498	14.5586
Q80UP3	Diacylglycerol kinase zeta	Q80UP3	DGKZ_MOUSE	TRUE	83.3	0.748442	12.0369	11.8372	9.77662	12.1577	9.68583	12.84	13.5729
Q80UP8	Sodium-dependent phosphate transporter 2	Q80UP8	S20A2_MOUSE	FALSE	16.7	NaN	14.6713	11.3505	11.8365	10.8234	11.981	14.6713	11.3392
Q80UU9	Membrane-associated progesterone receptor component 2	Q80UU9	PGRC2_MOUSE	TRUE	83.3	0.758727	10.633	10.3038	8.85323	7.07426	10.2694	12.0508	11.6878
Q80UW2	F-box only protein 2	Q80UW2	FBX2_MOUSE	FALSE	83.3	0.737381	10.9582	11.3375	11.5171	8.46685	9.41358	10.1092	12.4134
Q80VC9	Calmodulin-regulated spectrin-associated protein 3	Q80VC9	CAMP3_MOUSE	FALSE	83.3	0.934251	12.414	11.3231	8.47444	11.8167	12.6611	12.0681	14.2011
Q80VD1	Protein FAM98B	Q80VD1	FA98B_MOUSE	FALSE	100	0.946732	11.4143	11.5299	9.29228	11.8523	12.093	10.2671	13.4513
Q80VP0	Tectonin beta-propeller repeat-containing protein 1	Q80VP0	TCPR1_MOUSE	TRUE	100	0.897002	12.7833	12.6557	10.5884	12.463	13.3487	12.9447	14.6995
Q80VP1	Epsin-1	Q80VP1	EPN1_MOUSE	TRUE	100	0.586203	14.0764	13.5258	12.8118	13.5863	14.5556	14.7505	15.2284
Q80VP9	Aspartate beta-hydroxylase domain-containing protein 2	Q80VP9	ASPH2_MOUSE	FALSE	83.3	0.958996	9.43077	11.248	9.28523	8.48666	9.33574	8.79824	9.10517
Q80W21	Glutathione S-transferase Mu 7	Q80W21	GSTM7_MOUSE	FALSE	83.3	1.01734	8.14942	7.21968	7.28002	8.55484	7.60556	7.94157	10.087
Q80W47	WD repeat domain phosphoinositide-interacting protein 2	Q80W47	WIPI2_MOUSE	TRUE	100	0.93467	13.2855	12.7694	12.4463	12.1522	13.462	15.1877	13.6955
Q80WG5	Volume-regulated anion channel subunit LRRC8A	Q80WG5	LRC8A_MOUSE	FALSE	83.3	0.877709	11.0918	10.7357	7.74496	10.609	11.2927	10.0446	12.7768
Q80WJ7	Protein LYRIC	Q80WJ7	LYRIC_MOUSE	TRUE	100	0.971458	14.6083	13.2428	12.2519	13.7164	15.5951	16.7469	16.0967
Q80WM4	Hyaluronan and proteoglycan link protein 4	Q80WM4	HPLN4_MOUSE	FALSE	100	0.795062	15.0781	15.7154	16.3568	15.4135	12.3738	16.8254	13.7836
Q80WQ2	Protein VAC14 homolog	Q80WQ2	VAC14_MOUSE	FALSE	83.3	0.715095	11.1566	11.0612	8.26976	11.1875	11.188	9.76894	12.5773
Q80WV7	Serine/arginine repetitive matrix protein 3	Q80WV7	SRRM3_MOUSE	FALSE	100	0.360362	13.0323	12.4614	12.6998	13.4832	13.0825	13.7484	12.7184
Q80X50	Ubiquitin-associated protein 2-like	Q80X50	UBP2L_MOUSE	TRUE	100	1.08092	11.8857	11.3829	11.0972	11.6878	11.7924	11.3566	13.9971
Q80X80	Phospholipid transfer protein C2CD2L	Q80X80	C2C2L_MOUSE	TRUE	100	0.786059	14.3612	13.1446	13.2454	13.2853	15.1339	15.925	15.4327
Q80X85	28S ribosomal protein S7, mitochondrial	Q80X85	RT07_MOUSE	FALSE	83.3	0.976498	11.3955	10.9701	8.99664	11.3994	11.6098	9.69014	13.3078
Q80XA6	RalBP1-associated Eps domain-containing protein 2	Q80XA6	REPS2_MOUSE	TRUE	100	1.19802	10.0128	9.4188	5.01525	9.30744	11.4823	11.7337	13.1192
Q80XI3	Eukaryotic translation initiation factor 4 gamma 3	Q80XI3	IF4G3_MOUSE	TRUE	100	0.978557	12.0245	12.2669	10.3252	11.9355	12.3728	11.2017	14.0447
Q80XI4	Phosphatidylinositol 5-phosphate 4-kinase type-2 beta	Q80XI4	PI42B_MOUSE	TRUE	100	0.83086	13.7997	13.5607	12.5964	13.8421	13.9681	13.318	15.513
Q80XK6	Autophagy-related protein 2 homolog B	Q80XK6	ATG2B_MOUSE	FALSE	83.3	1.008	10.5412	9.79296	8.06758	9.91264	10.3629	10.2071	12.4306
Q80XN0	D-beta-hydroxybutyrate dehydrogenase, mitochondrial	Q80XN0	BDH_MOUSE	TRUE	100	0.931174	12.6154	11.6262	14.0376	10.4081	12.2272	14.5531	12.8399
Q80XU3	Nuclear ubiquitous casein and cyclin-dependent kinase substrate 1	Q80XU3	NUCKS_MOUSE	TRUE	83.3	0.680687	8.67154	6.87698	7.80869	8.78372	8.76534	8.87541	10.0563
Q80Y14	Glutaredoxin-related protein 5, mitochondrial	Q80Y14	GLRX5_MOUSE	FALSE	100	0.711376	11.6503	11.6007	12.9873	7.16418	11.8273	12.897	13.4255
Q80Y17	Lethal(2) giant larvae protein homolog 1	Q80Y17	L2GL1_MOUSE	TRUE	100	1.04807	12.8421	13.1951	10.8939	12.2834	13.4699	12.1914	15.0186
Q80Y24	Prickle-like protein 2	Q80Y24	PRIC2_MOUSE	TRUE	100	1.11536	12.7823	11.5116	10.935	11.7824	12.7381	15.0953	14.6318
Q80YA9	Connector enhancer of kinase suppressor of ras 2	Q80YA9	CNKR2_MOUSE	TRUE	100	0.974058	12.8885	12.613	10.9162	11.9706	12.5382	14.4492	14.8439
Q80YE4	Serine/threonine-protein kinase LMTK1	Q80YE4	LMTK1_MOUSE	FALSE	33.3	0.882149	9.32242	8.26982	8.68215	9.23367	8.26758	10.3773	10.3702
Q80YN3	Breast carcinoma-amplified sequence 1 homolog	Q80YN3	BCAS1_MOUSE	TRUE	100	0.740633	14.1879	12.9493	14.0359	12.8847	14.498	15.0494	15.7101
Q80Z24	Neuronal growth regulator 1	Q80Z24	NEGR1_MOUSE	TRUE	100	0.371062	13.8365	13.7008	12.838	13.6948	14.4204	13.9028	14.4623
Q80Z38	SH3 and multiple ankyrin repeat domains protein 2	Q80Z38	SHAN2_MOUSE	TRUE	100	0.733359	12.2282	12.4928	11.8635	9.61368	12.1641	13.5295	13.7057
Q80ZF8	Adhesion G protein-coupled receptor B3	Q80ZF8	AGRB3_MOUSE	TRUE	83.3	0.659658	12.562	12.0405	8.04813	10.3388	13.0716	13.5974	13.7618
Q80ZI6	E3 ubiquitin-protein ligase LRSAM1	Q80ZI6	LRSM1_MOUSE	TRUE	100	1.1056	11.6505	10.6377	11.133	10.0769	12.1486	13.9017	12.0047
Q80ZJ1	Ras-related protein Rap-2a	Q80ZJ1	RAP2A_MOUSE	TRUE	100	1.1994	12.9069	11.3724	12.7601	12.208	12.4098	15.2896	13.4017
Q80ZJ6	Protein zer-1 homolog	Q80ZJ6	ZER1_MOUSE	FALSE	83.3	0.534593	12.4545	12.127	9.02719	10.9883	12.6859	13.0393	13.4321
Q80ZW2	Protein THEM6	Q80ZW2	THEM6_MOUSE	TRUE	100	0.651202	11.1818	11.0374	8.46912	11.2443	12.2662	11.5254	12.5484
Q80ZX0	Sec24-related gene family, member B (S. cerevisiae)	Q80ZX0	Q80ZX0_MOUSE	TRUE	100	1.04665	10.9219	8.43182	9.67321	9.51934	11.9889	13.2984	12.6198
Q810B7	SLIT and NTRK-like protein 5	Q810B7	SLIK5_MOUSE	TRUE	100	1.38705	13.1088	12.8032	11.1776	11.2309	13.4846	16.0083	13.9484
Q810B9	SLIT and NTRK-like protein 3	Q810B9	SLIK3_MOUSE	FALSE	50	0.773352	14.1403	10.9394	10.8355	11.9423	11.9046	15.465	15.0514
Q810U3	Neurofascin	Q810U3	NFASC_MOUSE	TRUE	100	0.498924	15.3354	14.8625	14.7504	14.9439	15.7967	15.2731	16.3859
Q810U4	Neuronal cell adhesion molecule	Q810U4	NRCAM_MOUSE	TRUE	100	0.591986	11.8003	11.5043	11.6755	10.5759	11.7158	12.2795	13.0508
Q811D0	Disks large homolog 1	Q811D0	DLG1_MOUSE	TRUE	100	0.664813	15.5988	15.3288	14.2657	15.164	15.9931	15.8379	17.0034
Q811I0	ATP synthase mitochondrial F1 complex assembly factor 1	Q811I0	ATPF1_MOUSE	FALSE	100	1.08149	12.3281	12.0657	9.45415	12.587	12.9571	12.2359	14.6686
Q811P8	Rho GTPase-activating protein 32	Q811P8	RHG32_MOUSE	TRUE	100	1.03007	12.7833	11.9711	11.2266	11.043	13.4136	14.9916	14.0541
Q812A2	SLIT-ROBO Rho GTPase-activating protein 3	Q812A2	SRGP3_MOUSE	TRUE	100	0.780626	11.8126	12.2406	9.42226	11.4554	12.6467	11.597	13.5137
Q8BFQ8	Glutamine amidotransferase-like class 1 domain-containing protein 1	Q8BFQ8	GALD1_MOUSE	TRUE	100	1.19889	12.439	11.5703	12.0789	11.2267	12.0657	12.8946	14.7974
Q8BFR5	Elongation factor Tu, mitochondrial	Q8BFR5	EFTU_MOUSE	TRUE	100	0.597242	15.1352	14.9876	14.8816	14.7379	15.3017	14.4831	16.4194
Q8BFT9	Synaptic vesicle 2-related protein	Q8BFT9	SVOP_MOUSE	FALSE	50	0.775851	11.6201	9.75643	9.40234	10.7417	9.77872	12.9525	12.5055
Q8BFU3	RING finger protein 214	Q8BFU3	RN214_MOUSE	TRUE	100	0.871707	12.7522	12.3341	11.1487	12.4449	13.2373	12.7857	14.5626
Q8BFY6	Peflin	Q8BFY6	PEF1_MOUSE	FALSE	83.3	0.381201	12.5057	12.2057	11.5199	12.7643	12.9445	9.96346	13.0942
Q8BFZ9	Erlin-2	Q8BFZ9	ERLN2_MOUSE	TRUE	100	0.835482	11.4618	11.6177	10.5221	10.0992	11.8341	11.4939	13.2037
Q8BG05	Heterogeneous nuclear ribonucleoprotein A3	Q8BG05	ROA3_MOUSE	FALSE	100	0.417477	16.2734	16.4445	16.2736	15.5694	16.0638	16.0881	17.2013
Q8BG32	26S proteasome non-ATPase regulatory subunit 11	Q8BG32	PSD11_MOUSE	TRUE	100	0.869054	11.9649	10.6797	10.5531	12.0518	13.6492	11.4877	13.3678
Q8BG39	Synaptic vesicle glycoprotein 2B	Q8BG39	SV2B_MOUSE	TRUE	100	0.574144	16.5171	16.2987	15.6121	16.5071	16.8148	16.1231	17.7467
Q8BG40	Katanin p80 WD40 repeat-containing subunit B1	Q8BG40	KTNB1_MOUSE	FALSE	50	0.539804	12.7273	9.16384	9.56908	13.4652	13.0981	10.3456	11.6185
Q8BG51	Mitochondrial Rho GTPase 1	Q8BG51	MIRO1_MOUSE	FALSE	100	0.445573	13.7213	13.2518	13.1554	13.4131	14.0262	13.7973	14.6837
Q8BG73	SH3 domain-binding glutamic acid-rich-like protein 2	Q8BG73	SH3L2_MOUSE	TRUE	83.3	0.42816	11.8552	11.3798	9.17605	10.8765	12.1157	12.3521	12.5519
Q8BG92	Clavesin-2	Q8BG92	CLVS2_MOUSE	TRUE	100	1.11405	12.9573	12.8495	11.524	12.2048	13.1586	12.8332	15.1738
Q8BGD5	Carnitine O-palmitoyltransferase 1, brain isoform	Q8BGD5	CPT1C_MOUSE	TRUE	100	1.85079	11.9865	10.6078	10.2853	11.0623	11.875	15.7234	12.365
Q8BGD9	Eukaryotic translation initiation factor 4B	Q8BGD9	IF4B_MOUSE	TRUE	100	0.877138	13.2982	13.2268	11.05	12.1931	13.9903	14.1198	15.209
Q8BGH2	Sorting and assembly machinery component 50 homolog	Q8BGH2	SAM50_MOUSE	TRUE	100	1.11028	11.8304	10.6663	12.3847	10.2395	10.9708	14.1347	12.5861
Q8BGH4	Receptor expression-enhancing protein 1	Q8BGH4	REEP1_MOUSE	FALSE	100	0.843526	11.6174	11.1263	11.676	10.4183	11.7724	13.3526	11.3589
Q8BGN3	Glycerophosphocholine cholinephosphodiesterase ENPP6	Q8BGN3	ENPP6_MOUSE	FALSE	50	0.384825	15.2304	9.64395	10.0733	15.6513	15.5627	14.4771	11.5922
Q8BGN8	Synaptoporin	Q8BGN8	SYNPR_MOUSE	FALSE	100	0.446381	14.054	14.4624	12.9275	13.983	14.4611	13.5708	14.9193
Q8BGQ7	Alanine--tRNA ligase, cytoplasmic	Q8BGQ7	SYAC_MOUSE	TRUE	100	0.624174	14.0043	13.7484	13.2139	13.2229	14.3899	14.1316	15.3189
Q8BGR6	ADP-ribosylation factor-like protein 15	Q8BGR6	ARL15_MOUSE	FALSE	100	0.840128	12.9231	11.8598	10.9871	12.1668	13.838	14.0078	14.6789
Q8BGS2	BolA-like protein 2	Q8BGS2	BOLA2_MOUSE	TRUE	100	1.69841	12.08	11.3026	10.7499	10.7133	11.745	12.5422	15.4268
Q8BGT8	Phytanoyl-CoA hydroxylase-interacting protein-like	Q8BGT8	PHIPL_MOUSE	TRUE	100	0.551291	13.0111	12.7829	12.5596	11.7603	13.0675	14.0118	13.8845
Q8BGU5	Cyclin-Y	Q8BGU5	CCNY_MOUSE	TRUE	83.3	0.813156	12.0128	11.5048	9.8754	8.21967	12.5086	12.488	13.6871
Q8BGX2	Mitochondrial import inner membrane translocase subunit Tim29	Q8BGX2	TIM29_MOUSE	FALSE	66.7	0.423668	8.66913	9.35726	8.00961	8.00047	7.63019	8.84873	8.84035
Q8BGY2	Eukaryotic translation initiation factor 5A-2	Q8BGY2	IF5A2_MOUSE	FALSE	83.3	0.746302	12.1396	11.1042	11.117	13.0257	13.5303	11.9206	9.50721
Q8BGZ1	Hippocalcin-like protein 4	Q8BGZ1	HPCL4_MOUSE	TRUE	100	0.66205	14.3644	14.3687	13.5211	13.9365	14.4947	14.0981	15.7675
Q8BGZ7	Keratin, type II cytoskeletal 75	Q8BGZ7	K2C75_MOUSE	TRUE	100	1.09187	11.9416	12.9774	14.4465	13.0943	9.02772	11.6991	10.4044
Q8BH44	Coronin-2B	Q8BH44	COR2B_MOUSE	TRUE	100	0.612065	13.4656	12.8407	13.8473	12.5093	12.7415	14.1782	14.6769
Q8BH55	Threonine synthase-like 1	Q8BH55	THNS1_MOUSE	FALSE	66.7	1.29411	11.4423	11.8297	8.30314	10.0487	9.00216	9.99395	13.8968
Q8BH57	WD repeat-containing protein 48	Q8BH57	WDR48_MOUSE	TRUE	100	0.783796	14.7854	14.6238	13.476	14.5212	14.9091	14.7611	16.4214
Q8BH58	TIP41-like protein	Q8BH58	TIPRL_MOUSE	TRUE	100	0.77313	12.0046	12.3202	10.1884	11.5369	11.5914	12.7587	13.6323
Q8BH59	Calcium-binding mitochondrial carrier protein Aralar1	Q8BH59	CMC1_MOUSE	TRUE	100	0.373997	14.6299	14.3758	14.3122	13.8251	15.0246	14.885	15.3568
Q8BH66	Atlastin-1	Q8BH66	ATLA1_MOUSE	TRUE	100	0.745472	13.3018	13.0911	12.4058	12.404	13.4812	13.572	14.8567
Q8BH95	Enoyl-CoA hydratase, mitochondrial	Q8BH95	ECHM_MOUSE	TRUE	100	0.5113	12.4441	12.108	11.7653	11.4656	12.7954	13.1401	13.3902
Q8BHE3	Caytaxin	Q8BHE3	ATCAY_MOUSE	FALSE	100	0.272175	13.1758	12.5446	13.0624	13.0404	13.7222	13.4635	13.2219
Q8BHG1	Nardilysin	Q8BHG1	NRDC_MOUSE	TRUE	100	1.36385	10.5405	11.0365	6.99036	10.8526	10.6302	10.2527	13.4809
Q8BHK1	Magnesium transporter NIPA1	Q8BHK1	NIPA1_MOUSE	TRUE	100	0.39557	12.4267	12.1339	11.5663	12.439	12.4444	12.7045	13.2721
Q8BHL3	TBC1 domain family member 10B	Q8BHL3	TB10B_MOUSE	TRUE	100	0.751039	11.1917	10.3981	9.05574	10.9143	11.9459	12.7762	12.0598
Q8BHL5	Engulfment and cell motility protein 2	Q8BHL5	ELMO2_MOUSE	TRUE	100	0.969104	11.3895	11.66	9.47153	11.0424	11.919	10.8335	13.4103
Q8BHN3	Neutral alpha-glucosidase AB	Q8BHN3	GANAB_MOUSE	TRUE	100	0.816714	13.4241	13.1596	12.4909	12.9392	14.0827	12.7829	15.0891
Q8BHW2	Protein OSCP1	Q8BHW2	OSCP1_MOUSE	TRUE	100	0.699334	10.9966	10.2583	10.4202	9.94196	10.9853	12.0693	12.3048
Q8BHZ0	CYFIP-related Rac1 interactor A	Q8BHZ0	CYRIA_MOUSE	TRUE	100	0.78484	12.5539	12.074	12.2211	11.2072	12.0627	14.0824	13.6761
Q8BI08	Protein MAL2	Q8BI08	MAL2_MOUSE	FALSE	83.3	0.389598	14.8417	14.1217	15.6005	9.96549	15.123	14.6667	14.6965
Q8BIF0	CD99 antigen-like protein 2	Q8BIF0	C99L2_MOUSE	TRUE	100	1.40221	13.0002	12.703	11.1996	12.2121	13.2788	12.8535	15.7541
Q8BIJ6	Isoleucine--tRNA ligase, mitochondrial	Q8BIJ6	SYIM_MOUSE	TRUE	100	0.876271	15.1104	14.9898	13.7789	14.7007	15.3164	14.968	16.9085
Q8BIJ7	RUN and FYVE domain-containing protein 1	Q8BIJ7	RUFY1_MOUSE	FALSE	33.3	0.927942	17.6588	12.9761	12.5164	12.9607	12.61	16.5248	18.7928
Q8BIW1	Exopolyphosphatase PRUNE1	Q8BIW1	PRUN1_MOUSE	TRUE	100	1.16954	11.6919	11.4172	10.3797	10.503	11.7031	14.0271	12.1214
Q8BIZ1	Ankyrin repeat and sterile alpha motif domain-containing protein 1B	Q8BIZ1	ANS1B_MOUSE	TRUE	100	0.479302	13.9808	13.795	13.5705	13.4223	13.8903	14.1677	15.0388
Q8BJ42	Disks large-associated protein 2	Q8BJ42	DLGP2_MOUSE	TRUE	100	0.967785	13.693	13.4771	13.7134	12.3655	11.82	15.7023	15.0799
Q8BJ71	Nuclear pore complex protein Nup93	Q8BJ71	NUP93_MOUSE	TRUE	100	0.866434	12.2934	12.75	11.3058	11.6115	12.0443	11.9897	14.0589
Q8BJF9	Charged multivesicular body protein 2b	Q8BJF9	CHM2B_MOUSE	FALSE	100	0.880638	13.2728	12.4633	10.5421	12.7629	14.3007	14.3393	15.2282
Q8BJI1	Sodium-dependent neutral amino acid transporter SLC6A17	Q8BJI1	S6A17_MOUSE	TRUE	100	0.86242	13.3047	14.1756	12.4572	11.7863	13.5474	15.0876	12.7743
Q8BJU0	Small glutamine-rich tetratricopeptide repeat-containing protein alpha	Q8BJU0	SGTA_MOUSE	TRUE	100	0.95074	13.5379	13.7555	11.8116	13.4918	13.7976	12.866	15.5051
Q8BJW6	Eukaryotic translation initiation factor 2A	Q8BJW6	EIF2A_MOUSE	FALSE	100	0.481374	9.398	9.74631	7.2033	10.191	9.602	9.39717	10.2482
Q8BJY1	26S proteasome non-ATPase regulatory subunit 5	Q8BJY1	PSMD5_MOUSE	TRUE	100	0.990001	12.4529	12.716	10.1136	11.8386	13.2823	12.2001	14.5666
Q8BK30	NADH dehydrogenase [ubiquinone] flavoprotein 3, mitochondrial	Q8BK30	NDUV3_MOUSE	TRUE	100	1.03147	14.4735	14.0643	12.9141	14.7144	14.4275	14.1667	16.5541
Q8BK64	Activator of 90 kDa heat shock protein ATPase homolog 1	Q8BK64	AHSA1_MOUSE	TRUE	100	0.773099	14.5515	14.2301	13.0131	14.4476	14.8129	14.6236	16.1815
Q8BKC5	Importin-5	Q8BKC5	IPO5_MOUSE	TRUE	100	0.988771	11.3419	10.7737	10.3554	10.743	11.542	11.3197	13.3176
Q8BKX1	Brain-specific angiogenesis inhibitor 1-associated protein 2	Q8BKX1	BAIP2_MOUSE	TRUE	100	0.788036	14.4354	13.9252	13.547	13.3911	14.676	15.0104	16.0629
Q8BKZ9	Pyruvate dehydrogenase protein X component, mitochondrial	Q8BKZ9	ODPX_MOUSE	TRUE	100	0.718756	14.0141	13.608	13.8278	12.5541	13.8998	14.6837	15.511
Q8BL65	Actin-binding LIM protein 2	Q8BL65	ABLM2_MOUSE	TRUE	100	1.13341	12.0206	11.8318	10.6027	11.0851	11.5804	12.7258	14.2981
Q8BL80	Rho GTPase-activating protein 22	Q8BL80	RHG22_MOUSE	FALSE	100	0.680325	15.6956	15.766	14.9607	15.8353	15.7076	14.7713	17.1324
Q8BLE7	Vesicular glutamate transporter 2	Q8BLE7	VGLU2_MOUSE	TRUE	100	0.81468	13.9217	14.1829	12.5901	13.1018	14.1988	13.8368	15.6197
Q8BLF1	Neutral cholesterol ester hydrolase 1	Q8BLF1	NCEH1_MOUSE	TRUE	100	0.648636	13.7695	13.5831	12.7864	13.5704	14.2097	13.3345	15.133
Q8BLK3	Limbic system-associated membrane protein	Q8BLK3	LSAMP_MOUSE	TRUE	100	0.666917	15.344	15.2277	13.9005	15.3638	15.6815	15.1232	16.7675
Q8BLQ9	Cell adhesion molecule 2	Q8BLQ9	CADM2_MOUSE	TRUE	100	0.701626	16.7035	16.5521	15.426	16.7046	16.9958	16.3561	18.1865
Q8BLU0	Leucine-rich repeat transmembrane protein FLRT2	Q8BLU0	FLRT2_MOUSE	FALSE	16.7	NaN	17.0594	12.531	11.9152	12.1508	12.634	17.0594	13.5486
Q8BLY2	Threonine--tRNA ligase 2, cytoplasmic	Q8BLY2	SYTC2_MOUSE	TRUE	100	0.883294	12.5347	12.5827	11.2072	11.8518	13.1299	12.0877	14.3488
Q8BMA6	Signal recognition particle subunit SRP68	Q8BMA6	SRP68_MOUSE	FALSE	83.3	0.800668	11.3815	11.2727	8.44796	10.0267	11.6466	11.011	12.9507
Q8BMF3	NADP-dependent malic enzyme, mitochondrial	Q8BMF3	MAON_MOUSE	TRUE	100	0.852241	13.316	13.2339	12.1515	13.4105	13.6061	12.4197	15.0742
Q8BMF4	Dihydrolipoyllysine-residue acetyltransferase component of pyruvate dehydrogenase complex, mitochondrial	Q8BMF4	ODP2_MOUSE	FALSE	100	0.21423	15.0543	14.8355	15.1129	14.4645	15.2812	15.2971	15.3346
Q8BMG7	Rab3 GTPase-activating protein non-catalytic subunit	Q8BMG7	RBGPR_MOUSE	TRUE	100	1.0603	12.5143	11.3745	10.7176	11.3807	13.5505	14.7816	13.2807
Q8BMI3	ADP-ribosylation factor-binding protein GGA3	Q8BMI3	GGA3_MOUSE	TRUE	83.3	0.921126	12.2582	11.873	8.50093	11.5276	11.9539	11.9379	13.9989
Q8BMJ2	Leucine--tRNA ligase, cytoplasmic	Q8BMJ2	SYLC_MOUSE	TRUE	100	0.57039	11.6963	12.308	9.72502	11.3607	11.8788	12.0097	12.8958
Q8BMK4	Cytoskeleton-associated protein 4	Q8BMK4	CKAP4_MOUSE	TRUE	100	0.867749	10.6841	10.7362	10.0801	9.87587	10.8152	10.1493	12.4481
Q8BMP6	Golgi resident protein GCP60	Q8BMP6	GCP60_MOUSE	FALSE	83.3	0.56526	9.61825	8.70554	8.95758	8.10723	9.75945	9.95355	10.7151
Q8BMS1	Trifunctional enzyme subunit alpha, mitochondrial	Q8BMS1	ECHA_MOUSE	TRUE	100	0.660384	13.2004	12.9283	12.67	12.543	13.1973	13.2631	14.6005
Q8BNN1	Spermatogenesis-associated protein 2-like protein	Q8BNN1	SPA2L_MOUSE	TRUE	100	0.549867	9.80887	9.76784	9.14321	8.81401	9.95269	10.2086	10.9669
Q8BNU0	Armadillo repeat-containing protein 6	Q8BNU0	ARMC6_MOUSE	TRUE	66.7	0.668707	11.1547	10.6997	9.58388	9.3594	10.1747	11.4047	12.3396
Q8BNW9	Kelch repeat and BTB domain-containing protein 11	Q8BNW9	KBTBB_MOUSE	TRUE	83.3	0.671592	11.6208	10.5396	10.2551	10.226	12.0497	12.4189	12.8698
Q8BNY6	Neuronal calcium sensor 1	Q8BNY6	NCS1_MOUSE	TRUE	100	0.712332	10.7442	10.1245	11.626	7.9175	10.6271	12.2071	11.9626
Q8BP27	Swi5-dependent recombination DNA repair protein 1 homolog	Q8BP27	SFR1_MOUSE	FALSE	66.7	1.53937	8.98124	7.66687	8.94902	7.32309	8.42815	8.75039	11.986
Q8BP47	Asparagine--tRNA ligase, cytoplasmic	Q8BP47	SYNC_MOUSE	TRUE	100	0.676245	12.8421	12.3386	13.692	10.6846	12.3663	14.1654	13.8058
Q8BP67	60S ribosomal protein L24	Q8BP67	RL24_MOUSE	FALSE	83.3	1.00479	11.2743	11.7083	8.26519	8.91544	11.4006	11.5506	13.4468
Q8BP92	Reticulocalbin-2	Q8BP92	RCN2_MOUSE	TRUE	100	0.606711	12.2601	12.1841	11.9739	10.9778	12.7169	12.1619	13.5462
Q8BPM0	Disheveled-associated activator of morphogenesis 1	Q8BPM0	DAAM1_MOUSE	TRUE	83.3	0.65298	13.6659	12.9661	12.7044	10.4099	13.3646	14.4342	14.8604
Q8BPN8	DmX-like protein 2	Q8BPN8	DMXL2_MOUSE	TRUE	100	0.648884	14.9634	14.7216	13.6053	14.556	15.249	15.3098	16.3386
Q8BPQ7	Small G protein signaling modulator 1	Q8BPQ7	SGSM1_MOUSE	FALSE	66.7	0.980017	9.52524	8.48772	9.12416	7.31018	9.09573	9.26825	11.2493
Q8BPU7	Engulfment and cell motility protein 1	Q8BPU7	ELMO1_MOUSE	FALSE	100	1.30701	10.587	10.5998	8.80507	10.0103	10.1696	10.7748	13.1626
Q8BQ46	TAF15 RNA polymerase II, TATA box binding protein (TBP)-associated factor	Q8BQ46	Q8BQ46_MOUSE	FALSE	83.3	0.495255	9.04916	8.70947	8.83757	7.70221	9.30251	9.61599	9.91563
Q8BR92	Paralemmin-2	Q8BR92	PALM2_MOUSE	TRUE	100	0.838737	13.0056	11.7875	10.8263	12.08	14.1927	14.591	14.5563
Q8BRF7	Sec1 family domain-containing protein 1	Q8BRF7	SCFD1_MOUSE	FALSE	83.3	0.530831	10.3546	9.89752	9.40698	8.90619	10.6411	11.2029	11.1252
Q8BRK8	5'-AMP-activated protein kinase catalytic subunit alpha-2	Q8BRK8	AAPK2_MOUSE	FALSE	100	1.07271	11.7567	11.318	9.60756	11.7429	11.8819	12.0168	13.9732
Q8BRT1	CLIP-associating protein 2	Q8BRT1	CLAP2_MOUSE	TRUE	100	0.856241	12.8706	12.4212	10.7716	12.8968	13.4101	13.0212	14.7029
Q8BSS9	Liprin-alpha-2	Q8BSS9	LIPA2_MOUSE	TRUE	100	0.785716	11.1955	10.6288	10.087	10.2066	11.2779	12.7625	12.21
Q8BTE0	Succinate dehydrogenase assembly factor 4, mitochondrial	Q8BTE0	SDHF4_MOUSE	FALSE	83.3	0.786237	11.9501	12.1653	8.12171	12.616	11.5359	9.87965	13.5536
Q8BTG7	Protein NDRG4	Q8BTG7	NDRG4_MOUSE	TRUE	83.3	1.16331	10.6921	8.80903	11.3094	10.2429	10.1178	12.9816	10.0297
Q8BTI8	Serine/arginine repetitive matrix protein 2	Q8BTI8	SRRM2_MOUSE	TRUE	100	1.03448	9.51756	8.74967	10.0505	8.68502	8.7926	9.24913	11.5784
Q8BTM8	Filamin-A	Q8BTM8	FLNA_MOUSE	FALSE	100	0.81079	9.97544	10.0573	11.521	7.92256	10.1897	11.4571	8.70499
Q8BTS4	Nuclear pore complex protein Nup54	Q8BTS4	NUP54_MOUSE	FALSE	33.3	1.14287	11.3308	9.71265	9.03118	9.35551	10.4819	10.8049	12.949
Q8BTX9	Inactive hydroxysteroid dehydrogenase-like protein 1	Q8BTX9	HSDL1_MOUSE	TRUE	33.3	0.860589	12.7137	9.40403	11.6943	10.2782	9.96774	13.7331	11.6135
Q8BU14	Translocation protein SEC62	Q8BU14	SEC62_MOUSE	FALSE	83.3	1.21713	9.8154	9.88995	8.45445	9.63577	8.78644	8.65073	12.1141
Q8BU30	Isoleucine--tRNA ligase, cytoplasmic	Q8BU30	SYIC_MOUSE	TRUE	33.3	1.29752	12.4897	10.2205	11.5728	10.901	10.5364	12.4153	14.7589
Q8BUK6	Protein Hook homolog 3	Q8BUK6	HOOK3_MOUSE	TRUE	100	1.54329	12.2245	11.6314	10.6597	11.1385	11.5999	13.0231	15.2945
Q8BUV3	Gephyrin	Q8BUV3	GEPH_MOUSE	TRUE	100	0.551376	12.1354	11.5074	12.1573	10.6101	12.5306	12.776	13.2309
Q8BV13	COP9 signalosome complex subunit 7b	Q8BV13	CSN7B_MOUSE	FALSE	83.3	0.455952	7.44489	7.86899	7.12082	7.75747	8.24479	8.61767	6.23239
Q8BVE3	V-type proton ATPase subunit H	Q8BVE3	VATH_MOUSE	TRUE	100	0.491679	13.8388	13.7012	12.6113	14.1677	14.3206	13.4035	14.8283
Q8BVI4	Dihydropteridine reductase	Q8BVI4	DHPR_MOUSE	TRUE	100	0.776799	12.6873	11.7197	12.777	10.5663	13.2815	13.4117	14.3677
Q8BVQ5	Protein phosphatase methylesterase 1	Q8BVQ5	PPME1_MOUSE	TRUE	100	0.771581	12.0352	12.3715	11.7593	10.3168	10.9899	13.5686	13.2047
Q8BW75	Amine oxidase [flavin-containing] B	Q8BW75	AOFB_MOUSE	TRUE	100	0.703804	10.8913	9.1625	11.0766	9.99452	10.8235	12.155	12.136
Q8BW96	Calcium/calmodulin-dependent protein kinase type 1D	Q8BW96	KCC1D_MOUSE	TRUE	83.3	0.825928	11.2048	10.2158	10.7564	8.02664	9.93996	12.4256	12.6863
Q8BWF0	Succinate-semialdehyde dehydrogenase, mitochondrial	Q8BWF0	SSDH_MOUSE	TRUE	100	0.567053	14.7664	14.5608	13.8554	15.0565	15.2224	13.9608	15.9423
Q8BWS5	G protein-regulated inducer of neurite outgrowth 3	Q8BWS5	GRIN3_MOUSE	TRUE	100	1.13788	11.8089	10.6747	9.48122	10.1748	12.6271	13.5143	14.3814
Q8BWT1	3-ketoacyl-CoA thiolase, mitochondrial	Q8BWT1	THIM_MOUSE	TRUE	100	0.603064	11.7805	11.2123	11.9526	10.467	12.1043	11.8832	13.0635
Q8BWY3	Eukaryotic peptide chain release factor subunit 1	Q8BWY3	ERF1_MOUSE	TRUE	83.3	1.00952	11.937	11.778	8.18429	10.8882	11.6737	11.505	13.8399
Q8BWZ3	N-alpha-acetyltransferase 25, NatB auxiliary subunit	Q8BWZ3	NAA25_MOUSE	TRUE	66.7	1.04835	10.1286	8.73793	8.85486	8.63989	9.96012	9.81228	12.004
Q8BX10	Serine/threonine-protein phosphatase PGAM5, mitochondrial	Q8BX10	PGAM5_MOUSE	TRUE	100	0.709552	12.9147	13.0303	11.5998	12.4296	13.0422	12.9696	14.4167
Q8BX70	Vacuolar protein sorting-associated protein 13C	Q8BX70	VP13C_MOUSE	FALSE	100	0.81433	11.4316	11.1252	13.25	8.68878	11.162	12.3052	12.0582
Q8BXA0	Leucine-rich repeat and fibronectin type-III domain-containing protein 5	Q8BXA0	LRFN5_MOUSE	FALSE	50	0.76195	11.2981	9.27269	10.6019	8.78888	10.2852	12.0516	12.5701
Q8BXR1	Probable cationic amino acid transporter	Q8BXR1	S7A14_MOUSE	TRUE	83.3	0.733157	13.1013	11.5764	9.54499	11.3948	13.8393	14.4153	14.2807
Q8BXZ1	Protein disulfide-isomerase TMX3	Q8BXZ1	TMX3_MOUSE	TRUE	100	0.637075	11.5848	10.2001	11.0772	10.7623	12.7468	12.1786	12.5438
Q8BYA0	Tubulin-specific chaperone D	Q8BYA0	TBCD_MOUSE	TRUE	83.3	0.81475	9.60849	9.38815	8.64322	8.30737	9.08015	10.0711	11.1957
Q8BYC6	Serine/threonine-protein kinase TAO3	Q8BYC6	TAOK3_MOUSE	FALSE	100	1.31919	14.2776	14.4887	16.9074	12.4561	14.4452	14.1502	13.2183
Q8BYI8	Protein FAM234B	Q8BYI8	F234B_MOUSE	TRUE	83.3	1.00121	9.5118	8.40023	8.0846	9.0707	8.8089	9.85728	11.4219
Q8BYI9	Tenascin-R	Q8BYI9	TENR_MOUSE	TRUE	100	0.427734	15.9267	15.444	15.6663	15.5407	16.1578	15.8755	16.8758
Q8BYM5	Neuroligin-3	Q8BYM5	NLGN3_MOUSE	TRUE	100	0.939946	11.5545	12.3971	8.42896	12.1165	12.233	10.4122	13.7393
Q8BYR5	Calcium-dependent secretion activator 2	Q8BYR5	CAPS2_MOUSE	FALSE	100	0.937697	10.3306	10.9803	9.15319	7.86664	10.2091	11.3787	12.3957
Q8BZ98	Dynamin-3	Q8BZ98	DYN3_MOUSE	TRUE	100	0.730839	14.5892	14.2757	13.5686	14.3861	14.9087	14.281	16.1149
Q8BZA9	Fructose-2,6-bisphosphatase TIGAR	Q8BZA9	TIGAR_MOUSE	FALSE	33.3	1.33367	12.7273	10.0825	11.6091	11.5393	11.2552	15.2735	10.181
Q8C015	Serine/threonine-protein kinase PAK 5	Q8C015	PAK5_MOUSE	FALSE	83.3	0.53643	13.2136	12.5129	8.0185	11.9705	13.5879	14.1144	13.8824
Q8C078	Calcium/calmodulin-dependent protein kinase kinase 2	Q8C078	KKCC2_MOUSE	TRUE	100	1.03134	12.0815	12.0318	9.54549	12.1785	12.3424	12.1172	14.2733
Q8C0C7	Phenylalanine--tRNA ligase alpha subunit	Q8C0C7	SYFA_MOUSE	TRUE	100	0.748904	12.0622	11.257	10.9288	12.0252	12.4368	12.0979	13.6275
Q8C0D5	Elongation factor-like GTPase 1	Q8C0D5	EFL1_MOUSE	TRUE	83.3	1.66198	12.0458	9.91704	9.6366	11.3046	11.5987	15.3478	12.061
Q8C0E2	Vacuolar protein sorting-associated protein 26B	Q8C0E2	VP26B_MOUSE	TRUE	100	0.626799	13.3738	13.3148	12.2811	12.7443	13.6659	13.533	14.7038
Q8C0L0	Thioredoxin-related transmembrane protein 4	Q8C0L0	TMX4_MOUSE	TRUE	100	1.02422	13.6176	13.3588	12.743	12.92	13.5594	13.4827	15.642
Q8C0M9	Isoaspartyl peptidase/L-asparaginase	Q8C0M9	ASGL1_MOUSE	TRUE	100	0.57856	12.0846	11.0688	12.6685	11.4168	11.8695	13.2735	12.2106
Q8C0T5	Signal-induced proliferation-associated 1-like protein 1	Q8C0T5	SI1L1_MOUSE	TRUE	100	0.578241	11.4487	11.1269	10.7269	11.3723	11.0329	11.7463	12.687
Q8C145	Zinc transporter ZIP6	Q8C145	S39A6_MOUSE	TRUE	100	0.843207	10.4336	9.97949	8.17663	9.16271	11.2547	12.1634	11.8644
Q8C163	Nuclease EXOG, mitochondrial	Q8C163	EXOG_MOUSE	FALSE	100	0.706955	12.7885	12.2821	12.8726	12.0631	12.7137	12.5279	14.2717
Q8C167	Prolyl endopeptidase-like	Q8C167	PPCEL_MOUSE	FALSE	100	0.354417	11.6762	11.1137	12.0398	10.997	11.7793	11.7553	12.3718
Q8C1A5	Thimet oligopeptidase	Q8C1A5	THOP1_MOUSE	TRUE	100	0.82305	12.8939	12.5118	12.0878	12.1008	13.0976	12.9817	14.5838
Q8C1B7	Septin-11	Q8C1B7	SEP11_MOUSE	TRUE	100	0.630717	15.5438	15.3562	14.6582	15.311	15.7966	15.2539	16.8866
Q8C1Y8	Vacuolar fusion protein CCZ1 homolog	Q8C1Y8	CCZ1_MOUSE	FALSE	33.3	0.890315	16.6631	12.5154	13.015	11.7115	12.8565	17.7316	15.5945
Q8C3W1	Uncharacterized protein C1orf198 homolog	Q8C3W1	CA198_MOUSE	TRUE	100	0.814274	11.9752	11.0152	10.4839	11.497	12.0579	13.5479	13.2494
Q8C419	Probable G-protein coupled receptor 158	Q8C419	GP158_MOUSE	TRUE	100	0.934163	13.6855	12.6253	10.8306	12.4631	15.2103	15.7865	15.1976
Q8C437	PEX5-related protein	Q8C437	PEX5R_MOUSE	TRUE	100	0.858476	12.3886	11.7997	9.73386	11.6116	13.1932	13.764	14.2293
Q8C460	ERI1 exoribonuclease 3	Q8C460	ERI3_MOUSE	TRUE	100	0.652143	12.3095	12.4273	10.4516	11.4855	12.7812	13.0447	13.6668
Q8C4G9	Adhesion G protein-coupled receptor A1	Q8C4G9	AGRA1_MOUSE	FALSE	16.7	NaN	17.5633	13.5658	12.4103	11.7656	12.8655	17.5633	12.9392
Q8C522	Endonuclease domain-containing 1 protein	Q8C522	ENDD1_MOUSE	TRUE	100	0.681439	12.6947	11.9889	12.4141	11.4939	12.8944	14.1125	13.2641
Q8C547	HEAT repeat-containing protein 5B	Q8C547	HTR5B_MOUSE	FALSE	100	0.858563	10.8997	11.0122	11.1315	9.50945	10.9376	10.1281	12.6795
Q8C561	G-protein coupled receptor-associated protein LMBRD2	Q8C561	LMBD2_MOUSE	FALSE	50	0.432354	10.5876	10.1778	9.11722	8.44909	11.2519	9.95163	10.333
Q8C5H8	NAD kinase 2, mitochondrial	Q8C5H8	NAKD2_MOUSE	TRUE	83.3	1.31224	10.5707	10.4299	9.38386	10.0432	9.9811	9.89788	13.0152
Q8C5P7	Testis development-related protein	Q8C5P7	TDRP_MOUSE	FALSE	83.3	1.01121	12.7007	10.1759	10.0399	8.22474	14.7581	15.6888	14.6562
Q8C729	Protein FAM126B	Q8C729	F126B_MOUSE	TRUE	100	0.659979	12.6078	11.6549	11.5566	11.7667	13.3018	13.548	13.8188
Q8C754	Vacuolar protein sorting-associated protein 52 homolog	Q8C754	VPS52_MOUSE	TRUE	83.3	1.65074	9.89809	10.155	8.67631	8.89179	9.53081	7.92508	13.2032
Q8C7M3	E3 ubiquitin-protein ligase TRIM9	Q8C7M3	TRIM9_MOUSE	TRUE	100	0.750742	12.4571	11.9718	11.271	11.6343	12.359	13.6613	13.8451
Q8C7X2	ER membrane protein complex subunit 1	Q8C7X2	EMC1_MOUSE	FALSE	100	0.673185	12.9948	12.9785	13.3057	12.4223	12.1159	12.7345	14.412
Q8C854	Myelin expression factor 2	Q8C854	MYEF2_MOUSE	TRUE	100	1.23974	12.5454	12.9194	10.5447	12.3036	13.1629	11.2363	15.1057
Q8C878	NEDD8-activating enzyme E1 catalytic subunit	Q8C878	UBA3_MOUSE	TRUE	100	0.575616	12.9972	12.8668	13.1052	10.6578	13.3052	13.8814	14.1665
Q8C8N2	Protein SCAI	Q8C8N2	SCAI_MOUSE	TRUE	100	0.95103	12.3265	12.5071	10.9087	11.8875	12.6986	11.6883	14.2685
Q8C8R3	Ankyrin-2	Q8C8R3	ANK2_MOUSE	TRUE	100	0.708939	15.2822	14.7952	14.1841	14.8119	15.5754	15.5601	16.7668
Q8C8T7	Protein ELFN1	Q8C8T7	ELFN1_MOUSE	TRUE	66.7	0.973825	13.5616	10.193	10.0788	10.1939	14.8385	15.7441	13.4709
Q8C8T8	Pre-rRNA-processing protein TSR2 homolog	Q8C8T8	TSR2_MOUSE	TRUE	83.3	0.513114	10.3387	9.62834	10.3266	8.79765	10.8661	9.58811	11.2843
Q8C996	Transmembrane protein 163	Q8C996	TM163_MOUSE	TRUE	100	0.760775	12.3922	12.6631	10.514	12.4813	12.3136	12.3537	14.0273
Q8C9H6	Striatin-interacting proteins 2	Q8C9H6	STRP2_MOUSE	TRUE	33.3	1.14196	15.5063	12.1382	11.7061	11.5628	13.8908	12.4065	17.1218
Q8CA95	cAMP and cAMP-inhibited cGMP 3',5'-cyclic phosphodiesterase 10A	Q8CA95	PDE10_MOUSE	TRUE	66.7	1.58587	15.1547	12.4976	13.0278	13.2032	13.942	15.143	18.3305
Q8CAA7	Glucose 1,6-bisphosphate synthase	Q8CAA7	PGM2L_MOUSE	TRUE	100	0.425975	15.3209	14.9943	14.5531	15.0759	15.8269	15.2925	16.1827
Q8CAK3	Shiftless antiviral inhibitor of ribosomal frameshifting protein homolog	Q8CAK3	SHFL_MOUSE	FALSE	100	0.604163	12.4029	12.0403	12.1751	11.7147	12.1833	12.6058	13.6982
Q8CAQ8	MICOS complex subunit Mic60	Q8CAQ8	MIC60_MOUSE	TRUE	100	0.685232	15.0573	15.0697	14.0765	14.6737	15.2343	14.7861	16.5036
Q8CAY6	Acetyl-CoA acetyltransferase, cytosolic	Q8CAY6	THIC_MOUSE	TRUE	100	0.736466	13.0907	12.6579	11.8798	12.7722	13.874	12.769	14.5911
Q8CBE3	WD repeat-containing protein 37	Q8CBE3	WDR37_MOUSE	TRUE	100	0.44912	11.8653	12.0369	11.1769	10.688	12.2319	12.6853	12.3728
Q8CBG9	E3 ubiquitin-protein ligase RNF170	Q8CBG9	RN170_MOUSE	FALSE	66.7	0.596515	10.1341	9.61671	7.44534	10.0515	9.66277	9.17222	11.2055
Q8CBW3	Abl interactor 1	Q8CBW3	ABI1_MOUSE	TRUE	100	0.776258	13.4061	12.6581	12.2228	13.0791	13.056	14.5075	14.913
Q8CBY8	Dynactin subunit 4	Q8CBY8	DCTN4_MOUSE	TRUE	100	0.680712	11.9725	11.792	11.2246	10.7045	12.0123	12.7408	13.361
Q8CC35	Synaptopodin	Q8CC35	SYNPO_MOUSE	TRUE	100	0.549379	14.4363	14.1971	14.4445	12.849	14.5125	15.5748	15.0398
Q8CCJ4	APC membrane recruitment protein 2	Q8CCJ4	AMER2_MOUSE	TRUE	83.3	0.841023	12.1719	10.8458	9.32874	10.445	12.3156	13.7533	13.4998
Q8CCK0	Core histone macro-H2A.2	Q8CCK0	H2AW_MOUSE	FALSE	100	0.337612	12.3354	12.2982	12.8872	11.3423	12.338	12.2865	12.86
Q8CCN5	Breast carcinoma-amplified sequence 3 homolog	Q8CCN5	BCAS3_MOUSE	TRUE	100	0.905404	11.793	10.9875	10.5921	9.86373	12.3375	13.407	13.57
Q8CCS6	Polyadenylate-binding protein 2	Q8CCS6	PABP2_MOUSE	FALSE	83.3	0.899876	11.9963	12.3798	11.7842	8.13057	13.5819	9.20651	14.105
Q8CCT4	Transcription elongation factor A protein-like 5	Q8CCT4	TCAL5_MOUSE	TRUE	100	0.887771	13.7466	13.6276	12.4565	13.2341	13.8766	13.722	15.5631
Q8CDG3	Deubiquitinating protein VCIP135	Q8CDG3	VCIP1_MOUSE	TRUE	100	0.84301	11.8568	11.887	8.07527	11.4488	12.7611	13.0787	13.8897
Q8CDN6	Thioredoxin-like protein 1	Q8CDN6	TXNL1_MOUSE	TRUE	100	1.0852	13.1547	13.2954	11.115	13.1219	13.4628	12.5477	15.3855
Q8CE50	Sorting nexin-30	Q8CE50	SNX30_MOUSE	TRUE	100	1.0868	10.5561	11.3448	8.77787	8.81504	10.8974	10.6346	12.8668
Q8CFE4	SCY1-like protein 2	Q8CFE4	SCYL2_MOUSE	TRUE	50	0.704256	13.1223	11.6264	10.7311	10.9594	11.3621	14.2223	13.5182
Q8CFI0	E3 ubiquitin-protein ligase NEDD4-like	Q8CFI0	NED4L_MOUSE	FALSE	83.3	0.729241	13.0652	12.5053	8.75191	12.0358	12.7893	13.5165	14.4793
Q8CFR0;Q9ESN4	Complement C1q-like protein 2;Complement C1q-like protein 3	Q8CFR0;Q9ESN4	C1QL2_MOUSE;C1QL3_MOUSE	FALSE	100	1.01243	8.73614	7.50371	9.30695	6.94639	7.33489	10.484	10.8409
Q8CFX3	Protocadherin 1	Q8CFX3	Q8CFX3_MOUSE	TRUE	100	0.937083	14.8642	13.8653	13.7529	13.043	15.6868	16.8591	15.9779
Q8CG72	ADP-ribose glycohydrolase ARH3	Q8CG72	ADPRS_MOUSE	TRUE	83.3	1.36811	11.1464	10.9974	8.31369	9.57073	10.7375	10.6967	13.7294
Q8CG76	Aflatoxin B1 aldehyde reductase member 2	Q8CG76	ARK72_MOUSE	TRUE	83.3	0.72916	12.9695	10.6225	12.4305	8.67959	13.5193	13.812	14.4632
Q8CGC7	Bifunctional glutamate/proline--tRNA ligase	Q8CGC7	SYEP_MOUSE	TRUE	100	1.00189	12.6743	12.6698	10.9149	12.3926	13.0704	12.2716	14.7265
Q8CGF6	WD repeat-containing protein 47	Q8CGF6	WDR47_MOUSE	TRUE	100	1.05254	10.3583	9.99578	8.66893	10.2906	10.081	10.6272	12.4862
Q8CGK3	Lon protease homolog, mitochondrial	Q8CGK3	LONM_MOUSE	TRUE	100	1.24282	13.4192	13.4763	11.5684	13.1296	13.5316	12.9227	15.8866
Q8CGK7	Guanine nucleotide-binding protein G(olf) subunit alpha	Q8CGK7	GNAL_MOUSE	TRUE	66.7	1.09128	8.9119	8.02991	7.91511	8.03434	8.01002	8.77081	10.8369
Q8CGP0;Q9D2U9	Histone H2B type 3-B;Histone H2B type 3-A	Q8CGP0;Q9D2U9	H2B3B_MOUSE;H2B3A_MOUSE	FALSE	100	0.797478	14.604	14.9157	13.4021	14.4948	14.8438	13.7024	16.2654
Q8CGU1	Calcium-binding and coiled-coil domain-containing protein 1	Q8CGU1	CACO1_MOUSE	TRUE	50	1.44774	9.30868	8.04521	8.25684	7.59903	7.88771	9.06896	11.9931
Q8CGY8	UDP-N-acetylglucosamine--peptide N-acetylglucosaminyltransferase 110 kDa subunit	Q8CGY8	OGT1_MOUSE	TRUE	100	0.765643	13.347	13.2945	12.0777	13.3102	13.6765	12.776	14.9473
Q8CH09	SURP and G-patch domain-containing protein 2	Q8CH09	SUGP2_MOUSE	FALSE	83.3	0.659125	7.48362	6.87916	8.17483	6.36837	7.27372	9.31847	8.722
Q8CHC4	Synaptojanin-1	Q8CHC4	SYNJ1_MOUSE	TRUE	100	0.56852	15.3591	15.0537	14.5427	14.8706	15.7297	15.3906	16.5674
Q8CHG7	Rap guanine nucleotide exchange factor 2	Q8CHG7	RPGF2_MOUSE	TRUE	100	1.18422	12.8357	11.8945	11.5661	11.8368	12.2944	15.2521	14.1702
Q8CHH9	Septin-8	Q8CHH9	SEPT8_MOUSE	TRUE	100	0.610717	15.7267	15.5916	14.4742	14.8201	15.9674	16.8864	16.6204
Q8CHP5	Partner of Y14 and mago	Q8CHP5	PYM1_MOUSE	FALSE	100	1.2415	10.9528	9.68733	10.2906	10.6274	11.3865	10.3417	13.3832
Q8CHP8	Glycerol-3-phosphate phosphatase	Q8CHP8	PGP_MOUSE	FALSE	100	0.435999	14.7334	14.4631	14.5831	14.0821	14.7523	14.8103	15.7093
Q8CHT0	Delta-1-pyrroline-5-carboxylate dehydrogenase, mitochondrial	Q8CHT0	AL4A1_MOUSE	TRUE	100	0.996741	11.0195	10.94	9.47574	11.2394	10.661	10.7625	13.0386
Q8CHT1	Ephexin-1	Q8CHT1	NGEF_MOUSE	TRUE	100	0.735645	13.7803	13.3639	12.7709	13.3644	14.1819	13.6897	15.3111
Q8CHU3	Epsin-2	Q8CHU3	EPN2_MOUSE	TRUE	100	0.818888	12.0105	11.378	9.66184	11.0349	12.9533	13.6908	13.3444
Q8CHW4	Translation initiation factor eIF-2B subunit epsilon	Q8CHW4	EI2BE_MOUSE	FALSE	16.7	NaN	11.1907	9.67327	8.71604	8.95537	10.7639	9.79403	11.1907
Q8CHX7	Raftlin-2	Q8CHX7	RFTN2_MOUSE	FALSE	83.3	0.843809	11.6373	12.4929	8.66684	8.05368	12.62	11.3922	13.6276
Q8CI32	BAG family molecular chaperone regulator 5	Q8CI32	BAG5_MOUSE	TRUE	83.3	1.19374	10.8383	10.3386	9.58361	8.22456	10.7741	10.4205	13.0747
Q8CI61	BAG family molecular chaperone regulator 4	Q8CI61	BAG4_MOUSE	FALSE	33.3	0.808888	8.59161	7.65321	8.47955	8.69904	7.63721	9.60034	9.53
Q8CI71	Syndetin	Q8CI71	VPS50_MOUSE	TRUE	100	0.992768	11.2038	11.3048	10	10.7725	11.4592	10.4844	13.2021
Q8CI94	Glycogen phosphorylase, brain form	Q8CI94	PYGB_MOUSE	TRUE	100	0.356242	14.6731	14.284	14.5276	14.037	14.9181	14.842	15.4301
Q8CIB5	Fermitin family homolog 2	Q8CIB5	FERM2_MOUSE	TRUE	100	1.05609	11.5539	11.0668	8.98279	9.95891	12.409	13.9369	12.9691
Q8CIE6	Coatomer subunit alpha	Q8CIE6	COPA_MOUSE	TRUE	100	0.577668	11.9908	11.2639	11.9948	10.6712	12.2593	12.5821	13.1732
Q8CIN4	Serine/threonine-protein kinase PAK 2	Q8CIN4	PAK2_MOUSE	TRUE	100	0.974851	11.3375	11.0025	9.63723	10.97	11.418	11.6602	13.337
Q8CJ19	[F-actin]-monooxygenase MICAL3	Q8CJ19	MICA3_MOUSE	TRUE	100	0.979211	15.1534	13.6045	14.3601	12.932	16.0008	17.2806	16.7422
Q8CJ61	CKLF-like MARVEL transmembrane domain-containing protein 4	Q8CJ61	CKLF4_MOUSE	FALSE	100	0.548188	10.2932	11.2791	4.88049	11.1443	11.7112	10.9817	11.7626
Q8JZK9	Hydroxymethylglutaryl-CoA synthase, cytoplasmic	Q8JZK9	HMCS1_MOUSE	TRUE	100	0.82617	11.5929	11.0349	10.331	10.1749	12.6447	12.0853	13.2869
Q8JZN5	Complex I assembly factor ACAD9, mitochondrial	Q8JZN5	ACAD9_MOUSE	TRUE	100	0.792606	11.8331	12.1092	10.8526	11.4701	11.9071	11.1884	13.471
Q8JZP2	Synapsin-3	Q8JZP2	SYN3_MOUSE	TRUE	83.3	1.01212	10.1336	9.202	8.46877	8.23069	9.39139	12.1161	11.728
Q8JZQ2	AFG3-like protein 2	Q8JZQ2	AFG32_MOUSE	TRUE	100	0.617742	14.5927	14.3963	13.0865	14.8003	14.7935	14.5547	15.9247
Q8JZQ9	Eukaryotic translation initiation factor 3 subunit B	Q8JZQ9	EIF3B_MOUSE	TRUE	100	0.781854	13.037	12.6961	11.8943	13.1162	13.2678	12.5865	14.6608
Q8JZR6	Electroneutral sodium bicarbonate exchanger 1	Q8JZR6	S4A8_MOUSE	TRUE	83.3	1.10126	12.3645	10.1847	9.09851	8.60319	13.8655	15.2501	13.9189
Q8JZS0	Protein lin-7 homolog A	Q8JZS0	LIN7A_MOUSE	TRUE	100	0.468336	12.6379	12.8282	12.3231	11.7978	12.3321	12.9051	13.6413
Q8JZU2	Tricarboxylate transport protein, mitochondrial	Q8JZU2	TXTP_MOUSE	TRUE	100	0.561129	13.5733	13.0357	12.7982	13.3788	13.7593	13.687	14.7807
Q8JZW4	Copine-5	Q8JZW4	CPNE5_MOUSE	TRUE	100	0.948295	13.7706	13.1746	12.9722	12.8587	14.0523	13.8822	15.6833
Q8K010	5-oxoprolinase	Q8K010	OPLA_MOUSE	TRUE	33.3	1.10773	12.3585	9.83974	10.0461	10.8382	10.0057	10.8179	13.8788
Q8K012	Formin-binding protein 1-like	Q8K012	FBP1L_MOUSE	TRUE	100	1.21778	11.2904	9.12344	10.0584	8.1551	12.905	14.3653	13.1349
Q8K019	Bcl-2-associated transcription factor 1	Q8K019	BCLF1_MOUSE	TRUE	100	0.859578	11.9107	11.5512	11.0462	11.8584	11.9398	11.41	13.6588
Q8K021	Secretory carrier-associated membrane protein 1	Q8K021	SCAM1_MOUSE	TRUE	100	0.847515	12.9223	12.6966	11.526	11.6761	12.7576	14.4625	14.4151
Q8K097	Protein lifeguard 2	Q8K097	LFG2_MOUSE	TRUE	83.3	0.915401	11.5186	8.58651	10.9329	9.42479	11.4892	12.3703	13.3758
Q8K0C4	Lanosterol 14-alpha demethylase	Q8K0C4	CP51A_MOUSE	FALSE	83.3	1.17887	10.3752	10.2853	8.90182	8.27114	9.44438	11.1226	12.7528
Q8K0E8	Fibrinogen beta chain	Q8K0E8	FIBB_MOUSE	FALSE	100	0.905648	13.1492	11.0436	14.6926	12.6886	12.4884	14.9228	13.0594
Q8K0G5	EARP and GARP complex-interacting protein 1	Q8K0G5	EIPR1_MOUSE	TRUE	66.7	0.805145	13.297	9.91994	10.1029	12.3356	14.723	12.9773	13.1521
Q8K0S0	Phytanoyl-CoA hydroxylase-interacting protein	Q8K0S0	PHYIP_MOUSE	TRUE	100	0.510805	14.8118	14.5869	13.9925	14.1156	15.3482	14.9772	15.8504
Q8K0T0	Reticulon-1	Q8K0T0	RTN1_MOUSE	TRUE	100	0.629898	15.2914	14.7434	14.2529	14.2336	15.8827	16.4572	16.1786
Q8K0U4	Heat shock 70 kDa protein 12A	Q8K0U4	HS12A_MOUSE	TRUE	100	0.370958	14.9236	14.4492	14.5732	14.5689	14.8491	15.6213	15.4801
Q8K183	Pyridoxal kinase	Q8K183	PDXK_MOUSE	TRUE	100	0.816172	12.9556	12.1609	12.3745	11.6423	13.0938	13.8392	14.6228
Q8K1L5	E3 ubiquitin-protein ligase PPP1R11	Q8K1L5	PP1RB_MOUSE	FALSE	100	0.693068	12.1617	12.4209	11.0408	11.8586	11.9146	12.111	13.6242
Q8K1M6	Dynamin-1-like protein	Q8K1M6	DNM1L_MOUSE	TRUE	100	0.676692	14.3664	14.2474	13.6059	13.7585	14.2452	14.5467	15.7945
Q8K1Z0	Ubiquinone biosynthesis protein COQ9, mitochondrial	Q8K1Z0	COQ9_MOUSE	FALSE	83.3	0.951694	12.4284	11.9468	8.11435	12.5813	12.3169	11.032	14.265
Q8K207	Uncharacterized protein C1orf21 homolog	Q8K207	CA021_MOUSE	FALSE	100	0.86746	9.6887	8.70402	7.19058	8.82533	10.6736	11.4349	11.3038
Q8K212	Phosphofurin acidic cluster sorting protein 1	Q8K212	PACS1_MOUSE	TRUE	100	0.673451	13.9831	13.5453	12.3749	13.1586	14.5415	15.0416	15.2366
Q8K221	Arfaptin-2	Q8K221	ARFP2_MOUSE	TRUE	100	0.88362	12.8127	11.8936	11.4039	12.1102	13.2302	13.5949	14.6436
Q8K298	Anillin	Q8K298	ANLN_MOUSE	FALSE	50	0.939812	11.8084	8.44749	8.64878	8.87522	11.1141	11.0433	13.2676
Q8K2B3	Succinate dehydrogenase [ubiquinone] flavoprotein subunit, mitochondrial	Q8K2B3	SDHA_MOUSE	TRUE	100	0.446557	15.3342	14.9702	14.8313	14.9418	15.6746	15.2856	16.3015
Q8K2C6	NAD-dependent protein deacylase sirtuin-5, mitochondrial	Q8K2C6	SIR5_MOUSE	FALSE	33.3	0.669221	9.89071	9.14888	8.54251	8.77793	8.41112	9.62892	10.6325
Q8K2C9	Very-long-chain (3R)-3-hydroxyacyl-CoA dehydratase 3	Q8K2C9	HACD3_MOUSE	TRUE	100	0.734833	13.3792	12.7158	12.3192	12.1581	14.0545	14.1613	14.8665
Q8K2H2	Deubiquitinase OTUD6B	Q8K2H2	OTU6B_MOUSE	FALSE	100	1.20753	10.1057	10.161	12.6074	8.08704	8.7461	10.559	10.4735
Q8K2I1	Protein farnesyltransferase subunit beta	Q8K2I1	FNTB_MOUSE	FALSE	83.3	0.870459	12.3716	8.14372	12.2023	9.24921	13.1297	12.9532	14.3236
Q8K2K6	Arf-GAP domain and FG repeat-containing protein 1	Q8K2K6	AGFG1_MOUSE	TRUE	83.3	1.657	9.73646	8.10842	8.34232	8.36946	9.70399	13.0026	9.49779
Q8K2Q9	Shootin-1	Q8K2Q9	SHOT1_MOUSE	TRUE	83.3	1.07926	11.7867	10.1999	11.887	8.93192	10.5674	13.9248	12.3543
Q8K310	Matrin-3	Q8K310	MATR3_MOUSE	TRUE	100	0.607853	14.8965	14.6033	14.4078	14.6972	14.861	14.6024	16.2071
Q8K353	Cysteine-rich and transmembrane domain-containing protein 1	Q8K353	CYTM1_MOUSE	FALSE	100	0.515396	12.3669	11.783	11.635	11.942	12.7342	12.6653	13.4417
Q8K354	Carbonyl reductase [NADPH] 3	Q8K354	CBR3_MOUSE	FALSE	83.3	0.305526	12.2461	12.0834	12.5763	7.96706	11.6494	12.1288	12.7927
Q8K386	Ras-related protein Rab-15	Q8K386	RAB15_MOUSE	TRUE	100	0.941336	11.7529	11.492	10.4822	11.0158	11.6258	12.2348	13.6669
Q8K394	Inactive phospholipase C-like protein 2	Q8K394	PLCL2_MOUSE	TRUE	100	1.02122	10.5355	9.91242	8.89552	8.46134	10.8885	12.6012	12.4538
Q8K3C3	Protein LZIC	Q8K3C3	LZIC_MOUSE	FALSE	100	0.979092	8.72704	7.45076	10.7942	8.3271	6.89278	9.08562	9.81175
Q8K3E5	Jouberin	Q8K3E5	AHI1_MOUSE	TRUE	66.7	0.541426	10.2074	9.84134	9.64807	9.609	10.4094	10.6184	11.1633
Q8K3F6	Potassium voltage-gated channel subfamily KQT member 3	Q8K3F6	KCNQ3_MOUSE	TRUE	66.7	1.02649	12.2716	10.3483	10.4145	9.98132	12.5649	14.1975	11.9758
Q8K3H0	DCC-interacting protein 13-alpha	Q8K3H0	DP13A_MOUSE	TRUE	100	0.863439	12.3823	11.8823	11.2882	12.1825	12.3237	12.4713	14.1459
Q8K3J1	NADH dehydrogenase [ubiquinone] iron-sulfur protein 8, mitochondrial	Q8K3J1	NDUS8_MOUSE	TRUE	100	0.418573	13.975	13.8204	13.0327	13.7865	14.3675	13.9929	14.8499
Q8K400	Syntaxin-binding protein 5	Q8K400	STXB5_MOUSE	TRUE	100	0.92881	11.2268	10.6702	9.85478	10.4424	11.1864	12.0825	13.1244
Q8K406	Leucine-rich repeat LGI family member 3	Q8K406	LGI3_MOUSE	TRUE	83.3	0.960773	10.0055	8.50433	9.81068	7.91032	10.6999	9.66028	11.9462
Q8K411	Presequence protease, mitochondrial	Q8K411	PREP_MOUSE	FALSE	66.7	1.39708	9.58335	9.39552	8.36998	8.3013	8.41217	9.18551	12.1557
Q8K4G5	Actin-binding LIM protein 1	Q8K4G5	ABLM1_MOUSE	TRUE	83.3	0.964954	10.3585	10.5065	8.04489	9.35161	8.40729	11.5215	12.3679
Q8K4L4	Protein POF1B	Q8K4L4	POF1B_MOUSE	FALSE	16.7	NaN	14.1731	10.7392	14.1731	10.7865	10.4386	11.6523	12.2117
Q8K4R4	Cytoplasmic phosphatidylinositol transfer protein 1	Q8K4R4	PITC1_MOUSE	TRUE	100	1.09492	12.2074	11.8661	10.6611	11.8258	12.4381	12.0607	14.3928
Q8K4X7	1-acyl-sn-glycerol-3-phosphate acyltransferase delta	Q8K4X7	PLCD_MOUSE	TRUE	100	0.71514	11.6246	11.197	8.85977	11.4941	12.4168	12.5939	13.1862
Q8K4Z3	NAD(P)H-hydrate epimerase	Q8K4Z3	NNRE_MOUSE	FALSE	83.3	0.745455	11.4593	11.878	12.4817	9.93241	8.95656	12.8676	10.1369
Q8K4Z5	Splicing factor 3A subunit 1	Q8K4Z5	SF3A1_MOUSE	FALSE	100	0.707139	10.8507	10.8131	11.2838	10.077	9.99439	10.6103	12.3255
Q8K596	Sodium/calcium exchanger 2	Q8K596	NAC2_MOUSE	TRUE	100	0.488462	15.6153	15.4623	14.4644	15.3174	16.3067	15.5938	16.5474
Q8QZS1	3-hydroxyisobutyryl-CoA hydrolase, mitochondrial	Q8QZS1	HIBCH_MOUSE	TRUE	83.3	0.735304	8.84609	7.45403	8.00453	8.69132	8.56312	9.94866	10.1319
Q8QZT1	Acetyl-CoA acetyltransferase, mitochondrial	Q8QZT1	THIL_MOUSE	TRUE	100	0.503846	15.3218	15.0352	14.9718	14.6682	15.3713	15.4577	16.4267
Q8QZT2	Centriole, cilia and spindle-associated protein	Q8QZT2	CCSAP_MOUSE	TRUE	100	0.755799	13.3433	13.2419	12.2024	13.4613	13.5487	12.6829	14.9227
Q8QZY1	Eukaryotic translation initiation factor 3 subunit L	Q8QZY1	EIF3L_MOUSE	FALSE	83.3	0.512583	10.9218	10.7569	10.9728	8.101	10.1135	11.9571	10.8088
Q8R001	Microtubule-associated protein RP/EB family member 2	Q8R001	MARE2_MOUSE	TRUE	100	0.702769	16.1141	15.5113	15.1622	15.9564	16.5698	15.9054	17.5796
Q8R016	Bleomycin hydrolase	Q8R016	BLMH_MOUSE	TRUE	100	0.676125	11.3213	10.558	11.7889	10.5065	10.7986	11.548	12.7279
Q8R050	Eukaryotic peptide chain release factor GTP-binding subunit ERF3A	Q8R050	ERF3A_MOUSE	TRUE	100	1.56262	12.8378	10.8678	11.3735	11.0679	14.1266	16.2244	13.3666
Q8R071	Inositol-trisphosphate 3-kinase A	Q8R071	IP3KA_MOUSE	TRUE	100	0.750257	14.0696	14.2254	13.2703	13.5168	14.1115	13.6649	15.6287
Q8R081	Heterogeneous nuclear ribonucleoprotein L	Q8R081	HNRPL_MOUSE	TRUE	100	0.705076	13.7176	13.6961	12.7119	13.6899	13.899	13.1078	15.2009
Q8R0A5;Q9DB24	Transcription elongation factor A protein-like 3;Transcription elongation factor A (SII)-like 6	Q8R0A5;Q9DB24	TCAL3_MOUSE;Q9DB24_MOUSE	FALSE	50	1.61933	10.1725	7.96995	8.38799	7.21156	8.70329	9.19427	13.8443
Q8R0A7	Uncharacterized protein KIAA0513	Q8R0A7	K0513_MOUSE	TRUE	100	0.77483	14.3137	14.101	13.3941	13.7899	14.4908	14.1883	15.9183
Q8R0H9	ADP-ribosylation factor-binding protein GGA1	Q8R0H9	GGA1_MOUSE	FALSE	83.3	0.896835	13.2179	12.4509	8.50294	12.9651	13.0717	12.6804	14.9214
Q8R0S2	IQ motif and SEC7 domain-containing protein 1	Q8R0S2	IQEC1_MOUSE	TRUE	100	0.730523	13.6898	13.5371	12.2885	13.2444	14.0147	13.823	15.231
Q8R0S4	Voltage-dependent L-type calcium channel subunit beta-4	Q8R0S4	CACB4_MOUSE	TRUE	100	1.08572	10.9571	11.2298	9.82816	9.02059	10.3729	12.0514	13.2395
Q8R0Y6	Cytosolic 10-formyltetrahydrofolate dehydrogenase	Q8R0Y6	AL1L1_MOUSE	TRUE	100	0.487421	14.3124	13.8271	13.9204	13.5948	14.3676	14.8626	15.3021
Q8R127	Saccharopine dehydrogenase-like oxidoreductase	Q8R127	SCPDL_MOUSE	TRUE	100	0.900086	11.481	11.9115	10.3737	10.5669	10.89	13.3262	11.818
Q8R164	Valacyclovir hydrolase	Q8R164	BPHL_MOUSE	TRUE	100	0.686826	11.1299	10.8269	9.12299	10.9196	11.6151	11.6887	12.6062
Q8R180	ERO1-like protein alpha	Q8R180	ERO1A_MOUSE	TRUE	83.3	0.895233	11.5381	12.2476	10.1169	10.0515	10.4073	11.6698	13.3145
Q8R191	Synaptogyrin-3	Q8R191	SNG3_MOUSE	TRUE	100	0.325657	15.556	15.3409	14.6574	15.5059	15.7578	15.9206	16.1535
Q8R1B4	Eukaryotic translation initiation factor 3 subunit C	Q8R1B4	EIF3C_MOUSE	TRUE	100	0.805497	11.5654	11.2104	11.0185	11.433	10.7527	11.7574	13.2203
Q8R1B5	Complexin-3	Q8R1B5	CPLX3_MOUSE	TRUE	100	1.02825	14.2839	12.4158	11.15	12.81	16.4488	16.8084	16.0705
Q8R1G2	Carboxymethylenebutenolidase homolog	Q8R1G2	CMBL_MOUSE	FALSE	83.3	1.14969	10.6372	10.4964	8.97728	10.5069	8.75847	10.5606	12.8634
Q8R1H0	Homeodomain-only protein	Q8R1H0	HOP_MOUSE	FALSE	66.7	1.12221	11.3273	11.8214	9.80216	11.7814	7.92345	9.80744	13.7831
Q8R1I1	Cytochrome b-c1 complex subunit 9	Q8R1I1	QCR9_MOUSE	TRUE	100	0.38615	13.7659	12.8875	13.2811	13.562	14.2327	14.265	14.3671
Q8R1N4	NudC domain-containing protein 3	Q8R1N4	NUDC3_MOUSE	TRUE	83.3	1.31543	11.4913	11.3948	8.90265	10.1132	11.3219	10.6566	13.9702
Q8R1Q8	Cytoplasmic dynein 1 light intermediate chain 1	Q8R1Q8	DC1L1_MOUSE	TRUE	100	0.656311	13.6776	13.3194	13.5082	12.499	13.8117	13.8529	15.0741
Q8R1T1	Charged multivesicular body protein 7	Q8R1T1	CHMP7_MOUSE	FALSE	33.3	0.926611	16.2588	11.2994	12.8398	12.4771	12.1803	15.1271	17.3904
Q8R1Z9	RING finger protein 121	Q8R1Z9	RN121_MOUSE	TRUE	83.3	1.53773	14.146	12.0428	10.9806	10.8303	15.2676	17.6804	14.7585
Q8R2R9	AP-3 complex subunit mu-2	Q8R2R9	AP3M2_MOUSE	TRUE	100	0.600468	13.3348	12.6169	12.6991	13.1752	13.1842	13.727	14.6061
Q8R2U6	Diphosphoinositol polyphosphate phosphohydrolase 2	Q8R2U6	NUDT4_MOUSE	FALSE	100	1.41506	9.78871	10.8414	8.11053	9.96387	9.40436	7.65051	12.7616
Q8R2Y0	Monoacylglycerol lipase ABHD6	Q8R2Y0	ABHD6_MOUSE	TRUE	100	0.600819	10.5514	10.042	10.9155	9.27919	10.1747	11.7866	11.1104
Q8R2Y2	Cell surface glycoprotein MUC18	Q8R2Y2	MUC18_MOUSE	FALSE	100	1.16491	11.8649	11.1699	10.497	11.5604	12.5671	11.2072	14.1881
Q8R2Y8	Peptidyl-tRNA hydrolase 2, mitochondrial	Q8R2Y8	PTH2_MOUSE	FALSE	83.3	0.957032	11.529	11.4415	8.93829	11.2629	11.2261	10.3636	13.3512
Q8R307	Vacuolar protein sorting-associated protein 18 homolog	Q8R307	VPS18_MOUSE	FALSE	83.3	0.985015	9.80005	9.81166	7.30738	7.91857	9.78286	9.74367	11.7435
Q8R317	Ubiquilin-1	Q8R317	UBQL1_MOUSE	TRUE	100	0.932894	11.6727	10.946	11.0837	11.4332	10.9057	12.1173	13.55
Q8R326	Paraspeckle component 1	Q8R326	PSPC1_MOUSE	TRUE	100	0.822706	11.1527	11.8005	10.2636	10.601	10.7351	10.689	12.8271
Q8R361	Rab11 family-interacting protein 5	Q8R361	RFIP5_MOUSE	TRUE	83.3	0.472277	10.1295	9.11453	10.01	9.27898	10.1894	11.0684	10.2653
Q8R366	Immunoglobulin superfamily member 8	Q8R366	IGSF8_MOUSE	TRUE	100	0.476653	13.9969	13.3123	13.6736	13.2079	14.2244	14.8357	14.7275
Q8R3P0	Aspartoacylase	Q8R3P0	ACY2_MOUSE	TRUE	100	0.561482	12.2804	10.7735	11.6349	12.0532	12.846	13.0757	13.2994
Q8R3Q2	Serine/threonine-protein phosphatase 6 regulatory subunit 2	Q8R3Q2	PP6R2_MOUSE	TRUE	66.7	1.09656	11.8945	12.4822	10.1611	10.7029	10.4431	11.5214	13.9496
Q8R3R8	Gamma-aminobutyric acid receptor-associated protein-like 1	Q8R3R8	GBRL1_MOUSE	FALSE	100	0.629176	12.2084	12.9301	10.2077	12.8702	13.3415	13.247	10.6538
Q8R3T5	Syntaxin-binding protein 6	Q8R3T5	STXB6_MOUSE	FALSE	100	0.664885	13.3063	12.6517	12.0821	12.299	14.0764	14.5539	14.1746
Q8R3V5	Endophilin-B2	Q8R3V5	SHLB2_MOUSE	TRUE	100	0.71728	14.1608	14.2635	13.128	13.9632	14.483	13.4637	15.663
Q8R3Z5	Voltage-dependent L-type calcium channel subunit beta-1	Q8R3Z5	CACB1_MOUSE	TRUE	83.3	1.02484	12.3328	11.015	8.27504	11.4347	12.0852	12.8164	14.3126
Q8R404	MICOS complex subunit MIC13	Q8R404	MIC13_MOUSE	TRUE	100	0.762205	12.3493	11.578	9.44149	13.8379	12.7121	13.8742	12.6521
Q8R464	Cell adhesion molecule 4	Q8R464	CADM4_MOUSE	TRUE	100	0.874977	12.8544	11.6767	13.1479	11.225	12.6359	14.6868	13.7542
Q8R4C2	RUN and FYVE domain-containing protein 2	Q8R4C2	RUFY2_MOUSE	FALSE	33.3	1.12386	13.8889	10.5885	10.6383	10.8664	12.3249	15.4528	12.3065
Q8R4D5	Transient receptor potential cation channel subfamily M member 8	Q8R4D5	TRPM8_MOUSE	FALSE	100	0.540974	13.726	14.3714	12.7583	12.7458	14.5701	13.3508	14.5597
Q8R4N0	Citramalyl-CoA lyase, mitochondrial	Q8R4N0	CLYBL_MOUSE	TRUE	100	1.05387	12.2574	12.3831	12.4583	11.6305	12.8337	9.73121	14.5075
Q8R570	Synaptosomal-associated protein 47	Q8R570	SNP47_MOUSE	TRUE	100	0.811443	14.1494	13.1703	12.0244	13.2951	15.2223	15.7838	15.4005
Q8R574	Phosphoribosyl pyrophosphate synthase-associated protein 2	Q8R574	KPRB_MOUSE	FALSE	83.3	0.819687	10.6736	11.5458	11.8946	8.85655	5.74496	12.9182	11.2646
Q8R5C5	Beta-centractin	Q8R5C5	ACTY_MOUSE	TRUE	100	0.505262	12.1601	10.3877	12.9626	11.7673	12.5282	13.0438	12.2709
Q8R5H1	Ubiquitin carboxyl-terminal hydrolase 15	Q8R5H1	UBP15_MOUSE	TRUE	100	1.25028	11.8252	11.3845	9.8789	11.8203	12.7578	10.7138	14.396
Q8R5H6	Wiskott-Aldrich syndrome protein family member 1	Q8R5H6	WASF1_MOUSE	TRUE	100	0.518798	13.4874	13.4657	13.5688	11.6484	13.5368	14.1729	14.5318
Q8R5J9	PRA1 family protein 3	Q8R5J9	PRAF3_MOUSE	TRUE	83.3	0.447353	12.2022	9.3122	12.3924	12.0243	11.664	13.1064	11.8237
Q8R5M8	Cell adhesion molecule 1	Q8R5M8	CADM1_MOUSE	TRUE	100	0.843798	11.6109	10.2313	12.0361	9.61264	11.3964	13.189	13.1998
Q8VBT0	Thioredoxin-related transmembrane protein 1	Q8VBT0	TMX1_MOUSE	FALSE	83.3	0.636667	13.0462	12.4466	10.8221	8.17918	13.7849	14.0582	14.1192
Q8VBV7	COP9 signalosome complex subunit 8	Q8VBV7	CSN8_MOUSE	FALSE	100	1.004	11.1818	11.757	10.2204	10.3181	9.77693	11.7639	13.2542
Q8VBW6	NEDD8-activating enzyme E1 regulatory subunit	Q8VBW6	ULA1_MOUSE	TRUE	100	0.688221	11.6444	11.7081	10.438	11.1545	11.2456	12.247	13.0731
Q8VBY2	Calcium/calmodulin-dependent protein kinase kinase 1	Q8VBY2	KKCC1_MOUSE	TRUE	100	1.20384	11.1907	10.8894	9.46993	10.3754	11.8112	10.9899	13.6086
Q8VBZ3	Cleft lip and palate transmembrane protein 1 homolog	Q8VBZ3	CLPT1_MOUSE	TRUE	100	0.588679	11.2671	11.1075	9.50416	10.7622	11.8028	11.9884	12.4376
Q8VCD6	Receptor expression-enhancing protein 2	Q8VCD6	REEP2_MOUSE	TRUE	100	0.485308	14.2449	13.9187	13.6668	13.9871	14.27	14.3057	15.3212
Q8VCI5	Peroxisomal biogenesis factor 19	Q8VCI5	PEX19_MOUSE	FALSE	66.7	1.66623	9.323	9.83711	8.261	7.85546	6.55029	9.04745	13.0491
Q8VCM7	Fibrinogen gamma chain	Q8VCM7	FIBG_MOUSE	TRUE	50	0.904936	13.4181	11.1825	13.8501	10.5997	11.3998	15.0045	11.9246
Q8VCT3	Aminopeptidase B	Q8VCT3	AMPB_MOUSE	TRUE	100	0.602126	10.2352	9.4467	10.7382	8.74576	10.0706	10.9977	11.4121
Q8VCW2;Q9Z320	Keratin, type I cytoskeletal 25;Keratin, type I cytoskeletal 27	Q8VCW2;Q9Z320	K1C25_MOUSE;K1C27_MOUSE	TRUE	33.3	0.998829	12.2595	9.77244	13.5287	10.9903	10.0705	11.2636	11.06
Q8VCW8	Medium-chain acyl-CoA ligase ACSF2, mitochondrial	Q8VCW8	ACSF2_MOUSE	TRUE	100	0.437973	11.625	12.1318	11.1386	10.4367	11.6898	11.8988	12.4545
Q8VD04	GRIP1-associated protein 1	Q8VD04	GRAP1_MOUSE	TRUE	100	0.77046	11.2869	11.0951	10.0275	9.62589	11.8643	12.2195	12.8891
Q8VD33	Small glutamine-rich tetratricopeptide repeat-containing protein beta	Q8VD33	SGTB_MOUSE	FALSE	100	0.678986	12.0896	12.3519	11.2575	12.3433	12.4292	10.6245	13.5309
Q8VD37	SH3-containing GRB2-like protein 3-interacting protein 1	Q8VD37	SGIP1_MOUSE	TRUE	100	0.813446	13.6758	12.8684	12.3932	13.2149	14.0042	14.2112	15.3628
Q8VD62	UPF0696 protein C11orf68 homolog	Q8VD62	CK068_MOUSE	FALSE	50	1.01059	9.26873	8.01131	7.9931	8.90898	9.21939	8.78537	10.8859
Q8VD63	Testis-specific Y-encoded-like protein 4	Q8VD63	TSYL4_MOUSE	TRUE	100	0.840994	12.1052	11.6959	11.4668	12.5001	12.5436	10.5652	13.8597
Q8VDD5	Myosin-9	Q8VDD5	MYH9_MOUSE	TRUE	100	0.758156	14.9777	14.7825	15.1503	13.6016	14.6965	15.0641	16.5713
Q8VDH1	F-box only protein 21	Q8VDH1	FBX21_MOUSE	FALSE	33.3	1.07655	8.34479	7.8928	8.79209	8.85782	7.87078	6.90334	9.78625
Q8VDJ3	Vigilin	Q8VDJ3	VIGLN_MOUSE	TRUE	100	0.941199	11.8918	11.4032	11.0666	11.5211	11.3566	12.2242	13.7792
Q8VDK1	Deaminated glutathione amidase	Q8VDK1	NIT1_MOUSE	FALSE	66.7	0.369231	11.3084	11.5236	10.7532	8.05585	11.0166	9.52208	11.9402
Q8VDM4	26S proteasome non-ATPase regulatory subunit 2	Q8VDM4	PSMD2_MOUSE	TRUE	100	0.829962	12.4226	12.5186	11.4154	12.1173	12.5496	11.8072	14.1272
Q8VDM6	Heterogeneous nuclear ribonucleoprotein U-like protein 1	Q8VDM6	HNRL1_MOUSE	TRUE	66.7	0.941543	9.8701	9.73264	8.53153	9.66117	11.5551	9.83447	10.5302
Q8VDN2	Sodium/potassium-transporting ATPase subunit alpha-1	Q8VDN2	AT1A1_MOUSE	FALSE	100	0.241767	17.4943	17.3024	17.1771	17.3478	17.5207	17.5463	18.0717
Q8VDP4	Cell cycle and apoptosis regulator protein 2	Q8VDP4	CCAR2_MOUSE	TRUE	83.3	0.452812	9.61874	10.0726	8.80709	7.66026	9.88295	10.2389	10.2389
Q8VDP6	CDP-diacylglycerol--inositol 3-phosphatidyltransferase	Q8VDP6	CDIPT_MOUSE	TRUE	100	0.588737	13.2167	13.5775	12.0853	12.1754	13.3533	13.6734	14.4356
Q8VDQ8	NAD-dependent protein deacetylase sirtuin-2	Q8VDQ8	SIR2_MOUSE	TRUE	100	0.54052	14.9746	13.5007	14.9623	14.3107	15.3121	15.8405	15.9211
Q8VDZ4	Palmitoyltransferase ZDHHC5	Q8VDZ4	ZDHC5_MOUSE	FALSE	100	0.788557	12.1414	11.3329	10.3214	11.042	13.0304	13.5173	13.6042
Q8VE22	28S ribosomal protein S23, mitochondrial	Q8VE22	RT23_MOUSE	TRUE	100	1.13105	10.4674	11.2314	8.35597	10.7975	11.0117	8.46423	12.9435
Q8VE33	Ganglioside-induced differentiation-associated protein 1-like 1	Q8VE33	GD1L1_MOUSE	TRUE	100	0.831335	13.0041	12.6268	12.1625	12.1291	13.0175	13.3788	14.71
Q8VE47	Ubiquitin-like modifier-activating enzyme 5	Q8VE47	UBA5_MOUSE	TRUE	100	0.479487	11.3636	10.9402	11.1579	10.2013	12.1859	11.5588	12.1377
Q8VE62	Polyadenylate-binding protein-interacting protein 1	Q8VE62	PAIP1_MOUSE	FALSE	100	0.173649	10.4616	10.692	10.6288	10.0131	10.622	10.243	10.571
Q8VE70	Programmed cell death protein 10	Q8VE70	PDC10_MOUSE	TRUE	100	0.971309	14.0149	13.9944	12.7556	14.0927	14.3288	12.9208	15.9972
Q8VE97	Serine/arginine-rich splicing factor 4	Q8VE97	SRSF4_MOUSE	FALSE	33.3	0.845018	13.5494	10.032	10.4052	12.555	10.8563	11.1882	14.5438
Q8VEA4	Mitochondrial intermembrane space import and assembly protein 40	Q8VEA4	MIA40_MOUSE	FALSE	66.7	0.647038	12.4426	11.7679	11.5002	12.9515	13.5509	10.0786	10.6626
Q8VED9	Galectin-related protein	Q8VED9	LEGL_MOUSE	TRUE	100	0.712651	14.0127	12.6174	14.2663	13.3867	13.2946	15.282	15.2294
Q8VEH3	ADP-ribosylation factor-like protein 8A	Q8VEH3	ARL8A_MOUSE	TRUE	100	0.378346	13.7432	13.4498	13.4442	13.421	13.4547	14.5547	14.1346
Q8VEH5	EPM2A-interacting protein 1	Q8VEH5	EPMIP_MOUSE	TRUE	83.3	1.33695	10.2838	9.64022	10.1313	8.60583	9.18627	10.2128	12.8288
Q8VEK0	Cell cycle control protein 50A	Q8VEK0	CC50A_MOUSE	TRUE	100	0.791054	13.5204	12.0796	13.3636	13.9219	14.0337	12.544	15.1799
Q8VEK3	Heterogeneous nuclear ribonucleoprotein U	Q8VEK3	HNRPU_MOUSE	TRUE	100	0.353769	14.188	13.5147	13.8446	14.1578	14.5008	14.1727	14.9376
Q8VEM8	Phosphate carrier protein, mitochondrial	Q8VEM8	MPCP_MOUSE	TRUE	100	0.226879	16.8334	16.472	16.5398	16.5958	17.0907	17.0916	17.2104
Q8VH51	RNA-binding protein 39	Q8VH51	RBM39_MOUSE	TRUE	100	1.06523	8.79488	7.42824	8.54365	7.88209	8.5087	9.46317	10.9434
Q8VHH5	Arf-GAP with GTPase, ANK repeat and PH domain-containing protein 3	Q8VHH5	AGAP3_MOUSE	TRUE	100	0.706522	12.7949	12.4997	11.9458	11.4874	13.0774	14.2511	13.508
Q8VHJ5	Serine/threonine-protein kinase MARK1	Q8VHJ5	MARK1_MOUSE	TRUE	100	0.825845	11.5024	11.4993	8.97277	11.2422	11.8449	12.1274	13.3278
Q8VHK5	Membrane protein MLC1	Q8VHK5	MLC1_MOUSE	TRUE	100	0.509672	12.4241	12.4394	11.3712	12.3089	13.5392	12.5058	12.3801
Q8VHL1	Histone-lysine N-methyltransferase SETD7	Q8VHL1	SETD7_MOUSE	TRUE	100	0.79137	11.9137	11.5354	11.5424	10.5062	12.0189	12.3139	13.5656
Q8VHM5	Heterogeneous nuclear ribonucleoprotein R	Q8VHM5	Q8VHM5_MOUSE	TRUE	100	0.792746	10.7456	9.6904	11.6277	9.0726	10.1866	11.5094	12.387
Q8VHQ9	Acyl-coenzyme A thioesterase 11	Q8VHQ9	ACO11_MOUSE	TRUE	100	0.940933	10.8835	10.8188	10.1822	10.2519	10.3417	10.9394	12.7668
Q8VHW2	Voltage-dependent calcium channel gamma-8 subunit	Q8VHW2	CCG8_MOUSE	TRUE	100	1.1443	12.8945	11.4276	11.4385	11.5867	12.9038	15.2939	14.7163
Q8VIJ6	Splicing factor, proline- and glutamine-rich	Q8VIJ6	SFPQ_MOUSE	TRUE	100	0.554587	14.4224	14.1	13.3751	14.2869	15.0162	14.1923	15.5638
Q8VIM9	Immunity-related GTPase family Q protein	Q8VIM9	IRGQ_MOUSE	FALSE	83.3	0.664105	12.6466	12.2008	8.98331	12.1421	12.0277	12.9172	13.945
Q8WTY4	Anamorsin	Q8WTY4	CPIN1_MOUSE	FALSE	83.3	0.941285	9.67922	7.97754	7.90292	9.84019	8.33164	11.0881	11.5873
Q91V09	WD repeat-containing protein 13	Q91V09	WDR13_MOUSE	FALSE	100	0.52667	10.5103	10.5511	9.20867	10.7834	9.89076	11.0516	11.576
Q91V12	Cytosolic acyl coenzyme A thioester hydrolase	Q91V12	BACH_MOUSE	TRUE	100	0.56636	15.3147	14.5556	15.1928	13.7064	16.2632	16.2006	15.9697
Q91V14	Solute carrier family 12 member 5	Q91V14	S12A5_MOUSE	TRUE	100	0.587851	16.5714	16.0307	15.741	15.8013	17.0281	17.7653	17.062
Q91V36	Nuclear receptor-binding protein 2	Q91V36	NRBP2_MOUSE	FALSE	100	0.9153	12.1178	11.6314	11.0408	10.9268	13.3009	11.8568	13.9502
Q91V41	Ras-related protein Rab-14	Q91V41	RAB14_MOUSE	TRUE	100	0.360764	15.2116	14.8692	14.2515	15.2815	15.7164	15.31	15.8412
Q91V61	Sideroflexin-3	Q91V61	SFXN3_MOUSE	TRUE	100	0.645288	16.0845	15.6776	15.8599	14.9387	16.0153	16.5757	17.4397
Q91V92	ATP-citrate synthase	Q91V92	ACLY_MOUSE	TRUE	100	0.759108	13.8048	13.3504	12.7609	13.417	13.9787	13.9368	15.3847
Q91VA7	Isocitrate dehydrogenase [NAD] subunit, mitochondrial	Q91VA7	Q91VA7_MOUSE	TRUE	100	0.578212	15.178	15.2702	14.6876	14.522	14.9054	15.2574	16.4252
Q91VC3	Eukaryotic initiation factor 4A-III	Q91VC3	IF4A3_MOUSE	TRUE	100	0.342146	13.0905	12.9531	12.4903	12.6186	13.3296	13.7838	13.3676
Q91VC9	Growth hormone-inducible transmembrane protein	Q91VC9	GHITM_MOUSE	FALSE	100	1.08235	13.1178	12.9423	11.5848	13.0119	13.5122	12.3608	15.2949
Q91VD9	NADH-ubiquinone oxidoreductase 75 kDa subunit, mitochondrial	Q91VD9	NDUS1_MOUSE	TRUE	100	0.502857	15.168	15.0065	15.0184	14.2099	15.2746	15.23	16.2685
Q91VE0	Long-chain fatty acid transport protein 4	Q91VE0	S27A4_MOUSE	TRUE	100	0.782786	12.008	12.4695	10.2044	9.95339	12.9614	12.7201	13.7392
Q91VF2	Histamine N-methyltransferase	Q91VF2	HNMT_MOUSE	FALSE	100	0.786873	12.0144	11.6392	10.8339	11.362	12.5436	12.0649	13.6426
Q91VI7	Ribonuclease inhibitor	Q91VI7	RINI_MOUSE	TRUE	100	0.850862	12.1589	11.8978	11.5031	10.0078	12.424	13.1561	13.9648
Q91VJ5	Polyglutamine-binding protein 1	Q91VJ5	PQBP1_MOUSE	FALSE	66.7	0.821759	11.6934	11.8716	9.16045	11.6811	10.0073	10.1898	13.2137
Q91VK4	Integral membrane protein 2C	Q91VK4	ITM2C_MOUSE	FALSE	83.3	0.665105	12.7255	12.1208	9.20083	10.8061	13.0281	13.8396	13.8326
Q91VM9	Inorganic pyrophosphatase 2, mitochondrial	Q91VM9	IPYR2_MOUSE	TRUE	100	0.439745	12.2677	12.1067	12.3404	11.0677	12.2657	12.6404	13.1854
Q91VN4	MICOS complex subunit Mic25	Q91VN4	MIC25_MOUSE	TRUE	100	0.971788	12.0289	12.059	10.8735	11.4633	12.1547	11.6417	13.9813
[truncated: 781 more rows]

## Sheet: PFC TurboID-CAAXX
PG.ProteinAccessions	PG.ProteinDescriptions	PG.UniProtIds	PG.ProteinNames	PG.IsCandidate	PG.Completeness	PG.CV	PG.AvgLog2Quantity	[1] 21Dec24_60spd-MA13_S3-A1_1_10305.htrms.PG.Log2Quantity	[2] 21Dec24_60spd-MA14_S3-B1_1_10308.htrms.PG.Log2Quantity	[3] 21Dec24_60spd-MA15_S3-C1_1_10303.htrms.PG.Log2Quantity	[4] 21Dec24_60spd-MA16_S3-D1_1_10304.htrms.PG.Log2Quantity	[5] 21Dec24_60spd-MA17_S3-E1_1_10306.htrms.PG.Log2Quantity	[6] 21Dec24_60spd-MA18_S3-F1_1_10307.htrms.PG.Log2Quantity
A0A0A6YVU8;Q9JKV1	Predicted pseudogene 9774;Proteasomal ubiquitin receptor ADRM1	A0A0A6YVU8;Q9JKV1	A0A0A6YVU8_MOUSE;ADRM1_MOUSE	TRUE	16.7	NaN	9.53343	5.97773	6.51095	9.53343	6.43151	7.29654	7.59431
A0A0A6YW67;P0CG49;P0CG50;P62983;P62984	Predicted pseudogene 8797;Polyubiquitin-B;Polyubiquitin-C;Ubiquitin-40S ribosomal protein S27a;Ubiquitin-60S ribosomal protein L40	A0A0A6YW67;P0CG49;P0CG50;P62983;P62984	A0A0A6YW67_MOUSE;UBB_MOUSE;UBC_MOUSE;RS27A_MOUSE;RL40_MOUSE	TRUE	100	0.477515	9.32267	9.36131	8.13511	9.18987	9.0647	10.2714	9.91359
A0A0A6YY83	Protocadherin 7	A0A0A6YY83	A0A0A6YY83_MOUSE	TRUE	33.3	0.467737	8.94259	5.72335	5.87505	7.10027	6.34325	9.43839	8.4468
A0A140LIW3	FERM and PDZ domain-containing 3	A0A140LIW3	A0A140LIW3_MOUSE	TRUE	50	0.619246	8.08381	5.78581	5.92315	6.87262	6.58237	8.8342	8.83487
A0A140T8T4;P51410	Ribosomal protein L9, pseudogene 6;60S ribosomal protein L9	A0A140T8T4;P51410	A0A140T8T4_MOUSE;RL9_MOUSE	TRUE	100	0.546402	6.95173	6.01682	6.07366	7.2779	6.61994	7.87243	7.84963
A0A1D5RLD8;P16858;S4R1W1	Glyceraldehyde-3-phosphate dehydrogenase	A0A1D5RLD8;P16858;S4R1W1	A0A1D5RLD8_MOUSE;G3P_MOUSE;S4R1W1_MOUSE	TRUE	100	0.470081	10.7131	10.3245	9.42838	11.5731	10.5088	11.1274	11.3167
A0A1Y7VKY1;F6YVP7;P62270	Ribosomal protein S18, pseudogene 5;Ribosomal protein S18, pseudogene 6;40S ribosomal protein S18	A0A1Y7VKY1;F6YVP7;P62270	A0A1Y7VKY1_MOUSE;F6YVP7_MOUSE;RS18_MOUSE	TRUE	83.3	0.35765	6.68685	5.38739	6.93338	5.92382	6.91581	7.05612	7.14155
A0A1Y7VP24;Q9QZ73	DCN1-like protein;DCN1-like protein 1	A0A1Y7VP24;Q9QZ73	A0A1Y7VP24_MOUSE;DCNL1_MOUSE	TRUE	50	0.0262054	5.21612	4.42144	4.38596	5.25721	4.05317	5.18326	5.2079
A0A2I3BQ48	Diacylglycerol kinase	A0A2I3BQ48	A0A2I3BQ48_MOUSE	TRUE	33.3	0.446755	10.7304	7.19414	7.00223	7.74852	7.92618	11.2023	10.2585
A2A432	Cullin-4B	A2A432	CUL4B_MOUSE	TRUE	66.7	0.512096	4.77579	3.6362	4.44928	4.84094	4.14771	4.80752	5.69866
A2A699	Protein FAM171A2	A2A699	F1712_MOUSE	TRUE	33.3	0.807785	9.4064	6.28336	6.25024	7.18713	6.98677	10.3431	8.46968
A2AJA9	Apical junction component 1 homolog	A2AJA9	AJM1_MOUSE	TRUE	33.3	0.291004	8.68333	5.80913	6.36807	6.58332	5.91067	8.9845	8.38217
A2AJI0	MAP7 domain-containing protein 1	A2AJI0	MA7D1_MOUSE	TRUE	16.7	NaN	9.55172	5.61267	5.95981	7.3563	7.12773	7.02515	9.55172
A2ALS5	Rap1 GTPase-activating protein 1	A2ALS5	RPGP1_MOUSE	TRUE	66.7	0.612829	6.69015	3.49331	3.6102	5.71882	6.43016	7.78265	6.82898
A2AN08	E3 ubiquitin-protein ligase UBR4	A2AN08	UBR4_MOUSE	TRUE	50	0.576131	3.70326	3.16325	3.66302	4.73462	2.89546	3.63938	4.57495
A2AQ25	Sickle tail protein	A2AQ25	SKT_MOUSE	TRUE	66.7	0.567052	6.6921	5.44681	6.36503	6.2114	5.59375	7.48083	7.47575
A2ASI5	Sodium channel protein type 3 subunit alpha	A2ASI5	SCN3A_MOUSE	TRUE	33.3	0.310637	11.435	7.09381	6.96294	7.51974	8.0327	11.7572	11.1129
A2BIM8;A9R9W0;B5X0G2;E9QA79;L7N222;P02762;P04938;P11588	Major urinary protein 18;Lipocln_cytosolic_FA-bd_dom domain-containing protein;Major urinary protein 17;Lipocln_cytosolic_FA-bd_dom domain-containing protein;Lipocln_cytosolic_FA-bd_dom domain-containing protein;Major urinary protein 6;Major urinary protein 11;Major urinary protein 1	A2BIM8;A9R9W0;B5X0G2;E9QA79;L7N222;P02762;P04938;P11588	MUP18_MOUSE;A9R9W0_MOUSE;MUP17_MOUSE;E9QA79_MOUSE;L7N222_MOUSE;MUP6_MOUSE;MUP11_MOUSE;MUP1_MOUSE	TRUE	16.7	NaN	1.97182	1.80472	2.24393	3.39833	3.54682	4.4915	1.97182
A2RT62	F-box/LRR-repeat protein 16	A2RT62	FXL16_MOUSE	TRUE	50	0.191329	4.91568	4.64695	4.09569	4.7679	4.4225	5.1974	4.90269
A6PWE0;P62869	Ubiquitin-like domain-containing protein;Elongin-B	A6PWE0;P62869	A6PWE0_MOUSE;ELOB_MOUSE	TRUE	100	0.575461	4.59355	2.67201	4.33077	4.79683	4.56692	5.49068	5.70409
A6X8Z5	Rho GTPase-activating protein 31	A6X8Z5	RHG31_MOUSE	TRUE	66.7	0.984493	9.79867	6.13734	7.38462	7.17848	8.88512	11.7902	11.1348
A6ZI46	Fructose-bisphosphate aldolase	A6ZI46	A6ZI46_MOUSE	TRUE	83.3	0.54794	7.33703	5.67998	4.39638	8.31916	6.93817	7.85084	7.89697
A8DUK4	GLOBIN domain-containing protein	A8DUK4	A8DUK4_MOUSE	TRUE	100	0.722608	7.98633	9.34494	5.96394	9.23644	7.35621	8.39167	7.62477
B1AS29	Glutamate receptor ionotropic, kainate 3	B1AS29	GRIK3_MOUSE	TRUE	33.3	0.115382	9.28209	6.50627	6.31824	6.70648	6.64596	9.40006	9.16412
B1AWN6	Sodium channel protein type 2 subunit alpha	B1AWN6	SCN2A_MOUSE	TRUE	100	1.14986	8.67543	7.38229	6.8669	7.65706	8.41492	11.0403	10.6911
B1AXP6	Mitochondrial import receptor subunit TOM5 homolog	B1AXP6	TOM5_MOUSE	TRUE	16.7	NaN	4.72599	3.67966	3.56546	4.41942	4.74745	5.50877	4.72599
B2RSH2	Guanine nucleotide-binding protein G(i) subunit alpha-1	B2RSH2	GNAI1_MOUSE	TRUE	100	0.536421	7.55642	7.52358	5.61	7.77049	7.48156	8.34204	8.61088
B5TVM2	Immunoglobulin-like domain-containing receptor 2	B5TVM2	ILDR2_MOUSE	TRUE	33.3	0.216478	6.9191	5.3723	4.42457	5.16559	5.86979	7.14169	6.69651
C0HKE1;C0HKE2;C0HKE3;C0HKE4;C0HKE5;C0HKE6;C0HKE7;C0HKE8;C0HKE9;Q64523;Q6GSS7;Q8BFU2;Q8CGP4;Q8CGP5;Q8CGP6;Q8CGP7;Q8R1M2	Histone H2A type 1-B;Histone H2A type 1-C;Histone H2A type 1-D;Histone H2A type 1-E;Histone H2A type 1-G;Histone H2A type 1-I;Histone H2A type 1-N;Histone H2A type 1-O;Histone H2A type 1-P;Histone H2A type 2-C;Histone H2A type 2-A;Histone H2A type 3;Histone H2A;Histone H2A type 1-F;Histone H2A type 1-H;Histone H2A type 1-K;Histone H2A.J	C0HKE1;C0HKE2;C0HKE3;C0HKE4;C0HKE5;C0HKE6;C0HKE7;C0HKE8;C0HKE9;Q64523;Q6GSS7;Q8BFU2;Q8CGP4;Q8CGP5;Q8CGP6;Q8CGP7;Q8R1M2	H2A1B_MOUSE;H2A1C_MOUSE;H2A1D_MOUSE;H2A1E_MOUSE;H2A1G_MOUSE;H2A1I_MOUSE;H2A1N_MOUSE;H2A1O_MOUSE;H2A1P_MOUSE;H2A2C_MOUSE;H2A2A_MOUSE;H2A3_MOUSE;Q8CGP4_MOUSE;H2A1F_MOUSE;H2A1H_MOUSE;H2A1K_MOUSE;H2AJ_MOUSE	TRUE	100	0.499762	10.4328	8.71562	10.313	11.1906	10.122	11.2747	10.9808
Cont_P00761	Trypsin	Cont_P00761	TRYP_PIG	TRUE	100	0.60942	16.2352	14.3502	16.2797	17.5724	16.4644	16.4181	16.3264
Cont_P01966	Hemoglobin subunit alpha	Cont_P01966	HBA_BOVIN	TRUE	50	0.6849	7.8536	4.17327	8.89809	5.12834	7.29341	7.36931	5.3159
Cont_P02070;Cont_P02081	Hemoglobin subunit beta;Hemoglobin fetal subunit beta	Cont_P02070;Cont_P02081	HBB_BOVIN;HBBF_BOVIN	TRUE	83.3	0.390113	5.40831	3.97845	5.99601	4.24628	5.60934	5.69132	5.76641
Cont_P02533	Keratin, type I cytoskeletal 14	Cont_P02533	K1C14_HUMAN	TRUE	100	0.775448	10.3193	10.6394	8.90369	11.9468	10.3662	9.69764	10.3619
Cont_P02535;P02535	Keratin, type I cytoskeletal 10;Keratin, type I cytoskeletal 10	Cont_P02535;P02535	K1C10_MOUSE	TRUE	100	0.512104	9.17399	7.48324	8.3503	9.60869	9.77097	9.76689	10.0639
Cont_P02538;Cont_P48668	Keratin, type II cytoskeletal 6A;Keratin, type II cytoskeletal 6C	Cont_P02538;Cont_P48668	K2C6A_HUMAN;K2C6C_HUMAN	TRUE	100	1.11338	11.3888	11.1073	10.2056	13.5926	10.8736	10.7142	11.8394
Cont_P02539	Keratin, type II microfibrillar (Fragment)	Cont_P02539	K2M1_SHEEP	TRUE	16.7	NaN	6.28654	4.01192	4.86959	5.7685	4.5897	5.42737	6.28654
Cont_P02662	Alpha-S1-casein	Cont_P02662	CASA1_BOVIN	TRUE	50	0.906599	7.69918	5.25395	5.15578	5.78101	9.11834	7.35828	6.62094
Cont_P02668	Kappa-casein	Cont_P02668	CASK_BOVIN	TRUE	16.7	NaN	8.68511	5.69433	5.58999	6.30475	8.68511	7.10103	6.83103
Cont_P02672	Fibrinogen alpha chain	Cont_P02672	FIBA_BOVIN	TRUE	50	0.549218	6.2738	4.56597	6.22629	4.52545	5.49351	7.10161	5.69148
Cont_P02754	Beta-lactoglobulin	Cont_P02754	LACB_BOVIN	TRUE	16.7	NaN	9.69132	6.08909	5.83157	7.20132	9.69132	7.61759	7.70568
Cont_P02769	Albumin	Cont_P02769	ALBU_BOVIN	TRUE	100	0.654591	8.63772	7.64538	9.32655	7.81029	9.88727	9.44315	7.71368
Cont_P04264	Keratin, type II cytoskeletal 1	Cont_P04264	K2C1_HUMAN	TRUE	100	0.933615	12.6832	12.192	11.142	14.6123	13.3188	11.8921	12.9421
Cont_P08779	Keratin, type I cytoskeletal 16	Cont_P08779	K1C16_HUMAN	TRUE	100	0.766578	6.52506	8.14154	5.00419	6.50095	6.00036	6.86545	6.63787
Cont_P12763	Alpha-2-HS-glycoprotein	Cont_P12763	FETUA_BOVIN	TRUE	83.3	0.248356	8.17069	7.6481	8.26284	8.32989	7.98568	8.62694	7.15439
Cont_P13645	Keratin, type I cytoskeletal 10	Cont_P13645	K1C10_HUMAN	TRUE	100	0.606852	11.1607	10.1145	9.64968	11.9791	12.2676	11.0415	11.9117
Cont_P13647	Keratin, type II cytoskeletal 5	Cont_P13647	K2C5_HUMAN	TRUE	100	1.23443	8.03847	9.46796	5.99545	10.6337	7.46869	6.93973	7.7253
Cont_P22629	Streptavidin	Cont_P22629	SAV_STRAV	TRUE	100	0.734837	15.0468	15.1579	14.8322	16.579	14.7739	14.6799	14.2577
Cont_P35527	Keratin, type I cytoskeletal 9	Cont_P35527	K1C9_HUMAN	TRUE	100	1.18657	10.4534	9.92232	9.26451	12.7949	10.3533	9.50486	10.8808
Cont_P35908	Keratin, type II cytoskeletal 2 epidermal	Cont_P35908	K22E_HUMAN	TRUE	100	0.434149	10.652	10.3794	9.8385	11.5475	10.8399	10.2543	11.0526
Cont_P60712;P60710	Actin, cytoplasmic 1;Actin, cytoplasmic 1	Cont_P60712;P60710	ACTB_BOVIN;ACTB_MOUSE	TRUE	100	0.663907	12.4115	12.7035	10.6336	13.8476	12.2399	12.3478	12.6968
Cont_P68103;P10126	Elongation factor 1-alpha 1	Cont_P68103;P10126	EF1A1_BOVIN;EF1A1_MOUSE	TRUE	100	0.507897	8.53174	7.94779	7.18766	9.47989	8.41516	9.16703	8.99288
Cont_P81948;P68368	Tubulin alpha-4A chain	Cont_P81948;P68368	TBA4A_BOVIN;TBA4A_MOUSE	TRUE	100	0.479588	11.5159	10.6685	10.2853	12.2648	11.6378	11.9933	12.2454
Cont_Q04695	Keratin, type I cytoskeletal 17	Cont_Q04695	K1C17_HUMAN	TRUE	100	0.57129	6.79353	6.02349	6.1636	8.01885	6.64344	6.94057	6.9712
Cont_Q1WEI2	Protease IV	Cont_Q1WEI2	Q1WEI2_PSEAI	TRUE	83.3	0.575279	9.37455	7.96104	10.3161	8.56895	9.87407	10.1526	8.31883
Cont_Q28106	Contactin-1	Cont_Q28106	CNTN1_BOVIN	TRUE	100	0.456121	7.13821	7.86399	5.62406	7.50986	6.49551	7.64937	7.68645
Cont_Q2HJ86;P68369	Tubulin alpha-1D chain;Tubulin alpha-1A chain	Cont_Q2HJ86;P68369	TBA1D_BOVIN;TBA1A_MOUSE	TRUE	100	0.594407	13.2519	12.7687	11.8307	14.4938	13.1663	13.4469	13.8049
Cont_Q2KJD0;P99024	Tubulin beta-5 chain	Cont_Q2KJD0;P99024	TBB5_BOVIN;TBB5_MOUSE	TRUE	100	0.504932	11.2464	10.9388	9.68266	12.2261	11.0899	11.7593	11.7816
Cont_Q3SY84	Keratin, type II cytoskeletal 71	Cont_Q3SY84	K2C71_HUMAN	TRUE	66.7	0.543418	9.04767	9.05776	5.91013	7.64271	9.95296	6.64703	9.53725
Cont_Q3TTY5;Q3TTY5	Keratin, type II cytoskeletal 2 epidermal;Keratin, type II cytoskeletal 2 epidermal	Cont_Q3TTY5;Q3TTY5	K22E_MOUSE	TRUE	16.7	NaN	4.91467	4.91467	3.1742	4.25308	4.97108	5.4582	4.41398
Cont_Q5D862	Filaggrin-2	Cont_Q5D862	FILA2_HUMAN	TRUE	83.3	0.723721	6.13478	5.07856	4.23632	6.84719	6.96638	6.13971	7.54543
Cont_Q8N1N4	Keratin, type II cytoskeletal 78	Cont_Q8N1N4	K2C78_HUMAN	TRUE	83.3	0.574402	6.34015	4.26803	3.47439	6.36983	6.47202	7.30356	7.28728
Cont_Q99456	Keratin, type I cytoskeletal 12	Cont_Q99456	K1C12_HUMAN	TRUE	100	0.651289	8.83825	6.89977	8.22657	10.1953	9.55849	8.76537	9.38394
Cont_Q9NSB2	Keratin, type II cuticular Hb4	Cont_Q9NSB2	KRT84_HUMAN	TRUE	100	1.43531	11.9334	12.603	9.23369	14.8931	11.5243	11.3036	12.0425
Cont_Q9XSJ4	Alpha-enolase	Cont_Q9XSJ4	ENOA_BOVIN	TRUE	100	0.565865	9.50905	10.1239	7.47393	10.7112	9.33297	9.7216	9.6907
D3YVF0	A-kinase anchor protein 5	D3YVF0	AKAP5_MOUSE	TRUE	83.3	0.800684	6.83916	5.64653	6.11412	5.59133	6.39491	8.35202	7.74342
D3YZU1	SH3 and multiple ankyrin repeat domains protein 1	D3YZU1	SHAN1_MOUSE	TRUE	50	0.853904	10.381	7.43047	7.8019	8.31915	11.5812	7.83778	12.1313
D3YZZ5	GOLD domain-containing protein	D3YZZ5	D3YZZ5_MOUSE	TRUE	66.7	0.47353	7.26941	5.83763	4.37405	7.67476	4.10695	7.58857	7.97666
D3Z2H9	Tropomyosin 3, related sequence 7	D3Z2H9	D3Z2H9_MOUSE	TRUE	83.3	0.374636	6.63688	6.59383	5.90387	7.27164	6.31281	6.6749	7.10224
D3Z7P3	Glutaminase kidney isoform, mitochondrial	D3Z7P3	GLSK_MOUSE	TRUE	100	0.420613	5.50678	4.76802	4.88205	5.28634	5.75564	6.28128	6.06735
E9PUL5	Proline-rich transmembrane protein 2	E9PUL5	PRRT2_MOUSE	TRUE	100	0.638526	7.36869	5.69985	7.97144	6.37927	7.28909	8.27275	8.59975
E9PUQ8	Diacylglycerol kinase	E9PUQ8	E9PUQ8_MOUSE	TRUE	33.3	0.381607	11.1296	6.54362	7.16923	7.95134	7.95129	11.5288	10.7305
E9PW37	RAS protein activator-like 2	E9PW37	E9PW37_MOUSE	TRUE	33.3	0.195382	5.32474	3.33822	4.73242	5.03609	5.04879	5.52534	5.12414
E9PWQ3	Collagen, type VI, alpha 3	E9PWQ3	E9PWQ3_MOUSE	TRUE	16.7	NaN	6.71171	4.39825	4.90109	5.9506	6.71171	5.71552	6.01071
E9PXF0	Protocadherin 17	E9PXF0	E9PXF0_MOUSE	TRUE	16.7	NaN	4.29006	3.48658	4.01371	4.67832	4.02401	4.80591	4.29006
E9PXQ7	Protocadherin 10	E9PXQ7	E9PXQ7_MOUSE	TRUE	100	1.32461	6.59028	4.58854	5.33005	6.1947	5.59081	9.4485	8.38907
E9PY16;Q8R2V5	ArfGAP with dual PH domains 1;Arf-GAP with dual PH domain-containing protein 2	E9PY16;Q8R2V5	E9PY16_MOUSE;ADAP2_MOUSE	TRUE	50	0.419506	7.07067	3.85025	4.30146	6.03848	6.34948	7.65741	7.20511
E9PZ19	Protein turtle homolog B	E9PZ19	TUTLB_MOUSE	TRUE	50	0.261126	6.69203	4.40466	4.69274	5.47449	6.28269	6.73669	7.05672
E9Q3L2	Phosphatidylinositol 4-kinase alpha	E9Q3L2	PI4KA_MOUSE	TRUE	100	0.967475	5.85823	4.136	4.35225	5.12584	6.18976	7.77617	7.56937
E9Q401	Ryanodine receptor 2	E9Q401	RYR2_MOUSE	TRUE	50	0.440951	7.33446	5.40548	5.29658	5.94655	6.43662	7.82661	7.74016
E9Q4Z2	Acetyl-CoA carboxylase 2	E9Q4Z2	ACACB_MOUSE	TRUE	100	0.362316	8.3587	8.12434	7.74527	9.1812	8.31655	8.36524	8.41959
E9Q557	Desmoplakin	E9Q557	DESP_MOUSE	TRUE	83.3	0.490744	6.06565	5.18819	5.10571	6.79422	6.64845	5.98535	6.59169
E9Q5G2;Q6PB90;Q8CDY9;Q91UZ8;Q91V48;Q91VD8;Q91VE5;Q91XZ2;Q91XZ5;Q91XZ6;Q91XZ7;Q91XZ8;Q91XZ9;Q91Y00;Q91Y01;Q91Y02;Q91Y03;Q91Y04;Q91Y07	Protocadherin beta 9;Protocadherin beta-14;Protocadherin beta 7;Protocadherin beta 11;Protocadherin beta 21;Protocadherin beta 17;Protocadherin beta 10;Protocadherin beta-8;Protocadherin beta 5;Protocadherin beta 4;Protocadherin beta 3;Protocadherin beta 22;Protocadherin beta 20;Protocadherin beta 2;Protocadherin beta 19;Protocadherin beta-18;Protocadherin beta 16;Protocadherin beta 15;Protocadhe…	E9Q5G2;Q6PB90;Q8CDY9;Q91UZ8;Q91V48;Q91VD8;Q91VE5;Q91XZ2;Q91XZ5;Q91XZ6;Q91XZ7;Q91XZ8;Q91XZ9;Q91Y00;Q91Y01;Q91Y02;Q91Y03;Q91Y04;Q91Y07	E9Q5G2_MOUSE;PCDBE_MOUSE;Q8CDY9_MOUSE;Q91UZ8_MOUSE;Q91V48_MOUSE;Q91VD8_MOUSE;Q91VE5_MOUSE;PCDB8_MOUSE;Q91XZ5_MOUSE;Q91XZ6_MOUSE;Q91XZ7_MOUSE;Q91XZ8_MOUSE;Q91XZ9_MOUSE;Q91Y00_MOUSE;Q91Y01_MOUSE;PCDBI_MOUSE;Q91Y03_MOUSE;Q91Y04_MOUSE;Q91Y07_MOUSE	TRUE	33.3	0.428547	10.0558	6.11533	5.96161	7.37389	7.17485	10.5072	9.60447
E9Q6E5	RRM domain-containing protein	E9Q6E5	E9Q6E5_MOUSE	TRUE	100	0.712038	6.13861	5.79257	4.86758	7.62546	5.93727	6.68062	5.92816
E9Q6H8	Pleckstrin homology domain-containing, family A member 5	E9Q6H8	E9Q6H8_MOUSE	TRUE	50	0.66721	6.88526	5.38807	5.1246	5.61873	5.62173	7.90685	7.1272
E9Q6P5	Tetratricopeptide repeat protein 7B	E9Q6P5	TTC7B_MOUSE	TRUE	33.3	1.14524	8.05603	6.43087	6.06431	7.099	6.29882	9.68119	7.20369
E9Q7L0	Transket_pyr domain-containing protein	E9Q7L0	E9Q7L0_MOUSE	TRUE	100	0.477533	6.16729	5.88024	4.69379	6.18357	6.39179	6.75263	7.10173
E9Q7P2	Voltage-dependent T-type calcium channel subunit alpha	E9Q7P2	E9Q7P2_MOUSE	TRUE	16.7	NaN	11.6375	6.35108	7.71517	8.44424	7.05435	11.6375	8.84446
E9Q912	RAP1, GTP-GDP dissociation stimulator 1	E9Q912	E9Q912_MOUSE	TRUE	100	0.614634	7.35965	6.57857	5.2309	7.35433	8.24562	8.31612	8.43235
F6SEU4	Ras/Rap GTPase-activating protein SynGAP	F6SEU4	SYGP1_MOUSE	TRUE	100	0.807102	8.86248	8.53602	7.49392	7.83733	8.73455	10.3335	10.2396
F7BAB2	Transmembrane protein 132B	F7BAB2	F7BAB2_MOUSE	TRUE	50	0.675159	6.83566	4.6412	4.91294	6.14101	5.83295	7.87048	6.80355
F8VPU2	FERM, ARHGEF and pleckstrin domain-containing protein 1	F8VPU2	FARP1_MOUSE	TRUE	66.7	0.685498	5.94166	4.52961	4.74998	5.29593	5.52087	7.15398	6.34179
F8VPZ3	Ubiquitin-specific peptidase 32	F8VPZ3	F8VPZ3_MOUSE	TRUE	33.3	0.413953	5.92377	4.5672	5.26894	4.97748	4.92241	5.48876	6.35878
G3X9N3	PNMA-like 2	G3X9N3	G3X9N3_MOUSE	TRUE	66.7	0.577233	4.07084	2.89002	2.99796	4.88364	3.61212	4.67435	4.99893
G3XA57	Rab11 family-interacting protein 2	G3XA57	RFIP2_MOUSE	TRUE	50	0.879127	8.04601	5.92342	5.59335	6.51892	6.86763	9.42951	7.84089
G5E829	Plasma membrane calcium-transporting ATPase 1	G5E829	AT2B1_MOUSE	TRUE	100	0.875414	10.1968	9.19905	8.45336	9.78062	10.4007	11.9971	11.35
G5E870	E3 ubiquitin-protein ligase TRIP12	G5E870	TRIPC_MOUSE	TRUE	50	0.44674	7.20581	4.46362	4.62974	5.95899	6.36897	7.80522	7.44323
G5E895	Aldo-keto reductase family 1, member B10 (aldose reductase)	G5E895	G5E895_MOUSE	TRUE	50	0.344582	5.24209	3.46919	4.85474	5.28063	4.57969	5.5777	5.56887
J3QNT6;Q8BMJ3	S1-like domain-containing protein;Eukaryotic translation initiation factor 1A, X-chromosomal	J3QNT6;Q8BMJ3	J3QNT6_MOUSE;IF1AX_MOUSE	TRUE	33.3	0.210632	4.37853	2.93137	4.16205	4.84454	3.44675	4.59502	5.42166
O08529	Calpain-2 catalytic subunit	O08529	CAN2_MOUSE	TRUE	33.3	0.363483	6.13469	3.61834	4.98296	5.70454	5.75538	5.03452	6.514
O08539	Myc box-dependent-interacting protein 1	O08539	BIN1_MOUSE	TRUE	100	1.12818	6.89068	4.52452	5.40934	5.52666	7.42899	9.30432	9.15028
O08553	Dihydropyrimidinase-related protein 2	O08553	DPYL2_MOUSE	TRUE	100	0.432988	10.4655	10.5592	10.139	9.57482	10.1637	11.2728	11.0835
O08583	THO complex subunit 4	O08583	THOC4_MOUSE	TRUE	16.7	NaN	8.82165	8.82165	5.35521	6.64699	6.63547	6.91054	6.64631
O08599	Syntaxin-binding protein 1	O08599	STXB1_MOUSE	TRUE	100	0.677585	10.0987	8.31313	9.31009	9.89611	10.4753	11.2772	11.3201
O08709	Peroxiredoxin-6	O08709	PRDX6_MOUSE	TRUE	100	0.43133	7.98276	6.79177	7.41668	8.26844	8.11439	8.72248	8.5828
O08749	Dihydrolipoyl dehydrogenase, mitochondrial	O08749	DLDH_MOUSE	TRUE	100	0.530349	6.9246	5.64061	6.27773	6.55942	7.74562	7.72323	7.60096
O08756	3-hydroxyacyl-CoA dehydrogenase type-2	O08756	HCD2_MOUSE	TRUE	100	0.613932	5.97733	4.53245	5.55575	6.1641	6.00602	6.3163	7.28936
O08788	Dynactin subunit 1	O08788	DCTN1_MOUSE	TRUE	100	0.420045	5.36	4.83351	4.77468	4.75072	5.96406	5.81194	6.02507
O08917	Flotillin-1	O08917	FLOT1_MOUSE	TRUE	66.7	0.894483	7.70917	5.27979	5.79809	5.85589	6.64492	9.33488	9.00097
O08989	Ras-related protein M-Ras	O08989	RASM_MOUSE	TRUE	50	1.05978	9.14486	7.53014	5.33724	10.911	6.5086	8.99345	6.20433
O09061	Proteasome subunit beta type-1	O09061	PSB1_MOUSE	TRUE	50	0.574938	8.85136	7.68964	4.93802	6.15707	6.16891	9.67402	9.19043
O35098	Dihydropyrimidinase-related protein 4	O35098	DPYL4_MOUSE	TRUE	100	0.412443	8.65339	8.76	6.83542	8.90021	8.83977	9.33391	9.25102
O35127	Protein C10	O35127	C10_MOUSE	TRUE	33.3	0.380529	7.18679	4.30909	4.39236	5.89088	6.7888	7.58478	5.93963
O35129	Prohibitin-2	O35129	PHB2_MOUSE	TRUE	100	0.634709	6.84756	6.25382	5.75121	6.32177	6.89652	7.86593	7.99614
O35136	Neural cell adhesion molecule 2	O35136	NCAM2_MOUSE	TRUE	100	1.02532	7.11809	7.45911	5.32142	6.80159	5.25641	9.31873	8.55127
O35286	Pre-mRNA-splicing factor ATP-dependent RNA helicase DHX15	O35286	DHX15_MOUSE	TRUE	66.7	0.573245	5.90125	3.49153	5.06798	5.23345	5.70017	5.90729	6.92955
O35316	Sodium- and chloride-dependent taurine transporter	O35316	SC6A6_MOUSE	TRUE	50	0.610053	10.1623	9.08063	4.92114	6.68029	6.1538	11.0781	10.3281
O35495	Cyclin-dependent kinase 14	O35495	CDK14_MOUSE	TRUE	33.3	0.559414	8.33297	5.3095	5.81633	6.7676	5.53937	7.72938	8.93657
O35526	Syntaxin-1A	O35526	STX1A_MOUSE	TRUE	100	0.643493	8.45695	7.05545	7.3438	8.9728	8.25008	9.52518	9.59439
O35633	Vesicular inhibitory amino acid transporter	O35633	VIAAT_MOUSE	TRUE	66.7	0.93766	9.37558	6.76958	5.73925	11.2848	5.40327	10.2372	9.21072
O35643	AP-1 complex subunit beta-1	O35643	AP1B1_MOUSE	TRUE	100	0.627598	8.29428	7.46641	6.89244	8.83554	7.91524	9.17353	9.48254
O35678	Monoglyceride lipase	O35678	MGLL_MOUSE	TRUE	100	0.582519	6.2934	4.87357	5.18303	6.89994	6.34197	7.09378	7.3681
O35685	Nuclear migration protein nudC	O35685	NUDC_MOUSE	TRUE	83.3	0.440637	6.37292	4.4404	6.14795	5.92693	5.73295	7.15636	6.90042
O35737	Heterogeneous nuclear ribonucleoprotein H	O35737	HNRH1_MOUSE	TRUE	100	0.610815	6.65353	5.76233	5.14552	7.74052	6.5098	7.64666	7.11633
O35857	Mitochondrial import inner membrane translocase subunit TIM44	O35857	TIM44_MOUSE	TRUE	66.7	0.926173	8.65286	6.08436	6.85937	6.4447	7.44077	10.3832	9.92812
O35874	Neutral amino acid transporter A	O35874	SATT_MOUSE	TRUE	100	0.918881	5.49964	2.17565	5.76231	4.79863	5.54184	7.2141	7.50528
O35926	Cyclin-dependent kinase 5 activator 2	O35926	CD5R2_MOUSE	TRUE	50	0.446178	7.52567	5.20459	5.50347	6.0238	6.71623	8.13905	7.72174
O35927	Catenin delta-2	O35927	CTND2_MOUSE	TRUE	83.3	0.787325	8.12788	5.94969	6.5128	7.3661	7.91987	9.56832	9.27232
O35963	Ras-related protein Rab-33B	O35963	RB33B_MOUSE	TRUE	100	1.16513	11.8972	9.82987	11.8277	14.2565	11.6312	12.1806	11.6574
O54734	Dolichyl-diphosphooligosaccharide--protein glycosyltransferase 48 kDa subunit	O54734	OST48_MOUSE	TRUE	33.3	0.34635	10.4856	6.3526	6.20693	7.50543	7.49419	10.125	10.8463
O54828	Regulator of G-protein signaling 9	O54828	RGS9_MOUSE	TRUE	33.3	0.265808	6.20527	4.5088	4.27433	5.31851	5.3574	6.4797	5.93085
O54829	Regulator of G-protein signaling 7	O54829	RGS7_MOUSE	TRUE	83.3	1.04991	8.78	7.07955	5.58601	7.43157	8.28344	10.8957	10.2098
O54865	Guanylate cyclase soluble subunit beta-1	O54865	GCYB1_MOUSE	TRUE	50	0.261102	5.68973	4.48423	4.81049	4.72984	5.95517	5.90252	5.21148
O54962	Barrier-to-autointegration factor	O54962	BAF_MOUSE	TRUE	50	0.27608	5.24925	3.74355	3.63451	5.23197	5.65622	5.50346	4.85955
O54983	Ketimine reductase mu-crystallin	O54983	CRYM_MOUSE	TRUE	83.3	0.927872	6.48194	4.49712	5.93683	5.86016	5.75937	8.23057	7.98581
O54991	Contactin-associated protein 1	O54991	CNTP1_MOUSE	TRUE	100	0.997534	5.95312	3.89432	4.61728	5.99878	5.50476	7.87364	7.82997
O55042	Alpha-synuclein	O55042	SYUA_MOUSE	TRUE	100	0.65415	9.44915	9.50677	8.0893	9.96078	8.33714	10.8081	9.99273
O55091	Protein IMPACT	O55091	IMPCT_MOUSE	TRUE	66.7	1.19773	6.42041	8.55171	5.32219	5.41962	5.56625	6.24148	4.83015
O55100	Synaptogyrin-1	O55100	SNG1_MOUSE	TRUE	100	0.593563	8.02644	7.8098	8.02519	9.30885	7.0996	7.98115	7.93403
O55126	Protein NipSnap homolog 2	O55126	NIPS2_MOUSE	TRUE	66.7	0.729436	6.07437	4.53544	5.10358	4.7216	6.32945	5.49651	7.36795
O55131	Septin-7	O55131	SEPT7_MOUSE	TRUE	100	0.731333	8.13786	7.1096	6.49215	9.54788	7.89576	9.29822	8.48356
O55143	Sarcoplasmic/endoplasmic reticulum calcium ATPase 2	O55143	AT2A2_MOUSE	TRUE	100	0.718865	6.28446	6.49476	2.575	7.95983	6.18803	6.8823	7.60685
O70133	ATP-dependent RNA helicase A	O70133	DHX9_MOUSE	TRUE	83.3	0.748	3.76253	2.10305	3.08217	4.37817	4.06586	4.31197	5.24962
O70161	Phosphatidylinositol 4-phosphate 5-kinase type-1 gamma	O70161	PI51C_MOUSE	TRUE	50	0.859616	4.58219	3.67663	3.74112	4.0908	3.95466	5.90499	3.88692
O70251	Elongation factor 1-beta	O70251	EF1B_MOUSE	TRUE	16.7	NaN	7.09276	7.09276	4.86927	6.00843	6.02278	5.67212	5.41439
O70252	Heme oxygenase 2	O70252	HMOX2_MOUSE	TRUE	33.3	0.347423	7.517	4.69521	5.8673	6.26452	5.53086	7.87882	7.15518
O70310;O70311	Glycylpeptide N-tetradecanoyltransferase 1;Glycylpeptide N-tetradecanoyltransferase 2	O70310;O70311	NMT1_MOUSE;NMT2_MOUSE	TRUE	83.3	0.656621	5.97368	3.98358	4.02146	5.84893	5.90885	6.94287	7.18419
O70318	Band 4.1-like protein 2	O70318	E41L2_MOUSE	TRUE	50	0.599348	5.3112	4.32969	4.33464	4.88894	4.57388	6.21404	5.38491
O70435	Proteasome subunit alpha type-3	O70435	PSA3_MOUSE	TRUE	83.3	0.540639	7.12065	7.31517	4.65123	5.65082	6.73118	7.87272	8.03338
O70439	Syntaxin-7	O70439	STX7_MOUSE	TRUE	66.7	0.749775	7.15804	5.06212	4.58029	5.75454	7.10185	8.57195	7.89623
O70443	Guanine nucleotide-binding protein G(z) subunit alpha	O70443	GNAZ_MOUSE	TRUE	100	0.671204	8.37668	8.35961	6.67	8.31566	7.88019	9.31279	9.72183
O88342	WD repeat-containing protein 1	O88342	WDR1_MOUSE	TRUE	50	1.00327	6.18674	4.41779	3.77348	4.94511	6.25573	6.03471	7.8867
O88343	Electrogenic sodium bicarbonate cotransporter 1	O88343	S4A4_MOUSE	TRUE	100	0.935373	7.4646	5.72429	6.59214	7.78602	6.51293	9.38783	8.78438
O88456	Calpain small subunit 1	O88456	CPNS1_MOUSE	TRUE	66.7	0.408136	6.58735	3.60521	4.98279	5.56575	7.05784	7.13354	6.59226
O88487	Cytoplasmic dynein 1 intermediate chain 2	O88487	DC1I2_MOUSE	TRUE	83.3	0.694595	6.25271	4.75944	5.17728	7.44767	5.02214	7.33254	6.54663
O88543	COP9 signalosome complex subunit 3	O88543	CSN3_MOUSE	TRUE	100	0.736265	6.02269	4.14019	4.9399	6.16924	6.22538	7.16592	7.49555
O88544	COP9 signalosome complex subunit 4	O88544	CSN4_MOUSE	TRUE	33.3	0.132842	7.69179	7.55587	5.94878	6.31254	7.82771	5.97287	5.71518
O88569	Heterogeneous nuclear ribonucleoproteins A2/B1	O88569	ROA2_MOUSE	TRUE	100	0.412342	8.19743	7.51681	7.45883	8.49457	8.04565	8.95549	8.71321
O88587	Catechol O-methyltransferase	O88587	COMT_MOUSE	TRUE	100	1.06019	8.35946	5.80516	6.96012	7.4745	9.0323	10.6953	10.1894
O88643	Serine/threonine-protein kinase PAK 1	O88643	PAK1_MOUSE	TRUE	83.3	0.302721	6.95017	7.21497	5.02822	6.57193	6.55705	7.53151	6.87539
O88685	26S proteasome regulatory subunit 6A	O88685	PRS6A_MOUSE	TRUE	66.7	0.405253	7.08597	5.91339	4.65813	7.39174	4.95522	7.42722	7.61151
O88689;Q91Y13;Q91Y14;Q91Y15;Q91Y17;Q91Y18;Q91Y19;Q91Y20;Q91Y21	Protocadherin alpha-4;Protocadherin alpha-7;Pcdha6 protein;Protocadherin alpha 5;Protocadherin alpha 2;Protocadherin alpha 12;Protocadherin alpha 11;Protocadherin alpha-10;Protocadherin alpha 1	O88689;Q91Y13;Q91Y14;Q91Y15;Q91Y17;Q91Y18;Q91Y19;Q91Y20;Q91Y21	PCDA4_MOUSE;PCDA7_MOUSE;Q91Y14_MOUSE;Q91Y15_MOUSE;Q91Y17_MOUSE;Q91Y18_MOUSE;Q91Y19_MOUSE;PCDAA_MOUSE;Q91Y21_MOUSE	TRUE	50	0.963929	8.4009	5.73312	5.97546	6.22788	6.7296	10.0094	8.46372
O88696	ATP-dependent Clp protease proteolytic subunit, mitochondrial	O88696	CLPP_MOUSE	TRUE	33.3	0.991761	6.99058	4.89408	5.7357	5.95332	5.95678	8.24546	6.03849
O88737	Protein bassoon	O88737	BSN_MOUSE	TRUE	83.3	0.532123	5.1337	3.81554	3.97648	5.30409	4.67143	5.83002	6.04742
O88738	Baculoviral IAP repeat-containing protein 6	O88738	BIRC6_MOUSE	TRUE	66.7	0.355766	4.0997	3.28591	3.41651	4.33611	3.87855	4.54046	4.56329
O88741	Ganglioside-induced differentiation-associated protein 1	O88741	GDAP1_MOUSE	TRUE	50	0.551259	6.95282	5.11098	5.04686	5.51239	7.04173	6.04495	7.77178
O88844	Isocitrate dehydrogenase [NADP] cytoplasmic	O88844	IDHC_MOUSE	TRUE	66.7	0.281601	6.0992	4.10059	5.73513	5.80354	6.4404	5.74597	6.47532
O88845	A-kinase anchor protein 10, mitochondrial	O88845	AKA10_MOUSE	TRUE	16.7	NaN	9.63017	6.53563	6.94322	6.93846	6.61274	9.63017	7.66412
O88935	Synapsin-1	O88935	SYN1_MOUSE	TRUE	100	0.562161	9.15062	8.86517	7.46719	10.2052	8.71717	9.89101	9.75797
O88951	Protein lin-7 homolog B	O88951	LIN7B_MOUSE	TRUE	100	0.556714	6.85583	7.30494	5.41732	7.73119	5.48843	7.75151	7.4416
O89017	Legumain	O89017	LGMN_MOUSE	TRUE	50	0.308405	5.05036	3.51085	3.96183	5.35176	4.46965	4.8366	5.32965
O89026	Roundabout homolog 1	O89026	ROBO1_MOUSE	TRUE	33.3	0.553769	8.89258	5.07691	6.44579	7.10716	6.12414	9.48936	8.2958
O89053	Coronin-1A	O89053	COR1A_MOUSE	TRUE	100	0.633507	6.78818	5.24437	5.26736	6.98543	7.54091	7.97388	7.71712
P00405	Cytochrome c oxidase subunit 2	P00405	COX2_MOUSE	TRUE	100	0.450665	9.60056	9.49382	8.38167	10.4262	9.14177	10.0353	10.1247
P00493	Hypoxanthine-guanine phosphoribosyltransferase	P00493	HPRT_MOUSE	TRUE	100	0.74802	5.81403	4.20773	4.82712	5.89018	6.34249	6.21653	7.40015
P00920	Carbonic anhydrase 2	P00920	CAH2_MOUSE	TRUE	100	0.882492	6.14181	4.7986	5.42622	6.5439	5.24738	6.86776	7.96701
P01831	Thy-1 membrane glycoprotein	P01831	THY1_MOUSE	TRUE	100	0.89926	8.27502	6.23429	7.88879	10.1808	7.96298	8.67293	8.71031
P02301;P68433;P84228;P84244	Histone H3.3C;Histone H3.1;Histone H3.2;Histone H3.3	P02301;P68433;P84228;P84244	H3C_MOUSE;H31_MOUSE;H32_MOUSE;H33_MOUSE	TRUE	100	0.521982	10.0351	10.0399	9.57618	11.1446	9.0514	10.4167	9.98209
P02463	Collagen alpha-1(IV) chain	P02463	CO4A1_MOUSE	TRUE	33.3	0.651792	9.43674	10.1558	5.85348	6.59417	8.71765	7.3665	7.09677
P02468	Laminin subunit gamma-1	P02468	LAMC1_MOUSE	TRUE	100	0.679174	7.00393	8.39376	5.23359	7.69894	7.71058	6.33222	6.65452
P03888	NADH-ubiquinone oxidoreductase chain 1	P03888	NU1M_MOUSE	TRUE	83.3	0.664603	5.69573	3.24766	5.293	4.85005	4.95351	6.91286	6.46922
P03893	NADH-ubiquinone oxidoreductase chain 2	P03893	NU2M_MOUSE	TRUE	50	0.237308	7.93475	7.79974	3.83935	5.43937	5.44044	8.30699	7.6975
P03911	NADH-ubiquinone oxidoreductase chain 4	P03911	NU4M_MOUSE	TRUE	100	0.458734	5.76243	5.61448	4.5682	6.43839	6.41861	6.35802	5.17687
P03921	NADH-ubiquinone oxidoreductase chain 5	P03921	NU5M_MOUSE	TRUE	50	0.432314	6.66271	6.37096	4.72878	6.17515	6.28921	5.91634	7.32795
P03995	Glial fibrillary acidic protein	P03995	GFAP_MOUSE	TRUE	83.3	0.830232	7.74933	7.80458	6.28389	6.93949	5.23203	9.38283	8.33585
P04370	Myelin basic protein	P04370	MBP_MOUSE	TRUE	100	0.789146	10.6077	9.88938	8.90406	12.1665	9.28825	11.66	11.7379
P04627	Serine/threonine-protein kinase A-Raf	P04627	ARAF_MOUSE	TRUE	83.3	1.29262	8.37158	5.57671	6.68719	7.06198	7.7051	11.4096	10.4794
P05063	Fructose-bisphosphate aldolase C	P05063	ALDOC_MOUSE	TRUE	100	0.630091	8.59385	6.75014	7.37915	8.89107	9.41471	9.29016	9.83787
P05064	Fructose-bisphosphate aldolase A	P05064	ALDOA_MOUSE	TRUE	100	0.565	9.49294	9.28377	8.2044	10.5895	8.91801	9.70531	10.2567
P05132	cAMP-dependent protein kinase catalytic subunit alpha	P05132	KAPCA_MOUSE	TRUE	100	0.673788	5.78739	3.25513	5.61694	5.90109	6.09491	6.57768	7.27858
P05201	Aspartate aminotransferase, cytoplasmic	P05201	AATC_MOUSE	TRUE	100	0.359003	8.76256	8.3217	7.90996	9.43378	8.73131	9.09409	9.08452
P05202	Aspartate aminotransferase, mitochondrial	P05202	AATM_MOUSE	TRUE	100	0.536245	9.30887	9.65322	7.91068	10.4296	8.77057	9.6476	9.44152
P05480	Neuronal proto-oncogene tyrosine-protein kinase Src	P05480	SRC_MOUSE	TRUE	50	0.475729	7.35216	5.42655	5.60637	5.71832	6.41216	7.97543	7.66889
P06151	L-lactate dehydrogenase A chain	P06151	LDHA_MOUSE	TRUE	100	0.588742	9.02933	8.74188	7.41678	10.1857	8.57601	9.80277	9.45281
P06745	Glucose-6-phosphate isomerase	P06745	G6PI_MOUSE	TRUE	100	0.450595	8.11694	6.90887	7.44872	8.37086	8.3277	8.89125	8.75422
P06801	NADP-dependent malic enzyme	P06801	MAOX_MOUSE	TRUE	33.3	0.718122	5.5504	4.74286	4.97089	4.79874	4.68984	6.15183	6.35794
P06837	Neuromodulin	P06837	NEUM_MOUSE	TRUE	100	0.580364	6.39071	6.26709	6.58393	6.33291	5.51542	6.00429	7.64063
P07356	Annexin A2	P07356	ANXA2_MOUSE	TRUE	66.7	0.627632	5.5513	3.98896	5.89129	5.56672	5.64245	6.68252	6.27913
P07724	Albumin	P07724	ALBU_MOUSE	TRUE	100	0.603416	8.38566	9.6476	7.12529	8.28182	8.66335	8.86372	7.73219
P07759	Serine protease inhibitor A3K	P07759	SPA3K_MOUSE	TRUE	83.3	0.462565	6.59767	7.52681	5.05267	6.22061	5.98442	6.45332	6.80318
P07901	Heat shock protein HSP 90-alpha	P07901	HS90A_MOUSE	TRUE	100	0.501217	8.59278	8.97093	7.52159	9.6502	8.16865	8.74322	8.50207
P08030	Adenine phosphoribosyltransferase	P08030	APT_MOUSE	TRUE	16.7	NaN	6.86064	5.47681	5.31095	5.86509	5.01175	5.51706	6.86064
P08113	Endoplasmin	P08113	ENPL_MOUSE	TRUE	83.3	0.277902	7.29429	7.77156	4.80602	7.63301	6.98708	6.84642	7.23336
P08122	Collagen alpha-2(IV) chain	P08122	CO4A2_MOUSE	TRUE	66.7	0.515969	7.05948	7.98133	5.22663	5.80295	7.17496	6.45798	6.62365
P08226	Apolipoprotein E	P08226	APOE_MOUSE	TRUE	83.3	0.490359	6.34696	7.06461	4.9393	5.22334	6.05946	6.56253	7.10887
P08249	Malate dehydrogenase, mitochondrial	P08249	MDHM_MOUSE	TRUE	100	0.554434	11.8801	11.5163	10.8163	13.03	11.4145	12.1579	12.3458
P08414	Calcium/calmodulin-dependent protein kinase type IV	P08414	KCC4_MOUSE	TRUE	83.3	0.670512	6.88116	3.75516	6.26455	5.3708	6.85857	8.06695	7.84496
P08551	Neurofilament light polypeptide	P08551	NFL_MOUSE	TRUE	100	0.615234	6.78524	6.48523	4.43577	7.74088	6.97034	7.03687	8.04233
P08553	Neurofilament medium polypeptide	P08553	NFM_MOUSE	TRUE	66.7	0.298854	8.56291	8.14245	6.89955	7.69824	8.62705	8.37629	9.10587
P08752	Guanine nucleotide-binding protein G(i) subunit alpha-2	P08752	GNAI2_MOUSE	TRUE	100	0.433298	9.34977	8.90992	8.08103	9.36608	9.78203	10.1369	9.8227
P09405	Nucleolin	P09405	NUCL_MOUSE	TRUE	100	0.47351	5.37921	5.1079	3.99564	5.72462	5.46687	6.36597	5.61427
P09411	Phosphoglycerate kinase 1	P09411	PGK1_MOUSE	TRUE	100	0.632451	7.57933	7.18096	5.81026	8.90248	7.39264	7.95276	8.23686
P09671	Superoxide dismutase [Mn], mitochondrial	P09671	SODM_MOUSE	TRUE	100	0.651541	6.8849	5.98833	4.26034	7.96566	7.08549	8.07566	7.93396
P0C192	Leucine-rich repeat-containing protein 4B	P0C192	LRC4B_MOUSE	TRUE	50	0.634509	9.49013	6.71657	6.77549	7.49119	7.96194	10.3641	10.1444
P0DP26;P0DP27;P0DP28	Calmodulin-1;Calmodulin-2;Calmodulin-3	P0DP26;P0DP27;P0DP28	CALM1_MOUSE;CALM2_MOUSE;CALM3_MOUSE	TRUE	100	0.685489	11.0147	11.6474	9.36422	12.461	10.674	10.8515	11.0899
P10493	Nidogen-1	P10493	NID1_MOUSE	TRUE	50	0.648621	3.02486	1.46045	2.93572	3.85398	3.66454	3.94958	4.16156
P10605	Cathepsin B	P10605	CATB_MOUSE	TRUE	66.7	0.564838	4.10759	3.86906	2.96411	4.0926	5.11274	4.12422	4.22931
P10630;P60843	Eukaryotic initiation factor 4A-II;Eukaryotic initiation factor 4A-I	P10630;P60843	IF4A2_MOUSE;IF4A1_MOUSE	TRUE	100	0.630478	7.14323	7.02991	3.85514	8.48403	7.17148	8.13816	8.18063
P10637	Microtubule-associated protein tau	P10637	TAU_MOUSE	TRUE	100	0.734616	8.08677	6.96365	6.59598	9.26956	7.56408	9.46939	8.65795
P10649	Glutathione S-transferase Mu 1	P10649	GSTM1_MOUSE	TRUE	100	0.612621	7.43301	7.08915	6.24011	6.74157	7.68708	8.18919	8.65099
P10852	4F2 cell-surface antigen heavy chain	P10852	4F2_MOUSE	TRUE	100	0.883961	8.12795	7.77149	6.54805	7.21123	7.91632	9.87401	9.44659
P10853;P10854;Q64475;Q64478;Q64525;Q6ZWY9;Q8CGP1;Q8CGP2	Histone H2B type 1-F/J/L;Histone H2B type 1-M;Histone H2B type 1-B;Histone H2B type 1-H;Histone H2B type 2-B;Histone H2B type 1-C/E/G;Histone H2B type 1-K;Histone H2B type 1-P	P10853;P10854;Q64475;Q64478;Q64525;Q6ZWY9;Q8CGP1;Q8CGP2	H2B1F_MOUSE;H2B1M_MOUSE;H2B1B_MOUSE;H2B1H_MOUSE;H2B2B_MOUSE;H2B1C_MOUSE;H2B1K_MOUSE;H2B1P_MOUSE	TRUE	100	0.658733	10.1476	7.71561	10.2251	11.5827	9.82934	10.6039	10.9289
P10922	Histone H1.0	P10922	H10_MOUSE	TRUE	100	0.770683	8.73981	8.83484	8.38408	10.332	8.11115	8.24023	8.53654
P11087	Collagen alpha-1(I) chain	P11087	CO1A1_MOUSE	TRUE	83.3	1.17424	8.25153	10.6598	6.00154	6.86161	7.23466	9.09939	8.26228
P11276	Fibronectin	P11276	FINC_MOUSE	TRUE	100	0.59466	5.98246	7.25099	4.81271	5.86123	5.68459	6.34674	5.93851
P11352	Glutathione peroxidase 1	P11352	GPX1_MOUSE	TRUE	16.7	NaN	7.44074	4.28996	4.73056	7.44074	5.92593	6.29611	5.92745
P11404	Fatty acid-binding protein, heart	P11404	FABPH_MOUSE	TRUE	16.7	NaN	9.52792	9.52792	6.83342	7.20339	5.89426	6.86503	7.93951
P11499	Heat shock protein HSP 90-beta	P11499	HS90B_MOUSE	TRUE	100	0.430086	8.25058	8.84483	6.97938	9.0275	7.89306	8.31346	8.44528
P11627	Neural cell adhesion molecule L1	P11627	L1CAM_MOUSE	TRUE	33.3	0.915205	8.30041	7.18899	5.21721	6.25006	6.43768	9.41183	6.45299
P11798	Calcium/calmodulin-dependent protein kinase type II subunit alpha	P11798	KCC2A_MOUSE	TRUE	100	0.625035	10.7485	10.6218	8.79958	12.0151	10.2529	11.5756	11.2262
P11983	T-complex protein 1 subunit alpha	P11983	TCPA_MOUSE	TRUE	100	0.472814	6.98537	6.42376	5.68941	7.59434	6.83947	7.6905	7.67474
P12367	cAMP-dependent protein kinase type II-alpha regulatory subunit	P12367	KAP2_MOUSE	TRUE	100	0.517453	5.78309	4.43018	5.01601	5.72487	6.31448	6.59482	6.61816
P12382	ATP-dependent 6-phosphofructokinase, liver type	P12382	PFKAL_MOUSE	TRUE	100	0.749932	6.61546	4.86974	5.79666	5.78717	7.43043	7.73575	8.07299
P12658	Calbindin	P12658	CALB1_MOUSE	TRUE	66.7	0.254355	5.69614	4.43879	5.35806	5.4712	6.14697	5.80835	5.21931
P12787	Cytochrome c oxidase subunit 5A, mitochondrial	P12787	COX5A_MOUSE	TRUE	100	0.482151	8.605	8.62037	7.30956	9.60673	8.26565	8.99647	8.83121
P12815	Programmed cell death protein 6	P12815	PDCD6_MOUSE	TRUE	16.7	NaN	3.40185	3.40185	3.71748	4.36344	3.39496	4.12028	4.83956
P12960	Contactin-1	P12960	CNTN1_MOUSE	TRUE	33.3	0.446217	6.85206	6.38078	4.37472	5.21734	5.55607	6.30646	7.32335
P13595	Neural cell adhesion molecule 1	P13595	NCAM1_MOUSE	TRUE	100	1.01531	9.61552	8.89126	7.92551	10.0431	8.45929	11.7435	10.6305
P14069	Protein S100-A6	P14069	S10A6_MOUSE	TRUE	66.7	0.181556	7.8415	8.19595	7.82134	4.91658	7.67678	7.67194	4.75908
P14094	Sodium/potassium-transporting ATPase subunit beta-1	P14094	AT1B1_MOUSE	TRUE	100	0.600339	10.8287	10.4848	9.15885	12.0581	10.5022	11.309	11.4593
P14115	60S ribosomal protein L27a	P14115	RL27A_MOUSE	TRUE	100	1.09948	9.16921	7.17179	8.59921	11.4176	9.17644	9.12355	9.52667
P14131	40S ribosomal protein S16	P14131	RS16_MOUSE	TRUE	100	0.474217	7.64513	7.7017	7.43758	7.32236	6.52473	8.40031	8.4841
P14148	60S ribosomal protein L7	P14148	RL7_MOUSE	TRUE	100	0.654097	7.41323	6.54778	6.38548	8.72737	6.83549	8.1153	7.86797
P14152	Malate dehydrogenase, cytoplasmic	P14152	MDHC_MOUSE	TRUE	100	0.734645	9.94345	9.84654	8.1955	11.5178	9.77859	10.105	10.2173
P14206	40S ribosomal protein SA	P14206	RSSA_MOUSE	TRUE	100	0.519622	7.24009	8.29035	6.21678	6.99375	6.60606	7.64374	7.68983
P14231	Sodium/potassium-transporting ATPase subunit beta-2	P14231	AT1B2_MOUSE	TRUE	83.3	0.92622	6.86618	8.69081	5.21487	6.22828	6.27409	7.05152	7.09963
P14685	26S proteasome non-ATPase regulatory subunit 3	P14685	PSMD3_MOUSE	TRUE	50	0.333987	4.42117	3.6926	3.55145	4.78626	3.81854	4.60423	4.84073
P14733	Lamin-B1	P14733	LMNB1_MOUSE	TRUE	83.3	0.612275	4.94083	3.31412	5.04523	5.6149	5.29351	6.16651	4.8848
P14869	60S acidic ribosomal protein P0	P14869	RLA0_MOUSE	TRUE	100	0.560554	6.76317	6.33111	5.37413	6.86692	6.56309	7.67217	7.77156
P14873	Microtubule-associated protein 1B	P14873	MAP1B_MOUSE	TRUE	100	0.654357	7.74224	6.91349	6.18913	8.47823	7.2099	8.91448	8.74817
P15105	Glutamine synthetase	P15105	GLNA_MOUSE	TRUE	100	0.662202	8.36337	8.48673	6.4388	9.79347	8.13046	8.41529	8.91543
P15116	Cadherin-2	P15116	CADH2_MOUSE	TRUE	83.3	0.346707	6.62692	5.98122	5.16101	6.66407	6.23941	7.21292	7.03698
P15209	BDNF/NT-3 growth factors receptor	P15209	NTRK2_MOUSE	TRUE	33.3	0.351135	11.9676	7.47877	7.50456	8.22691	8.01902	12.3334	11.6017
P15508	Spectrin beta chain, erythrocytic	P15508	SPTB1_MOUSE	TRUE	50	0.615668	9.2662	6.24001	6.18166	6.24668	7.96115	10.1638	9.67359
P15532	Nucleoside diphosphate kinase A	P15532	NDKA_MOUSE	TRUE	100	0.640036	7.37904	4.94769	8.10512	6.64912	7.54253	8.37421	8.65558
P15864	Histone H1.2	P15864	H12_MOUSE	TRUE	100	0.565482	8.89882	8.9471	7.71629	10.1155	8.70278	9.17577	8.73552
P16054	Protein kinase C epsilon type	P16054	KPCE_MOUSE	TRUE	83.3	0.736016	6.58752	4.51158	4.75986	5.95199	6.76076	7.89269	7.82056
P16125	L-lactate dehydrogenase B chain	P16125	LDHB_MOUSE	TRUE	100	0.530616	9.61983	9.68272	7.87732	10.7369	9.39291	10.0184	10.0108
P16283	Anion exchange protein 3	P16283	B3A3_MOUSE	TRUE	33.3	0.137256	5.63847	3.42782	4.80204	5.38811	4.47616	5.77894	5.49801
P16330	2',3'-cyclic-nucleotide 3'-phosphodiesterase	P16330	CN37_MOUSE	TRUE	100	0.747689	7.52126	6.59184	5.14867	8.57331	7.06791	8.84112	8.90471
P16381;Q62095;Q62167	Putative ATP-dependent RNA helicase Pl10;ATP-dependent RNA helicase DDX3Y;ATP-dependent RNA helicase DDX3X	P16381;Q62095;Q62167	DDX3L_MOUSE;DDX3Y_MOUSE;DDX3X_MOUSE	TRUE	100	0.645522	6.53205	5.6328	5.78645	5.84895	6.74139	7.7876	7.39513
P16388	Potassium voltage-gated channel subfamily A member 1	P16388	KCNA1_MOUSE	TRUE	33.3	0.313728	10.9156	6.94581	6.46429	7.36619	7.67743	11.241	10.5901
P16460	Argininosuccinate synthase	P16460	ASSY_MOUSE	TRUE	100	0.335949	8.94324	8.06083	9.10818	9.44473	8.95599	9.48437	8.60531
P16546	Spectrin alpha chain, non-erythrocytic 1	P16546	SPTN1_MOUSE	TRUE	100	0.346218	8.39251	8.09038	7.32436	8.5496	8.60911	8.80643	8.97518
P17095	High mobility group protein HMG-I/HMG-Y	P17095	HMGA1_MOUSE	TRUE	50	0.0980278	8.49923	4.29485	8.65158	5.85156	8.3778	8.46831	5.90999
P17182	Alpha-enolase	P17182	ENOA_MOUSE	TRUE	100	0.586834	10.6818	9.48499	9.44674	11.5375	10.4835	11.5538	11.584
P17183	Gamma-enolase	P17183	ENOG_MOUSE	TRUE	100	0.468164	9.30508	9.211	7.96152	9.49096	9.11932	9.79146	10.2562
P17426	AP-2 complex subunit alpha-1	P17426	AP2A1_MOUSE	TRUE	100	0.455105	8.25168	6.97845	7.69133	8.92011	8.17612	8.84899	8.8951
P17427	AP-2 complex subunit alpha-2	P17427	AP2A2_MOUSE	TRUE	100	0.502233	6.02075	6.29463	4.03197	6.07402	6.05246	6.62569	7.04575
P17710	Hexokinase-1	P17710	HXK1_MOUSE	TRUE	100	0.649922	8.66117	8.80696	7.13906	10.0594	8.40337	8.72029	8.83788
P17742	Peptidyl-prolyl cis-trans isomerase A	P17742	PPIA_MOUSE	TRUE	100	0.680405	10.5515	10.6519	9.3092	11.9975	10.1632	10.6256	10.5618
P17751	Triosephosphate isomerase	P17751	TPIS_MOUSE	TRUE	100	0.561538	9.12909	8.66709	8.34607	10.3162	8.61695	9.41981	9.40845
P17809	Solute carrier family 2, facilitated glucose transporter member 1	P17809	GTR1_MOUSE	TRUE	66.7	0.649899	9.51662	4.00584	8.05878	5.82783	9.20715	10.6238	10.1768
P18572	Basigin	P18572	BASI_MOUSE	TRUE	83.3	0.636812	6.19945	2.88981	5	5.93903	5.69453	7.02397	7.33974
P18760	Cofilin-1	P18760	COF1_MOUSE	TRUE	100	0.163933	10.4552	10.4777	9.93721	10.6671	10.4938	10.5061	10.6491
P18872	Guanine nucleotide-binding protein G(o) subunit alpha	P18872	GNAO_MOUSE	TRUE	100	0.64687	9.26164	8.7575	7.30252	10.2136	8.71196	10.4313	10.153
P19096	Fatty acid synthase	P19096	FAS_MOUSE	TRUE	83.3	0.422269	7.0555	6.96339	4.91247	6.40488	6.63699	7.40691	7.86531
P19157	Glutathione S-transferase P 1	P19157	GSTP1_MOUSE	TRUE	100	0.504831	7.44479	7.27463	6.12568	7.53498	7.18601	8.43108	8.11638
P19536	Cytochrome c oxidase subunit 5B, mitochondrial	P19536	COX5B_MOUSE	TRUE	100	0.808957	8.50054	9.57198	6.0029	10.3955	6.29352	9.56891	9.17049
P19783	Cytochrome c oxidase subunit 4 isoform 1, mitochondrial	P19783	COX41_MOUSE	TRUE	100	0.528452	8.98464	9.34677	8.21593	10.095	8.10422	9.19471	8.95123
P20029	Endoplasmic reticulum chaperone BiP	P20029	BIP_MOUSE	TRUE	100	0.877217	6.31587	5.8938	4.4817	8.15589	6.887	6.15055	6.32632
P20108	Thioredoxin-dependent peroxide reductase, mitochondrial	P20108	PRDX3_MOUSE	TRUE	100	0.545187	7.38658	6.60033	6.04087	8.33787	7.18076	8.10475	8.05489
P20152	Vimentin	P20152	VIME_MOUSE	TRUE	100	0.739888	7.56052	6.08462	8.85126	6.46177	8.61663	8.74246	6.60639
P20357	Microtubule-associated protein 2	P20357	MTAP2_MOUSE	TRUE	100	0.528584	8.0797	7.81285	6.66022	8.99079	7.58244	8.90335	8.52855
P20444	Protein kinase C alpha type	P20444	KPCA_MOUSE	TRUE	100	0.615938	6.20487	4.6059	5.4135	5.85963	7.28542	6.91411	7.15063
P20917	Myelin-associated glycoprotein	P20917	MAG_MOUSE	TRUE	100	0.979978	6.65176	5.08991	4.76511	6.60862	6.42805	8.53284	8.48604
P21279	Guanine nucleotide-binding protein G(q) subunit alpha	P21279	GNAQ_MOUSE	TRUE	50	0.517261	7.30199	4.99581	5.71751	6.3466	6.43308	7.41298	8.0599
P21619	Lamin-B2	P21619	LMNB2_MOUSE	TRUE	50	0.250134	7.52321	4.22834	7.84555	5.79773	7.10022	7.62387	5.85127
P22723	Gamma-aminobutyric acid receptor subunit gamma-2	P22723	GBRG2_MOUSE	TRUE	100	0.876299	5.98281	4.70054	5.22424	5.71507	5.80766	7.77758	6.67178
P23116	Eukaryotic translation initiation factor 3 subunit A	P23116	EIF3A_MOUSE	TRUE	100	0.50812	6.07943	4.24206	5.71303	6.52212	6.74481	6.20639	7.04816
P23242	Gap junction alpha-1 protein	P23242	CXA1_MOUSE	TRUE	66.7	0.547545	6.2241	4.24903	5.54693	4.61274	5.68325	7.18225	6.48397
P23818	Glutamate receptor 1	P23818	GRIA1_MOUSE	TRUE	83.3	1.26971	8.21642	6.36275	6.63353	7.44967	6.79438	10.8771	9.59823
P23819	Glutamate receptor 2	P23819	GRIA2_MOUSE	TRUE	100	0.96183	7.80108	5.9949	6.41687	7.75098	7.66057	9.79098	9.19216
P24527	Leukotriene A-4 hydrolase	P24527	LKHA4_MOUSE	TRUE	50	0.232291	4.78832	4.37495	4.83864	5.32123	4.59592	4.94245	5.04757
P24549	Retinal dehydrogenase 1	P24549	AL1A1_MOUSE	TRUE	50	1.15952	3.51801	2.46946	3.31021	4.03999	2.68257	3.79851	5.402
P25444	40S ribosomal protein S2	P25444	RS2_MOUSE	TRUE	100	0.345375	6.36708	6.38783	5.39939	6.1647	6.53384	6.66821	7.04852
P26039	Talin-1	P26039	TLN1_MOUSE	TRUE	50	0.215833	4.7921	3.87373	4.80314	4.36929	4.47171	5.10145	5.47972
P26041	Moesin	P26041	MOES_MOUSE	TRUE	83.3	0.609724	6.23118	4.70785	7.44962	5.57018	6.42997	6.47106	6.09739
P26049	Gamma-aminobutyric acid receptor subunit alpha-3	P26049	GBRA3_MOUSE	TRUE	33.3	0.317814	9.12658	5.97435	6.52446	6.86435	6.19678	9.45642	8.79674
P26262	Plasma kallikrein	P26262	KLKB1_MOUSE	TRUE	100	0.536659	15.0273	14.3754	14.9317	16.1989	15.1806	14.77	14.7073
P26350	Prothymosin alpha	P26350	PTMA_MOUSE	TRUE	100	0.948757	9.8005	8.32088	8.73403	9.14956	11.0855	11.7216	9.79145
P26369	Splicing factor U2AF 65 kDa subunit	P26369	U2AF2_MOUSE	TRUE	16.7	NaN	5.77408	5.77408	4.15851	5.23901	5.30874	4.90153	5.97557
P26443	Glutamate dehydrogenase 1, mitochondrial	P26443	DHE3_MOUSE	TRUE	83.3	0.264182	6.9113	6.89422	3.34867	7.45632	6.40602	6.89953	6.9004
P26516	26S proteasome non-ATPase regulatory subunit 7	P26516	PSMD7_MOUSE	TRUE	66.7	0.513474	3.62223	3.23537	2.23842	4.58005	4.0521	3.73201	4.46637
P26638	Serine--tRNA ligase, cytoplasmic	P26638	SYSC_MOUSE	TRUE	16.7	NaN	5.1281	5.1281	3.82694	5.17511	4.32492	4.8933	5.04206
P26645	Myristoylated alanine-rich C-kinase substrate	P26645	MARCS_MOUSE	TRUE	66.7	0.277432	6.63518	4.2564	6.42274	5.81317	6.20846	7.1049	6.80463
P26883	Peptidyl-prolyl cis-trans isomerase FKBP1A	P26883	FKB1A_MOUSE	TRUE	100	0.27101	7.43949	7.53834	6.81199	7.53607	7.22588	7.50863	8.01603
P27048;P63163	Small nuclear ribonucleoprotein-associated protein B;Small nuclear ribonucleoprotein-associated protein N	P27048;P63163	RSMB_MOUSE;RSMN_MOUSE	TRUE	66.7	0.585135	7.03418	4.31699	6.45855	5.24887	6.06926	7.98152	7.62738
P27546	Microtubule-associated protein 4	P27546	MAP4_MOUSE	TRUE	100	0.534795	7.45667	6.56678	6.66559	7.49983	7.29563	8.42874	8.28343
P27600;P27601	Guanine nucleotide-binding protein subunit alpha-12;Guanine nucleotide-binding protein subunit alpha-13	P27600;P27601	GNA12_MOUSE;GNA13_MOUSE	TRUE	100	0.756968	9.64557	9.81234	8.0672	11.2501	9.15836	9.81466	9.77076
P27612	Phospholipase A-2-activating protein	P27612	PLAP_MOUSE	TRUE	50	0.575824	5.40874	3.53906	3.37992	4.86878	5.14173	6.28628	4.79822
P27659	60S ribosomal protein L3	P27659	RL3_MOUSE	TRUE	83.3	0.576525	5.95675	4.30543	4.88827	6.31834	5.55263	7.03091	6.57646
P27661	Histone H2AX	P27661	H2AX_MOUSE	TRUE	66.7	0.348377	7.18427	3.54354	7.62928	5.12249	7.47976	6.25379	7.37423
P27773	Protein disulfide-isomerase A3	P27773	PDIA3_MOUSE	TRUE	100	0.433914	6.33336	7.11931	4.9569	6.51476	5.94923	6.89565	6.56434
P28650	Adenylosuccinate synthetase isozyme 1	P28650	PURA1_MOUSE	TRUE	33.3	0.05652	4.66092	3.09342	3.55419	4.40329	4.60323	4.76659	4.71861
P28652	Calcium/calmodulin-dependent protein kinase type II subunit beta	P28652	KCC2B_MOUSE	TRUE	100	0.520474	10.4042	10.4482	8.78591	10.8791	9.99287	11.4578	10.8611
P28656	Nucleosome assembly protein 1-like 1	P28656	NP1L1_MOUSE	TRUE	33.3	0.0686824	9.53682	9.60694	6.90771	9.46669	7.31637	7.75503	7.48911
P28658	Ataxin-10	P28658	ATX10_MOUSE	TRUE	50	0.505625	6.37683	4.22373	4.41336	5.60558	6.39353	7.12889	5.60807
P28660	Nck-associated protein 1	P28660	NCKP1_MOUSE	TRUE	100	0.460458	6.05377	6.88317	4.76636	6.0162	5.96478	6.76964	5.92251
P28661	Septin-4	P28661	SEPT4_MOUSE	TRUE	83.3	0.604086	8.73645	7.88735	4.41421	9.17558	8.47103	9.90577	8.24254
P28663	Beta-soluble NSF attachment protein	P28663	SNAB_MOUSE	TRUE	100	0.874086	7.12647	8.46804	4.97707	8.93546	6.3048	6.42533	7.64809
P28667	MARCKS-related protein	P28667	MRP_MOUSE	TRUE	50	0.719352	6.05883	4.48796	7.16355	4.88196	5.13908	5.87385	5.61103
P28738	Kinesin heavy chain isoform 5C	P28738	KIF5C_MOUSE	TRUE	83.3	0.774766	4.22331	2.96123	2.9074	4.26055	4.21144	5.51999	5.51651
P29341	Polyadenylate-binding protein 1	P29341	PABP1_MOUSE	TRUE	83.3	0.305396	6.61216	5.90923	5.68627	7.1415	6.45443	6.63373	6.92189
P29387;P62874;P62880	Guanine nucleotide-binding protein subunit beta-4;Guanine nucleotide-binding protein G(I)/G(S)/G(T) subunit beta-1;Guanine nucleotide-binding protein G(I)/G(S)/G(T) subunit beta-2	P29387;P62874;P62880	GBB4_MOUSE;GBB1_MOUSE;GBB2_MOUSE	TRUE	100	1.03018	9.86743	11.1038	8.6833	11.9471	9.46807	8.81033	9.19191
P29758	Ornithine aminotransferase, mitochondrial	P29758	OAT_MOUSE	TRUE	100	0.802476	5.55762	3.93966	4.23442	5.98791	5.57247	7.25761	6.35364
P30275	Creatine kinase U-type, mitochondrial	P30275	KCRU_MOUSE	TRUE	100	0.451995	8.8193	8.5096	7.65439	9.73574	8.67786	9.20839	9.12981
P30416	Peptidyl-prolyl cis-trans isomerase FKBP4	P30416	FKBP4_MOUSE	TRUE	16.7	NaN	3.95718	3.75564	3.72387	3.99217	3.95718	5.06979	5.35977
P30999	Catenin delta-1	P30999	CTND1_MOUSE	TRUE	66.7	0.856953	7.02029	5.44939	5.38145	6.5633	5.98244	8.18301	8.53425
P31324	cAMP-dependent protein kinase type II-beta regulatory subunit	P31324	KAP3_MOUSE	TRUE	100	1.08416	6.23607	4.14913	5.45566	6.05219	5.91998	8.49857	7.34086
P31648	Sodium- and chloride-dependent GABA transporter 1	P31648	SC6A1_MOUSE	TRUE	100	0.945493	8.35171	5.99441	7.55938	8.37852	8.05325	10.3253	9.79944
P31786	Acyl-CoA-binding protein	P31786	ACBP_MOUSE	TRUE	100	0.821299	5.55072	4.59492	3.97108	7.17219	4.47947	6.24893	6.83771
P31938	Dual specificity mitogen-activated protein kinase kinase 1	P31938	MP2K1_MOUSE	TRUE	100	0.761273	6.2931	4.13524	5.53636	5.63494	7.18662	7.4489	7.81652
P32037	Solute carrier family 2, facilitated glucose transporter member 3	P32037	GTR3_MOUSE	TRUE	50	0.754504	9.22207	7.00559	6.37435	7.48571	7.29928	10.463	10.1976
P32067	Lupus La protein homolog	P32067	LA_MOUSE	TRUE	100	0.740477	5.492	3.32639	5.05423	5.11023	5.78841	6.94505	6.72768
P32233	Developmentally-regulated GTP-binding protein 1	P32233	DRG1_MOUSE	TRUE	50	0.288345	6.79902	4.64877	4.53251	5.41561	6.26493	7.10205	7.03008
P32921	Tryptophan--tRNA ligase, cytoplasmic	P32921	SYWC_MOUSE	TRUE	83.3	0.543397	5.79534	5.06589	5.30853	5.19883	5.334	6.57986	6.68845
P34884	Macrophage migration inhibitory factor	P34884	MIF_MOUSE	TRUE	100	0.685091	7.99611	7.43079	6.90189	9.36175	7.00198	8.81756	8.46271
P35276	Ras-related protein Rab-3D	P35276	RAB3D_MOUSE	TRUE	100	0.488944	10.0116	10.4399	8.67345	10.9835	9.39463	10.3628	10.2156
P35278	Ras-related protein Rab-5C	P35278	RAB5C_MOUSE	TRUE	100	0.539142	7.52456	6.76654	6.69872	8.38936	6.8024	8.31136	8.179
P35279;P61294	Ras-related protein Rab-6A;Ras-related protein Rab-6B	P35279;P61294	RAB6A_MOUSE;RAB6B_MOUSE	TRUE	50	0.455789	8.75886	7.85399	5.55992	6.7399	5.94708	9.33439	9.0882
P35282	Ras-related protein Rab-21	P35282	RAB21_MOUSE	TRUE	66.7	0.513355	9.16542	4.00388	8.16374	5.55832	8.78636	9.82397	9.88759
P35293	Ras-related protein Rab-18	P35293	RAB18_MOUSE	TRUE	100	0.512338	6.5061	6.18305	5.51036	6.58976	6.0297	7.45569	7.26803
P35363	5-hydroxytryptamine receptor 2A	P35363	5HT2A_MOUSE	TRUE	50	0.864079	5.21419	3.4553	4.0095	5.04903	3.714	6.61668	5.3119
P35436	Glutamate receptor ionotropic, NMDA 2A	P35436	NMDE1_MOUSE	TRUE	100	1.0636	6.67774	4.97419	5.57109	6.81624	5.92506	8.88956	7.89034
P35438	Glutamate receptor ionotropic, NMDA 1	P35438	NMDZ1_MOUSE	TRUE	50	0.304418	6.4611	4.86432	3.91711	4.65074	6.37931	6.08059	6.92341
P35486	Pyruvate dehydrogenase E1 component subunit alpha, somatic form, mitochondrial	P35486	ODPA_MOUSE	TRUE	100	0.888245	8.24194	8.80312	5.92975	10.092	7.40398	7.5583	9.66451
P35564	Calnexin	P35564	CALX_MOUSE	TRUE	16.7	NaN	10.0853	10.0853	6.65107	6.59368	6.5271	8.10284	7.82511
P35569	Insulin receptor substrate 1	P35569	IRS1_MOUSE	TRUE	50	0.283217	9.74716	5.52016	5.65267	9.24409	5.3372	9.90488	10.0925
P35585	AP-1 complex subunit mu-1	P35585	AP1M1_MOUSE	TRUE	83.3	0.572672	7.16693	6.05276	4.44224	7.48671	6.2548	8.16016	7.88024
P35700	Peroxiredoxin-1	P35700	PRDX1_MOUSE	TRUE	100	0.719667	7.89008	8.11855	6.2071	7.29867	7.69304	9.39576	8.62738
P35802	Neuronal membrane glycoprotein M6-a	P35802	GPM6A_MOUSE	TRUE	83.3	0.753275	8.10294	3.62023	6.8796	9.57772	7.48744	8.11273	8.4572
P35980	60S ribosomal protein L18	P35980	RL18_MOUSE	TRUE	100	0.396791	7.52494	7.0708	6.88291	8.22385	7.18503	8.13899	7.64805
P38647	Stress-70 protein, mitochondrial	P38647	GRP75_MOUSE	TRUE	100	0.37268	8.52456	8.22433	7.53065	9.16353	8.35524	8.95485	8.91873
P39053	Dynamin-1	P39053	DYN1_MOUSE	TRUE	100	0.571436	9.02845	7.67383	7.93614	9.97622	9.00939	9.94463	9.63046
P39087	Glutamate receptor ionotropic, kainate 2	P39087	GRIK2_MOUSE	TRUE	33.3	0.0364218	8.74363	5.40577	5.23831	6.79299	6.46119	8.7808	8.70647
P39447	Tight junction protein ZO-1	P39447	ZO1_MOUSE	TRUE	50	0.466542	6.20272	4.48234	4.37827	5.08915	5.53276	6.89859	6.17681
P40124	Adenylyl cyclase-associated protein 1	P40124	CAP1_MOUSE	TRUE	83.3	0.480962	6.9615	6.27833	5.988	6.65005	7.24471	7.53358	7.76286
P40142	Transketolase	P40142	TKT_MOUSE	TRUE	100	0.517502	6.83929	5.69344	5.8593	6.76472	7.43985	7.62473	7.65368
P40749	Synaptotagmin-4	P40749	SYT4_MOUSE	TRUE	33.3	0.0456541	9.02813	6.31571	6.28852	7.21561	5.98174	9.07472	8.98154
P42208	Septin-2	P42208	SEPT2_MOUSE	TRUE	33.3	0.322036	5.78614	3.63947	4.10451	5.45176	6.12053	4.96403	5.27144
P42669	Transcriptional activator protein Pur-alpha	P42669	PURA_MOUSE	TRUE	100	0.381917	7.03775	7.68963	5.76492	7.48159	6.73011	7.23686	7.32342
P42932	T-complex protein 1 subunit theta	P42932	TCPQ_MOUSE	TRUE	100	0.412333	6.30096	6.698	4.92964	5.95093	6.4565	7.03169	6.739
P43006	Excitatory amino acid transporter 2	P43006	EAA2_MOUSE	TRUE	100	0.761811	10.2983	8.72969	9.9132	10.0846	9.77975	11.6374	11.6451
P43274	Histone H1.4	P43274	H14_MOUSE	TRUE	100	1.0966	10.3487	12.1239	7.54115	13.1646	7.96016	8.50109	12.8011
P43275	Histone H1.1	P43275	H11_MOUSE	TRUE	100	0.484968	8.81544	8.40999	8.0867	9.80429	8.56083	9.37928	8.65154
P43276	Histone H1.5	P43276	H15_MOUSE	TRUE	100	0.542811	10.0714	10.6309	7.70365	10.0033	10.6504	11.2194	10.2207
P43277	Histone H1.3	P43277	H13_MOUSE	TRUE	83.3	0.497135	12.3712	10.6897	3.63762	12.1587	12.7982	13.1412	13.0681
P45376	Aldo-keto reductase family 1 member B1	P45376	ALDR_MOUSE	TRUE	100	0.581471	5.96769	4.59134	4.74564	6.13986	6.46335	6.84804	7.01789
P45591	Cofilin-2	P45591	COF2_MOUSE	TRUE	66.7	0.651514	7.56121	3.91557	4.4001	8.71851	7.35736	6.20165	7.96732
P45878	Peptidyl-prolyl cis-trans isomerase FKBP2	P45878	FKBP2_MOUSE	TRUE	100	1.39856	10.6506	8.5003	10.4812	9.61815	10.9043	10.9335	13.4661
P46096	Synaptotagmin-1	P46096	SYT1_MOUSE	TRUE	100	0.60124	9.50637	8.86303	8.27349	10.6508	9.04181	10.3446	9.86442
P46460	Vesicle-fusing ATPase	P46460	NSF_MOUSE	TRUE	100	0.651061	8.4941	9.22516	7.27355	9.8216	7.9384	8.30194	8.40395
P46471	26S proteasome regulatory subunit 7	P46471	PRS7_MOUSE	TRUE	83.3	0.555358	6.73458	4.41795	6.08591	5.67091	6.73089	7.64554	7.53966
P46638	Ras-related protein Rab-11B	P46638	RB11B_MOUSE	TRUE	100	0.636973	6.10458	5.34493	5.13625	7.16818	5.39002	7.20902	6.37906
P46660	Alpha-internexin	P46660	AINX_MOUSE	TRUE	100	0.492839	7.33009	7.30936	4.98289	7.68057	7.64007	8.13773	8.22995
P46935	E3 ubiquitin-protein ligase NEDD4	P46935	NEDD4_MOUSE	TRUE	16.7	NaN	4.39675	3.31078	3.24527	5.04395	4.43571	4.72086	4.39675
P47708	Rabphilin-3A	P47708	RP3A_MOUSE	TRUE	100	0.507858	6.42401	5.87501	5.23191	7.02656	6.061	7.33506	7.01456
P47738	Aldehyde dehydrogenase, mitochondrial	P47738	ALDH2_MOUSE	TRUE	100	0.460525	7.37932	6.72198	6.37901	7.45174	7.49479	7.97271	8.25569
P47743	Metabotropic glutamate receptor 8	P47743	GRM8_MOUSE	TRUE	33.3	0.339154	6.97174	4.40873	4.2334	5.95092	5.46373	7.32459	6.61888
P47746	Cannabinoid receptor 1	P47746	CNR1_MOUSE	TRUE	50	0.78635	9.7524	6.25646	6.62405	6.81912	8.03143	11.0465	10.1792
P47753	F-actin-capping protein subunit alpha-1	P47753	CAZA1_MOUSE	TRUE	16.7	NaN	8.04004	8.04004	5.63304	6.067	5.32712	7.07659	6.70387
P47754	F-actin-capping protein subunit alpha-2	P47754	CAZA2_MOUSE	TRUE	100	0.466262	7.33614	8.24407	5.75434	7.32001	7.3645	7.38732	7.9466
P47757	F-actin-capping protein subunit beta	P47757	CAPZB_MOUSE	TRUE	16.7	NaN	7.4933	5.22541	7.4933	5.63231	5.45459	6.62997	6.3564
P47802	Metaxin-1	P47802	MTX1_MOUSE	TRUE	50	0.66428	3.94725	3.70724	3.2481	3.89229	3.63285	4.8848	4.9608
P47857	ATP-dependent 6-phosphofructokinase, muscle type	P47857	PFKAM_MOUSE	TRUE	100	0.409485	7.54575	7.46023	6.09105	7.65081	7.75082	7.99592	8.32569
P47879	Insulin-like growth factor-binding protein 4	P47879	IBP4_MOUSE	TRUE	50	0.188769	8.79068	9.08554	8.57772	4.77039	8.70878	5.75258	5.48674
P47911	60S ribosomal protein L6	P47911	RL6_MOUSE	TRUE	100	0.592442	6.06061	4.95823	5.88696	5.23602	6.14707	6.99959	7.13581
P47915	60S ribosomal protein L29	P47915	RL29_MOUSE	TRUE	50	0.338278	7.66114	4.08553	7.02479	6.24678	8.04685	7.91179	5.72016
P47955	60S acidic ribosomal protein P1	P47955	RLA1_MOUSE	TRUE	100	0.603757	7.04344	4.72294	6.64608	7.34083	7.31963	7.95664	8.27453
P47963	60S ribosomal protein L13	P47963	RL13_MOUSE	TRUE	100	0.528273	6.70591	5.71569	5.67502	7.24954	7.26397	7.71099	6.62027
P48036	Annexin A5	P48036	ANXA5_MOUSE	TRUE	100	0.836937	5.86409	3.85481	4.24247	5.84792	6.63973	6.92097	7.67864
P48318	Glutamate decarboxylase 1	P48318	DCE1_MOUSE	TRUE	83.3	0.531482	6.55468	4.9421	4.80918	6.75129	6.31238	7.42364	7.34399
P48320	Glutamate decarboxylase 2	P48320	DCE2_MOUSE	TRUE	83.3	0.652772	6.23189	4.08476	5.39136	5.02966	6.33913	7.45428	6.94503
P48453	Serine/threonine-protein phosphatase 2B catalytic subunit beta isoform	P48453	PP2BB_MOUSE	TRUE	66.7	0.730829	7.47878	7.04121	5.32911	6.20686	5.72672	8.71848	8.42872
P48678	Prelamin-A/C	P48678	LMNA_MOUSE	TRUE	50	0.138764	7.62108	5.32215	7.47646	5.89111	7.54487	7.84191	6.61869
P48722	Heat shock 70 kDa protein 4L	P48722	HS74L_MOUSE	TRUE	100	0.804498	7.25407	8.9148	6.25182	6.57296	6.53	7.64155	7.6133
P48758	Carbonyl reductase [NADPH] 1	P48758	CBR1_MOUSE	TRUE	100	0.659839	6.68612	5.37875	5.6011	7.86567	6.11217	7.55782	7.60123
P48771	Cytochrome c oxidase subunit 7A2, mitochondrial	P48771	CX7A2_MOUSE	TRUE	100	0.674941	8.08845	8.93417	6.97657	9.43566	7.32685	7.98942	7.868
P48774	Glutathione S-transferase Mu 5	P48774	GSTM5_MOUSE	TRUE	83.3	0.781982	5.30934	4.91783	4.39137	5.22941	4.09117	6.45124	6.69508
P48962	ADP/ATP translocase 1	P48962	ADT1_MOUSE	TRUE	100	0.659369	9.95406	10.1205	7.92978	11.3659	9.30848	10.4663	10.5335
P49312	Heterogeneous nuclear ribonucleoprotein A1	P49312	ROA1_MOUSE	TRUE	100	0.424515	7.31631	5.76353	7.11574	7.57646	7.46703	8.0189	7.95621
P49442	Inositol polyphosphate 1-phosphatase	P49442	INPP_MOUSE	TRUE	83.3	0.737387	7.07282	3.98718	6.60411	5.26062	7.90447	8.66015	8.2082
P49722	Proteasome subunit alpha type-2	P49722	PSA2_MOUSE	TRUE	100	0.600053	6.16132	4.96696	5.24954	6.13754	6.24615	7.25949	7.1082
P49766	Vascular endothelial growth factor B	P49766	VEGFB_MOUSE	TRUE	83.3	0.812859	7.99526	5.36412	7.60605	4.77345	8.28291	9.71154	9.0117
P50153	Guanine nucleotide-binding protein G(I)/G(S)/G(O) subunit gamma-4	P50153	GBG4_MOUSE	TRUE	100	0.573844	8.53483	7.79242	8.13976	9.70907	7.62684	9.01871	8.92216
P50247	Adenosylhomocysteinase	P50247	SAHH_MOUSE	TRUE	50	0.254982	4.93199	3.13024	3.59225	5.17661	4.52792	4.98341	5.28463
P50396	Rab GDP dissociation inhibitor alpha	P50396	GDIA_MOUSE	TRUE	100	0.470954	6.64393	5.98132	5.4904	7.37274	6.51139	7.37026	7.13745
P50516	V-type proton ATPase catalytic subunit A	P50516	VATA_MOUSE	TRUE	100	0.528879	8.67077	7.6471	7.80777	8.56397	8.89768	9.51784	9.59028
P50518	V-type proton ATPase subunit E 1	P50518	VATE1_MOUSE	TRUE	100	0.599815	7.07122	5.89055	6.21568	8.26003	6.75375	7.70492	7.6024
P51141	Segment polarity protein dishevelled homolog DVL-1	P51141	DVL1_MOUSE	TRUE	33.3	0.441322	7.18841	5.13656	5.02574	5.55512	5.8006	7.65415	6.72267
P51150	Ras-related protein Rab-7a	P51150	RAB7A_MOUSE	TRUE	100	0.584358	8.69082	8.67042	7.10236	9.8071	8.22618	9.57374	8.76514
P51830	Adenylate cyclase type 9	P51830	ADCY9_MOUSE	TRUE	33.3	0.738042	9.48599	6.20154	6.29438	7.21434	7.13057	10.3212	8.6508
P51863	V-type proton ATPase subunit d 1	P51863	VA0D1_MOUSE	TRUE	100	0.564949	7.77229	7.2484	6.28417	8.89585	7.54158	8.31132	8.3524
P51881	ADP/ATP translocase 2	P51881	ADT2_MOUSE	TRUE	100	0.415168	10.6761	10.1872	9.42493	11.1157	10.7921	11.3738	11.1631
P51906	Excitatory amino acid transporter 3	P51906	EAA3_MOUSE	TRUE	50	0.535244	7.99457	5.86055	5.63622	6.53728	7.06223	8.14397	8.7775
P52196	Thiosulfate sulfurtransferase	P52196	THTR_MOUSE	TRUE	50	0.463747	7.48322	4.04531	4.49167	5.6363	6.75472	7.53181	8.16313
P52332	Tyrosine-protein kinase JAK1	P52332	JAK1_MOUSE	TRUE	66.7	0.596522	7.54427	6.07235	8.60873	5.11078	7.6714	7.82459	5.65926
P52480	Pyruvate kinase PKM	P52480	KPYM_MOUSE	TRUE	100	0.677034	10.0024	10.2135	8.19631	11.469	9.78458	10.0665	10.2847
P52800	Ephrin-B2	P52800	EFNB2_MOUSE	TRUE	50	1.02347	9.94492	6.85372	6.93451	8.09286	7.33185	12.1299	10.8511
P53026	60S ribosomal protein L10a	P53026	RL10A_MOUSE	TRUE	100	0.518655	6.94362	4.54719	6.98937	7.76524	7.24214	7.1557	7.96205
P53395	Lipoamide acyltransferase component of branched-chain alpha-keto acid dehydrogenase complex, mitochondrial	P53395	ODB2_MOUSE	TRUE	83.3	0.415439	5.87571	4.84777	5.10789	5.29147	6.17687	6.60947	6.19284
P53810	Phosphatidylinositol transfer protein alpha isoform	P53810	PIPNA_MOUSE	TRUE	100	0.607993	6.51759	5.01398	5.59	6.45803	6.98163	7.67531	7.3866
P54227	Stathmin	P54227	STMN1_MOUSE	TRUE	100	0.868611	7.83036	7.66362	6.36721	9.63614	6.97249	8.22263	8.12007
P54285;Q8CC27;Q8R0S4;Q8R3Z5	Voltage-dependent L-type calcium channel subunit beta-3;Voltage-dependent L-type calcium channel subunit beta-2;Voltage-dependent L-type calcium channel subunit beta-4;Voltage-dependent L-type calcium channel subunit beta-1	P54285;Q8CC27;Q8R0S4;Q8R3Z5	CACB3_MOUSE;CACB2_MOUSE;CACB4_MOUSE;CACB1_MOUSE	TRUE	50	0.690848	6.6439	4.22932	5.61347	6.05907	5.11143	7.71179	7.10848
P54320	Elastin	P54320	ELN_MOUSE	TRUE	83.3	0.817176	8.35611	7.81347	5.69766	8.39309	6.877	8.73145	9.96553
P54728	UV excision repair protein RAD23 homolog B	P54728	RD23B_MOUSE	TRUE	16.7	NaN	7.36853	4.88495	5.41496	7.36853	5.11967	6.20403	6.50226
P54775	26S proteasome regulatory subunit 6B	P54775	PRS6B_MOUSE	TRUE	100	0.457695	4.76217	3.85669	4.3512	4.35523	5.65883	5.2316	5.1195
P54823	Probable ATP-dependent RNA helicase DDX6	P54823	DDX6_MOUSE	TRUE	66.7	0.459381	6.78098	5.37678	4.90773	7.32	4.39678	7.37211	7.05503
P55088	Aquaporin-4	P55088	AQP4_MOUSE	TRUE	50	0.389851	8.11115	4.31334	7.34877	6.48208	5.87068	8.54929	8.43539
P56135	ATP synthase subunit f, mitochondrial	P56135	ATPK_MOUSE	TRUE	100	0.782786	8.32971	8.57764	4.95182	10.174	8.05903	9.35928	8.85651
P56371	Ras-related protein Rab-4A	P56371	RAB4A_MOUSE	TRUE	66.7	0.63307	6.34738	4.6833	5.23201	5.20867	5.69938	7.24648	7.23501
P56376	Acylphosphatase-1	P56376	ACYP1_MOUSE	TRUE	50	0.322712	7.82472	8.30789	5.23981	7.39165	5.67973	6.59848	7.77463
P56383;P56384;Q9CR84	ATP synthase F(0) complex subunit C2, mitochondrial;ATP synthase F(0) complex subunit C3, mitochondrial;ATP synthase F(0) complex subunit C1, mitochondrial	P56383;P56384;Q9CR84	AT5G2_MOUSE;AT5G3_MOUSE;AT5G1_MOUSE	TRUE	50	1.08799	4.41874	3.7024	3.64006	3.93287	3.46194	5.01516	6.15421
P56399	Ubiquitin carboxyl-terminal hydrolase 5	P56399	UBP5_MOUSE	TRUE	100	0.64219	6.76048	5.4271	5.45084	7.06506	6.86058	7.85532	7.90401
P56480	ATP synthase subunit beta, mitochondrial	P56480	ATPB_MOUSE	TRUE	100	0.632976	10.504	10.6223	8.59582	11.8764	10.2089	10.7901	10.9305
P56564	Excitatory amino acid transporter 1	P56564	EAA1_MOUSE	TRUE	100	0.577825	7.05436	6.11222	5.24549	7.62598	7.3025	7.95057	8.08943
P56565	Protein S100-A1	P56565	S10A1_MOUSE	TRUE	100	0.596443	6.04685	4.51106	6.1147	5.29405	6.4714	6.61452	7.2754
P56695	Wolframin	P56695	WFS1_MOUSE	TRUE	16.7	NaN	7.08848	7.08848	4.54863	5.76818	5.75108	5.50483	5.83347
P57746	V-type proton ATPase subunit D	P57746	VATD_MOUSE	TRUE	100	0.519461	7.37918	7.33618	6.20843	8.41777	6.67496	7.90166	7.73607
P57776	Elongation factor 1-delta	P57776	EF1D_MOUSE	TRUE	50	1.14762	2.84057	2.62501	4.69799	3.28488	1.83941	1.9843	4.23383
P57780	Alpha-actinin-4	P57780	ACTN4_MOUSE	TRUE	50	0.464914	7.41237	5.76778	4.81464	5.63209	6.44497	7.87156	7.92059
P58252	Elongation factor 2	P58252	EF2_MOUSE	TRUE	100	0.338876	7.2658	6.62875	6.60287	7.6741	7.4315	7.86356	7.39401
P58281	Dynamin-like 120 kDa protein, mitochondrial	P58281	OPA1_MOUSE	TRUE	66.7	0.432842	5.40921	3.56884	4.77062	4.30193	5.60419	6.1018	5.62892
P58389	Serine/threonine-protein phosphatase 2A activator	P58389	PTPA_MOUSE	TRUE	66.7	0.804968	6.00666	4.8632	5.11568	4.73975	5.00358	6.46929	7.43809
P58802	TBC1 domain family member 10A	P58802	TB10A_MOUSE	TRUE	33.3	0.43728	6.82472	5.02668	5.35928	6.09877	5.78044	7.2859	6.36354
P59108	Copine-2	P59108	CPNE2_MOUSE	TRUE	66.7	0.491111	7.85806	6.63733	5.69888	6.74536	8.56681	8.45085	7.77724
P59279	Ras-related protein Rab-2B	P59279	RAB2B_MOUSE	TRUE	66.7	0.478929	7.94791	8.05017	5.80492	6.28959	6.86686	8.7722	8.10243
P59281	Rho GTPase-activating protein 39	P59281	RHG39_MOUSE	TRUE	33.3	0.234874	8.68454	6.08797	6.363	6.41136	5.79529	8.92639	8.4427
P59325	Eukaryotic translation initiation factor 5	P59325	IF5_MOUSE	TRUE	50	0.414966	6.89125	4.27357	4.56566	6.01581	6.09534	7.16577	7.41266
P59648	FXYD domain-containing ion transport regulator 7	P59648	FXYD7_MOUSE	TRUE	16.7	NaN	8.15592	5.19644	5.73396	6.25171	8.15592	6.51489	6.81206
P59999	Actin-related protein 2/3 complex subunit 4	P59999	ARPC4_MOUSE	TRUE	100	0.795984	7.73328	7.95162	4.97925	6.94133	8.12431	9.47912	8.92408
P60060	Protein transport protein Sec61 subunit gamma	P60060	SC61G_MOUSE	TRUE	33.3	0.507195	8.15398	7.6125	4.9523	5.81981	6.52918	8.69546	6.17374
P60202	Myelin proteolipid protein	P60202	MYPR_MOUSE	TRUE	100	0.814442	10.6675	9.68701	9.00036	12.1614	9.29836	11.7442	12.1138
P60469	Liprin-alpha-3	P60469	LIPA3_MOUSE	TRUE	83.3	0.835927	6.93217	5.97789	5.00357	6.64012	5.82012	8.5421	7.68061
P60487	Pyridoxal phosphate phosphatase	P60487	PLPP_MOUSE	TRUE	83.3	0.368098	7.18352	6.63101	5.09108	6.53314	7.33783	7.7156	7.70002
P60766	Cell division control protein 42 homolog	P60766	CDC42_MOUSE	TRUE	100	0.871572	9.06403	6.61713	9.5685	8.53018	8.26654	10.5428	10.8591
P60824	Cold-inducible RNA-binding protein	P60824	CIRBP_MOUSE	TRUE	50	0.437646	6.18372	4.34767	3.61419	5.51763	6.20677	6.82677	5.48302
P60879	Synaptosomal-associated protein 25	P60879	SNP25_MOUSE	TRUE	100	0.990748	11.3594	10.1959	9.77797	11.4991	10.7523	13.4077	12.5233
P61021	Ras-related protein Rab-5B	P61021	RAB5B_MOUSE	TRUE	100	0.761907	5.518	3.64407	4.82908	5.34703	5.50864	6.86908	6.91012
P61027	Ras-related protein Rab-10	P61027	RAB10_MOUSE	TRUE	100	0.828298	7.77865	4.81859	8.21117	6.34424	8.63864	8.9616	9.69764
P61089	Ubiquitin-conjugating enzyme E2 N	P61089	UBE2N_MOUSE	TRUE	100	0.513657	7.15963	7.83583	6.64127	5.28373	7.36811	7.73566	8.09319
P61148	Fibroblast growth factor 1	P61148	FGF1_MOUSE	TRUE	33.3	0.346662	5.81098	5.44998	4.3946	6.17197	4.04372	5.82963	5.54973
P61161	Actin-related protein 2	P61161	ARP2_MOUSE	TRUE	100	0.534029	7.22834	6.62766	6.07892	8.3127	7.02127	7.68335	7.64612
P61164	Alpha-centractin	P61164	ACTZ_MOUSE	TRUE	100	0.702332	6.53023	7.77338	4.20081	6.06151	6.72916	6.52959	7.88692
P61205;P84078	ADP-ribosylation factor 3;ADP-ribosylation factor 1	P61205;P84078	ARF3_MOUSE;ARF1_MOUSE	TRUE	100	0.64774	10.7855	10.1605	9.57836	12.1157	10.3223	11.4018	11.1343
P61222	ATP-binding cassette sub-family E member 1	P61222	ABCE1_MOUSE	TRUE	16.7	NaN	4.44213	4.0725	4.00263	4.23041	4.17547	5.47629	4.44213
P61226	Ras-related protein Rap-2b	P61226	RAP2B_MOUSE	TRUE	100	0.538841	7.11176	5.48318	6.83813	7.96183	6.62487	7.92187	7.84067
P61264	Syntaxin-1B	P61264	STX1B_MOUSE	TRUE	100	0.451404	8.50248	8.21869	7.25849	8.91967	8.25024	9.34285	9.02496
P61329	Fibroblast growth factor 12	P61329	FGF12_MOUSE	TRUE	66.7	0.296488	6.20739	3.63871	6.67307	4.86938	5.85828	5.825	6.47322
P61759	Prefoldin subunit 3	P61759	PFD3_MOUSE	TRUE	66.7	0.533009	5.27258	4.67135	4.14677	5.44949	5.20135	5.54067	6.20153
P61804	Dolichyl-diphosphooligosaccharide--protein glycosyltransferase subunit DAD1	P61804	DAD1_MOUSE	TRUE	16.7	NaN	9.7769	9.7769	6.10519	6.58637	7.26631	7.5983	7.32596
P61922	4-aminobutyrate aminotransferase, mitochondrial	P61922	GABT_MOUSE	TRUE	100	0.350053	6.76487	6.8698	5.67356	6.68984	6.74105	7.38189	7.23305
P61961	Ubiquitin-fold modifier 1	P61961	UFM1_MOUSE	TRUE	83.3	0.614273	6.97593	5.80278	4.64956	8.14206	6.44331	7.5675	6.92397
P61967	AP-1 complex subunit sigma-1A	P61967	AP1S1_MOUSE	TRUE	50	0.241141	6.4022	4.4797	5.04097	5.97157	4.73785	6.67247	6.56256
P61979	Heterogeneous nuclear ribonucleoprotein K	P61979	HNRPK_MOUSE	TRUE	100	0.510287	7.57976	6.75157	6.88237	7.76325	7.3364	8.60896	8.13601
P61982	14-3-3 protein gamma	P61982	1433G_MOUSE	TRUE	100	0.570983	9.69178	9.20283	8.30917	10.8169	9.3457	10.0918	10.3843
P62069	Ubiquitin carboxyl-terminal hydrolase 46	P62069	UBP46_MOUSE	TRUE	50	0.644367	3.9502	3.22398	3.05999	4.96433	3.48462	3.43334	4.93265
P62071	Ras-related protein R-Ras2	P62071	RRAS2_MOUSE	TRUE	83.3	0.362125	6.73246	4.05622	6.25897	6.20658	6.73989	7.04122	7.41564
P62073	Mitochondrial import inner membrane translocase subunit Tim10	P62073	TIM10_MOUSE	TRUE	50	0.219845	6.2186	4.01656	4.6306	5.85058	4.87285	6.50018	6.30503
P62075	Mitochondrial import inner membrane translocase subunit Tim13	P62075	TIM13_MOUSE	TRUE	66.7	1.15373	8.30299	7.84735	6.31166	10.4787	4.52234	5.2374	8.57432
P62082	40S ribosomal protein S7	P62082	RS7_MOUSE	TRUE	100	0.486367	6.77169	4.37482	7.20245	6.62433	7.2738	7.55103	7.60373
P62141	Serine/threonine-protein phosphatase PP1-beta catalytic subunit	P62141	PP1B_MOUSE	TRUE	83.3	0.567617	7.646	7.47762	5.35408	8.78395	6.88535	7.38822	7.69488
P62192	26S proteasome regulatory subunit 4	P62192	PRS4_MOUSE	TRUE	100	0.391916	5.11	3.97253	4.71163	5.32783	5.3887	5.40105	5.85825
P62196	26S proteasome regulatory subunit 8	P62196	PRS8_MOUSE	TRUE	50	0.637302	9.60167	4.69326	8.88916	5.11847	9.34242	6.10203	10.5734
P62259	14-3-3 protein epsilon	P62259	1433E_MOUSE	TRUE	100	0.623048	9.81306	9.71672	9.30207	11.136	8.59777	9.97083	10.155
P62267	40S ribosomal protein S23	P62267	RS23_MOUSE	TRUE	33.3	0.675637	7.42672	6.67643	4.5202	8.17701	5.80858	6.7667	5.71758
P62301	40S ribosomal protein S13	P62301	RS13_MOUSE	TRUE	100	0.567177	5.70303	3.80494	5.47192	6.09498	5.62006	6.87632	6.34995
P62305	Small nuclear ribonucleoprotein E	P62305	RUXE_MOUSE	TRUE	100	0.607982	8.19937	7.71724	8.1197	7.26689	7.63326	9.31628	9.14285
P62317	Small nuclear ribonucleoprotein Sm D2	P62317	SMD2_MOUSE	TRUE	50	0.491194	5.7209	3.19568	5.56215	4.947	5.13357	6.46697	5.68376
P62322	U6 snRNA-associated Sm-like protein LSm5	P62322	LSM5_MOUSE	TRUE	100	0.436087	4.70337	4.43048	3.46123	5.48565	4.49156	5.08811	5.26323
P62331	ADP-ribosylation factor 6	P62331	ARF6_MOUSE	TRUE	50	0.43041	8.14098	4.80756	5.64747	6.36845	7.33782	8.71197	8.37314
P62334	26S proteasome regulatory subunit 10B	P62334	PRS10_MOUSE	TRUE	83.3	0.833723	6.6585	4.73356	5.33563	7.71687	5.71061	6.82097	8.31052
P62484	Abl interactor 2	P62484	ABI2_MOUSE	TRUE	83.3	0.478835	7.40858	3.49194	7.60686	6.54172	6.79757	8.2979	7.79883
P62627	Dynein light chain roadblock-type 1	P62627	DLRB1_MOUSE	TRUE	100	1.13704	6.51787	7.0519	4.37308	8.9181	7.35912	5.93119	5.47381
P62631	Elongation factor 1-alpha 2	P62631	EF1A2_MOUSE	TRUE	100	0.41162	8.41215	8.22836	7.76434	9.22641	7.87111	8.4586	8.92405
P62702	40S ribosomal protein S4, X isoform	P62702	RS4X_MOUSE	TRUE	100	0.625543	7.20975	5.86089	6.37673	8.07349	6.6525	8.33603	7.95884
P62715;P63330	Serine/threonine-protein phosphatase 2A catalytic subunit beta isoform;Serine/threonine-protein phosphatase 2A catalytic subunit alpha isoform	P62715;P63330	PP2AB_MOUSE;PP2AA_MOUSE	TRUE	100	0.464147	6.8775	7.81941	5.47777	7.12674	6.48849	7.14326	7.20932
P62737;P63268	Actin, aortic smooth muscle;Actin, gamma-enteric smooth muscle	P62737;P63268	ACTA_MOUSE;ACTH_MOUSE	TRUE	100	0.518564	9.8962	9.85215	8.1429	11.0039	9.95224	10.1544	10.2716
P62743	AP-2 complex subunit sigma	P62743	AP2S1_MOUSE	TRUE	100	0.447202	7.01916	6.45616	5.87009	7.80756	6.94136	7.57648	7.46333
P62761	Visinin-like protein 1	P62761	VISL1_MOUSE	TRUE	100	0.847557	8.93127	8.34096	6.81438	10.2111	7.63089	10.7039	9.88642
P62806	Histone H4	P62806	H4_MOUSE	TRUE	100	0.748586	10.5834	10.8349	9.80939	12.1526	9.39926	10.6875	10.6165
P62812	Gamma-aminobutyric acid receptor subunit alpha-1	P62812	GBRA1_MOUSE	TRUE	83.3	0.99565	8.53059	4.76652	6.89646	7.03041	8.09048	10.4419	10.1937
P62814	V-type proton ATPase subunit B, brain isoform	P62814	VATB2_MOUSE	TRUE	100	0.430824	8.44093	7.80156	7.71912	8.23437	8.58252	9.16131	9.14671
P62821	Ras-related protein Rab-1A	P62821	RAB1A_MOUSE	TRUE	100	0.569209	8.69472	7.82848	7.25402	9.63735	8.52597	9.59203	9.33047
P62823	Ras-related protein Rab-3C	P62823	RAB3C_MOUSE	TRUE	100	0.662495	8.7954	7.69275	7.66752	9.90116	8.22437	9.94098	9.34561
P62827	GTP-binding nuclear protein Ran	P62827	RAN_MOUSE	TRUE	100	0.698351	8.47243	6.24588	8.25468	9.66254	7.44414	9.67392	9.55342
P62830	60S ribosomal protein L23	P62830	RL23_MOUSE	TRUE	66.7	0.295018	6.76713	6.46812	4.81791	6.48157	5.3199	7.31436	6.80449
P62835;Q99JI6	Ras-related protein Rap-1A;Ras-related protein Rap-1b	P62835;Q99JI6	RAP1A_MOUSE;RAP1B_MOUSE	TRUE	100	0.511771	7.32516	4.59355	7.65103	7.3649	7.836	8.24645	8.25901
P62849	40S ribosomal protein S24	P62849	RS24_MOUSE	TRUE	100	0.397596	6.78438	7.47765	5.79949	7.28954	6.50314	6.48017	7.1563
P62855	40S ribosomal protein S26	P62855	RS26_MOUSE	TRUE	66.7	0.984245	8.44371	7.61943	7.19822	10.2179	4.85337	8.7393	5.74983
P62858	40S ribosomal protein S28	P62858	RS28_MOUSE	TRUE	66.7	0.294295	7.93946	7.6278	3.32503	8.50091	4.60316	7.84397	7.78515
P62878	E3 ubiquitin-protein ligase RBX1	P62878	RBX1_MOUSE	TRUE	83.3	0.564052	6.49745	4.62123	6.31064	4.51639	6.7384	7.43018	7.38679
P62881	Guanine nucleotide-binding protein subunit beta-5	P62881	GNB5_MOUSE	TRUE	16.7	NaN	15.3739	15.3739	8.7736	10.4833	9.87164	9.64602	9.95512
P62897	Cytochrome c, somatic	P62897	CYC_MOUSE	TRUE	83.3	0.455494	6.49523	3.94366	5.57449	6.16891	6.38835	7.05343	7.29097
P62900	60S ribosomal protein L31	P62900	RL31_MOUSE	TRUE	100	0.684755	7.40184	6.88805	6.32401	8.71241	6.08728	8.36696	8.03235
P62908	40S ribosomal protein S3	P62908	RS3_MOUSE	TRUE	100	0.511052	7.57309	8.23698	6.90768	6.46713	7.21186	8.46547	8.1494
P62918	60S ribosomal protein L8	P62918	RL8_MOUSE	TRUE	83.3	0.671398	8.68426	8.34442	6.77027	10.0269	4.01227	9.29035	8.98934
P62962	Profilin-1	P62962	PROF1_MOUSE	TRUE	100	0.524408	8.69383	8.91472	7.58627	9.76973	8.00957	9.18238	8.70034
P63001	Ras-related C3 botulinum toxin substrate 1	P63001	RAC1_MOUSE	TRUE	100	0.367994	7.7145	7.65251	7.02763	7.34309	7.71876	8.48872	8.0563
P63011	Ras-related protein Rab-3A	P63011	RAB3A_MOUSE	TRUE	100	0.436132	10.4521	10.223	9.27268	11.1194	10.1465	11.1808	10.7701
P63017	Heat shock cognate 71 kDa protein	P63017	HSP7C_MOUSE	TRUE	100	0.492533	9.98515	9.58343	8.73623	11.013	9.99499	10.3574	10.2258
P63024	Vesicle-associated membrane protein 3	P63024	VAMP3_MOUSE	TRUE	100	0.690746	8.64078	8.42991	7.76644	10.0853	7.50039	9.08127	8.98135
P63028	Translationally-controlled tumor protein	P63028	TCTP_MOUSE	TRUE	100	0.67025	5.21377	3.91306	4.86859	4.50995	5.24527	6.32933	6.41643
P63038	60 kDa heat shock protein, mitochondrial	P63038	CH60_MOUSE	TRUE	100	0.667935	7.5831	5.11211	8.00699	7.07266	9.05996	8.24821	7.99869
P63040	Complexin-1	P63040	CPLX1_MOUSE	TRUE	100	0.820757	10.2762	9.2763	9.35659	9.78562	9.83628	11.645	11.7576
P63044	Vesicle-associated membrane protein 2	P63044	VAMP2_MOUSE	TRUE	100	0.593434	10.3078	10.2298	9.35087	11.5145	9.53964	10.9685	10.2433
P63046	Sulfotransferase 4A1	P63046	ST4A1_MOUSE	TRUE	100	0.716853	6.31359	5.18918	4.14623	6.19354	7.29448	7.30838	7.74973
P63054	Calmodulin regulator protein PCP4	P63054	PCP4_MOUSE	TRUE	83.3	0.492833	8.7501	9.35091	5.33526	8.24954	7.38264	9.49919	9.2682
P63082	V-type proton ATPase 16 kDa proteolipid subunit	P63082	VATL_MOUSE	TRUE	83.3	0.528748	5.88397	3.68293	5.00508	5.64545	6.30406	6.90434	5.56092
P63085	Mitogen-activated protein kinase 1	P63085	MK01_MOUSE	TRUE	100	0.567567	8.3331	7.08896	7.10826	8.59399	8.63657	9.32334	9.24748
P63101	14-3-3 protein zeta/delta	P63101	1433Z_MOUSE	TRUE	100	0.252729	9.8287	9.73124	9.10374	10.3076	9.87813	10.0414	9.91007
P63137	Gamma-aminobutyric acid receptor subunit beta-2	P63137	GBRB2_MOUSE	TRUE	100	1.22958	7.64582	6.43965	3.91778	7.85041	7.46383	10.5446	9.65862
P63141	Potassium voltage-gated channel subfamily A member 2	P63141	KCNA2_MOUSE	TRUE	66.7	0.960593	9.67771	8.17225	6.75778	7.34593	8.11928	11.5095	10.9098
P63213	Guanine nucleotide-binding protein G(I)/G(S)/G(O) subunit gamma-2	P63213	GBG2_MOUSE	TRUE	100	0.668228	9.62478	9.84334	8.65408	11.025	8.77976	10.0412	9.40528
P63242	Eukaryotic translation initiation factor 5A-1	P63242	IF5A1_MOUSE	TRUE	100	0.417238	5.18867	4.72558	4.28519	5.29904	5.06865	5.84617	5.90742
P63248	cAMP-dependent protein kinase inhibitor alpha	P63248	IPKA_MOUSE	TRUE	16.7	NaN	5.77792	5.77792	4.70148	5.55368	4.16881	4.76307	5.84146
P63250	G protein-activated inward rectifier potassium channel 1	P63250	KCNJ3_MOUSE	TRUE	50	0.687521	8.93639	NaN	5.91192	6.64028	7.20863	9.63136	9.96919
P63318	Protein kinase C gamma type	P63318	KPCG_MOUSE	TRUE	100	0.807706	5.60472	3.98709	4.67115	6.0511	5.01796	7.25638	6.64462
P63321;Q9JIW9	Ras-related protein Ral-A;Ras-related protein Ral-B	P63321;Q9JIW9	RALA_MOUSE;RALB_MOUSE	TRUE	83.3	1.02393	7.25135	4.92549	5.84962	7.20049	5.78438	9.38862	8.89254
P63325	40S ribosomal protein S10	P63325	RS10_MOUSE	TRUE	100	0.557239	6.92548	4.4392	7.67211	7.08785	6.85876	7.39271	8.10222
P63328	Serine/threonine-protein phosphatase 2B catalytic subunit alpha isoform	P63328	PP2BA_MOUSE	TRUE	100	0.636781	10.8188	10.5199	9.62094	12.1798	10.6716	10.9293	10.9913
P67778	Prohibitin	P67778	PHB_MOUSE	TRUE	100	0.466614	6.80244	5.79072	6.05236	7.20697	6.96031	7.73446	7.06979
P68181	cAMP-dependent protein kinase catalytic subunit beta	P68181	KAPCB_MOUSE	TRUE	100	0.733974	7.18099	5.40036	6.18568	7.09366	7.55109	8.17166	8.68349
P68254	14-3-3 protein theta	P68254	1433T_MOUSE	TRUE	100	0.675843	8.69455	8.0115	7.36577	8.70683	8.4018	9.68492	9.99647
P68372	Tubulin beta-4B chain	P68372	TBB4B_MOUSE	TRUE	100	0.395778	12.1191	12.0559	10.691	12.6759	12.0303	12.5377	12.7236
P68404	Protein kinase C beta type	P68404	KPCB_MOUSE	TRUE	100	0.766102	7.80751	6.11615	5.06678	8.29074	8.66243	9.40487	9.30406
P68510	14-3-3 protein eta	P68510	1433F_MOUSE	TRUE	100	0.516494	7.08266	7.01771	5.562	8.18544	7.02542	7.26324	7.44213
P70168	Importin subunit beta-1	P70168	IMB1_MOUSE	TRUE	100	0.593764	5.94508	4.65317	4.90705	5.80695	6.63889	6.58092	7.0835
P70195	Proteasome subunit beta type-7	P70195	PSB7_MOUSE	TRUE	83.3	0.383801	6.82219	6.0236	6.03755	6.96158	6.40749	7.48966	7.21466
P70206	Plexin-A1	P70206	PLXA1_MOUSE	TRUE	66.7	0.955279	7.25328	5.5634	5.46545	6.3218	6.29452	9.06467	8.18848
P70211	Netrin receptor DCC	P70211	DCC_MOUSE	TRUE	33.3	0.0979925	5.98123	4.71476	4.67735	5.74882	4.37291	6.08135	5.8811
P70295	Ancient ubiquitous protein 1	P70295	AUP1_MOUSE	TRUE	83.3	0.566679	9.91877	10.0024	9.9153	11.0491	9.22807	9.39897	5.41021
P70296	Phosphatidylethanolamine-binding protein 1	P70296	PEBP1_MOUSE	TRUE	100	0.563374	9.25315	9.79278	7.85237	10.4178	8.65261	9.3097	9.49358
P70302	Stromal interaction molecule 1	P70302	STIM1_MOUSE	TRUE	100	1.30014	6.91284	3.56717	5.8276	5.14936	7.43451	10.0847	9.41366
P70333	Heterogeneous nuclear ribonucleoprotein H2	P70333	HNRH2_MOUSE	TRUE	83.3	0.472946	6.2946	4.1661	3.77945	7.04195	6.58161	6.86318	6.82013
P70414	Sodium/calcium exchanger 1	P70414	NAC1_MOUSE	TRUE	83.3	1.16267	7.47585	5.43546	4.95081	6.09798	6.40994	9.95344	9.48246
P70441	Na(+)/H(+) exchange regulatory cofactor NHE-RF1	P70441	NHRF1_MOUSE	TRUE	33.3	0.494245	9.46749	6.25163	6.76592	6.65715	8.94112	9.99387	7.38178
P70698	CTP synthase 1	P70698	PYRG1_MOUSE	TRUE	16.7	NaN	2.10589	1.9112	2.36701	4.03903	2.10589	3.7134	3.54526
P70699	Lysosomal alpha-glucosidase	P70699	LYAG_MOUSE	TRUE	66.7	0.317749	6.37274	3.4643	6.13508	4.82916	6.00674	6.38591	6.96321
P70704	Phospholipid-transporting ATPase IA	P70704	AT8A1_MOUSE	TRUE	100	0.830232	6.413	6.00585	4.33275	5.4112	6.84132	8.04039	7.84648
P80313	T-complex protein 1 subunit eta	P80313	TCPH_MOUSE	TRUE	100	0.458073	5.6721	4.50772	5.02576	6.00582	5.68982	6.37485	6.42866
P80314	T-complex protein 1 subunit beta	P80314	TCPB_MOUSE	TRUE	100	0.656195	6.40388	5.56375	4.61188	6.41804	6.73406	7.67439	7.42119
P80315	T-complex protein 1 subunit delta	P80315	TCPD_MOUSE	TRUE	66.7	0.49989	5.8109	4.41136	4.60374	5.1762	6.05463	6.14621	6.63142
P80316	T-complex protein 1 subunit epsilon	P80316	TCPE_MOUSE	TRUE	100	0.518665	5.93263	5.18614	4.83111	5.65088	6.4301	6.85606	6.64147
P80317	T-complex protein 1 subunit zeta	P80317	TCPZ_MOUSE	TRUE	83.3	0.502074	4.5451	3.24181	3.28444	4.95628	4.5122	4.50858	5.50663
P80318	T-complex protein 1 subunit gamma	P80318	TCPG_MOUSE	TRUE	16.7	NaN	7.41216	7.41216	5.2493	5.46125	5.01143	6.31246	6.4751
P83510	Traf2 and NCK-interacting protein kinase	P83510	TNIK_MOUSE	TRUE	50	0.0840411	6.87238	5.07657	4.55153	5.26541	6.73063	6.92466	6.96186
P84075	Neuron-specific calcium-binding protein hippocalcin	P84075	HPCA_MOUSE	TRUE	100	0.613009	8.02976	7.64803	6.21266	9.22512	7.5912	8.82416	8.67739
P84084	ADP-ribosylation factor 5	P84084	ARF5_MOUSE	TRUE	50	0.22966	6.74581	4.1628	6.33018	5.53562	6.94061	6.96664	5.3126
P84091	AP-2 complex subunit mu	P84091	AP2M1_MOUSE	TRUE	100	0.749131	9.01291	8.34543	7.13678	9.50108	8.45999	10.5093	10.1249
P84104;Q8BL97	Serine/arginine-rich splicing factor 3;Serine/arginine-rich splicing factor 7	P84104;Q8BL97	SRSF3_MOUSE;SRSF7_MOUSE	TRUE	83.3	0.654677	6.28338	5.94987	5.61819	7.56444	5.71838	5.00443	6.56605
P84309	Adenylate cyclase type 5	P84309	ADCY5_MOUSE	TRUE	66.7	0.777296	8.24367	5.64724	6.96788	7.17583	7.25862	9.56056	9.18764
P97315	Cysteine and glycine-rich protein 1	P97315	CSRP1_MOUSE	TRUE	83.3	0.370152	8.6733	7.75386	4.42269	9.24373	8.85614	9.13035	8.38239
P97351	40S ribosomal protein S3a	P97351	RS3A_MOUSE	TRUE	100	0.56036	7.50867	6.1284	7.01148	8.36663	6.9309	8.39946	8.21514
P97371	Proteasome activator complex subunit 1	P97371	PSME1_MOUSE	TRUE	33.3	0.314666	4.66953	3.06047	4.43926	4.96068	4.34306	4.71502	4.99599
P97390	Vacuolar protein sorting-associated protein 45	P97390	VPS45_MOUSE	TRUE	66.7	0.422953	5.71885	4.56561	5.37104	4.75874	5.07073	6.43345	6.00019
P97427	Dihydropyrimidinase-related protein 1	P97427	DPYL1_MOUSE	TRUE	100	0.593668	10.0692	10.6685	7.87697	11.3135	9.6628	10.1867	10.7069
P97441	Zinc transporter 3	P97441	ZNT3_MOUSE	TRUE	100	0.971836	8.65817	7.16011	7.43498	7.45073	9.09781	10.6556	10.1498
P97450	ATP synthase-coupling factor 6, mitochondrial	P97450	ATP5J_MOUSE	TRUE	100	0.506594	7.66056	6.5718	7.94872	8.50358	8.14714	6.41117	8.38094
P97461	40S ribosomal protein S5	P97461	RS5_MOUSE	TRUE	100	0.405767	7.24643	6.93057	6.26116	7.67398	6.89965	7.88351	7.82974
P97490	Adenylate cyclase type 8	P97490	ADCY8_MOUSE	TRUE	66.7	0.341162	4.60197	4.25861	3.88379	4.48216	4.08512	5.11257	4.95159
P97793	ALK tyrosine kinase receptor	P97793	ALK_MOUSE	TRUE	33.3	0.142245	8.87018	5.96387	5.62724	6.54	6.88944	9.01578	8.72458
P97797	Tyrosine-protein phosphatase non-receptor type substrate 1	P97797	SHPS1_MOUSE	TRUE	100	0.998693	9.05109	7.04566	7.86677	9.65155	8.13844	11.1843	10.4199
P97798	Neogenin	P97798	NEO1_MOUSE	TRUE	50	0.839932	6.94598	4.64686	5.05202	6.1232	5.83167	8.25838	6.74789
P97807	Fumarate hydratase, mitochondrial	P97807	FUMH_MOUSE	TRUE	100	0.47372	7.39213	7.04212	6.67855	6.68307	7.7749	7.8454	8.32876
P97927	Laminin subunit alpha-4	P97927	LAMA4_MOUSE	TRUE	66.7	0.908638	6.46705	5.11238	5.13849	6.32225	8.09766	6.15905	6.3359
P98203	Armadillo repeat protein deleted in velo-cardio-facial syndrome homolog	P98203	ARVC_MOUSE	TRUE	16.7	NaN	8.70889	5.85134	6.41709	6.5361	6.09353	8.70889	7.46059
P99026	Proteasome subunit beta type-4	P99026	PSB4_MOUSE	TRUE	83.3	0.473976	5.4679	3.53325	4.05313	5.54589	5.98008	6.17168	6.10859
P99029	Peroxiredoxin-5, mitochondrial	P99029	PRDX5_MOUSE	TRUE	100	0.401894	9.14075	9.14492	8.10896	9.99969	8.97966	9.30405	9.30724
Q00612	Glucose-6-phosphate 1-dehydrogenase X	Q00612	G6PD1_MOUSE	TRUE	33.3	0.00473948	5.16955	3.44185	3.95129	4.86564	5.17439	5.16472	5.0638
Q01065	Calcium/calmodulin-dependent 3',5'-cyclic nucleotide phosphodiesterase 1B	Q01065	PDE1B_MOUSE	TRUE	83.3	0.8407	5.87963	5.12499	4.87184	5.42355	4.94652	6.407	7.49607
Q01097	Glutamate receptor ionotropic, NMDA 2B	Q01097	NMDE2_MOUSE	TRUE	83.3	0.944222	6.87174	4.65804	5.81705	5.31499	6.65657	8.73306	7.83701
Q01149	Collagen alpha-2(I) chain	Q01149	CO1A2_MOUSE	TRUE	83.3	1.0675	8.12164	10.2449	6.357	6.99392	7.24482	7.73878	9.02271
Q01405	Protein transport protein Sec23A	Q01405	SC23A_MOUSE	TRUE	33.3	0.581639	4.59861	3.56571	4.07399	5.00478	3.96793	4.6643	5.22929
Q01853	Transitional endoplasmic reticulum ATPase	Q01853	TERA_MOUSE	TRUE	100	0.431329	7.94997	7.90976	6.53296	8.74568	7.7184	8.39944	8.3936
Q02053	Ubiquitin-like modifier-activating enzyme 1	Q02053	UBA1_MOUSE	TRUE	100	0.56968	6.8257	5.38379	5.51778	7.46275	7.0937	7.74376	7.75241
Q02248	Catenin beta-1	Q02248	CTNB1_MOUSE	TRUE	100	0.336007	5.50158	5.58404	4.67873	5.58195	5.28561	5.66474	6.21443
Q02257	Junction plakoglobin	Q02257	PLAK_MOUSE	TRUE	33.3	0.281491	4.50034	3.04994	4.43339	4.88895	4.79138	4.46453	4.20929
Q02357	Ankyrin-1	Q02357	ANK1_MOUSE	TRUE	16.7	NaN	5.91317	4.00053	3.83557	5.40653	5.0577	5.15022	5.91317
Q03137	Ephrin type-A receptor 4	Q03137	EPHA4_MOUSE	TRUE	50	0.636463	6.6468	4.1269	4.57335	5.76608	5.84545	7.61709	6.47786
Q03265	ATP synthase subunit alpha, mitochondrial	Q03265	ATPA_MOUSE	TRUE	100	0.44373	10.7921	10.9639	9.40045	10.31	11.1161	11.4063	11.5556
Q03719	Potassium voltage-gated channel subfamily D member 1	Q03719	KCND1_MOUSE	TRUE	50	0.912873	8.91264	6.25702	6.30151	5.91549	7.48594	10.8326	9.98985
Q04447	Creatine kinase B-type	Q04447	KCRB_MOUSE	TRUE	100	0.452961	11.0209	11.524	9.15868	11.7031	10.6925	11.3569	11.6904
Q04690	Neurofibromin	Q04690	NF1_MOUSE	TRUE	33.3	0.0739587	5.60467	4.45835	4.37152	4.83889	4.82189	5.52915	5.68018
Q04736	Tyrosine-protein kinase Yes	Q04736	YES_MOUSE	TRUE	33.3	0.209086	9.6988	6.6677	5.68719	6.89131	6.91725	9.91368	9.48393
Q05512;Q8VHJ5	Serine/threonine-protein kinase MARK2;Serine/threonine-protein kinase MARK1	Q05512;Q8VHJ5	MARK2_MOUSE;MARK1_MOUSE	TRUE	33.3	0.644962	7.06859	4.24003	5.22484	5.99982	6.35832	5.65622	7.77886
Q05793	Basement membrane-specific heparan sulfate proteoglycan core protein	Q05793	PGBM_MOUSE	TRUE	100	0.476738	6.03925	5.93093	4.71319	6.3969	7.04037	5.89536	6.25875
Q05920	Pyruvate carboxylase, mitochondrial	Q05920	PYC_MOUSE	TRUE	100	0.570969	15.1007	14.3514	14.6957	16.3356	15.1508	14.8771	15.1937
Q06138	Calcium-binding protein 39	Q06138	CAB39_MOUSE	TRUE	83.3	0.707588	5.94253	3.11635	5.36707	4.70499	7.06814	6.79707	7.36403
Q06185	ATP synthase subunit e, mitochondrial	Q06185	ATP5I_MOUSE	TRUE	100	0.634371	8.51911	8.69743	7.58005	9.86155	7.73961	8.80193	8.4341
Q06890	Clusterin	Q06890	CLUS_MOUSE	TRUE	33.3	0.941558	10.1409	8.98223	6.08671	11.2996	7.27776	8.19516	7.14647
Q08331	Calretinin	Q08331	CALB2_MOUSE	TRUE	100	0.751774	6.7304	5.88803	5.42744	7.41116	6.40661	6.96131	8.28787
Q08460	Calcium-activated potassium channel subunit alpha-1	Q08460	KCMA1_MOUSE	TRUE	100	1.34674	7.83539	5.85203	6.52583	6.89701	6.27593	10.8765	10.5851
Q08642	Protein-arginine deiminase type-2	Q08642	PADI2_MOUSE	TRUE	16.7	NaN	5.47575	3.4226	3.82837	5.01258	5.02884	4.74851	5.47575
Q0KL02	Triple functional domain protein	Q0KL02	TRIO_MOUSE	TRUE	66.7	0.420121	5.96324	4.43629	4.56555	5.75864	5.27079	6.70093	6.1226
Q0VBD0	Integrin beta-8	Q0VBD0	ITB8_MOUSE	TRUE	66.7	1.14797	8.13949	5.05646	5.59038	5.94313	7.2002	10.426	8.98861
Q0VF55	Calcium-transporting ATPase	Q0VF55	Q0VF55_MOUSE	TRUE	100	1.13043	8.3155	6.91297	6.6542	7.52896	8.00312	10.6436	10.1502
Q11011	Puromycin-sensitive aminopeptidase	Q11011	PSA_MOUSE	TRUE	83.3	0.460825	7.42532	6.80162	4.69074	8.24682	6.8227	7.96694	7.28852
Q148V7	RAB11-binding protein RELCH	Q148V7	RELCH_MOUSE	TRUE	83.3	0.573647	5.28539	4.71046	4.245	4.87228	5.26901	5.83628	6.3662
Q14BI2	Metabotropic glutamate receptor 2	Q14BI2	GRM2_MOUSE	TRUE	83.3	0.788822	5.82101	4.049	4.91274	4.34564	5.65547	7.27888	6.91231
Q2M3X8	Phosphatase and actin regulator 1	Q2M3X8	PHAR1_MOUSE	TRUE	66.7	1.02851	9.21293	8.10038	6.03759	6.3508	6.79333	11.3404	10.6176
Q2NL51	Glycogen synthase kinase-3 alpha	Q2NL51	GSK3A_MOUSE	TRUE	16.7	NaN	6.9916	4.67821	4.5439	5.68198	5.74179	6.9916	5.82167
Q2PFD7	PH and SEC7 domain-containing protein 3	Q2PFD7	PSD3_MOUSE	TRUE	66.7	1.09891	9.70354	7.46406	6.73506	7.63446	8.40585	11.9805	10.9638
Q3TC72	Fumarylacetoacetate hydrolase domain-containing protein 2A	Q3TC72	FAHD2_MOUSE	TRUE	50	0.597764	8.31892	7.04959	5.58358	8.73303	6.05645	6.9209	9.17414
Q3TCH7	Cullin-4A	Q3TCH7	CUL4A_MOUSE	TRUE	50	0.0669436	4.90577	3.83504	4.40356	4.48341	5.01411	4.86676	4.83643
Q3TDK6	Protein rogdi homolog	Q3TDK6	ROGDI_MOUSE	TRUE	100	0.690018	5.81883	3.92752	3.70789	6.42045	6.70141	6.93561	7.22007
Q3TDN0	Protein dispatched homolog 1	Q3TDN0	DISP1_MOUSE	TRUE	50	0.388195	8.42888	8.33594	7.93517	9.01554	5.40566	5.94035	5.41243
Q3TDN2	FAS-associated factor 2	Q3TDN2	FAF2_MOUSE	TRUE	16.7	NaN	4.84125	3.48914	3.32783	4.84738	4.54708	4.59003	4.84125
Q3TEA8	Heterochromatin protein 1-binding protein 3	Q3TEA8	HP1B3_MOUSE	TRUE	100	0.619732	6.58336	6.65518	4.93764	7.84615	5.87726	7.34011	6.84383
Q3THK7	GMP synthase [glutamine-hydrolyzing]	Q3THK7	GUAA_MOUSE	TRUE	66.7	0.632947	5.88992	4.55226	4.08414	4.79232	6.59884	5.89247	6.98422
Q3THS6	S-adenosylmethionine synthase isoform type-2	Q3THS6	METK2_MOUSE	TRUE	83.3	0.569544	7.76832	7.98435	8.04705	8.87461	6.99128	6.94431	5.1683
Q3TMH2	Secernin-3	Q3TMH2	SCRN3_MOUSE	TRUE	50	0.306454	6.68924	4.64164	4.84724	5.61868	6.18972	6.76636	7.11163
Q3TXS7	26S proteasome non-ATPase regulatory subunit 1	Q3TXS7	PSMD1_MOUSE	TRUE	100	0.304974	5.42491	5.16721	4.50068	5.94038	5.64724	5.72198	5.57196
Q3TXX4	Vesicular glutamate transporter 1	Q3TXX4	VGLU1_MOUSE	TRUE	66.7	0.403324	7.7708	8.48623	4.014	5.05261	7.0487	7.75078	7.7975
Q3TY60	Protein FAM131B	Q3TY60	F131B_MOUSE	TRUE	66.7	0.954961	6.65801	5.19437	5.66755	5.73376	5.63824	8.42633	7.37311
Q3U0V1	Far upstream element-binding protein 2	Q3U0V1	FUBP2_MOUSE	TRUE	16.7	NaN	4.29828	4.29828	2.9766	4.63825	4.2038	4.38376	4.2998
Q3U1J4	DNA damage-binding protein 1	Q3U1J4	DDB1_MOUSE	TRUE	50	0.169312	5.75014	4.58583	3.62063	4.81216	5.8063	5.47457	5.96955
Q3U2V3	8-oxo-dGDP phosphatase NUDT18	Q3U2V3	NUD18_MOUSE	TRUE	50	0.262209	3.14899	3.67016	2.69102	3.87573	3.15841	2.76092	3.52765
Q3UGR5	Haloacid dehalogenase-like hydrolase domain-containing protein 2	Q3UGR5	HDHD2_MOUSE	TRUE	50	0.307239	7.58651	4.75243	4.58378	5.738	7.50585	7.20096	8.05273
Q3UH60	Disco-interacting protein 2 homolog B	Q3UH60	DIP2B_MOUSE	TRUE	66.7	0.231512	6.59859	3.68909	3.56578	6.64034	6.18374	7.00404	6.56623
Q3UH66	Serine/threonine-protein kinase WNK2	Q3UH66	WNK2_MOUSE	TRUE	33.3	0.226889	7.09885	5.38519	5.61292	5.62597	5.24066	7.33233	6.86538
Q3UHD1	Adhesion G protein-coupled receptor B1	Q3UHD1	AGRB1_MOUSE	TRUE	83.3	1.25069	6.64337	4.13242	5.30764	5.16688	5.35176	9.26053	8.13007
Q3UHD9	Arf-GAP with GTPase, ANK repeat and PH domain-containing protein 2	Q3UHD9	AGAP2_MOUSE	TRUE	66.7	1.08048	8.80709	6.83726	7.19847	7.87683	7.00796	11.0836	10.2996
Q3UHJ0	AP2-associated protein kinase 1	Q3UHJ0	AAK1_MOUSE	TRUE	100	0.687987	7.22121	6.66156	5.71137	7.79557	6.54221	8.61104	8.00552
Q3UHK6	Teneurin-4	Q3UHK6	TEN4_MOUSE	TRUE	83.3	0.997466	6.98757	4.73989	4.61402	6.22548	6.34536	8.9351	8.69202
Q3UHL1	CaM kinase-like vesicle-associated protein	Q3UHL1	CAMKV_MOUSE	TRUE	100	0.823197	7.88391	6.12917	7.29941	6.65803	8.49437	9.20186	9.52061
Q3UIU2	NADH dehydrogenase [ubiquinone] 1 beta subcomplex subunit 6	Q3UIU2	NDUB6_MOUSE	TRUE	100	0.531712	8.05414	6.84927	7.53705	8.80299	7.55526	8.98588	8.59439
Q3UMR5	Calcium uniporter protein, mitochondrial	Q3UMR5	MCU_MOUSE	TRUE	83.3	0.661081	6.09526	4.19131	5.152	5.34072	5.70322	7.10823	7.17215
Q3UMU9;Q9JMG7	Hepatoma-derived growth factor-related protein 2;Hepatoma-derived growth factor-related protein 3	Q3UMU9;Q9JMG7	HDGR2_MOUSE;HDGR3_MOUSE	TRUE	50	0.285076	5.75711	3.87411	5.64975	4.75924	5.42619	6.19539	5.01553
Q3UNH4	G protein-regulated inducer of neurite outgrowth 1	Q3UNH4	GRIN1_MOUSE	TRUE	83.3	1.09836	6.90529	4.34016	6.12467	5.95693	6.04168	9.22108	8.79886
Q3UTH8	Rho guanine nucleotide exchange factor 9	Q3UTH8	ARHG9_MOUSE	TRUE	50	0.738307	8.33117	5.94569	6.21486	6.31028	6.75349	9.50929	8.73073
Q3UTJ2	Sorbin and SH3 domain-containing protein 2	Q3UTJ2	SRBS2_MOUSE	TRUE	83.3	0.678258	6.68011	4.31379	6.37549	4.19815	7.42664	8.06835	7.21625
Q3UTQ8	Cyclin-dependent kinase-like 5	Q3UTQ8	CDKL5_MOUSE	TRUE	66.7	0.731357	7.3847	4.79071	5.53071	5.27131	7.35403	8.75405	8.15942
Q3UUG6	TBC1 domain family member 24	Q3UUG6	TBC24_MOUSE	TRUE	66.7	0.84833	7.64419	5.82494	6.16332	7.32334	6.875	9.18373	8.69311
Q3UUJ4	STE20-related kinase adapter protein alpha	Q3UUJ4	STRAA_MOUSE	TRUE	50	0.560082	7.88322	5.53353	5.48028	6.81013	6.6343	8.59369	8.42168
Q3UVL4	Vacuolar protein sorting-associated protein 51 homolog	Q3UVL4	VPS51_MOUSE	TRUE	50	0.460251	4.1596	3.66067	3.53799	4.51177	3.5696	4.05422	4.85498
Q3UVX5	Metabotropic glutamate receptor 5	Q3UVX5	GRM5_MOUSE	TRUE	66.7	1.09649	8.26559	5.25116	5.88655	6.36411	7.37088	10.4988	9.30618
Q3V0I2	Proline-rich protein 7	Q3V0I2	PRR7_MOUSE	TRUE	33.3	0.239574	8.24024	6.08343	5.12982	5.95385	6.3386	8.48701	7.99346
Q3V129	Serine/threonine-protein kinase ULK4	Q3V129	ULK4_MOUSE	TRUE	16.7	NaN	7.58535	5.25292	5.17727	5.48835	7.58535	6.56682	6.85637
Q4KML4	Costars family protein ABRACL	Q4KML4	ABRAL_MOUSE	TRUE	83.3	0.48997	4.99822	2.82001	4.73106	3.93701	5.70519	4.82458	5.79327
Q4KMM3	Oxidation resistance protein 1	Q4KMM3	OXR1_MOUSE	TRUE	83.3	0.296019	6.37345	7.0163	4.71769	6.14486	6.10279	6.38467	6.21865
Q4KUS2	Protein unc-13 homolog A	Q4KUS2	UN13A_MOUSE	TRUE	100	1.04911	7.20443	5.46459	6.04575	6.91377	6.77207	9.35923	8.67115
Q501J6	Probable ATP-dependent RNA helicase DDX17	Q501J6	DDX17_MOUSE	TRUE	66.7	0.505395	8.59776	7.64252	5.78483	7.1176	8.56442	8.69077	9.49333
Q505F5	Leucine-rich repeat-containing protein 47	Q505F5	LRC47_MOUSE	TRUE	66.7	0.500848	6.22442	3.93023	4.62466	5.21545	6.55723	6.96806	6.74772
Q52KI8	Serine/arginine repetitive matrix protein 1	Q52KI8	SRRM1_MOUSE	TRUE	83.3	0.45062	5.15862	5.131	4.90881	4.05004	4.83416	6.09483	4.82428
Q56A07	Sodium channel subunit beta-2	Q56A07	SCN2B_MOUSE	TRUE	50	0.558532	10.0926	4.57834	5.93487	9.20867	5.62298	10.9279	10.1411
Q5DQR4	Syntaxin-binding protein 5-like	Q5DQR4	STB5L_MOUSE	TRUE	100	0.856131	5.14592	3.08917	3.45597	5.36204	5.41063	6.67268	6.88504
Q5DTL9	Sodium-driven chloride bicarbonate exchanger	Q5DTL9	S4A10_MOUSE	TRUE	100	1.41904	8.42641	5.10821	7.1664	6.56121	8.70584	11.9663	11.0505
Q5DTT2	PH and SEC7 domain-containing protein 1	Q5DTT2	PSD1_MOUSE	TRUE	83.3	1.06231	7.44227	5.3	5.65602	6.13423	6.78951	9.58268	9.04893
Q5DTY9	BTB/POZ domain-containing protein KCTD16	Q5DTY9	KCD16_MOUSE	TRUE	83.3	0.659629	7.62076	6.55978	4.93238	8.01201	6.38822	8.86857	8.27522
Q5DU25	IQ motif and SEC7 domain-containing protein 2	Q5DU25	IQEC2_MOUSE	TRUE	83.3	0.874299	6.6112	5.51238	5.21851	5.74783	6.62295	8.33045	7.37169
Q5FWK3	Rho GTPase-activating protein 1	Q5FWK3	RHG01_MOUSE	TRUE	83.3	0.385888	6.55657	5.60115	4.44965	6.71959	6.32833	6.89009	7.24367
Q5HZI2	C2 calcium-dependent domain-containing protein 4C	Q5HZI2	C2C4C_MOUSE	TRUE	66.7	1.0699	10.2073	7.28619	8.12965	8.05795	8.15666	12.5385	12.0042
Q5M8N0	CB1 cannabinoid receptor-interacting protein 1	Q5M8N0	CNRP1_MOUSE	TRUE	100	0.470963	6.93709	4.68614	6.86802	7.75731	7.18476	7.58851	7.53782
Q5PR73	GTP-binding protein Di-Ras2	Q5PR73	DIRA2_MOUSE	TRUE	100	1.00031	6.84621	5.28131	4.22367	5.8321	7.98302	9.09381	8.66336
Q5SQX6	Cytoplasmic FMR1-interacting protein 2	Q5SQX6	CYFP2_MOUSE	TRUE	100	0.691869	6.03595	4.30537	5.34039	5.24835	6.91932	7.25684	7.14544
Q5SSL4	Active breakpoint cluster region-related protein	Q5SSL4	ABR_MOUSE	TRUE	100	0.894219	5.67706	4.07728	4.43251	5.50486	5.51736	7.44373	7.0866
Q5SSM3	Rho GTPase-activating protein 44	Q5SSM3	RHG44_MOUSE	TRUE	66.7	0.505694	6.14856	3.7741	5.00163	5.55955	5.94141	6.7719	6.87932
Q5SVL6	Rap1 GTPase-activating protein 2	Q5SVL6	RPGP2_MOUSE	TRUE	50	0.47295	6.93877	4.50409	4.35818	5.66016	6.11481	7.61261	7.08889
Q5SWU9	Acetyl-CoA carboxylase 1	Q5SWU9	ACACA_MOUSE	TRUE	100	0.519197	11.5628	11.1846	11.5949	12.7113	11.3485	11.1511	11.3864
Q5SYD0	Unconventional myosin-Id	Q5SYD0	MYO1D_MOUSE	TRUE	33.3	0.436757	6.77364	4.32661	4.15158	5.86487	5.38168	6.31305	7.23423
Q5U458	DnaJ homolog subfamily C member 11	Q5U458	DJC11_MOUSE	TRUE	66.7	0.593848	4.95921	3.75762	3.3687	4.79404	5.28027	6.00494	4.59817
Q60519;Q62217	Semaphorin-5B;Semaphorin-5A	Q60519;Q62217	SEM5B_MOUSE;SEM5A_MOUSE	TRUE	33.3	0.0803843	5.54191	3.32988	4.69747	5.37701	3.9851	5.45982	5.62401
Q60597	2-oxoglutarate dehydrogenase, mitochondrial	Q60597	ODO1_MOUSE	TRUE	100	0.546732	6.24386	4.32306	5.95167	6.02307	6.95673	6.97009	7.23854
Q60598	Src substrate cortactin	Q60598	SRC8_MOUSE	TRUE	83.3	0.292515	6.39137	6.78639	4.45328	6.7886	5.71766	6.53545	6.12873
Q60603;Q920E3	Potassium voltage-gated channel subfamily H member 1;Potassium voltage-gated channel subfamily H member 5	Q60603;Q920E3	KCNH1_MOUSE;KCNH5_MOUSE	TRUE	50	0.50366	8.41519	5.05331	5.22132	6.05799	7.6153	9.15872	8.47156
Q60605	Myosin light polypeptide 6	Q60605	MYL6_MOUSE	TRUE	50	0.143662	4.49653	3.40895	3.57163	4.71088	4.248	4.59502	4.64658
Q60625	Intercellular adhesion molecule 5	Q60625	ICAM5_MOUSE	TRUE	66.7	0.995824	11.1476	8.99481	9.52869	12.6903	8.97796	13.1417	9.76352
Q60634	Flotillin-2	Q60634	FLOT2_MOUSE	TRUE	83.3	0.730828	5.76694	3.66424	4.04674	5.29843	5.52853	7.0314	6.92963
Q60668	Heterogeneous nuclear ribonucleoprotein D0	Q60668	HNRPD_MOUSE	TRUE	100	0.727419	6.51139	5.44784	4.79897	7.35358	5.9102	7.79817	7.75961
Q60676	Serine/threonine-protein phosphatase 5	Q60676	PPP5_MOUSE	TRUE	50	0.394877	6.79626	6.50833	4.51851	5.17521	6.4741	6.217	7.40635
Q60771	Claudin-11	Q60771	CLD11_MOUSE	TRUE	50	0.617753	8.86584	6.36244	5.39583	6.40355	7.44322	9.72787	9.42642
Q60780	Growth arrest-specific protein 7	Q60780	GAS7_MOUSE	TRUE	50	0.680785	7.86223	4.73418	5.2709	6.45301	6.64509	8.91033	8.03128
Q60829	Protein phosphatase 1 regulatory subunit 1B	Q60829	PPR1B_MOUSE	TRUE	50	0.420425	9.38727	8.5468	5.31815	6.16335	6.49964	9.75246	9.86254
Q60864	Stress-induced-phosphoprotein 1	Q60864	STIP1_MOUSE	TRUE	100	0.457483	6.30549	6.51848	4.30732	6.76145	6.19433	6.93873	7.11262
Q60930	Voltage-dependent anion-selective channel protein 2	Q60930	VDAC2_MOUSE	TRUE	100	0.524756	8.42634	8.06668	6.92585	9.44817	8.17786	8.9812	8.95831
Q60931	Voltage-dependent anion-selective channel protein 3	Q60931	VDAC3_MOUSE	TRUE	100	0.500872	8.38121	8.77093	6.5864	7.8968	8.90154	9.35175	8.77981
Q60932	Voltage-dependent anion-selective channel protein 1	Q60932	VDAC1_MOUSE	TRUE	100	0.446397	8.39126	8.54946	6.85024	9.27414	8.16381	8.73334	8.77657
Q60996	Serine/threonine-protein phosphatase 2A 56 kDa regulatory subunit gamma isoform	Q60996	2A5G_MOUSE	TRUE	66.7	0.522301	5.62232	3.97201	4.13523	5.17157	5.75152	6.14428	6.45826
Q61001	Laminin subunit alpha-5	Q61001	LAMA5_MOUSE	TRUE	100	0.448773	7.06247	6.99858	6.33874	7.01167	8.05768	6.76418	7.204
Q61016	Guanine nucleotide-binding protein G(I)/G(S)/G(O) subunit gamma-7	Q61016	GBG7_MOUSE	TRUE	100	0.806128	7.69753	7.16203	6.67914	8.04932	6.20343	8.75915	9.33209
Q61081	Hsp90 co-chaperone Cdc37	Q61081	CDC37_MOUSE	TRUE	100	0.494868	5.64165	4.36191	4.77783	6.06428	5.94245	6.1246	6.57883
Q61137	Astrotactin-1	Q61137	ASTN1_MOUSE	TRUE	100	1.37311	6.4349	4.34983	4.73147	4.94569	6.39441	9.56883	8.61917
Q61147	Ceruloplasmin	Q61147	CERU_MOUSE	TRUE	100	0.667665	10.6587	9.57243	9.87824	9.94277	11.0362	11.9488	11.5737
Q61165	Sodium/hydrogen exchanger 1	Q61165	SL9A1_MOUSE	TRUE	33.3	0.0800401	7.90223	5.56249	6.14595	6.01474	5.32794	7.98397	7.82049
Q61166	Microtubule-associated protein RP/EB family member 1	Q61166	MARE1_MOUSE	TRUE	100	0.603751	6.88891	5.73835	5.46318	7.15112	7.79278	7.16039	8.02761
Q61171	Peroxiredoxin-2	Q61171	PRDX2_MOUSE	TRUE	100	0.580498	8.13912	6.40206	6.98949	9.05444	8.64012	8.58727	9.16133
Q61206	Platelet-activating factor acetylhydrolase IB subunit beta	Q61206	PA1B2_MOUSE	TRUE	100	0.712354	7.21017	5.01843	5.79078	7.5781	7.81523	8.4154	8.6431
Q61290	Voltage-dependent R-type calcium channel subunit alpha-1E	Q61290	CAC1E_MOUSE	TRUE	50	0.924463	7.41932	4.98697	5.91739	6.29057	5.48633	9.0197	7.75192
Q61292	Laminin subunit beta-2	Q61292	LAMB2_MOUSE	TRUE	100	0.779823	7.59794	9.26092	5.73229	7.59262	8.10682	7.49783	7.39714
Q61301	Catenin alpha-2	Q61301	CTNA2_MOUSE	TRUE	100	0.847403	5.60591	3.41706	4.45581	5.24857	6.10758	7.17099	7.23541
Q61316	Heat shock 70 kDa protein 4	Q61316	HSP74_MOUSE	TRUE	100	0.657336	7.16265	5.33041	5.88586	7.30926	7.85035	8.17855	8.4215
Q61425	Hydroxyacyl-coenzyme A dehydrogenase, mitochondrial	Q61425	HCDH_MOUSE	TRUE	83.3	0.784989	6.3884	2.42025	6.17196	5.09833	7.27488	7.80299	8.27194
Q61481	Calcium/calmodulin-dependent 3',5'-cyclic nucleotide phosphodiesterase 1A	Q61481	PDE1A_MOUSE	TRUE	83.3	0.512446	6.73122	6.49212	4.56602	5.72647	6.40528	7.43859	7.59364
Q61490	CD166 antigen	Q61490	CD166_MOUSE	TRUE	83.3	0.702506	7.37944	6.90474	5.49013	6.7406	6.44979	8.69714	8.10491
Q61527	Receptor tyrosine-protein kinase erbB-4	Q61527	ERBB4_MOUSE	TRUE	33.3	0.0800553	6.98508	5.40869	4.8528	6.00242	6.06557	7.06684	6.90333
Q61548	Clathrin coat assembly protein AP180	Q61548	AP180_MOUSE	TRUE	100	0.685206	9.29652	7.4762	8.38997	9.26552	9.6278	10.6045	10.4151
Q61553	Fascin	Q61553	FSCN1_MOUSE	TRUE	100	0.593292	7.57907	7.57781	6.48969	6.81144	7.52334	8.30592	8.76621
Q61598	Rab GDP dissociation inhibitor beta	Q61598	GDIB_MOUSE	TRUE	100	0.618023	8.69779	6.93097	7.777	8.59453	9.50362	9.54926	9.83137
Q61599	Rho GDP-dissociation inhibitor 2	Q61599	GDIR2_MOUSE	TRUE	66.7	0.612505	5.52549	5.20284	5.38132	3.94973	4.89321	5.333	6.6246
Q61616	D(1A) dopamine receptor	Q61616	DRD1_MOUSE	TRUE	33.3	0.657214	10.5914	6.83695	6.74637	7.26678	7.90968	11.3175	9.86526
Q61627	Glutamate receptor ionotropic, delta-1	Q61627	GRID1_MOUSE	TRUE	50	0.849404	8.64941	5.70464	5.88406	7.1071	6.5189	10.1546	9.27474
Q61644	Protein kinase C and casein kinase substrate in neurons protein 1	Q61644	PACN1_MOUSE	TRUE	100	0.501586	7.37162	7.4201	6.06125	6.80014	7.54409	8.28556	8.11859
Q61699	Heat shock protein 105 kDa	Q61699	HS105_MOUSE	TRUE	100	0.586731	7.04986	6.56001	5.09186	7.26689	7.27038	7.89223	8.21781
Q61735	Leukocyte surface antigen CD47	Q61735	CD47_MOUSE	TRUE	83.3	0.708129	7.75986	5.07493	6.92193	7.0269	7.15265	9.03183	8.66597
Q61792	LIM and SH3 domain protein 1	Q61792	LASP1_MOUSE	TRUE	100	0.293593	7.19415	7.24067	6.66325	7.6711	6.64215	7.61506	7.33264
Q61831;Q9WTU6	Mitogen-activated protein kinase 10;Mitogen-activated protein kinase 9	Q61831;Q9WTU6	MK10_MOUSE;MK09_MOUSE	TRUE	16.7	NaN	7.7233	5.22123	5.76656	6.17397	5.50915	6.53902	7.7233
Q61879	Myosin-10	Q61879	MYH10_MOUSE	TRUE	100	0.496626	6.15478	5.75665	5.05203	6.95569	5.61287	6.6121	6.93934
Q61885	Myelin-oligodendrocyte glycoprotein	Q61885	MOG_MOUSE	TRUE	66.7	0.634306	9.79318	7.63112	6.56435	10.6379	7.01568	10.8969	10.0067
Q61923	Potassium voltage-gated channel subfamily A member 6	Q61923	KCNA6_MOUSE	TRUE	33.3	0.14285	9.56	6.08546	6.10287	7.07926	6.83027	9.70623	9.41378
Q61937	Nucleophosmin	Q61937	NPM_MOUSE	TRUE	83.3	0.493029	6.71082	3.99287	6.90039	5.72861	7.20425	7.60184	6.11902
Q61941	NAD(P) transhydrogenase, mitochondrial	Q61941	NNTM_MOUSE	TRUE	16.7	NaN	8.56026	5.46099	8.56026	6.19007	5.70248	7.19431	7.071
Q61990	Poly(rC)-binding protein 2	Q61990	PCBP2_MOUSE	TRUE	100	0.471102	7.38645	6.73052	6.29668	8.22204	7.26116	8.03397	7.77433
Q62048	Astrocytic phosphoprotein PEA-15	Q62048	PEA15_MOUSE	TRUE	50	0.488547	5.2346	4.23069	4.48673	5.42408	4.70343	5.62278	5.85034
Q62108	Disks large homolog 4	Q62108	DLG4_MOUSE	TRUE	83.3	0.438705	8.10482	7.18014	4.1917	8.18613	7.65542	8.82656	8.67583
Q62188	Dihydropyrimidinase-related protein 3	Q62188	DPYL3_MOUSE	TRUE	100	0.767945	7.69995	7.21008	5.35093	9.34246	7.19185	8.52821	8.57614
Q62261	Spectrin beta chain, non-erythrocytic 1	Q62261	SPTB2_MOUSE	TRUE	100	0.519669	8.41519	7.61513	7.37582	9.30271	8.0933	9.167	8.93716
Q62277	Synaptophysin	Q62277	SYPH_MOUSE	TRUE	100	0.69955	9.26472	8.78714	8.05911	10.7095	8.48487	9.84851	9.69914
Q62313;Q62314	Trans-Golgi network integral membrane protein 1;Trans-Golgi network integral membrane protein 2	Q62313;Q62314	TGON1_MOUSE;TGON2_MOUSE	TRUE	16.7	NaN	7.41857	5.09548	4.97945	5.85931	5.83098	7.41857	6.23482
Q62318	Transcription intermediary factor 1-beta	Q62318	TIF1B_MOUSE	TRUE	83.3	0.443962	9.22914	9.36895	8.20635	6.95709	9.04089	10.0903	9.43918
Q62348	Translin	Q62348	TSN_MOUSE	TRUE	66.7	0.486063	5.72098	4.6012	4.52571	4.78014	6.36438	5.62335	6.37049
Q62407	Striated muscle-specific serine/threonine-protein kinase	Q62407	SPEG_MOUSE	TRUE	33.3	0.659964	9.39962	6.63127	5.67531	6.53262	7.24158	10.1293	8.66991
Q62418	Drebrin-like protein	Q62418	DBNL_MOUSE	TRUE	100	0.608297	5.73027	4.60974	4.61195	6.05494	5.57803	6.82471	6.70222
Q62419	Endophilin-A2	Q62419	SH3G1_MOUSE	TRUE	100	0.648346	7.53904	7.45951	5.35708	8.83642	7.07529	8.54242	7.96353
Q62420	Endophilin-A1	Q62420	SH3G2_MOUSE	TRUE	100	0.546444	9.41575	9.38858	7.41489	10.2202	8.93663	10.245	10.2891
Q62425	Cytochrome c oxidase subunit NDUFA4	Q62425	NDUA4_MOUSE	TRUE	100	0.763245	9.02647	9.2835	7.78394	10.6294	8.07738	9.19888	9.1857
Q62446	Peptidyl-prolyl cis-trans isomerase FKBP3	Q62446	FKBP3_MOUSE	TRUE	50	0.097781	5.45261	3.90539	5.28552	4.27048	5.52248	5.54984	5.50914
Q62465	Synaptic vesicle membrane protein VAT-1 homolog	Q62465	VAT1_MOUSE	TRUE	83.3	0.574735	5.55346	4.33201	4.21463	5.23598	5.28633	6.44583	6.46716
Q63810	Calcineurin subunit B type 1	Q63810	CANB1_MOUSE	TRUE	100	0.685753	8.22977	8.87115	7.51917	9.65366	8.09072	6.94012	8.30379
Q63844	Mitogen-activated protein kinase 3	Q63844	MK03_MOUSE	TRUE	100	0.683232	6.97802	5.42634	4.53479	7.6123	7.77473	8.19392	8.32606
Q63912	Oligodendrocyte-myelin glycoprotein	Q63912	OMGP_MOUSE	TRUE	50	0.448698	7.15039	4.23832	4.72369	5.97818	6.34509	7.33364	7.77245
Q64151	Semaphorin-4C	Q64151	SEM4C_MOUSE	TRUE	33.3	0.0998323	7.98229	5.904	4.9391	5.92272	6.15681	7.88028	8.08431
Q641K1	Cytosolic carboxypeptidase 1	Q641K1	CBPC1_MOUSE	TRUE	33.3	0.0180633	4.99746	3.92681	3.81493	4.63617	4.60545	5.01589	4.97903
Q64310	Surfeit locus protein 4	Q64310	SURF4_MOUSE	TRUE	16.7	NaN	5.94146	NaN	4.65342	5.45256	4.33947	5.94146	5.51016
Q64331	Unconventional myosin-VI	Q64331	MYO6_MOUSE	TRUE	100	1.26022	7.63007	6.34693	6.87687	8.15657	5.02476	10.396	8.97928
Q64332	Synapsin-2	Q64332	SYN2_MOUSE	TRUE	100	0.828067	9.93903	8.35912	8.54106	9.91609	9.97616	11.5713	11.2705
Q64433	10 kDa heat shock protein, mitochondrial	Q64433	CH10_MOUSE	TRUE	100	0.392971	7.33821	8.16286	6.82043	7.35346	6.95264	7.74116	6.9987
Q64455	Receptor-type tyrosine-protein phosphatase eta	Q64455	PTPRJ_MOUSE	TRUE	50	0.957349	9.14348	6.06715	6.62105	7.21056	6.36765	10.8031	9.41676
Q64521	Glycerol-3-phosphate dehydrogenase, mitochondrial	Q64521	GPDM_MOUSE	TRUE	100	0.636227	6.91645	6.0347	5.49254	8.1552	6.56457	7.56758	7.68413
Q68ED7	CREB-regulated transcription coactivator 1	Q68ED7	CRTC1_MOUSE	TRUE	66.7	0.571097	6.33852	4.04881	4.54678	6.90814	4.89529	7.28763	6.26303
Q68FD5	Clathrin heavy chain 1	Q68FD5	CLH1_MOUSE	TRUE	100	0.386374	9.62376	9.56328	8.57857	9.6082	9.58485	9.99216	10.4155
Q68FD9	UPF0606 protein KIAA1549	Q68FD9	K1549_MOUSE	TRUE	50	0.815413	9.30113	6.89893	6.46221	7.32659	7.53585	10.6606	9.70697
Q68FF6	ARF GTPase-activating protein GIT1	Q68FF6	GIT1_MOUSE	TRUE	83.3	0.557151	5.54078	3.27053	4.20067	5.20541	5.93632	5.74209	6.61938
Q68FG2	Spectrin beta chain	Q68FG2	Q68FG2_MOUSE	TRUE	100	0.689402	6.30974	5.38726	4.18403	7.10632	6.20249	7.69264	7.28572
Q68FH0	Plakophilin-4	Q68FH0	PKP4_MOUSE	TRUE	50	0.331874	6.83378	5.0479	4.97934	5.18861	6.23727	7.25239	7.01168
Q68FM6	Protein phosphatase 1 regulatory subunit 29	Q68FM6	PPR29_MOUSE	TRUE	33.3	0.19855	9.70208	6.19121	6.81117	7.62092	6.86074	9.90598	9.49819
Q69Z98	Serine/threonine-protein kinase BRSK2	Q69Z98	BRSK2_MOUSE	TRUE	50	0.600844	8.2377	5.99914	6.04806	6.54009	7.24167	9.14205	8.32939
Q69ZK9	Neuroligin-2	Q69ZK9	NLGN2_MOUSE	TRUE	83.3	0.686306	7.51726	5.33895	4.67017	7.3415	7.51738	8.77777	8.6107
Q69ZW3	EH domain-binding protein 1	Q69ZW3	EHBP1_MOUSE	TRUE	33.3	0.446409	8.94278	5.84027	5.64459	6.8214	6.82243	9.41428	8.47128
Q6A044	Protein FAM189A1	Q6A044	F1891_MOUSE	TRUE	50	0.039595	7.01151	4.0428	7.0762	4.47144	5.08269	6.98687	6.97146
Q6DFV3	Rho GTPase-activating protein 21	Q6DFV3	RHG21_MOUSE	TRUE	50	0.810097	7.84646	5.31158	5.82652	6.51667	5.99477	9.21043	8.33418
Q6GQS1	Calcium-binding mitochondrial carrier protein SCaMC-3	Q6GQS1	SCMC3_MOUSE	TRUE	50	0.777892	8.46651	5.66267	5.52751	6.67618	6.72608	9.75236	8.971
Q6IMP4	Pannexin-2	Q6IMP4	PANX2_MOUSE	TRUE	33.3	0.570944	5.17353	3.93778	4.83764	5.50019	4.51605	5.79112	4.55593
Q6KAR6	Exocyst complex component 3	Q6KAR6	EXOC3_MOUSE	TRUE	33.3	0.314364	7.84541	5.09642	5.63647	6.65298	5.45667	7.51927	8.17155
Q6NS52	Diacylglycerol kinase beta	Q6NS52	DGKB_MOUSE	TRUE	16.7	NaN	9.9053	6.02084	6.01723	7.75558	7.20429	9.9053	7.16755
Q6NS60	F-box only protein 41	Q6NS60	FBX41_MOUSE	TRUE	83.3	0.752287	7.14007	4.83259	5.93537	5.76477	7.46507	8.6032	7.93195
Q6NSQ9	Glucose-6-phosphatase 3	Q6NSQ9	G6PC3_MOUSE	TRUE	50	0.385682	6.55053	3.90791	4.43218	5.13705	6.32138	6.18466	7.14554
Q6NTA4;Q80X95	Ras-related GTP-binding protein B;Ras-related GTP-binding protein A	Q6NTA4;Q80X95	RRAGB_MOUSE;RRAGA_MOUSE	TRUE	16.7	NaN	7.69004	4.8866	4.79049	6.61899	5.9826	6.2965	7.69004
Q6NVG1	Lysophospholipid acyltransferase LPCAT4	Q6NVG1	LPCT4_MOUSE	TRUE	50	0.224887	6.80378	4.84987	4.77604	5.05968	6.4112	6.93121	7.06893
Q6NXK7	Inactive dipeptidyl peptidase 10	Q6NXK7	DPP10_MOUSE	TRUE	66.7	0.582814	6.59811	4.56264	4.64699	5.26887	6.82461	7.45253	7.46832
Q6NXK8	Acid-sensing ion channel 1	Q6NXK8	ASIC1_MOUSE	TRUE	33.3	0.143925	10.0589	6.45264	7.00674	7.29025	6.62038	10.2062	9.91155
Q6P1B1	Xaa-Pro aminopeptidase 1	Q6P1B1	XPP1_MOUSE	TRUE	66.7	0.586452	6.55769	5.293	4.76572	6.4797	6.86556	5.40613	7.59249
Q6P1F6	Serine/threonine-protein phosphatase 2A 55 kDa regulatory subunit B alpha isoform	Q6P1F6	2ABA_MOUSE	TRUE	83.3	0.339161	6.12695	5.50833	3.20194	6.3807	5.62111	6.44851	6.6761
Q6P5F9	Exportin-1	Q6P5F9	XPO1_MOUSE	TRUE	16.7	NaN	6.19877	3.86391	4.32497	5.92274	5.30651	5.18881	6.19877
Q6P6N5	Sprouty-related, EVH1 domain-containing protein 3	Q6P6N5	SPRE3_MOUSE	TRUE	50	0.530756	6.13507	3.93969	4.19018	5.68087	5.25006	6.91726	6.23788
Q6P9N1	Hyccin	Q6P9N1	HYCCI_MOUSE	TRUE	16.7	NaN	8.34511	5.75084	5.65387	6.26451	6.22519	8.34511	6.88587
Q6PAK3	Protein arginine N-methyltransferase 8	Q6PAK3	ANM8_MOUSE	TRUE	50	0.935147	8.15323	6.38324	5.91911	6.41896	5.61687	9.73327	8.34316
Q6PB66	Leucine-rich PPR motif-containing protein, mitochondrial	Q6PB66	LPPRC_MOUSE	TRUE	100	0.656833	5.92514	4.15738	5.54755	5.92253	5.87775	6.77528	7.27038
Q6PB70	Anoctamin-8	Q6PB70	ANO8_MOUSE	TRUE	33.3	0.60003	7.51058	4.92496	4.77793	6.09564	5.98588	8.16399	6.85718
Q6PD28	Serine/threonine-protein phosphatase 2A 56 kDa regulatory subunit beta isoform	Q6PD28	2A5B_MOUSE	TRUE	16.7	NaN	5.87755	3.81181	3.64409	5.25419	5.25567	5.22385	5.87755
Q6PEB6	MOB-like protein phocein	Q6PEB6	PHOCN_MOUSE	TRUE	66.7	0.323194	7.65247	3.42597	7.08604	5.05993	7.58657	7.71362	8.22366
Q6PER3	Microtubule-associated protein RP/EB family member 3	Q6PER3	MARE3_MOUSE	TRUE	100	0.59904	8.26685	7.10717	7.49541	7.6466	8.86727	9.30344	9.18123
Q6PFD5	Disks large-associated protein 3	Q6PFD5	DLGP3_MOUSE	TRUE	66.7	0.625748	6.75054	6.72159	5.56119	6.10272	4.92692	7.59204	7.76162
Q6PHN9	Ras-related protein Rab-35	Q6PHN9	RAB35_MOUSE	TRUE	100	0.740511	6.93304	7.45941	5.00529	7.41045	6.3085	8.52058	6.89399
Q6PIC6	Sodium/potassium-transporting ATPase subunit alpha-3	Q6PIC6	AT1A3_MOUSE	TRUE	100	0.581057	10.4964	10.1282	8.89288	11.6767	10.1894	11.0334	11.0576
Q6PIE5	Sodium/potassium-transporting ATPase subunit alpha-2	Q6PIE5	AT1A2_MOUSE	TRUE	100	0.632793	7.13875	6.55643	5.15115	8.27145	6.88134	7.76016	8.21198
Q6Q477	Plasma membrane calcium-transporting ATPase 4	Q6Q477	AT2B4_MOUSE	TRUE	83.3	0.86138	6.37986	6.06769	4.25156	5.41959	5.96418	8.08421	7.53167
Q6R891	Neurabin-2	Q6R891	NEB2_MOUSE	TRUE	33.3	0.650658	6.83683	6.11921	4.23996	4.9615	5.66492	6.49653	7.55445
Q6RHR9	Membrane-associated guanylate kinase, WW and PDZ domain-containing protein 1	Q6RHR9	MAGI1_MOUSE	TRUE	33.3	0.274138	8.69818	5.02556	5.56559	6.77408	6.72298	8.98142	8.41493
Q6V4S5	Protein sidekick-2	Q6V4S5	SDK2_MOUSE	TRUE	33.3	0.220834	8.04297	5.46266	5.33791	6.34084	5.81826	8.27011	7.81583
Q6WQJ1	Sn1-specific diacylglycerol lipase alpha	Q6WQJ1	DGLA_MOUSE	TRUE	33.3	0.286187	6.30229	4.97845	5.25216	6.02137	5.22064	6.00625	6.59833
Q6WVG3	BTB/POZ domain-containing protein KCTD12	Q6WVG3	KCD12_MOUSE	TRUE	100	0.802735	6.28255	5.39752	5.15893	6.22107	5.5932	7.80689	7.51765
Q6ZPE2	Myotubularin-related protein 5	Q6ZPE2	MTMR5_MOUSE	TRUE	66.7	0.906997	8.07219	5.932	5.77462	5.98336	7.36272	9.81048	9.18354
Q6ZPF3	T-lymphoma invasion and metastasis-inducing protein 2	Q6ZPF3	TIAM2_MOUSE	TRUE	50	0.249131	7.15854	3.74099	4.19581	5.88179	6.74392	7.48624	7.24544
Q6ZQ08	CCR4-NOT transcription complex subunit 1	Q6ZQ08	CNOT1_MOUSE	TRUE	33.3	0.401625	5.12056	4.18446	4.76751	4.64204	4.69926	5.64043	5.54185
Q6ZQ18	Protein EFR3 homolog B	Q6ZQ18	EFR3B_MOUSE	TRUE	33.3	0.518341	6.23146	4.34986	3.88272	5.4298	5.39605	6.78603	5.67688
Q6ZQ38	Cullin-associated NEDD8-dissociated protein 1	Q6ZQ38	CAND1_MOUSE	TRUE	100	0.4547	6.67369	5.5739	6.32737	6.41266	7.12872	7.56697	7.03254
Q6ZQ82	Rho GTPase-activating protein 26	Q6ZQ82	RHG26_MOUSE	TRUE	50	0.135159	3.77276	3.56658	4.24905	3.97638	3.98927	3.6417	3.68731
Q6ZQA6	Immunoglobulin superfamily member 3	Q6ZQA6	IGSF3_MOUSE	TRUE	33.3	0.207023	6.87961	4.8233	4.88902	5.81547	5.70448	7.09233	6.66689
Q71LX4	Talin-2	Q71LX4	TLN2_MOUSE	TRUE	66.7	0.726111	6.76832	6.11937	4.7941	5.68036	5.46206	8.02455	7.46729
Q76MZ3	Serine/threonine-protein phosphatase 2A 65 kDa regulatory subunit A alpha isoform	Q76MZ3	2AAA_MOUSE	TRUE	100	0.35536	7.27863	7.39805	6.7744	6.80014	7.16113	7.48433	8.0537
Q76N33	AMSH-like protease	Q76N33	STALP_MOUSE	TRUE	50	0.578312	5.77549	4.87053	4.83977	5.81739	4.54827	6.58477	6.19341
Q78IK2	ATP synthase membrane subunit DAPIT, mitochondrial	Q78IK2	ATPMD_MOUSE	TRUE	100	0.226913	7.99298	8.12743	7.68169	8.44365	7.62029	8.22418	7.86063
Q78ZA7	Nucleosome assembly protein 1-like 4	Q78ZA7	NP1L4_MOUSE	TRUE	16.7	NaN	4.96864	3.75961	3.3049	4.96864	4.51658	5.16742	4.8993
Q791T5	Mitochondrial carrier homolog 1	Q791T5	MTCH1_MOUSE	TRUE	66.7	0.586244	7.17073	5.58856	5.01028	7.10394	6.07183	8.10543	7.88499
Q791V5	Mitochondrial carrier homolog 2	Q791V5	MTCH2_MOUSE	TRUE	83.3	0.612013	7.67627	7.74215	3.66005	8.89084	6.91018	7.63818	7.20001
Q792Z1	Peptidase S1 domain-containing protein	Q792Z1	Q792Z1_MOUSE	TRUE	100	0.397772	9.06827	9.1992	8.3233	9.95328	8.92946	9.11412	8.89023
Q7M6Y3	Phosphatidylinositol-binding clathrin assembly protein	Q7M6Y3	PICAL_MOUSE	TRUE	100	1.07905	5.70677	3.65287	4.32559	5.61477	5.41816	7.98666	7.24256
Q7TMB8	Cytoplasmic FMR1-interacting protein 1	Q7TMB8	CYFP1_MOUSE	TRUE	83.3	0.52556	4.1648	3.13314	3.33146	3.93595	4.98656	4.90996	4.46288
Q7TMF3	NADH dehydrogenase [ubiquinone] 1 alpha subcomplex subunit 12	Q7TMF3	NDUAC_MOUSE	TRUE	100	0.521306	6.44362	5.68655	5.50922	7.28861	5.95274	7.24332	6.98126
Q7TMK9	Heterogeneous nuclear ribonucleoprotein Q	Q7TMK9	HNRPQ_MOUSE	TRUE	66.7	0.338858	7.62379	4.48336	3.98443	7.73853	6.76426	8.08622	7.90615
Q7TMM9	Tubulin beta-2A chain	Q7TMM9	TBB2A_MOUSE	TRUE	100	0.559777	11.8711	11.719	10.3814	13.0365	11.5913	12.069	12.4295
Q7TNL5	Serine/threonine-protein phosphatase 2A 56 kDa regulatory subunit	Q7TNL5	Q7TNL5_MOUSE	TRUE	66.7	0.438832	6.382	4.74959	5.23217	5.47466	6.41852	6.90526	6.97205
Q7TPD3	Roundabout homolog 2	Q7TPD3	ROBO2_MOUSE	TRUE	83.3	1.02489	6.83421	4.74297	4.79635	6.1464	5.95335	8.87927	8.44907
Q7TPR4	Alpha-actinin-1	Q7TPR4	ACTN1_MOUSE	TRUE	100	0.543006	7.53345	5.32856	7.2934	7.47985	8.35801	8.23051	8.51039
Q7TQD2	Tubulin polymerization-promoting protein	Q7TQD2	TPPP_MOUSE	TRUE	100	0.477626	8.61204	8.42189	7.46249	9.34116	8.04152	9.41995	8.98524
Q7TQF7	Amphiphysin	Q7TQF7	AMPH_MOUSE	TRUE	100	0.751466	6.30211	4.66975	5.82646	4.85394	7.19187	7.62907	7.6416
Q7TQI3	Ubiquitin thioesterase OTUB1	Q7TQI3	OTUB1_MOUSE	TRUE	83.3	0.331195	7.36913	7.93994	4.52895	7.06026	6.97113	7.80045	7.07384
Q7TSJ2	Microtubule-associated protein 6	Q7TSJ2	MAP6_MOUSE	TRUE	100	0.572701	7.70036	7.13046	6.60281	8.77766	7.04694	8.43218	8.21212
Q80SW1	S-adenosylhomocysteine hydrolase-like protein 1	Q80SW1	SAHH2_MOUSE	TRUE	100	0.927623	9.05589	8.34561	7.28023	9.10522	8.1867	10.9017	10.5159
Q80T41	Gamma-aminobutyric acid type B receptor subunit 2	Q80T41	GABR2_MOUSE	TRUE	83.3	1.04204	6.91041	4.53327	5.79258	5.6395	6.63234	9.07689	8.51699
Q80TA1	Ethanolaminephosphotransferase 1	Q80TA1	EPT1_MOUSE	TRUE	50	0.219329	7.31372	7.59799	5.41799	5.1422	5.07234	7.3936	6.94956
Q80TE7	Leucine-rich repeat-containing protein 7	Q80TE7	LRRC7_MOUSE	TRUE	83.3	0.804033	6.10257	4.35457	4.54238	5.67319	5.88833	7.68368	6.91307
Q80TJ1	Calcium-dependent secretion activator 1	Q80TJ1	CAPS1_MOUSE	TRUE	100	0.773648	7.64343	6.93007	5.29104	7.75093	7.77319	9.23553	8.8798
Q80TL0	Protein phosphatase 1E	Q80TL0	PPM1E_MOUSE	TRUE	83.3	0.438772	6.26966	4.07135	5.7407	5.18322	6.79769	6.76688	6.85981
Q80TL4	PHD finger protein 24	Q80TL4	PHF24_MOUSE	TRUE	83.3	0.7835	7.66175	6.5976	5.56586	7.61834	6.79875	9.18588	8.10818
Q80TL7	Protein MON2 homolog	Q80TL7	MON2_MOUSE	TRUE	33.3	0.421149	4.13166	4.03906	3.92862	4.42876	3.6886	5.43968	4.57471
Q80TR1	Adhesion G protein-coupled receptor L1	Q80TR1	AGRL1_MOUSE	TRUE	50	0.548596	8.00186	6.20455	6.15063	6.59866	6.81761	8.72184	8.46612
Q80TZ3	Putative tyrosine-protein phosphatase auxilin	Q80TZ3	AUXI_MOUSE	TRUE	100	1.21035	7.86577	6.79875	6.31989	6.75844	7.5373	10.384	9.39618
Q80U28	MAP kinase-activating death domain protein	Q80U28	MADD_MOUSE	TRUE	100	1.16325	6.10123	4.17462	4.55494	5.43263	6.03878	8.57827	7.82813
Q80UG2	Plexin-A4	Q80UG2	PLXA4_MOUSE	TRUE	66.7	0.561643	5.76768	3.90116	4.49775	5.5013	5.56251	6.32051	6.68994
Q80UG5	Septin-9	Q80UG5	SEPT9_MOUSE	TRUE	16.7	NaN	6.46126	NaN	4.3987	5.0908	5.57163	6.17691	6.46126
Q80UK0	SEC14 domain and spectrin repeat-containing protein 1	Q80UK0	SESD1_MOUSE	TRUE	33.3	0.408531	5.14839	3.91766	4.44019	5.16973	4.51807	4.71942	5.57736
Q80UW2	F-box only protein 2	Q80UW2	FBX2_MOUSE	TRUE	50	0.33022	6.42633	4.16183	4.70236	5.71821	5.88235	6.51432	6.88231
Q80VC9	Calmodulin-regulated spectrin-associated protein 3	Q80VC9	CAMP3_MOUSE	TRUE	16.7	NaN	7.82822	4.63681	5.1014	6.22109	6.03108	7.82822	6.26888
Q80VD1	Protein FAM98B	Q80VD1	FA98B_MOUSE	TRUE	50	0.540051	5.99801	5.56501	4.7967	5.60553	6.82351	5.63657	6.0138
Q80VP0	Tectonin beta-propeller repeat-containing protein 1	Q80VP0	TCPR1_MOUSE	TRUE	16.7	NaN	8.49563	5.8104	5.71188	6.34451	6.30609	7.21661	8.49563
Q80VP1	Epsin-1	Q80VP1	EPN1_MOUSE	TRUE	100	0.649765	6.73363	6.06129	5.54429	7.92875	5.79511	7.64845	7.42389
Q80W47	WD repeat domain phosphoinositide-interacting protein 2	Q80W47	WIPI2_MOUSE	TRUE	50	0.158206	5.67632	4.24235	4.43566	5.51135	4.87482	5.92711	5.5905
Q80WJ7	Protein LYRIC	Q80WJ7	LYRIC_MOUSE	TRUE	66.7	0.416559	6.44158	4.51037	5.74328	4.66369	6.07302	7.06645	6.88359
Q80WM4	Hyaluronan and proteoglycan link protein 4	Q80WM4	HPLN4_MOUSE	TRUE	16.7	NaN	6.21159	4.95146	4.87714	5.16779	4.60763	6.24586	6.21159
Q80X80	Phospholipid transfer protein C2CD2L	Q80X80	C2C2L_MOUSE	TRUE	50	0.789204	8.48704	6.186	6.30852	7.27977	6.07199	9.72438	8.45697
Q80XI4	Phosphatidylinositol 5-phosphate 4-kinase type-2 beta	Q80XI4	PI42B_MOUSE	TRUE	83.3	0.700678	6.44173	5.48147	4.33309	7.7032	6.06975	7.34274	5.6115
Q80XN0	D-beta-hydroxybutyrate dehydrogenase, mitochondrial	Q80XN0	BDH_MOUSE	TRUE	100	0.575269	7.44587	7.93707	5.65191	6.99003	7.24305	8.38589	8.46728
Q80YA9	Connector enhancer of kinase suppressor of ras 2	Q80YA9	CNKR2_MOUSE	TRUE	83.3	0.738646	7.06428	6.36692	4.80532	6.57574	6.16619	8.46689	7.74564
Q80YE4	Serine/threonine-protein kinase LMTK1	Q80YE4	LMTK1_MOUSE	TRUE	50	0.28259	5.75594	4.26358	4.38732	5.50567	5.23588	5.97188	6.06005
Q80Z10	Astrotactin-2	Q80Z10	ASTN2_MOUSE	TRUE	33.3	0.202444	7.26811	4.42698	4.70101	6.16876	5.87292	7.06016	7.47606
Q80Z24	Neuronal growth regulator 1	Q80Z24	NEGR1_MOUSE	TRUE	100	1.20158	8.06714	7.04797	6.30371	10.4889	8.16217	7.93678	8.46327
Q80Z38	SH3 and multiple ankyrin repeat domains protein 2	Q80Z38	SHAN2_MOUSE	TRUE	100	0.842064	7.34239	7.15949	5.59632	7.56738	6.26358	9.09374	8.37382
Q80ZF8	Adhesion G protein-coupled receptor B3	Q80ZF8	AGRB3_MOUSE	TRUE	33.3	0.757109	9.68022	6.7774	6.57292	7.19345	6.97266	10.5424	8.81803
Q80ZI6	E3 ubiquitin-protein ligase LRSAM1	Q80ZI6	LRSM1_MOUSE	TRUE	33.3	0.0918279	6.78025	5.13815	4.66843	5.36359	5.84152	6.68644	6.87406
Q80ZJ1	Ras-related protein Rap-2a	Q80ZJ1	RAP2A_MOUSE	TRUE	100	0.548862	6.12618	4.70729	5.34831	6.51184	6.10319	7.02328	7.06316
Q80ZX0	Sec24-related gene family, member B (S. cerevisiae)	Q80ZX0	Q80ZX0_MOUSE	TRUE	16.7	NaN	2.0317	2.81407	2.85493	3.05245	2.0317	4.12865	4.41933
Q810B9	SLIT and NTRK-like protein 3	Q810B9	SLIK3_MOUSE	TRUE	33.3	0.403625	10.3193	6.09389	5.86952	7.66789	7.10438	10.7428	9.8958
Q810U3	Neurofascin	Q810U3	NFASC_MOUSE	TRUE	33.3	0.330378	6.61381	6.95718	5.09024	6.27043	6.19493	6.38731	6.30265
Q811D0	Disks large homolog 1	Q811D0	DLG1_MOUSE	TRUE	66.7	0.570538	6.47295	4.89986	4.32432	4.96575	6.94924	7.25878	7.35944
Q811P8	Rho GTPase-activating protein 32	Q811P8	RHG32_MOUSE	TRUE	66.7	1.00106	7.49785	5.02351	4.64841	5.52982	7.14277	9.5074	8.3177
Q8BFR5	Elongation factor Tu, mitochondrial	Q8BFR5	EFTU_MOUSE	TRUE	100	0.681262	7.63064	5.14576	7.00984	7.8128	8.02133	8.79134	9.00279
Q8BFT9	Synaptic vesicle 2-related protein	Q8BFT9	SVOP_MOUSE	TRUE	33.3	1.08294	5.75808	4.30099	4.04341	5.21733	5.27178	7.21517	5.93896
Q8BFZ3	Beta-actin-like protein 2	Q8BFZ3	ACTBL_MOUSE	TRUE	100	0.538634	9.73071	9.58324	8.29281	10.8953	9.95478	9.87003	9.78816
Q8BG05	Heterogeneous nuclear ribonucleoprotein A3	Q8BG05	ROA3_MOUSE	TRUE	100	0.673142	6.86942	6.11271	5.42219	6.609	7.01204	8.13787	7.92273
Q8BG16	Sodium-dependent neutral amino acid transporter B(0)AT2	Q8BG16	S6A15_MOUSE	TRUE	16.7	NaN	8.16433	5.10799	4.93774	6.58362	6.16406	8.16433	6.25957
Q8BG32	26S proteasome non-ATPase regulatory subunit 11	Q8BG32	PSD11_MOUSE	TRUE	66.7	0.799005	8.88826	7.89885	5.51123	6.48474	7.40468	10.1198	10.1297
Q8BG67	Protein EFR3 homolog A	Q8BG67	EFR3A_MOUSE	TRUE	33.3	0.442081	8.95267	6.35088	6.26737	6.58611	5.99944	9.41927	8.48607
Q8BGB7	Enolase-phosphatase E1	Q8BGB7	ENOPH_MOUSE	TRUE	83.3	0.422593	5.3096	4.71172	4.70325	5.38742	5.85563	5.25383	6.02356
Q8BGD9	Eukaryotic translation initiation factor 4B	Q8BGD9	IF4B_MOUSE	TRUE	50	0.634902	8.39617	6.49074	6.79312	7.46856	6.85577	9.2609	9.07182
Q8BGE6	Cysteine protease ATG4B	Q8BGE6	ATG4B_MOUSE	TRUE	50	0.515548	4.20728	3.43155	3.28892	4.97648	3.8756	4.7931	4.2138
Q8BGJ9;Q9D883	Splicing factor U2AF 26 kDa subunit;Splicing factor U2AF 35 kDa subunit	Q8BGJ9;Q9D883	U2AF4_MOUSE;U2AF1_MOUSE	TRUE	83.3	0.433784	6.09619	4.1545	4.70213	6.60303	5.891	6.58401	6.7008
Q8BGN3	Glycerophosphocholine cholinephosphodiesterase ENPP6	Q8BGN3	ENPP6_MOUSE	TRUE	50	0.770795	5.70256	4.46539	4.39916	4.57552	4.87954	5.34279	6.88536
Q8BGQ1	Spermatogenesis-defective protein 39 homolog	Q8BGQ1	SPE39_MOUSE	TRUE	33.3	0.056868	4.78579	4.17176	3.74481	4.39828	4.91558	4.72775	4.84384
Q8BGQ7	Alanine--tRNA ligase, cytoplasmic	Q8BGQ7	SYAC_MOUSE	TRUE	66.7	0.365161	6.1835	4.3577	4.60832	5.86997	6.57101	5.57137	6.72166
Q8BGR6	ADP-ribosylation factor-like protein 15	Q8BGR6	ARL15_MOUSE	TRUE	50	0.286333	6.39995	5.06904	4.90297	5.45732	5.86938	6.63371	6.69678
Q8BGR9	Ubiquitin-like domain-containing CTD phosphatase 1	Q8BGR9	UBCP1_MOUSE	TRUE	16.7	NaN	2.98237	3.61051	3.39655	3.99758	3.09998	3.65049	2.98237
Q8BGX0	E3 ubiquitin-protein ligase TRIM23	Q8BGX0	TRI23_MOUSE	TRUE	66.7	0.695052	7.02386	4.06795	5.71626	5.22171	6.76897	8.26978	7.34044
Q8BGZ1	Hippocalcin-like protein 4	Q8BGZ1	HPCL4_MOUSE	TRUE	83.3	0.662357	7.56236	4.35231	6.83107	5.68499	7.99868	8.73836	8.5587
Q8BH58	TIP41-like protein	Q8BH58	TIPRL_MOUSE	TRUE	50	0.493874	5.96655	3.12054	3.57867	5.21783	5.62214	6.72325	5.55427
Q8BH59	Calcium-binding mitochondrial carrier protein Aralar1	Q8BH59	CMC1_MOUSE	TRUE	100	0.625773	8.11391	5.8157	7.81489	7.9958	8.5478	9.26864	9.24063
Q8BH66	Atlastin-1	Q8BH66	ATLA1_MOUSE	TRUE	83.3	0.511828	6.42534	6.05029	5.94203	6.00105	5.72175	7.29692	7.11568
[truncated: 520 more rows]

## Sheet: PFC-to-NAc Nrxn-TurboID
PG.ProteinAccessions	PG.ProteinDescriptions	PG.UniProtIds	PG.ProteinNames	PG.IsCandidate	PG.Completeness	PG.CV	PG.AvgLog2Quantity	[1] Ex09092022_74_KimLab_NAC1.raw.PG.Log2Quantity	[2] Ex09092022_68_KimLab_NAC2.raw.PG.Log2Quantity	[3] Ex09092022_44_KimLab_NAC3.raw.PG.Log2Quantity	[4] Ex09092022_62_KimLab_NAC4.raw.PG.Log2Quantity	[5] Ex09092022_56_KimLab_NAC5.raw.PG.Log2Quantity	[6] Ex09092022_48_KimLab_NAC6.raw.PG.Log2Quantity
[truncated: 2,836 more rows]

[truncated: 3 more sheets: PFC-to-PAG Nrxn-TurboID, PFC Nrxn Cocaine +B_vs_-B, PFC Nrxn Cocaine_vs_Saline]
