# Supplementary material for: Acute in vivo proximity labeling for membrane targeted proteomics in neuronal circuits
Source: bioRxiv. 2026 Jul 16:2025.12.04.691871. Preprint. [Version 3] doi: 10.64898/2025.12.04.691871 (PMC13345169; doi:10.64898/2025.12.04.691871)
Supplement: Supplement 3 — Table S2 [excel]. Summary of unfiltered identified proteins for all experiments [file media-3.xlsx]

## Sheet: PFC_Nrxn
Comparison (group1/group2)	Group	ProteinGroups	AVG Log2 Ratio	Absolute AVG Log2 Ratio	Pvalue	Qvalue	# of Ratios	UniProtIds	Genes	ProteinDescriptions	ProteinNames	# Unique Total Peptides	% Change	Ratio	Condition Numerator	Condition Denominator	GO Cellular Component	GO Molecular Function	GO Biological Process
#NAME?	Q9WTS5	Q9WTS5	7.08643	7.08643	0.000444825	0.000573441	12	Q9WTS5	Tenm2	Teneurin-2	TEN2_MOUSE	1	13490.3	135.903	#NAME?	#NAME?	neuron projection,nucleus,endoplasmic reticulum,Golgi apparatus,plasma membrane,integral component of plasma membrane,cell-cell junction,PML body,cell junction,filopodium,dendrite,growth cone,dendritic spine,synapse,postsynaptic membrane,extrinsic component of postsynaptic membrane,glutamatergic synapse	receptor binding,protein binding,identical protein binding,protein homodimerization activity,protein heterodimerization activity,cell adhesion molecule binding	negative regulation of transcription from RNA polymerase II promoter,heterophilic cell-cell adhesion via plasma membrane cell adhesion molecules,axon guidance,calcium-mediated signaling using intracellular calcium source,neuron development,positive regulation of filopodium assembly,cell-cell adhesion,retrograde trans-synaptic signaling by trans-synaptic protein complex
#NAME?	Q7TPD3	Q7TPD3	6.17488	6.17488	0.00162523	0.00100749	12	Q7TPD3	Robo2	Roundabout homolog 2	ROBO2_MOUSE	12	7124.78	72.2478	#NAME?	#NAME?	plasma membrane,cell surface,integral component of membrane,axolemma	identical protein binding	metanephros development,axon guidance,ureteric bud development,outflow tract septum morphogenesis,aortic valve morphogenesis,pulmonary valve morphogenesis,endocardial cushion formation,homophilic cell adhesion via plasma membrane adhesion molecules,brain development,axon midline choice point recognition,olfactory bulb interneuron development,retinal ganglion cell axon guidance,positive regulation…
#NAME?	Q8C5P7	Q8C5P7	5.40576	5.40576	0.000205861	0.000387503	12	Q8C5P7	Tdrp	Testis development-related protein	TDRP_MOUSE	1	4139.32	42.3932	#NAME?	#NAME?	cellular_component,nucleus,cytosol,cytoplasm,intracellular membrane-bounded organelle	molecular_function	spermatogenesis,biological_process
#NAME?	F8VPK8	F8VPK8	5.33124	5.33124	0.00235415	0.00120212	12	F8VPK8	Pcdh9	Protocadherin 9	F8VPK8_MOUSE	7	3925.91	40.2591	#NAME?	#NAME?	integral component of plasma membrane,growth cone,cell-cell contact zone	calcium ion binding,protein binding	cell adhesion,homophilic cell adhesion via plasma membrane adhesion molecules
#NAME?	Q5DTX6	Q5DTX6	5.1613	5.1613	0.0126152	0.00269481	12	Q5DTX6	Jcad	Junctional protein associated with coronary artery disease	JCAD_MOUSE	1	3478.55	35.7855	#NAME?	#NAME?	adherens junction,ruffle membrane,cell-cell junction,cell junction,perinuclear region of cytoplasm	molecular_function	cell adhesion,positive regulation of MAPK cascade,positive regulation of cell migration involved in sprouting angiogenesis,positive regulation of vascular endothelial growth factor signaling pathway,positive regulation of blood vessel endothelial cell proliferation involved in sprouting angiogenesis,positive regulation of sprouting angiogenesis
#NAME?	O35393	O35393	5.12061	5.12061	0.00345763	0.00142473	12	O35393	Efnb3	Ephrin-B3	EFNB3_MOUSE	1	3379.02	34.7902	#NAME?	#NAME?	plasma membrane,Requires Ontology,glutamatergic synapse,integral component of presynaptic membrane,integral component of postsynaptic density membrane	protein binding,ephrin receptor binding	axon guidance,adult walking behavior,axon choice point recognition,T cell costimulation,ephrin receptor signaling pathway,negative regulation of axonogenesis,trans-synaptic signaling by trans-synaptic complex, modulating synaptic transmission
#NAME?	Q8R1Z9	Q8R1Z9	5.10396	5.10396	0.00586	0.00182353	12	Q8R1Z9	Rnf121	RING finger protein 121	RN121_MOUSE	2	3339.09	34.3909	#NAME?	#NAME?	Golgi membrane,endoplasmic reticulum membrane,integral component of membrane	metal ion binding,ubiquitin protein ligase activity	protein ubiquitination,ER-associated ubiquitin-dependent protein catabolic process
#NAME?	Q8JZR6	Q8JZR6	5.04548	5.04548	0.000749554	0.000705463	12	Q8JZR6	Slc4a8	Electroneutral sodium bicarbonate exchanger 1	S4A8_MOUSE	3	3202.48	33.0248	#NAME?	#NAME?	plasma membrane,synaptic vesicle,membrane,integral component of membrane,asymmetric synapse,symmetric synapse,neuronal cell body membrane,neuron projection,terminal bouton,axon terminus,glial cell projection,hippocampal mossy fiber,presynapse,glutamatergic synapse,dendrite,presynaptic membrane	inorganic anion exchanger activity,sodium:bicarbonate symporter activity,sodium ion transmembrane transporter activity,bicarbonate transmembrane transporter activity,chloride transmembrane transporter activity,anion:anion antiporter activity,transmembrane transporter activity	regulation of membrane potential,modulation of synaptic transmission,regulation of intracellular pH,positive regulation of synaptic vesicle exocytosis,bicarbonate transport,sodium ion transmembrane transport,ion homeostasis,transmembrane transport,chloride transmembrane transport
#NAME?	Q60603	Q60603	4.9987	4.9987	0.00135905	0.000935259	12	Q60603	Kcnh1	Potassium voltage-gated channel subfamily H member 1	KCNH1_MOUSE	1	3097.11	31.9711	#NAME?	#NAME?	integral component of plasma membrane,Requires Ontology,nuclear inner membrane,plasma membrane,cell surface,axon,dendrite,axolemma,early endosome membrane,presynaptic membrane,neuronal cell body,perikaryon,intracellular membrane-bounded organelle,synapse,perinuclear region of cytoplasm,postsynaptic density membrane,integral component of presynaptic membrane,voltage-gated potassium channel complex…	cyclic nucleotide binding,voltage-gated potassium channel activity,delayed rectifier potassium channel activity,calmodulin binding,protein kinase binding,identical protein binding,ion channel binding,macromolecular complex binding,14-3-3 protein binding,voltage-gated ion channel activity involved in regulation of presynaptic membrane potential,phosphatidylinositol bisphosphate binding	startle response,ion transmembrane transport,regulation of ion transmembrane transport,regulation of cell proliferation,regulation of membrane potential,phosphatidylinositol-mediated signaling,cellular response to calcium ion,potassium ion transmembrane transport,regulation of presynaptic membrane potential,regulation of presynaptic cytosolic calcium ion concentration,regulation of synaptic vesic…
#NAME?	A2ALI5	A2ALI5	4.88708	4.88708	0.00483961	0.00164887	12	A2ALI5	Ajap1	Adherens junction-associated protein 1	AJAP1_MOUSE	2	2859.08	29.5908	#NAME?	#NAME?	adherens junction,cytoplasmic side of plasma membrane,spanning component of plasma membrane,cell-cell contact zone,cell surface,basolateral plasma membrane,apical plasma membrane	beta-catenin binding,macromolecular complex binding	negative regulation of cell-matrix adhesion,cell adhesion,regulation of polarized epithelial cell differentiation,negative regulation of wound healing
#NAME?	Q8C8T7	Q8C8T7	4.80257	4.80257	0.00184119	0.001068	12	Q8C8T7	Elfn1	Protein ELFN1	ELFN1_MOUSE	2	2690.73	27.9073	#NAME?	#NAME?	extracellular space,extracellular matrix,integral component of membrane,dendrite,excitatory synapse	protein phosphatase inhibitor activity	negative regulation of catalytic activity,synapse organization
#NAME?	P22005	P22005	4.79949	4.79949	0.0180018	0.00325457	12	P22005	Penk	Proenkephalin-A	PENK_MOUSE	3	2684.77	27.8477	#NAME?	#NAME?	plasma membrane,dendrite,neuronal cell body,axon terminus,extracellular region,axon,symmetric synapse,chromaffin granule lumen,synaptic vesicle lumen,perikaryon,cell body fiber,neuronal dense core vesicle lumen	opioid peptide activity,opioid receptor binding	behavioral fear response,startle response,aggressive behavior,locomotory behavior,response to bacterium,sensory perception of pain,osteoblast differentiation,response to hypoxia,neuropeptide signaling pathway,chemical synaptic transmission,aging,sensory perception,response to radiation,response to toxic substance,glial cell proliferation,response to estradiol,response to lipopolysaccharide,cellul…
#NAME?	E9PV86	E9PV86	4.74568	4.74568	0.00210703	0.0011514	12	E9PV86	Mctp1	Multiple C2 and transmembrane domain-containing protein 1	MCTP1_MOUSE	1	2582.82	26.8282	#NAME?	#NAME?	integral component of membrane,synaptic vesicle membrane,endoplasmic reticulum membrane,recycling endosome	calcium ion binding	negative regulation of cell migration,negative regulation of endocytosis,regulation of neurotransmitter secretion,negative regulation of response to oxidative stress
#NAME?	Q5HZI2	Q5HZI2	4.71103	4.71103	0.000713898	0.000688786	12	Q5HZI2	C2cd4c	C2 calcium-dependent domain-containing protein 4C	C2C4C_MOUSE	9	2519.16	26.1916	#NAME?	#NAME?	cytosol		biological_process
#NAME?	Q7TPB0	Q7TPB0	4.70614	4.70614	0.000280523	0.000434358	12	Q7TPB0	Plppr3	Phospholipid phosphatase-related protein type 3	PLPR3_MOUSE	7	2510.29	26.1029	#NAME?	#NAME?	integral component of plasma membrane	protein binding,phosphatidate phosphatase activity,lipid phosphatase activity	phospholipid metabolic process,signal transduction,phospholipid dephosphorylation
#NAME?	O88587	O88587	4.68873	4.68873	0.00668988	0.00195028	12	O88587	Comt	Catechol O-methyltransferase	COMT_MOUSE	2	2478.98	25.7898	#NAME?	#NAME?	membrane,axon,dendrite,mitochondrion,cytosol,integral component of membrane,dendritic spine,intracellular membrane-bounded organelle,cell body,postsynaptic membrane	magnesium ion binding,O-methyltransferase activity,catechol O-methyltransferase activity,Requires Ontology	cellular response to phosphate starvation,dopamine metabolic process,dopamine catabolic process,female pregnancy,learning,short-term memory,estrogen metabolic process,methylation,developmental process,negative regulation of renal sodium excretion,neurotransmitter catabolic process,catecholamine catabolic process,negative regulation of dopamine metabolic process,response to pain,multicellular orga…
#NAME?	Q8BIJ7	Q8BIJ7	4.66345	4.66345	0.0084056	0.00217869	12	Q8BIJ7	Rufy1	RUN and FYVE domain-containing protein 1	RUFY1_MOUSE	1	2434.18	25.3418	#NAME?	#NAME?	late endosome,cytosol,cytoplasm,intracellular membrane-bounded organelle,endosome,nuclear speck,early endosome membrane	protein binding,lipid binding,SH3 domain binding,SH2 domain binding,identical protein binding,metal ion binding	small GTPase mediated signal transduction,protein transport,regulation of endocytosis,endocytosis
#NAME?	Q9JM96	Q9JM96	4.55545	4.55545	0.00129512	0.000917783	12	Q9JM96	Cdc42ep4	Cdc42 effector protein 4	BORG4_MOUSE	1	2251.4	23.514	#NAME?	#NAME?	cytoplasm,cytoskeleton,plasma membrane,adherens junction,endomembrane system,actin cytoskeleton,microtubule cytoskeleton,phagocytic vesicle	protein binding	Rho protein signal transduction,cellular response to interferon-gamma,regulation of cell shape,positive regulation of actin filament polymerization,positive regulation of pseudopodium assembly
#NAME?	O08579	O08579	4.52644	4.52644	0.00136539	0.000936264	12	O08579	Emd	Emerin	EMD_MOUSE	8	2204.59	23.0459	#NAME?	#NAME?	nuclear envelope,spindle pole centrosome,cortical endoplasmic reticulum,nuclear inner membrane,spindle,nucleus,nuclear outer membrane,nuclear lamina,nucleoplasm,cytoplasm,endoplasmic reticulum,microtubule,integral component of membrane,nuclear membrane	actin binding,protein binding,beta-tubulin binding	skeletal muscle cell differentiation,positive regulation of protein export from nucleus,negative regulation of fibroblast proliferation,regulation of canonical Wnt signaling pathway,cellular response to growth factor stimulus,nuclear membrane organization,negative regulation of canonical Wnt signaling pathway
#NAME?	Q8R0A5;Q9DB24	Q8R0A5;Q9DB24	4.4199	4.4199	0.0287522	0.0041228	12	Q8R0A5;Q9DB24	Tceal3;Tceal6	Transcription elongation factor A protein-like 3;Transcription elongation factor A (SII)-like 6	TCAL3_MOUSE;Q9DB24_MOUSE	1	2040.54	21.4054	#NAME?	#NAME?	nucleus;nucleus	WW domain binding;translation elongation factor activity,WW domain binding	;translational elongation
#NAME?	Q91WJ0	Q91WJ0	4.3713	4.3713	0.0207977	0.00352753	12	Q91WJ0	Frs3	Fibroblast growth factor receptor substrate 3	FRS3_MOUSE	3	1969.63	20.6963	#NAME?	#NAME?	cytoplasm,membrane	transmembrane receptor protein tyrosine kinase adaptor activity,fibroblast growth factor receptor binding,identical protein binding	fibroblast growth factor receptor signaling pathway,transmembrane receptor protein tyrosine kinase signaling pathway
#NAME?	Q9Z351	Q9Z351	4.34044	4.34044	0.00067293	0.000688499	12	Q9Z351	Kcnq2	Potassium voltage-gated channel subfamily KQT member 2	KCNQ2_MOUSE	9	1925.83	20.2583	#NAME?	#NAME?	integral component of membrane,axon initial segment,plasma membrane,integral component of plasma membrane,cell surface,node of Ranvier,voltage-gated potassium channel complex,macromolecular complex	voltage-gated ion channel activity,voltage-gated potassium channel activity,delayed rectifier potassium channel activity,protein binding,calmodulin binding,ankyrin binding,protein N-terminus binding	transmission of nerve impulse,regulation of ion transmembrane transport,potassium ion transmembrane transport
#NAME?	Q3UHE1	Q3UHE1	4.30893	4.30893	0.00670309	0.00195028	12	Q3UHE1	Pitpnm3	Membrane-associated phosphatidylinositol transfer protein 3	PITM3_MOUSE	6	1882.07	19.8207	#NAME?	#NAME?	cytoplasm,ER to Golgi transport vesicle,endomembrane system,membrane,cell projection,cell body	phospholipase activity,calcium ion binding,lipid binding,receptor tyrosine kinase binding
#NAME?	Q8K012	Q8K012	4.30629	4.30629	0.000731429	0.000691795	12	Q8K012	Fnbp1l	Formin-binding protein 1-like	FBP1L_MOUSE	10	1878.44	19.7844	#NAME?	#NAME?	cytoplasm,cytosol,cytoskeleton,plasma membrane,cell cortex,cytoplasmic vesicle	lipid binding,GTPase binding	cilium morphogenesis,membrane budding,autophagy,signal transduction,membrane invagination,vesicle organization,vesicle transport along actin filament,positive regulation of filopodium assembly,clathrin-dependent endocytosis,membrane tubulation
#NAME?	Q9JKF6	Q9JKF6	4.29362	4.29362	0.0146368	0.00291522	12	Q9JKF6	Nectin1	Nectin-1	NECT1_MOUSE	2	1861.14	19.6114	#NAME?	#NAME?	adherens junction,Requires Ontology,integral component of presynaptic active zone membrane,plasma membrane,integral component of membrane,axon,dendrite,growth cone membrane,neuron projection,intracellular membrane-bounded organelle,apical junction complex,cell-cell contact zone,synapse	protein binding,carbohydrate binding,signaling receptor activity,identical protein binding,protein homodimerization activity,macromolecular complex binding,virion binding,cell adhesion molecule binding	lens morphogenesis in camera-type eye,desmosome organization,iron ion transport,camera-type eye morphogenesis,retina development in camera-type eye,enamel mineralization,cell-cell adhesion,protein localization to cell junction,homophilic cell adhesion via plasma membrane adhesion molecules,heterophilic cell-cell adhesion via plasma membrane cell adhesion molecules,axon guidance,virion attachment …
#NAME?	Q9DBG7	Q9DBG7	4.29272	4.29272	3.90056e-05	0.000204886	12	Q9DBG7	Srpra	Signal recognition particle receptor subunit alpha	SRPRA_MOUSE	1	1859.91	19.5991	#NAME?	#NAME?	endoplasmic reticulum membrane,membrane,signal recognition particle receptor complex	GTPase activity,signal recognition particle binding,GTP binding	protein targeting,SRP-dependent cotranslational protein targeting to membrane, signal sequence recognition,protein targeting to ER
#NAME?	Q61165	Q61165	4.23927	4.23927	8.4047e-05	0.000260275	12	Q61165	Slc9a1	Sodium/hydrogen exchanger 1	SL9A1_MOUSE	3	1788.63	18.8863	#NAME?	#NAME?	plasma membrane,nucleoplasm,cytoplasm,mitochondrion,endoplasmic reticulum,endoplasmic reticulum membrane,integral component of plasma membrane,cell surface,intercalated disc,membrane,basolateral plasma membrane,apical plasma membrane,T-tubule,sarcolemma,membrane raft,perinuclear region of cytoplasm,cation-transporting ATPase complex	calmodulin binding,sodium:proton antiporter activity,potassium:proton antiporter activity,protein phosphatase 2B binding,calcium-dependent protein binding	sodium ion transport,regulation of pH,response to acidic pH,cardiac muscle cell differentiation,regulation of the force of heart contraction,cellular sodium ion homeostasis,positive regulation of cardiac muscle hypertrophy,regulation of cardiac muscle contraction by calcium ion signaling,response to organic cyclic compound,positive regulation of cell growth,cellular response to insulin stimulus,p…
#NAME?	Q921C1	Q921C1	4.20851	4.20851	0.00894025	0.00226604	12	Q921C1	Gjc3	Gap junction gamma-3 protein	CXG3_MOUSE	2	1748.8	18.488	#NAME?	#NAME?	gap junction,integral component of membrane,myelin sheath,connexin complex	gap junction channel activity,identical protein binding	cell-cell signaling,sensory perception of sound,myelination,transmembrane transport
#NAME?	Q8R1B5	Q8R1B5	4.194	4.194	0.000278209	0.000434358	12	Q8R1B5	Cplx3	Complexin-3	CPLX3_MOUSE	8	1730.29	18.3029	#NAME?	#NAME?	nucleus,terminal bouton,Requires Ontology,anchored component of synaptic vesicle membrane,anchored component of presynaptic active zone membrane,cytosol,plasma membrane,membrane,synapse,SNARE complex	SNARE binding,neurotransmitter transporter activity,syntaxin binding	regulation of neurotransmitter secretion,visual perception,synaptic vesicle exocytosis,insulin secretion,regulation of synaptic vesicle fusion to presynaptic membrane,response to stimulus
#NAME?	P70302	P70302	4.14732	4.14732	0.000396744	0.000528992	12	P70302	Stim1	Stromal interaction molecule 1	STIM1_MOUSE	11	1672.02	17.7202	#NAME?	#NAME?	endoplasmic reticulum,plasma membrane,microtubule,integral component of plasma membrane,integral component of endoplasmic reticulum membrane,growth cone,cortical endoplasmic reticulum,sarcoplasmic reticulum membrane,plasma membrane raft,macromolecular complex	protease binding,calcium channel regulator activity,calcium ion binding,protein binding,store-operated calcium channel activity,identical protein binding,microtubule plus-end binding	store-operated calcium entry,cation transport,myotube differentiation,detection of calcium ion,cellular calcium ion homeostasis,activation of store-operated calcium channel activity,positive regulation of adenylate cyclase activity,positive regulation of angiogenesis,regulation of calcium ion transport,enamel mineralization,calcium ion transmembrane transport,regulation of store-operated calcium …
#NAME?	Q9DCB4	Q9DCB4	4.13726	4.13726	0.0304375	0.00421341	12	Q9DCB4	Arpp21	cAMP-regulated phosphoprotein 21	ARP21_MOUSE	3	1659.71	17.5971	#NAME?	#NAME?	cytoplasm	molecular_function,nucleic acid binding,calmodulin binding	cellular response to heat
#NAME?	Q5SV85	Q5SV85	4.12534	4.12534	0.000157746	0.000332826	12	Q5SV85	Synrg	Synergin gamma	SYNRG_MOUSE	13	1645.22	17.4522	#NAME?	#NAME?	cytosol,perinuclear region of cytoplasm,clathrin coat of trans-Golgi network vesicle	molecular_function	endocytosis,biological_process,protein transport
#NAME?	Q9R0N7	Q9R0N7	4.03155	4.03155	0.000964493	0.000801656	12	Q9R0N7	Syt7	Synaptotagmin-7	SYT7_MOUSE	14	1535.38	16.3538	#NAME?	#NAME?	plasma membrane,synaptic vesicle,exocytic vesicle,glutamatergic synapse,GABA-ergic synapse,lysosome,lysosomal membrane,peroxisome,peroxisomal membrane,cytosol,dendrite,phagocytic vesicle membrane,synaptic vesicle membrane,dense core granule,early phagosome,presynaptic membrane,neuronal cell body,axon terminus,Requires Ontology,integral component of presynaptic membrane	SNARE binding,phosphatidylserine binding,calcium ion binding,protein binding,calmodulin binding,calcium-dependent phospholipid binding,phosphatidylinositol-4,5-bisphosphate binding,syntaxin binding,clathrin binding	plasma membrane repair,phagocytosis,regulation of dopamine secretion,vesicle-mediated transport,calcium ion regulated exocytosis,regulation of calcium ion-dependent exocytosis,synaptic vesicle recycling,positive regulation of calcium ion-dependent exocytosis,regulation of bone remodeling,calcium ion-regulated exocytosis of neurotransmitter,regulation of phagocytosis,regulation of insulin secretio…
#NAME?	Q8CA95	Q8CA95	4.0171	4.0171	0.0189298	0.00333442	12	Q8CA95	Pde10a	cAMP and cAMP-inhibited cGMP 3',5'-cyclic phosphodiesterase 10A	PDE10_MOUSE	11	1519.08	16.1908	#NAME?	#NAME?	cytosol,membrane,neuronal cell body,perikaryon	cyclic-nucleotide phosphodiesterase activity,3',5'-cyclic-nucleotide phosphodiesterase activity,3',5'-cyclic-AMP phosphodiesterase activity,cGMP-stimulated cyclic-nucleotide phosphodiesterase activity,cAMP binding,cGMP binding,metal ion binding,3',5'-cyclic-GMP phosphodiesterase activity	regulation of protein kinase A signaling,Requires Ontology,cAMP catabolic process,signal transduction,negative regulation of cGMP-mediated signaling,negative regulation of cAMP-mediated signaling,cGMP catabolic process
#NAME?	Q922P8	Q922P8	3.98587	3.98587	0.00984166	0.00238481	12	Q922P8	Tmem132a	Transmembrane protein 132A	T132A_MOUSE	6	1484.4	15.844	#NAME?	#NAME?	endoplasmic reticulum,Golgi apparatus,Golgi membrane,endoplasmic reticulum membrane,integral component of membrane	molecular_function	negative regulation of programmed cell death
#NAME?	E9PXF0	E9PXF0	3.97965	3.97965	0.000132042	0.000307118	12	E9PXF0	Pcdh17	Protocadherin 17	E9PXF0_MOUSE	1	1477.58	15.7758	#NAME?	#NAME?	integral component of plasma membrane,glutamatergic synapse,GABA-ergic synapse,integral component of postsynaptic membrane,integral component of presynaptic membrane	calcium ion binding	adult behavior,negative regulation of synaptic transmission,presynaptic active zone assembly,regulation of synaptic vesicle clustering,cell adhesion,homophilic cell adhesion via plasma membrane adhesion molecules,synaptic membrane adhesion
#NAME?	Q8R050	Q8R050	3.97709	3.97709	0.00960457	0.00235214	12	Q8R050	Gspt1	Eukaryotic peptide chain release factor GTP-binding subunit ERF3A	ERF3A_MOUSE	5	1474.79	15.7479	#NAME?	#NAME?	cytoplasm,translation release factor complex	translation release factor activity,GTPase activity,GTP binding	protein methylation,nuclear-transcribed mRNA catabolic process, nonsense-mediated decay,translation,translational termination,regulation of translational termination
#NAME?	Q8C1Y8	Q8C1Y8	3.97276	3.97276	0.0173899	0.00319964	12	Q8C1Y8	Ccz1	Vacuolar fusion protein CCZ1 homolog	CCZ1_MOUSE	1	1470.08	15.7008	#NAME?	#NAME?	intracellular membrane-bounded organelle,lysosomal membrane,Mon1-Ccz1 complex	guanyl-nucleotide exchange factor activity	vesicle-mediated transport,regulation of catalytic activity
#NAME?	P04627	P04627	3.97265	3.97265	0.00374693	0.00148633	12	P04627	Araf	Serine/threonine-protein kinase A-Raf	ARAF_MOUSE	3	1469.95	15.6995	#NAME?	#NAME?	mitochondrion,cytosol	protein kinase activity,protein serine/threonine kinase activity,MAP kinase kinase kinase activity,protein serine/threonine/tyrosine kinase activity,protein binding,ATP binding,metal ion binding,Requires Ontology	MAPK cascade,protein phosphorylation,regulation of TOR signaling,regulation of proteasomal ubiquitin-dependent protein catabolic process,positive regulation of peptidyl-serine phosphorylation,negative regulation of apoptotic process
#NAME?	P43024	P43024	3.96343	3.96343	0.00421041	0.00156061	12	P43024	Cox6a1	Cytochrome c oxidase subunit 6A1, mitochondrial	CX6A1_MOUSE	1	1459.96	15.5996	#NAME?	#NAME?	mitochondrion,mitochondrial respiratory chain complex IV,integral component of membrane,mitochondrial membrane,myelin sheath	cytochrome-c oxidase activity,enzyme regulator activity	mitochondrial electron transport, cytochrome c to oxygen,regulation of catalytic activity,hydrogen ion transmembrane transport
#NAME?	Q14CH0	Q14CH0	3.95818	3.95818	0.00336785	0.00140266	12	Q14CH0	Fam171b	Protein FAM171B	F171B_MOUSE	8	1454.28	15.5428	#NAME?	#NAME?	cellular_component,integral component of membrane	molecular_function	biological_process
#NAME?	Q3ZK22	Q3ZK22	3.92938	3.92938	0.0106886	0.00246069	12	Q3ZK22	Vezt	Vezatin	VEZA_MOUSE	1	1423.56	15.2356	#NAME?	#NAME?	plasma membrane,acrosomal vesicle,nucleus,nucleoplasm,cytosol,adherens junction,integral component of membrane,stereocilium membrane,stereocilia ankle link complex	protein binding,myosin binding	chordate embryonic development,cell-cell adhesion
#NAME?	P61226	P61226	3.92905	3.92905	0.00256599	0.00124098	12	P61226	Rap2b	Ras-related protein Rap-2b	RAP2B_MOUSE	2	1423.21	15.2321	#NAME?	#NAME?	plasma membrane,cytosol,bicellular tight junction,membrane,cell-cell contact zone,membrane raft,recycling endosome,recycling endosome membrane,extracellular exosome	GTPase activity,obsolete small monomeric GTPase activity,GTP binding,GDP binding,protein domain specific binding	negative regulation of cell migration,positive regulation of protein autophosphorylation,platelet activation,Rap protein signal transduction,regulation of protein tyrosine kinase activity,platelet aggregation
#NAME?	Q60829	Q60829	3.92708	3.92708	0.0166158	0.00313999	12	Q60829	Ppp1r1b	Protein phosphatase 1 regulatory subunit 1B	PPR1B_MOUSE	6	1421.14	15.2114	#NAME?	#NAME?	cytoplasm,nucleus,neuronal cell body,dendritic spine neck,dendritic spine head,postsynapse,glutamatergic synapse	protein phosphatase inhibitor activity,protein serine/threonine phosphatase inhibitor activity,D1 dopamine receptor binding,D2 dopamine receptor binding,D3 dopamine receptor binding,D4 dopamine receptor binding,D5 dopamine receptor binding	response to amphetamine,transcription, DNA-templated,negative regulation of female receptivity,locomotory behavior,visual learning,response to morphine,behavioral response to cocaine,cellular response to cocaine,memory,negative regulation of phosphoprotein phosphatase activity,response to nicotine,intracellular signal transduction,response to cocaine
#NAME?	Q3TY60	Q3TY60	3.92477	3.92477	6.80688e-05	0.000242022	12	Q3TY60	Fam131b	Protein FAM131B	F131B_MOUSE	2	1418.7	15.187	#NAME?	#NAME?	nucleoplasm,cytosol	molecular_function
#NAME?	Q8C9H6	Q8C9H6	3.90803	3.90803	0.0156495	0.00303506	12	Q8C9H6	Strip2	Striatin-interacting proteins 2	STRP2_MOUSE	2	1401.18	15.0118	#NAME?	#NAME?	cytosol,cytoplasm	molecular_function	cytoskeleton organization,regulation of cell shape,cell migration
#NAME?	Q6DFV3	Q6DFV3	3.90479	3.90479	0.000300964	0.000447226	12	Q6DFV3	Arhgap21	Rho GTPase-activating protein 21	RHG21_MOUSE	7	1397.82	14.9782	#NAME?	#NAME?	Golgi membrane,Golgi apparatus,plasma membrane,actin cytoskeleton,cell junction,cytoplasmic vesicle membrane	GTPase activator activity	regulation of endocytosis,Golgi organization,signal transduction,regulation of catalytic activity,Golgi localization,establishment of Golgi localization,maintenance of Golgi location,organelle transport along microtubule
#NAME?	Q5SNZ0	Q5SNZ0	3.88265	3.88265	0.00836829	0.00217869	12	Q5SNZ0	Ccdc88a	Girdin	GRDN_MOUSE	1	1375	14.75	#NAME?	#NAME?	cytoplasm,centrosome,endoplasmic reticulum,Golgi apparatus,centriole,cytosol,plasma membrane,membrane,lamellipodium,cell leading edge,cytoplasmic vesicle,ciliary basal body	G-protein alpha-subunit binding,actin binding,protein kinase C binding,guanyl-nucleotide exchange factor activity,GDP-dissociation inhibitor activity,epidermal growth factor receptor binding,insulin receptor binding,protein binding,microtubule binding,phosphatidylinositol binding,SH2 domain binding,protein homodimerization activity,vascular endothelial growth factor receptor 2 binding,protein kin…	regulation of protein phosphorylation,DNA replication,regulation of DNA replication,small GTPase mediated signal transduction,nervous system development,regulation of neuron projection development,cell migration,lamellipodium assembly,cytoskeleton-dependent intracellular transport,cytoplasmic microtubule organization,TOR signaling,activation of protein kinase activity,activation of protein kinase…
#NAME?	Q923Z0	Q923Z0	3.8746	3.8746	0.000359581	0.00049314	12	Q923Z0	Gprc5b	G-protein coupled receptor family C group 5 member B	GPC5B_MOUSE	1	1366.8	14.668	#NAME?	#NAME?	plasma membrane,intracellular membrane-bounded organelle,extracellular exosome,nucleoplasm,nucleolus,cytosol,cell surface,integral component of membrane,membrane raft,receptor complex	G-protein coupled receptor activity,protein kinase binding,protein kinase activator activity	positive regulation of protein phosphorylation,locomotory behavior,positive regulation of neuron projection development,glucose homeostasis,positive regulation of I-kappaB kinase/NF-kappaB signaling,positive regulation of protein kinase activity,G-protein coupled receptor signaling pathway,activation of protein kinase activity,positive regulation of neuron differentiation,positive regulation of i…
#NAME?	Q9QXJ1	Q9QXJ1	3.86919	3.86919	0.00426632	0.00156357	12	Q9QXJ1	Apbb1	Amyloid-beta A4 precursor protein-binding family B member 1	APBB1_MOUSE	5	1361.31	14.6131	#NAME?	#NAME?	nucleus,cytoplasm,neuromuscular junction,Requires Ontology,glutamatergic synapse,endoplasmic reticulum,plasma membrane,nuclear speck,lamellipodium,growth cone,presynaptic membrane,neuronal cell body,dendritic spine,main axon,synapse,postsynaptic membrane,perinuclear region of cytoplasm,presynapse,growth cone lamellipodium,growth cone filopodium,macromolecular complex	beta-amyloid binding,chromatin binding,protein binding,ubiquitin protein ligase binding,histone binding,macromolecular complex binding,tau protein binding,proline-rich region binding,Requires Ontology	neuron migration,axon guidance,extracellular matrix organization,negative regulation of neuron differentiation,positive regulation of transcription from RNA polymerase II promoter,negative regulation of transcription from RNA polymerase II promoter,double-strand break repair,chromatin organization,regulation of transcription, DNA-templated,apoptotic process,smooth muscle contraction,cellular resp…
#NAME?	A0A0A6YY83	A0A0A6YY83	3.86516	3.86516	0.000717719	0.00068901	12	A0A0A6YY83	Pcdh7	Protocadherin 7	A0A0A6YY83_MOUSE	10	1357.23	14.5723	#NAME?	#NAME?	integral component of plasma membrane,plasma membrane	calcium ion binding,protein binding	cell adhesion,homophilic cell adhesion via plasma membrane adhesion molecules
#NAME?	Q69ZW3	Q69ZW3	3.85122	3.85122	0.00542142	0.00175238	12	Q69ZW3	Ehbp1	EH domain-binding protein 1	EHBP1_MOUSE	4	1343.22	14.4322	#NAME?	#NAME?	microtubule organizing center,nucleoplasm,endosome,cytosol,plasma membrane,filamentous actin	protein binding	endocytosis,protein transport,actin cytoskeleton organization
#NAME?	Q08460	Q08460	3.84435	3.84435	0.00675098	0.00196095	12	Q08460	Kcnma1	Calcium-activated potassium channel subunit alpha-1	KCMA1_MOUSE	6	1336.37	14.3637	#NAME?	#NAME?	mitochondrion,postsynaptic membrane,cytoplasm,endoplasmic reticulum,plasma membrane,caveola,external side of plasma membrane,integral component of membrane,apical plasma membrane,dendrite,neuronal cell body,terminal bouton,perinuclear region of cytoplasm,presynaptic active zone membrane,glutamatergic synapse,integral component of presynaptic active zone membrane,voltage-gated potassium channel co…	actin binding,voltage-gated potassium channel activity,potassium channel activity,protein binding,calcium-activated potassium channel activity,identical protein binding,macromolecular complex binding,metal ion binding,large conductance calcium-activated potassium channel activity,ligand-gated ion channel activity involved in regulation of presynaptic membrane potential	sensory perception of sound,response to hypoxia,potassium ion transport,chemical synaptic transmission,circadian rhythm,adult walking behavior,neuronal action potential,regulation of aldosterone metabolic process,vasodilation,regulation of membrane potential,auditory receptor cell differentiation,locomotor rhythm,negative regulation of cell volume,saliva secretion,cell maturation,neuromuscular pr…
#NAME?	Q91Y09	Q91Y09	3.84158	3.84158	0.0200565	0.00346397	12	Q91Y09	Pcdhac2	Protocadherin alpha C2	Q91Y09_MOUSE	1	1333.61	14.3361	#NAME?	#NAME?	integral component of plasma membrane	molecular_function,calcium ion binding	cell adhesion,homophilic cell adhesion via plasma membrane adhesion molecules,nervous system development
#NAME?	P97772	P97772	3.83766	3.83766	0.0461367	0.00519241	12	P97772	Grm1	Metabotropic glutamate receptor 1	GRM1_MOUSE	1	1329.72	14.2972	#NAME?	#NAME?	integral component of plasma membrane,Requires Ontology,postsynaptic density membrane,glutamatergic synapse,nucleus,postsynaptic density,axon,dendrite,presynaptic membrane,neuron projection,neuronal cell body,dendritic spine,postsynaptic membrane,integral component of postsynaptic membrane,integral component of postsynaptic density membrane,G-protein coupled receptor dimeric complex,G-protein cou…	PLC activating G-protein coupled glutamate receptor activity,adenylate cyclase inhibiting G-protein coupled glutamate receptor activity,protein binding,glutamate receptor activity,estrogen receptor binding,G-protein coupled neurotransmitter receptor activity involved in regulation of postsynaptic cytosolic calcium ion concentration,G-protein coupled receptor activity involved in regulation of pos…	cellular response to electrical stimulus,L-glutamate import across plasma membrane,G-protein coupled receptor signaling pathway,adenylate cyclase-inhibiting G-protein coupled glutamate receptor signaling pathway,phospholipase C-activating G-protein coupled glutamate receptor signaling pathway,G-protein coupled glutamate receptor signaling pathway,locomotory behavior,sensory perception of pain,cal…
#NAME?	P97798	P97798	3.81801	3.81801	0.000352169	0.000489974	12	P97798	Neo1	Neogenin	NEO1_MOUSE	11	1310.37	14.1037	#NAME?	#NAME?	plasma membrane,cell surface,axonal growth cone,nucleoplasm,Golgi apparatus,integral component of plasma membrane,membrane,neuronal cell body,intracellular vesicle,plasma membrane protein complex	protein binding,signaling receptor activity,co-receptor binding,cadherin binding,BMP receptor binding	neuron migration,regulation of transcription, DNA-templated,myoblast fusion,positive regulation of BMP signaling pathway,regulation of axon regeneration,negative regulation of axon regeneration,negative regulation of protein secretion,iron ion homeostasis,regulation of neuron migration,axon guidance,cell-cell adhesion,negative regulation of neuron death
#NAME?	Q9D023	Q9D023	3.81694	3.81694	0.0373306	0.00464685	12	Q9D023	Mpc2	Mitochondrial pyruvate carrier 2	MPC2_MOUSE	3	1309.34	14.0934	#NAME?	#NAME?	integral component of mitochondrial inner membrane,mitochondrion,mitochondrial inner membrane	pyruvate transmembrane transporter activity,identical protein binding	mitochondrial pyruvate transport,positive regulation of insulin secretion involved in cellular response to glucose stimulus,mitochondrial acetyl-CoA biosynthetic process from pyruvate
#NAME?	A2APX8	A2APX8	3.80088	3.80088	0.000137142	0.000307118	12	A2APX8	Scn1a	Sodium channel protein type 1 subunit alpha	SCN1A_MOUSE	1	1293.73	13.9373	#NAME?	#NAME?	axon,nucleoplasm,plasma membrane,intercalated disc,membrane,nuclear body,Z disc,T-tubule,node of Ranvier,neuronal cell body,axon initial segment,integral component of presynaptic membrane,voltage-gated sodium channel complex,sodium channel complex	voltage-gated ion channel activity,voltage-gated sodium channel activity,sodium ion binding	action potential,sodium ion transport,adult walking behavior,neuronal action potential propagation,neuronal action potential,regulation of membrane potential,neuromuscular process controlling posture,regulation of ion transmembrane transport,sodium ion transmembrane transport,detection of mechanical stimulus involved in sensory perception of pain,cardiac muscle cell action potential involved in c…
#NAME?	Q9ET77	Q9ET77	3.78749	3.78749	0.000303418	0.000447226	12	Q9ET77	Jph3	Junctophilin-3	JPH3_MOUSE	3	1280.85	13.8085	#NAME?	#NAME?	endoplasmic reticulum membrane,plasma membrane,endoplasmic reticulum,integral component of membrane,junctional membrane complex		learning,locomotion,regulation of neuronal synaptic plasticity,neuromuscular process controlling balance,memory,exploration behavior,regulation of synaptic plasticity,regulation of ryanodine-sensitive calcium-release channel activity
#NAME?	Q8R1T1	Q8R1T1	3.7704	3.7704	0.015181	0.0029747	12	Q8R1T1	Chmp7	Charged multivesicular body protein 7	CHMP7_MOUSE	1	1264.59	13.6459	#NAME?	#NAME?	chromatin,multivesicular body,autophagosome membrane,kinetochore,nuclear envelope,nuclear pore,nucleoplasm,lysosomal membrane,kinetochore microtubule,cytosol,plasma membrane,midbody,multivesicular body membrane,amphisome membrane,ESCRT III complex		plasma membrane repair,membrane budding,autophagy,nucleus organization,mitotic metaphase plate congression,exit from mitosis,protein transport,nuclear envelope reassembly,late endosome to vacuole transport via multivesicular body sorting pathway,multivesicular body assembly,viral budding via host ESCRT complex,ubiquitin-dependent protein catabolic process via the multivesicular body sorting pathw…
#NAME?	Q62313	Q62313	3.76847	3.76847	0.00013658	0.000307118	12	Q62313	Tgoln1	Trans-Golgi network integral membrane protein 1	TGON1_MOUSE	9	1262.77	13.6277	#NAME?	#NAME?	endosome,trans-Golgi network,trans-Golgi network transport vesicle,nucleoplasm,Golgi apparatus,plasma membrane,integral component of membrane
#NAME?	P97490	P97490	3.74998	3.74998	0.00362941	0.00146083	12	P97490	Adcy8	Adenylate cyclase type 8	ADCY8_MOUSE	1	1245.41	13.4541	#NAME?	#NAME?	actin cytoskeleton,integral component of plasma membrane,Requires Ontology,glutamatergic synapse,integral component of presynaptic membrane,plasma membrane,caveola,clathrin-coated pit,postsynaptic density,membrane,basolateral plasma membrane,apical plasma membrane,axon,dendrite,clathrin-coated vesicle membrane,neuronal cell body membrane,plasma membrane raft,membrane raft,presynaptic active zone,…	actin binding,adenylate cyclase activity,protein binding,calmodulin binding,ATP binding,protein C-terminus binding,calcium- and calmodulin-responsive adenylate cyclase activity,phosphatase binding,protein homodimerization activity,metal ion binding,protein heterodimerization activity,protein dimerization activity,protein N-terminus binding,protein phosphatase 2A binding	long-term memory,cAMP biosynthetic process,adenylate cyclase-activating G-protein coupled receptor signaling pathway,positive regulation of cytosolic calcium ion concentration,memory,locomotory behavior,glucose mediated signaling pathway,cAMP-mediated signaling,positive regulation of synaptic plasticity,positive regulation of CREB transcription factor activity,activation of protein kinase A activ…
#NAME?	P84309	P84309	3.73882	3.73882	0.0101196	0.00239281	12	P84309	Adcy5	Adenylate cyclase type 5	ADCY5_MOUSE	9	1235.05	13.3505	#NAME?	#NAME?	sarcolemma,integral component of plasma membrane,endosome,plasma membrane,cilium,membrane,integral component of membrane,intermediate filament cytoskeleton,membrane raft	adenylate cyclase activity,protein binding,ATP binding,adenylate cyclase binding,calcium- and calmodulin-responsive adenylate cyclase activity,metal ion binding,scaffold protein binding	adenosine receptor signaling pathway,cAMP biosynthetic process,adenylate cyclase-activating G-protein coupled receptor signaling pathway,adenylate cyclase-activating dopamine receptor signaling pathway,adenylate cyclase-inhibiting dopamine receptor signaling pathway,locomotory behavior,neuromuscular process controlling balance,adenylate cyclase-inhibiting G-protein coupled receptor signaling path…
#NAME?	P63137	P63137	3.69202	3.69202	0.0301138	0.00420442	12	P63137	Gabrb2	Gamma-aminobutyric acid receptor subunit beta-2	GBRB2_MOUSE	7	1192.43	12.9243	#NAME?	#NAME?	integral component of plasma membrane,neuron projection,synapse,GABA-ergic synapse,integral component of postsynaptic specialization membrane,cytosol,plasma membrane,membrane,cytoplasmic vesicle,GABA-A receptor complex,chloride channel complex,GABA receptor complex	GABA-A receptor activity,chloride channel activity,GABA receptor activity,GABA-gated chloride ion channel activity,inhibitory extracellular ligand-gated ion channel activity,protein binding,neurotransmitter receptor activity,transmitter-gated ion channel activity involved in regulation of postsynaptic membrane potential	signal transduction,gamma-aminobutyric acid signaling pathway,chemical synaptic transmission,sensory perception of sound,ion transmembrane transport,regulation of membrane potential,regulation of neuron apoptotic process,negative regulation of neuron apoptotic process,neuron development,neurological system process,synaptic transmission, GABAergic,regulation of postsynaptic membrane potential,inne…
#NAME?	Q14B80	Q14B80	3.69177	3.69177	0.0284623	0.00409431	12	Q14B80	Kcnc2	Potassium voltage-gated channel subfamily C member 2	KCNC2_MOUSE	5	1192.21	12.9221	#NAME?	#NAME?	integral component of membrane,axon,dendrite membrane,neuronal cell body membrane,plasma membrane,integral component of plasma membrane,membrane,basolateral plasma membrane,apical plasma membrane,dendrite,axolemma,vesicle,presynaptic membrane,neuronal cell body,terminal bouton,perikaryon,synapse,postsynaptic membrane,voltage-gated potassium channel complex	voltage-gated potassium channel activity,delayed rectifier potassium channel activity,protein binding,ion channel binding,voltage-gated ion channel activity involved in regulation of presynaptic membrane potential	action potential,response to light intensity,response to organic cyclic compound,response to amine,globus pallidus development,response to magnesium ion,ion transmembrane transport,nitric oxide-cGMP-mediated signaling pathway,response to ethanol,protein homooligomerization,protein heterooligomerization,cellular response to ammonium ion,cellular response to nitric oxide,potassium ion transmembrane…
#NAME?	Q6Y685	Q6Y685	3.6837	3.6837	0.000458907	0.00058554	12	Q6Y685	Tacc1	Transforming acidic coiled-coil-containing protein 1	TACC1_MOUSE	4	1185.01	12.8501	#NAME?	#NAME?	cytoplasm,nucleus,microtubule organizing center,cytosol,midbody	ligand-dependent nuclear receptor binding,protein domain specific binding,estrogen receptor binding,ligand-dependent nuclear receptor transcription coactivator activity,glucocorticoid receptor binding,retinoic acid receptor binding,peroxisome proliferator activated receptor binding,retinoid X receptor binding,thyroid hormone receptor binding	microtubule cytoskeleton organization,cell proliferation,cerebral cortex development,neurogenesis,interkinetic nuclear migration,regulation of microtubule-based process,mitotic spindle organization,positive regulation of transcription, DNA-templated,cell division
#NAME?	Q8BGD5	Q8BGD5	3.67388	3.67388	0.0190256	0.00334823	12	Q8BGD5	Cpt1c	Carnitine O-palmitoyltransferase 1, brain isoform	CPT1C_MOUSE	5	1176.28	12.7628	#NAME?	#NAME?	mitochondrion,integral component of endoplasmic reticulum membrane,postsynapse,glutamatergic synapse,mitochondrial outer membrane,endoplasmic reticulum,endoplasmic reticulum membrane,axon,dendrite,AMPA glutamate receptor complex	carnitine O-palmitoyltransferase activity	fatty acid metabolic process,fatty acid beta-oxidation,carnitine metabolic process,regulation of postsynaptic specialization membrane neurotransmitter receptor levels
#NAME?	Q9CR21	Q9CR21	3.66459	3.66459	0.037109	0.0046415	12	Q9CR21	Ndufab1	Acyl carrier protein, mitochondrial	ACPM_MOUSE	1	1168.09	12.6809	#NAME?	#NAME?	mitochondrial large ribosomal subunit,mitochondrion,nucleoplasm,mitochondrial inner membrane,mitochondrial respiratory chain complex I,iron-sulfur cluster assembly complex	acyl binding,ACP phosphopantetheine attachment site binding involved in fatty acid biosynthetic process	fatty acid biosynthetic process,aerobic respiration,protein lipoylation,iron-sulfur cluster assembly,mitochondrial respiratory chain complex I assembly,mitochondrial ATP synthesis coupled proton transport
#NAME?	Q9WTL7	Q9WTL7	3.66016	3.66016	0.00321288	0.00137388	12	Q9WTL7	Lypla2	Acyl-protein thioesterase 2	LYPA2_MOUSE	4	1164.21	12.6421	#NAME?	#NAME?	cytoplasm,Golgi stack	lysophospholipase activity,palmitoyl-(protein) hydrolase activity,carboxylic ester hydrolase activity	protein depalmitoylation,fatty acid metabolic process,acylglycerol catabolic process,prostaglandin catabolic process
#NAME?	Q80TF3	Q80TF3	3.64577	3.64577	1.32986e-05	0.000116297	12	Q80TF3	Pcdh19	Protocadherin-19	PCD19_MOUSE	1	1151.66	12.5166	#NAME?	#NAME?	integral component of plasma membrane	calcium ion binding	cell adhesion,homophilic cell adhesion via plasma membrane adhesion molecules,brain development
#NAME?	A0A140LI88	A0A140LI88	3.64111	3.64111	7.60322e-06	0.000109957	12	A0A140LI88	Ankrd31	Ankyrin repeat domain-containing protein 31	ANR31_MOUSE	1	1147.62	12.4762	#NAME?	#NAME?	chromatin,nucleus	protein binding	synapsis,meiotic DNA double-strand break formation involved in reciprocal meiotic recombination,positive regulation of meiotic DNA double-strand break formation
#NAME?	Q9WV18	Q9WV18	3.64074	3.64074	0.00195361	0.00110208	12	Q9WV18	Gabbr1	Gamma-aminobutyric acid type B receptor subunit 1	GABR1_MOUSE	8	1147.31	12.4731	#NAME?	#NAME?	Requires Ontology,GABA-ergic synapse,extracellular space,cytoplasm,endoplasmic reticulum membrane,integral component of plasma membrane,synaptic vesicle,membrane,axolemma,mitochondrial membrane,presynaptic membrane,neuron projection,neuronal cell body,dendritic spine,dendritic shaft,intracellular membrane-bounded organelle,membrane raft,postsynaptic membrane,synaptic membrane,presynapse,glutamate…	G-protein coupled GABA receptor activity,transmembrane signaling receptor activity,protein binding,protein heterodimerization activity,G-protein coupled neurotransmitter receptor activity involved in regulation of postsynaptic membrane potential,extracellular matrix protein binding	adenylate cyclase-inhibiting G-protein coupled receptor signaling pathway,gamma-aminobutyric acid signaling pathway,osteoblast differentiation,negative regulation of adenylate cyclase activity,negative regulation of cell proliferation,regulation of glutamate secretion,positive regulation of glutamate secretion,negative regulation of gamma-aminobutyric acid secretion,negative regulation of epineph…
#NAME?	Q68ED2	Q68ED2	3.63978	3.63978	0.00148558	0.000966445	12	Q68ED2	Grm7	Metabotropic glutamate receptor 7	GRM7_MOUSE	1	1146.48	12.4648	#NAME?	#NAME?	integral component of plasma membrane,glutamatergic synapse,rough endoplasmic reticulum,Golgi apparatus,plasma membrane,cell cortex,cell surface,membrane,integral component of membrane,axon,dendrite,asymmetric synapse,presynaptic membrane,neuronal cell body,terminal bouton,dendritic shaft,axon terminus,synapse,postsynaptic membrane,presynaptic active zone,presynaptic active zone membrane,GABA-erg…	adenylate cyclase inhibiting G-protein coupled glutamate receptor activity,group III metabotropic glutamate receptor activity,voltage-gated calcium channel activity,calcium channel regulator activity,calcium ion binding,calmodulin binding,glutamate receptor activity,adenylate cyclase inhibitor activity,glutamate binding,PDZ domain binding,identical protein binding,protein dimerization activity,ca…	conditioned taste aversion,behavioral fear response,memory,short-term memory,associative learning,transmission of nerve impulse,adult behavior,multicellular organismal response to stress,neurological system process,adenylate cyclase-inhibiting G-protein coupled receptor signaling pathway,adenylate cyclase-inhibiting G-protein coupled glutamate receptor signaling pathway,G-protein coupled glutamat…
#NAME?	A2A699	A2A699	3.61853	3.61853	0.000106075	0.000278993	12	A2A699	Fam171a2	Protein FAM171A2	F1712_MOUSE	5	1128.25	12.2825	#NAME?	#NAME?	cellular_component,integral component of membrane	molecular_function	biological_process
#NAME?	Q9CZN4	Q9CZN4	3.609	3.609	0.00366758	0.00146703	12	Q9CZN4	Shisa9	Protein shisa-9	SHSA9_MOUSE	2	1120.16	12.2016	#NAME?	#NAME?	postsynaptic density,dendritic spine membrane,postsynaptic membrane,glutamatergic synapse,integral component of postsynaptic density membrane,synapse,postsynaptic density membrane,ionotropic glutamate receptor complex,AMPA glutamate receptor complex	PDZ domain binding	regulation of alpha-amino-3-hydroxy-5-methyl-4-isoxazole propionate selective glutamate receptor activity,regulation of short-term neuronal synaptic plasticity,regulation of postsynaptic neurotransmitter receptor activity
#NAME?	P56379	P56379	3.60848	3.60848	0.00668055	0.00195028	12	P56379	Atp5mpl	ATP synthase subunit ATP5MPL, mitochondrial	ATP68_MOUSE	3	1119.72	12.1972	#NAME?	#NAME?	mitochondrion,integral component of membrane,mitochondrial proton-transporting ATP synthase complex	molecular_function	biological_process
#NAME?	P10711	P10711	3.60054	3.60054	0.0558998	0.00578274	12	P10711	Tcea1	Transcription elongation factor A protein 1	TCEA1_MOUSE	1	1113.03	12.1303	#NAME?	#NAME?	nucleus,nucleoplasm,nucleolus,transcription factor TFIID complex	DNA binding,protein binding,zinc ion binding	erythrocyte differentiation,positive regulation of transcription, DNA-templated,positive regulation of transcription from RNA polymerase II promoter,transcription, DNA-templated,transcription elongation from RNA polymerase II promoter
#NAME?	O08547	O08547	3.57943	3.57943	0.00292072	0.0013133	12	O08547	Sec22b	Vesicle-trafficking protein SEC22b	SC22B_MOUSE	11	1095.41	11.9541	#NAME?	#NAME?	Golgi membrane,endoplasmic reticulum membrane,endoplasmic reticulum-Golgi intermediate compartment,ER to Golgi transport vesicle membrane,synaptic vesicle,integral component of membrane,COPI-coated vesicle,endoplasmic reticulum-Golgi intermediate compartment membrane,melanosome,SNARE complex	SNAP receptor activity,protein binding,syntaxin binding	ER to Golgi vesicle-mediated transport,vesicle-mediated transport,retrograde vesicle-mediated transport, Golgi to ER,protein transport,positive regulation of protein catabolic process,vesicle fusion with Golgi apparatus,negative regulation of autophagosome assembly
#NAME?	Q6W8Q3	Q6W8Q3	3.56474	3.56474	0.00984415	0.00238481	12	Q6W8Q3	Pcp4l1	Purkinje cell protein 4-like protein 1	PC4L1_MOUSE	3	1083.3	11.833	#NAME?	#NAME?	cellular_component	molecular_function	biological_process
#NAME?	Q924N4	Q924N4	3.54696	3.54696	0.0168873	0.00316797	12	Q924N4	Slc12a6	Solute carrier family 12 member 6	S12A6_MOUSE	7	1068.8	11.688	#NAME?	#NAME?	apical plasma membrane,integral component of plasma membrane,basolateral plasma membrane,axon,synapse	protein binding,ammonium transmembrane transporter activity,potassium ion transmembrane transporter activity,potassium:chloride symporter activity,protein kinase binding	ion transport,cell volume homeostasis,chemical synaptic transmission,chloride ion homeostasis,potassium ion homeostasis,cellular hypotonic response,cellular hypotonic salinity response,Requires Ontology,chloride transmembrane transport,potassium ion import across plasma membrane
#NAME?	Q8K298	Q8K298	3.53976	3.53976	0.0081805	0.00215896	12	Q8K298	Anln	Anillin	ANLN_MOUSE	1	1062.98	11.6298	#NAME?	#NAME?	actomyosin contractile ring,nucleoplasm,cell cortex,actin cytoskeleton,midbody,bleb	actin binding	mitotic cytokinesis,hematopoietic progenitor cell differentiation,actomyosin contractile ring assembly,septin ring organization,glomerular visceral epithelial cell migration,positive regulation of bleb assembly
#NAME?	Q8C0D5	Q8C0D5	3.5152	3.5152	0.0234689	0.00375902	12	Q8C0D5	Efl1	Elongation factor-like GTPase 1	EFL1_MOUSE	2	1043.35	11.4335	#NAME?	#NAME?	ribonucleoprotein complex	translation elongation factor activity,GTPase activity,GTP binding,ribosome binding	translational elongation,mature ribosome assembly,GTP metabolic process
#NAME?	Q64331	Q64331	3.50653	3.50653	0.00231292	0.0011913	12	Q64331	Myo6	Unconventional myosin-VI	MYO6_MOUSE	35	1036.5	11.365	#NAME?	#NAME?	clathrin-coated endocytic vesicle,ruffle,cytoplasm,plasma membrane,microvillus,postsynaptic density,actin cytoskeleton,endocytic vesicle,vesicle,Requires Ontology,presynaptic endocytic zone,postsynaptic actin cytoskeleton,glutamatergic synapse,nucleus,nucleoplasm,Golgi apparatus,cytosol,brush border,clathrin-coated pit,vesicle membrane,membrane,filopodium,axon,cytoplasmic vesicle,nuclear membrane…	microfilament motor activity,protein binding,calmodulin binding,ATP binding,identical protein binding,actin filament binding	protein targeting,endocytosis,chemical synaptic transmission,synapse assembly,sensory perception of sound,locomotory behavior,glutamate secretion,dendrite development,inner ear morphogenesis,auditory receptor cell differentiation,regulation of synaptic plasticity,inner ear development,cellular response to electrical stimulus,actin filament organization,response to xenobiotic stimulus,vesicle tran…
#NAME?	Q9WVK4	Q9WVK4	3.50569	3.50569	0.0106808	0.00246069	12	Q9WVK4	Ehd1	EH domain-containing protein 1	EHD1_MOUSE	9	1035.84	11.3584	#NAME?	#NAME?	early endosome,endocytic vesicle,intracellular membrane-bounded organelle,perinuclear region of cytoplasm,recycling endosome membrane,endosome,lipid particle,plasma membrane,endosome membrane,ciliary pocket membrane,platelet dense tubular network membrane,early endosome membrane,myelin sheath	calcium ion binding,protein binding,ATP binding,GTP binding,small GTPase binding,identical protein binding	endocytosis,endosomal transport,intracellular protein transport,positive regulation of cholesterol storage,positive regulation of neuron projection development,neuron projection development,endocytic recycling,low-density lipoprotein particle clearance,cholesterol homeostasis,protein homooligomerization,cilium morphogenesis,protein localization to cilium,protein localization to plasma membrane,po…
#NAME?	Q8BWS5	Q8BWS5	3.48946	3.48946	0.00315827	0.00137272	12	Q8BWS5	Gprin3	G protein-regulated inducer of neurite outgrowth 3	GRIN3_MOUSE	3	1023.13	11.2313	#NAME?	#NAME?	plasma membrane	molecular_function	neuron projection development
#NAME?	Q80XA6	Q80XA6	3.4892	3.4892	0.00394169	0.00152275	12	Q80XA6	Reps2	RalBP1-associated Eps domain-containing protein 2	REPS2_MOUSE	2	1022.93	11.2293	#NAME?	#NAME?	cytoplasm	molecular_function,calcium ion binding	endocytosis,endosomal transport
#NAME?	Q99KP6	Q99KP6	3.46495	3.46495	0.00251683	0.00123919	12	Q99KP6	Prpf19	Pre-mRNA-processing factor 19	PRP19_MOUSE	1	1004.22	11.0422	#NAME?	#NAME?	DNA replication factor A complex,cytoplasm,Prp19 complex,nucleus,lipid particle,spindle,nuclear speck,site of double-strand break,spliceosomal complex,U2-type catalytic step 1 spliceosome,U2-type catalytic step 2 spliceosome,catalytic step 2 spliceosome	ubiquitin-protein transferase activity,protein binding,ubiquitin-ubiquitin ligase activity,identical protein binding,ubiquitin protein ligase activity	protein polyubiquitination,lipid biosynthetic process,positive regulation of mRNA splicing, via spliceosome,DNA damage checkpoint,spliceosomal tri-snRNP complex assembly,spliceosomal complex assembly,mRNA splicing, via spliceosome,double-strand break repair via nonhomologous end joining,proteasomal protein catabolic process,cellular protein localization,positive regulation of neuron differentiati…
#NAME?	Q8R4C2	Q8R4C2	3.46048	3.46048	0.0216827	0.00359703	12	Q8R4C2	Rufy2	RUN and FYVE domain-containing protein 2	RUFY2_MOUSE	1	1000.8	11.008	#NAME?	#NAME?	cytoplasm,nucleus	SH3 domain binding,metal ion binding
#NAME?	O88704	O88704	3.45567	3.45567	0.00041475	0.000545425	12	O88704	Hcn1	Potassium/sodium hyperpolarization-activated cyclic nucleotide-gated channel 1	HCN1_MOUSE	8	997.133	10.9713	#NAME?	#NAME?	cytoplasm,plasma membrane,integral component of plasma membrane,cell surface,basolateral plasma membrane,axon,dendrite,dendrite membrane,somatodendritic compartment,neuronal cell body,dendritic shaft,axon terminus,synapse,apical dendrite,HCN channel complex	intracellular cAMP activated cation channel activity,voltage-gated sodium channel activity,voltage-gated potassium channel activity,protein binding,phosphatidylinositol-4,5-bisphosphate binding,phosphatidylinositol-3,4,5-trisphosphate binding,protein C-terminus binding,voltage-gated cation channel activity,cAMP binding,identical protein binding,macromolecular complex binding	apical protein localization,retinal cone cell development,regulation of membrane depolarization,sodium ion transmembrane transport,regulation of membrane potential,negative regulation of action potential,protein homotetramerization,response to calcium ion,negative regulation of synaptic transmission, glutamatergic,cellular response to cAMP,potassium ion transmembrane transport,regulation of heart…
#NAME?	Q9JIZ9	Q9JIZ9	3.44262	3.44262	0.00431521	0.0015658	12	Q9JIZ9	Plscr3	Phospholipid scramblase 3	PLS3_MOUSE	2	987.256	10.8726	#NAME?	#NAME?	mitochondrion,plasma membrane,nucleus,mitochondrial inner membrane,cytosol,integral component of membrane	magnesium ion binding,calcium ion binding,SH3 domain binding,phospholipid scramblase activity,lead ion binding,protein self-association,mercury ion binding,calcium-dependent protein binding	glucose homeostasis,cholesterol homeostasis,apoptotic process,phospholipid scrambling,cardiolipin biosynthetic process,regulation of apoptotic process,cellular response to lipopolysaccharide,regulation of release of cytochrome c from mitochondria
#NAME?	Q8BLU0	Q8BLU0	3.43459	3.43459	0.0374505	0.00464685	12	Q8BLU0	Flrt2	Leucine-rich repeat transmembrane protein FLRT2	FLRT2_MOUSE	1	981.221	10.8122	#NAME?	#NAME?	focal adhesion,extracellular space,endoplasmic reticulum membrane,integral component of plasma membrane,cell-cell junction,neuron projection,synapse	fibroblast growth factor receptor binding,protein binding,chemorepellent activity	axon guidance,positive regulation of synapse assembly,regulation of neuron migration,heart morphogenesis,fibroblast growth factor receptor signaling pathway,negative chemotaxis,cell adhesion involved in heart morphogenesis,basement membrane organization
#NAME?	Q80ZX0	Q80ZX0	3.43016	3.43016	0.00261017	0.00124665	12	Q80ZX0	Sec24b	Sec24-related gene family, member B (S. cerevisiae)	Q80ZX0_MOUSE	2	977.91	10.7791	#NAME?	#NAME?	endoplasmic reticulum exit site,endoplasmic reticulum membrane,cytosol,ER to Golgi transport vesicle,COPII vesicle coat	SNARE binding,protein binding,zinc ion binding	neural tube closure,auditory receptor cell morphogenesis,outflow tract morphogenesis,cochlear nucleus development,aorta morphogenesis,auditory receptor cell stereocilium organization,lung morphogenesis,lung lobe morphogenesis,coronary artery morphogenesis,pulmonary artery morphogenesis,circulatory system development,regulation of establishment of planar polarity involved in neural tube closure,re…
#NAME?	Q810B9	Q810B9	3.42557	3.42557	0.00708237	0.00199973	12	Q810B9	Slitrk3	SLIT and NTRK-like protein 3	SLIK3_MOUSE	1	974.484	10.7448	#NAME?	#NAME?	GABA-ergic synapse,integral component of postsynaptic membrane,integral component of postsynaptic specialization membrane,integral component of postsynaptic density membrane,cell surface,integral component of membrane	protein binding	axonogenesis,synaptic transmission, GABAergic,positive regulation of synapse assembly,terminal button organization,neurotransmitter-gated ion channel clustering,postsynaptic density assembly,gephyrin clustering involved in postsynaptic density assembly,synaptic membrane adhesion,Requires Ontology
#NAME?	Q3UEZ8	Q3UEZ8	3.42321	3.42321	0.0374559	0.00464685	12	Q3UEZ8	Slc10a4	Sodium/bile acid cotransporter 4	NTCP4_MOUSE	1	972.728	10.7273	#NAME?	#NAME?	integral component of synaptic vesicle membrane,Requires Ontology,cholinergic synapse,plasma membrane	bile acid:sodium symporter activity	response to xenobiotic stimulus,adult behavior,sodium ion transport,bile acid and bile salt transport,transmembrane transport,Requires Ontology
#NAME?	P54830	P54830	3.41264	3.41264	0.00385103	0.00150147	12	P54830	Ptpn5	Tyrosine-protein phosphatase non-receptor type 5	PTN5_MOUSE	5	964.895	10.649	#NAME?	#NAME?	endoplasmic reticulum,endoplasmic reticulum membrane,cytosol,synaptic vesicle,membrane,integral component of membrane,axon,neuronal cell body,perikaryon,synaptic membrane,proximal dendrite	phosphotyrosine binding,protein tyrosine phosphatase activity,protein kinase binding,glutamate receptor binding,identical protein binding,mitogen-activated protein kinase binding	protein dephosphorylation,positive regulation of protein phosphorylation,positive regulation of receptor internalization,positive regulation of neuron projection development,peptidyl-tyrosine dephosphorylation,exploration behavior,response to immobilization stress,positive regulation of protein import into nucleus,negative regulation of MAP kinase activity,positive regulation of long-term synapti…
#NAME?	Q9QZB1	Q9QZB1	3.40585	3.40585	0.0201323	0.00346984	12	Q9QZB1	Rgs20	Regulator of G-protein signaling 20	RGS20_MOUSE	1	959.895	10.5989	#NAME?	#NAME?	nucleus,Golgi apparatus,membrane,cytoplasm,trans-Golgi network	GTPase activator activity	G-protein coupled receptor signaling pathway,negative regulation of signal transduction,regulation of catalytic activity
#NAME?	G3XA57	G3XA57	3.40515	3.40515	0.00893608	0.00226604	12	G3XA57	Rab11fip2	Rab11 family-interacting protein 2	RFIP2_MOUSE	3	959.381	10.5938	#NAME?	#NAME?	phagocytic cup,endosome,intracellular membrane-bounded organelle,nucleoplasm,recycling endosome membrane	protein kinase binding,small GTPase binding,identical protein binding,protein homodimerization activity	phagocytosis,establishment of cell polarity,TRAM-dependent toll-like receptor 4 signaling pathway,insulin secretion involved in cellular response to glucose stimulus,positive regulation of GTPase activity,regulated exocytosis,positive regulation of protein localization to plasma membrane
#NAME?	O88703	O88703	3.40284	3.40284	0.000605252	0.000672939	12	O88703	Hcn2	Potassium/sodium hyperpolarization-activated cyclic nucleotide-gated channel 2	HCN2_MOUSE	7	957.688	10.5769	#NAME?	#NAME?	cytoplasm,plasma membrane,integral component of plasma membrane,membrane,axon,dendrite membrane,somatodendritic compartment,neuronal cell body,dendritic shaft,synapse,HCN channel complex	intracellular cAMP activated cation channel activity,voltage-gated sodium channel activity,voltage-gated potassium channel activity,protein binding,PDZ domain binding,cAMP binding,identical protein binding,macromolecular complex binding,binding, bridging	regulation of membrane potential,regulation of membrane depolarization,sodium ion transmembrane transport,cellular response to cAMP,cellular response to cGMP,potassium ion transmembrane transport,regulation of heart rate by cardiac conduction,sodium ion import across plasma membrane,regulation of SA node cell action potential,potassium ion import across plasma membrane,regulation of cation channe…
#NAME?	Q80UG2	Q80UG2	3.39943	3.39943	0.00166951	0.00101836	12	Q80UG2	Plxna4	Plexin-A4	PLXA4_MOUSE	3	955.192	10.5519	#NAME?	#NAME?	integral component of plasma membrane,plasma membrane,semaphorin receptor complex	protein binding,semaphorin receptor activity	nervous system development,axon guidance,cranial nerve morphogenesis,facial nerve morphogenesis,glossopharyngeal nerve morphogenesis,trigeminal nerve morphogenesis,vagus nerve morphogenesis,postganglionic parasympathetic fiber development,chemorepulsion of branchiomotor axon,anterior commissure morphogenesis,sympathetic nervous system development,neuron projection morphogenesis,regulation of axon…
#NAME?	Q9JJG0	Q9JJG0	3.39793	3.39793	0.00428213	0.00156366	12	Q9JJG0	Tacc2	Transforming acidic coiled-coil-containing protein 2	TACC2_MOUSE	2	954.096	10.541	#NAME?	#NAME?	cytoplasm,nucleoplasm,microtubule organizing center,cytosol,plasma membrane	ligand-dependent nuclear receptor binding,protein domain specific binding	microtubule cytoskeleton organization,cell proliferation,cerebral cortex development,neurogenesis,interkinetic nuclear migration,astral microtubule organization,regulation of microtubule-based process,mitotic spindle organization
#NAME?	P62878	P62878	3.3962	3.3962	0.0284174	0.00409312	12	P62878	Rbx1	E3 ubiquitin-protein ligase RBX1	RBX1_MOUSE	1	952.826	10.5283	#NAME?	#NAME?	nucleus,nucleoplasm,cytosol,Cul4A-RING E3 ubiquitin ligase complex,ubiquitin ligase complex,anaphase-promoting complex,SCF ubiquitin ligase complex,VCB complex,cullin-RING ubiquitin ligase complex,Cul2-RING ubiquitin ligase complex,Cul3-RING ubiquitin ligase complex,Cul4B-RING E3 ubiquitin ligase complex,Cul5-RING ubiquitin ligase complex,Cul7-RING ubiquitin ligase complex	ubiquitin-protein transferase activity,protein binding,eukaryotic initiation factor 4E binding,zinc ion binding,ubiquitin protein ligase binding,ubiquitin-ubiquitin ligase activity,macromolecular complex binding,RNA polymerase II sequence-specific DNA binding transcription factor binding,ubiquitin protein ligase activity,NEDD8 ligase activity,cullin family protein binding	protein monoubiquitination,protein ubiquitination,protein catabolic process,protein K48-linked ubiquitination,protein polyubiquitination,DNA repair,ubiquitin-dependent protein catabolic process,cellular response to DNA damage stimulus,SCF-dependent proteasomal ubiquitin-dependent protein catabolic process,positive regulation of proteasomal ubiquitin-dependent protein catabolic process,cellular re…
#NAME?	Q8K2K6	Q8K2K6	3.39022	3.39022	0.0304673	0.00421449	12	Q8K2K6	Agfg1	Arf-GAP domain and FG repeat-containing protein 1	AGFG1_MOUSE	4	948.471	10.4847	#NAME?	#NAME?	cytoplasmic vesicle,nucleus,cell projection,neuronal cell body,intracellular membrane-bounded organelle	DNA binding,GTPase activator activity,metal ion binding	acrosome assembly,spermatid nucleus differentiation,intermediate filament organization,regulation of catalytic activity
#NAME?	Q6VNS1	Q6VNS1	3.36733	3.36733	0.00526879	0.00172034	12	Q6VNS1	Ntrk3	NT-3 growth factor receptor	NTRK3_MOUSE	1	931.968	10.3197	#NAME?	#NAME?	integral component of plasma membrane,axon,cytoplasm,mitochondrial outer membrane,cytosol,plasma membrane,membrane,glutamatergic synapse,integral component of postsynaptic membrane,receptor complex	p53 binding,protein serine/threonine/tyrosine kinase activity,transmembrane receptor protein tyrosine kinase activity,GPI-linked ephrin receptor activity,neurotrophin receptor activity,protein binding,ATP binding,neurotrophin binding	positive regulation of ERK1 and ERK2 cascade,activation of protein kinase B activity,positive regulation of MAP kinase activity,neuronal action potential propagation,myelination in peripheral nervous system,mechanoreceptor differentiation,positive regulation of apoptotic process,positive regulation of axon extension involved in regeneration,positive regulation of synapse assembly,lens fiber cell …
#NAME?	Q91VZ6	Q91VZ6	3.36551	3.36551	0.0325519	0.00436145	12	Q91VZ6	Smap1	Stromal membrane-associated protein 1	SMAP1_MOUSE	3	930.669	10.3067	#NAME?	#NAME?	cytoplasm,plasma membrane	GTPase activator activity,protein binding,clathrin binding,metal ion binding	actin cytoskeleton reorganization,positive regulation of erythrocyte differentiation,regulation of clathrin-dependent endocytosis,regulation of catalytic activity
#NAME?	Q68FD9	Q68FD9	3.35419	3.35419	0.0293059	0.00414871	12	Q68FD9	Kiaa1549	UPF0606 protein KIAA1549	K1549_MOUSE	2	922.612	10.2261	#NAME?	#NAME?	integral component of membrane,photoreceptor connecting cilium	molecular_function	biological_process
#NAME?	E9PXQ7	E9PXQ7	3.35402	3.35402	0.0336297	0.00442763	12	E9PXQ7	Pcdh10	Protocadherin 10	E9PXQ7_MOUSE	9	922.491	10.2249	#NAME?	#NAME?	integral component of plasma membrane	calcium ion binding	cell adhesion,homophilic cell adhesion via plasma membrane adhesion molecules
#NAME?	O70166	O70166	3.35152	3.35152	0.000166878	0.000344522	12	O70166	Stmn3	Stathmin-3	STMN3_MOUSE	4	920.724	10.2072	#NAME?	#NAME?	cytoplasm,neuron projection,Golgi apparatus,cytosol,growth cone,perinuclear region of cytoplasm	protein binding,protein C-terminus binding,tubulin binding,protein domain specific binding	blastocyst hatching,microtubule depolymerization,regulation of microtubule polymerization or depolymerization,cytoplasmic microtubule organization,neuron projection development,negative regulation of Rac protein signal transduction,regulation of GTPase activity,regulation of cytoskeleton organization
#NAME?	Q3V1U8	Q3V1U8	3.34269	3.34269	0.00181995	0.00106534	12	Q3V1U8	Elmod1	ELMO domain-containing protein 1	ELMD1_MOUSE	4	914.496	10.145	#NAME?	#NAME?		GTPase activator activity	positive regulation of GTPase activity
#NAME?	Q9D6G9	Q9D6G9	3.33963	3.33963	0.0137696	0.00281851	12	Q9D6G9	Cmtm5	CKLF-like MARVEL transmembrane domain-containing protein 5	CKLF5_MOUSE	1	912.348	10.1235	#NAME?	#NAME?	integral component of membrane,extracellular space	molecular_function,cytokine activity	negative regulation of myoblast differentiation,chemotaxis,signal transduction
#NAME?	P83093	P83093	3.32283	3.32283	0.0293219	0.00414871	12	P83093	Stim2	Stromal interaction molecule 2	STIM2_MOUSE	1	900.624	10.0062	#NAME?	#NAME?	endoplasmic reticulum,plasma membrane,endoplasmic reticulum membrane,integral component of membrane	calcium channel regulator activity,calcium ion binding,protein binding,store-operated calcium channel activity	store-operated calcium entry,cellular calcium ion homeostasis,activation of store-operated calcium channel activity,positive regulation of calcium ion transport,calcium ion transmembrane transport
#NAME?	P55821	P55821	3.31546	3.31546	0.0235792	0.00376326	12	P55821	Stmn2	Stathmin-2	STMN2_MOUSE	2	895.528	9.95528	#NAME?	#NAME?	cytoplasm,growth cone,neuron projection,endosome,Golgi apparatus,membrane,lamellipodium,vesicle,neuronal cell body,perinuclear region of cytoplasm	protein binding,tubulin binding,calcium-dependent protein binding	microtubule depolymerization,negative regulation of microtubule depolymerization,positive regulation of neuron projection development,negative regulation of neuron projection development,regulation of microtubule polymerization or depolymerization,negative regulation of microtubule polymerization,positive regulation of microtubule depolymerization,neuron projection development,cellular response t…
#NAME?	Q8C4G9	Q8C4G9	3.31153	3.31153	0.0645953	0.00633741	12	Q8C4G9	Adgra1	Adhesion G protein-coupled receptor A1	AGRA1_MOUSE	1	892.816	9.92816	#NAME?	#NAME?	plasma membrane,postsynaptic density,glutamatergic synapse,integral component of membrane	molecular_function,G-protein coupled receptor activity	cell surface receptor signaling pathway,G-protein coupled receptor signaling pathway
#NAME?	Q9D1G1	Q9D1G1	3.31065	3.31065	0.0113691	0.00254711	12	Q9D1G1	Rab1b	Ras-related protein Rab-1B	RAB1B_MOUSE	5	892.216	9.92216	#NAME?	#NAME?	endomembrane system,mitochondrion,endoplasmic reticulum-Golgi intermediate compartment,Golgi apparatus,pre-autophagosomal structure membrane,synapse,perinuclear region of cytoplasm	GTPase activity,obsolete small monomeric GTPase activity,GTP binding	autophagosome assembly,intracellular protein transport,Golgi organization
#NAME?	Q9WU40	Q9WU40	3.3046	3.3046	0.0234696	0.00375902	12	Q9WU40	Lemd3	Inner nuclear membrane protein Man1	MAN1_MOUSE	4	888.058	9.88058	#NAME?	#NAME?	integral component of nuclear inner membrane,nuclear envelope,nuclear inner membrane,integral component of membrane,nuclear membrane	chromatin DNA binding	angiogenesis,blood vessel endothelial cell migration involved in intussusceptive angiogenesis,nucleus organization,skeletal muscle cell differentiation,regulation of cell cycle,regulation of extracellular matrix organization,nuclear envelope organization,negative regulation of transforming growth factor beta receptor signaling pathway,negative regulation of BMP signaling pathway,negative regulati…
#NAME?	A0A1W2P6Q8;A0A1W2P7H4;A0A1W2P7S8;A0A1W2P7Z8;A0A1W2P855;Q6A068	A0A1W2P6Q8;A0A1W2P7H4;A0A1W2P7S8;A0A1W2P7Z8;A0A1W2P855;Q6A068	3.30291	3.30291	0.0635749	0.00626933	12	A0A1W2P6Q8;A0A1W2P7H4;A0A1W2P7S8;A0A1W2P7Z8;A0A1W2P855;Q6A068	Gm9044;Gm9048;Gm32717;Gm9045;Gm9046;Cdc5l	Predicted gene 9040;Predicted gene 9048;Predicted gene, 32717;Predicted gene 9045;Predicted gene 9046;Cell division cycle 5-like protein	A0A1W2P6Q8_MOUSE;A0A1W2P7H4_MOUSE;A0A1W2P7S8_MOUSE;A0A1W2P7Z8_MOUSE;A0A1W2P855_MOUSE;CDC5L_MOUSE	1	886.901	9.86901	#NAME?	#NAME?	Prp19 complex,spliceosomal complex;Prp19 complex,spliceosomal complex;Prp19 complex,spliceosomal complex;Prp19 complex,spliceosomal complex;Prp19 complex,spliceosomal complex;DNA replication factor A complex,Prp19 complex,nucleus,nucleoplasm,spliceosomal complex,nuclear speck,perinuclear region of cytoplasm,cytoplasm,protein-DNA complex,U2-type catalytic step 2 spliceosome,catalytic step 2 splice…	RNA polymerase II regulatory region sequence-specific DNA binding,RNA polymerase II transcription factor activity, sequence-specific DNA binding;RNA polymerase II regulatory region sequence-specific DNA binding,RNA polymerase II transcription factor activity, sequence-specific DNA binding;RNA polymerase II regulatory region sequence-specific DNA binding,RNA polymerase II transcription factor acti…	mRNA splicing, via spliceosome,regulation of transcription from RNA polymerase II promoter;mRNA splicing, via spliceosome,regulation of transcription from RNA polymerase II promoter;mRNA splicing, via spliceosome,regulation of transcription from RNA polymerase II promoter;mRNA splicing, via spliceosome,regulation of transcription from RNA polymerase II promoter;mRNA splicing, via spliceosome,regu…
#NAME?	Q6RHR9	Q6RHR9	3.29764	3.29764	0.00527289	0.00172034	12	Q6RHR9	Magi1	Membrane-associated guanylate kinase, WW and PDZ domain-containing protein 1	MAGI1_MOUSE	4	883.308	9.83308	#NAME?	#NAME?	cytoplasm,cell-cell junction,nucleus,nucleoplasm,nucleolus,plasma membrane,adherens junction,bicellular tight junction,membrane,cell junction,cell projection,cell periphery	protein binding,ATP binding,alpha-actinin binding,binding, bridging	signal transduction,positive regulation of cell-cell adhesion
#NAME?	P47941	P47941	3.29187	3.29187	0.0719636	0.00676973	12	P47941	Crkl	Crk-like protein	CRKL_MOUSE	2	879.381	9.79381	#NAME?	#NAME?	neuromuscular junction,extrinsic component of postsynaptic membrane,nucleoplasm,cytosol,synapse,macromolecular complex	phosphotyrosine binding,protein binding,receptor tyrosine kinase binding,signaling adaptor activity,identical protein binding,RNA polymerase II sequence-specific DNA binding transcription factor binding	regulation of cell growth,blood vessel development,urogenital system development,neuron migration,B cell apoptotic process,regulation of leukocyte migration,outflow tract morphogenesis,lipid metabolic process,spermatogenesis,single fertilization,pattern specification process,heart development,fibroblast growth factor receptor signaling pathway,male gonad development,animal organ morphogenesis,ant…
#NAME?	P13595	P13595	3.27331	3.27331	0.000876716	0.000761672	12	P13595	Ncam1	Neural cell adhesion molecule 1	NCAM1_MOUSE	43	866.861	9.66861	#NAME?	#NAME?	neuron projection,cytosol,plasma membrane,cell-cell junction,external side of plasma membrane,cell surface,axon,growth cone,anchored component of membrane,neuronal cell body,myelin sheath,Requires Ontology,glutamatergic synapse,integral component of postsynaptic membrane,integral component of presynaptic membrane	protein binding,heparin binding,phosphatase binding,LRR domain binding	regulation of exocyst assembly,cell surface receptor signaling pathway,neuron projection development,homotypic cell-cell adhesion,positive regulation of calcium-mediated signaling,axonal fasciculation,aging,learning or memory,response to xenobiotic stimulus,response to lead ion,thalamus development,multicellular organismal response to stress,response to cocaine,neuron development,modulation of sy…
#NAME?	Q149F3	Q149F3	3.27112	3.27112	0.00245285	0.00123425	12	Q149F3	Gspt2	Eukaryotic peptide chain release factor GTP-binding subunit ERF3B	ERF3B_MOUSE	7	865.393	9.65393	#NAME?	#NAME?	translation release factor complex	translation release factor activity,GTPase activity,GTP binding	nuclear-transcribed mRNA catabolic process, nonsense-mediated decay,translation,translational termination,cell cycle
#NAME?	Q3TZZ7	Q3TZZ7	3.26922	3.26922	0.00862674	0.00222029	12	Q3TZZ7	Esyt2	Extended synaptotagmin-2	ESYT2_MOUSE	1	864.128	9.64128	#NAME?	#NAME?	intrinsic component of endoplasmic reticulum membrane,extrinsic component of cytoplasmic side of plasma membrane,cytosol,integral component of plasma membrane,organelle membrane contact site,Requires Ontology	calcium ion binding,calcium-dependent phospholipid binding,phosphatidylethanolamine binding,phosphatidylcholine binding,phosphatidylinositol binding,identical protein binding	lipid transport,endocytosis,Requires Ontology
#NAME?	O35215	O35215	3.26661	3.26661	0.00193464	0.00110208	12	O35215	Ddt	D-dopachrome decarboxylase	DOPD_MOUSE	3	862.38	9.6238	#NAME?	#NAME?	extracellular space,cytoplasm	protease binding,cytokine receptor binding,D-dopachrome decarboxylase activity,phenylpyruvate tautomerase activity	melanin biosynthetic process,positive regulation of inflammatory response
#NAME?	Q8C419	Q8C419	3.25938	3.25938	3.89361e-05	0.000204886	12	Q8C419	Gpr158	Probable G-protein coupled receptor 158	GP158_MOUSE	22	857.569	9.57569	#NAME?	#NAME?	plasma membrane,membrane,integral component of membrane	G-protein coupled receptor activity,protein binding	G-protein coupled receptor signaling pathway,protein localization to plasma membrane
#NAME?	Q9JL04	Q9JL04	3.2573	3.2573	0.000644241	0.000687465	12	Q9JL04	Fmn2	Formin-2	FMN2_MOUSE	7	856.193	9.56193	#NAME?	#NAME?	actin cytoskeleton,nucleus,cytoplasm,endoplasmic reticulum membrane,nucleolus,endoplasmic reticulum,spindle,cytosol,actin filament,plasma membrane,microvillus,cell cortex,cytoplasmic vesicle membrane,perinuclear region of cytoplasm	actin binding,microtubule binding	meiotic chromosome movement towards spindle pole,actin filament bundle assembly,cellular response to DNA damage stimulus,protein transport,vesicle-mediated transport,polar body extrusion after meiotic divisions,negative regulation of protein catabolic process,negative regulation of apoptotic process,actin nucleation,intracellular transport,oogenesis,establishment of meiotic spindle localization,h…
#NAME?	Q9CQY2	Q9CQY2	3.25375	3.25375	0.0714873	0.00674475	12	Q9CQY2	Ramac	RNA guanine-N7 methyltransferase activating subunit	RAMAC_MOUSE	1	853.843	9.53843	#NAME?	#NAME?	nucleus,nucleoplasm,mRNA cap binding complex,mRNA cap methyltransferase complex	RNA binding,enzyme activator activity	7-methylguanosine mRNA capping,methylation,recruitment of mRNA capping enzyme to RNA polymerase II holoenzyme complex,regulation of catalytic activity,Requires Ontology
#NAME?	Q3UH66	Q3UH66	3.25352	3.25352	0.0170898	0.00317334	12	Q3UH66	Wnk2	Serine/threonine-protein kinase WNK2	WNK2_MOUSE	4	853.693	9.53693	#NAME?	#NAME?	cytoplasm,cytosol,plasma membrane	protein serine/threonine kinase activity,protein serine/threonine/tyrosine kinase activity,ATP binding,chloride channel inhibitor activity,potassium channel inhibitor activity,Requires Ontology	protein phosphorylation,negative regulation of cell proliferation,negative regulation of sodium ion transport,intracellular signal transduction,protein autophosphorylation,ion homeostasis,negative regulation of ERK1 and ERK2 cascade,positive regulation of canonical Wnt signaling pathway,positive regulation of potassium ion import,positive regulation of sodium ion transmembrane transporter activity
#NAME?	O35607	O35607	3.24332	3.24332	0.0345151	0.00446949	12	O35607	Bmpr2	Bone morphogenetic protein receptor type-2	BMPR2_MOUSE	1	846.969	9.46969	#NAME?	#NAME?	caveola,plasma membrane,clathrin-coated pit,axon,dendrite,cell body,nucleoplasm,cytoplasm,integral component of plasma membrane,adherens junction,basal plasma membrane,cell surface,postsynaptic density,apical plasma membrane,neuronal cell body,receptor complex	protein serine/threonine kinase activity,transforming growth factor beta-activated receptor activity,protein binding,ATP binding,phosphatase activator activity,growth factor binding,receptor activator activity,BMP binding,protein serine/threonine kinase activator activity,cadherin binding,metal ion binding,BMP receptor activity,protein tyrosine kinase binding	outflow tract septum morphogenesis,atrioventricular valve morphogenesis,cardiac muscle tissue development,pharyngeal arch artery morphogenesis,mesoderm formation,maternal placenta development,anterior/posterior pattern specification,BMP signaling pathway,limb development,positive regulation of SMAD protein import into nucleus,blood vessel development,osteoblast differentiation,endothelial cell pr…
#NAME?	P16388	P16388	3.23817	3.23817	0.000710855	0.000688786	12	P16388	Kcna1	Potassium voltage-gated channel subfamily A member 1	KCNA1_MOUSE	2	843.599	9.43599	#NAME?	#NAME?	integral component of membrane,dendrite,paranode region of axon,neuronal cell body,axon initial segment,juxtaparanode region of axon,synapse,endoplasmic reticulum,cytosol,integral component of plasma membrane,cell surface,apical plasma membrane,cell junction,axon,cytoplasmic vesicle,presynaptic membrane,perikaryon,axon terminus,calyx of Held,glutamatergic synapse,integral component of postsynapti…	voltage-gated potassium channel activity,delayed rectifier potassium channel activity,protein binding,disordered domain specific binding,voltage-gated ion channel activity involved in regulation of presynaptic membrane potential,voltage-gated ion channel activity involved in regulation of postsynaptic membrane potential	startle response,regulation of muscle contraction,neuroblast proliferation,brain development,cell communication by electrical coupling,magnesium ion homeostasis,neuronal action potential,hippocampus development,neuronal signal transduction,cellular protein localization,regulation of membrane potential,neuromuscular process,detection of mechanical stimulus involved in sensory perception of pain,de…
#NAME?	Q9JJZ2	Q9JJZ2	3.23419	3.23419	0.00010107	0.000273315	12	Q9JJZ2	Tuba8	Tubulin alpha-8 chain	TBA8_MOUSE	1	840.994	9.40994	#NAME?	#NAME?	cytoplasm,microtubule,peroxisome,microtubule cytoskeleton	3-hydroxyacyl-CoA dehydrogenase activity,GTPase activity,enoyl-CoA hydratase activity,structural constituent of cytoskeleton,GTP binding,long-chain-3-hydroxyacyl-CoA dehydrogenase activity,enzyme binding	microtubule cytoskeleton organization,mitotic cell cycle,fatty acid beta-oxidation
#NAME?	P21836	P21836	3.2335	3.2335	0.028221	0.00408014	12	P21836	Ache	Acetylcholinesterase	ACES_MOUSE	2	840.546	9.40546	#NAME?	#NAME?	extracellular space,plasma membrane,extracellular region,basement membrane,nuclear envelope,cytoplasm,endoplasmic reticulum lumen,rough endoplasmic reticulum,Golgi apparatus,cell surface,membrane,axon,dendrite,anchored component of membrane,neuromuscular junction,presynaptic membrane,neuron projection,neuronal cell body,synaptic cleft,synapse,postsynaptic membrane,perinuclear region of cytoplasm	acetylcholinesterase activity,cholinesterase activity,protein binding,collagen binding,hydrolase activity,serine hydrolase activity,choline binding,acetylcholine binding,identical protein binding,protein homodimerization activity,laminin binding,protein self-association,carboxylic ester hydrolase activity	regulation of receptor recycling,acetylcholine catabolic process,receptor internalization,retina development in camera-type eye,acetylcholine receptor signaling pathway,osteoblast development,cell adhesion,synapse assembly,acetylcholine metabolic process,choline metabolic process,response to insulin,response to antibiotic,positive regulation of axonogenesis,positive regulation of dendrite morphog…
#NAME?	P97792	P97792	3.22524	3.22524	0.0195232	0.00340769	12	P97792	Cxadr	Coxsackievirus and adenovirus receptor homolog	CXAR_MOUSE	4	835.179	9.35179	#NAME?	#NAME?	bicellular tight junction,intercalated disc,basolateral plasma membrane,acrosomal vesicle,extracellular space,nucleus,nucleoplasm,cytoplasm,plasma membrane,cell-cell junction,adherens junction,integral component of membrane,apicolateral plasma membrane,cell junction,filopodium,growth cone,neuromuscular junction,neuron projection,cell body,membrane raft,macromolecular complex	receptor binding,integrin binding,protein binding,beta-catenin binding,PDZ domain binding,identical protein binding,cell adhesion molecule binding,connexin binding,cell adhesive protein binding involved in AV node cell-bundle of His cell communication	mitochondrion organization,heart development,cell-cell junction organization,cardiac muscle cell development,negative regulation of cardiac muscle cell proliferation,heterophilic cell-cell adhesion via plasma membrane cell adhesion molecules,germ cell migration,epithelial structure maintenance,neutrophil chemotaxis,actin cytoskeleton reorganization,homotypic cell-cell adhesion,gamma-delta T cell …
#NAME?	P24549	P24549	3.21519	3.21519	0.00712231	0.00200217	12	P24549	Aldh1a1	Retinal dehydrogenase 1	AL1A1_MOUSE	6	828.686	9.28686	#NAME?	#NAME?	nucleus,cytoplasm,cytosol,axon,synapse	retinal dehydrogenase activity,3-chloroallyl aldehyde dehydrogenase activity,aldehyde dehydrogenase (NAD) activity,benzaldehyde dehydrogenase (NAD+) activity,aminobutyraldehyde dehydrogenase activity,identical protein binding,glyceraldehyde-3-phosphate dehydrogenase (NAD+) (non-phosphorylating) activity,NAD binding,Requires Ontology	optic cup morphogenesis involved in camera-type eye development,response to xenobiotic stimulus,retinol metabolic process,retinoic acid metabolic process,9-cis-retinoic acid biosynthetic process,positive regulation of apoptotic process,embryonic eye morphogenesis,retinoid metabolic process,retinoic acid biosynthetic process,response to oxidative stress,gamma-aminobutyric acid biosynthetic process…
#NAME?	Q9Z2I8	Q9Z2I8	3.21464	3.21464	0.0972594	0.00833613	12	Q9Z2I8	Suclg2	Succinate--CoA ligase [GDP-forming] subunit beta, mitochondrial	SUCB2_MOUSE	3	828.33	9.2833	#NAME?	#NAME?	mitochondrion,plasma membrane,succinate-CoA ligase complex (GDP-forming),succinate-CoA ligase complex	magnesium ion binding,succinate-CoA ligase (ADP-forming) activity,succinate-CoA ligase (GDP-forming) activity,succinate-semialdehyde dehydrogenase (NAD+) activity,ATP binding,GTP binding	tricarboxylic acid cycle,succinyl-CoA metabolic process
#NAME?	Q9D6F4	Q9D6F4	3.20446	3.20446	0.038522	0.00469601	12	Q9D6F4	Gabra4	Gamma-aminobutyric acid receptor subunit alpha-4	GBRA4_MOUSE	1	821.801	9.21801	#NAME?	#NAME?	integral component of plasma membrane,dendrite membrane,neuron projection,synapse,postsynapse,GABA-ergic synapse,integral component of postsynaptic specialization membrane,chloride channel complex,GABA-A receptor complex	GABA-A receptor activity,chloride channel activity,benzodiazepine receptor activity,inhibitory extracellular ligand-gated ion channel activity,GABA-gated chloride ion channel activity,neurotransmitter receptor activity,transmitter-gated ion channel activity involved in regulation of postsynaptic membrane potential	central nervous system development,signal transduction,gamma-aminobutyric acid signaling pathway,chemical synaptic transmission,ion transmembrane transport,regulation of membrane potential,neurological system process,synaptic transmission, GABAergic,regulation of postsynaptic membrane potential,chloride transmembrane transport
#NAME?	A2AP18	A2AP18	3.18939	3.18939	0.00524332	0.00172034	12	A2AP18	Plch2	1-phosphatidylinositol 4,5-bisphosphate phosphodiesterase eta-2	PLCH2_MOUSE	3	812.225	9.12225	#NAME?	#NAME?	cytoplasm,plasma membrane	phosphatidylinositol phospholipase C activity,phospholipase C activity,calcium ion binding	phosphatidylinositol metabolic process,lipid catabolic process,phosphatidylinositol-mediated signaling
#NAME?	O35954	O35954	3.1861	3.1861	0.010667	0.00246069	12	O35954	Pitpnm1	Membrane-associated phosphatidylinositol transfer protein 1	PITM1_MOUSE	3	810.148	9.10148	#NAME?	#NAME?	cytoplasm,endoplasmic reticulum membrane,lipid particle,cytosol,midbody,cleavage furrow,Golgi cisterna membrane,intracellular membrane-bounded organelle,cell body	calcium ion binding,phospholipid binding,phosphatidylcholine transporter activity,phosphatidylinositol transporter activity,receptor tyrosine kinase binding,phosphatidylcholine binding,phosphatidylinositol binding,phosphatidic acid binding	protein transport,phospholipid transport,Requires Ontology
#NAME?	O88845	O88845	3.17589	3.17589	0.0272437	0.00402979	12	O88845	Akap10	A-kinase anchor protein 10, mitochondrial	AKA10_MOUSE	2	803.73	9.0373	#NAME?	#NAME?	mitochondrion,plasma membrane,cytosol,macromolecular complex	protein kinase A binding	protein localization
#NAME?	Q8BGS2	Q8BGS2	3.17275	3.17275	0.0320141	0.0043235	12	Q8BGS2	Bola2	BolA-like protein 2	BOLA2_MOUSE	2	801.761	9.01761	#NAME?	#NAME?	nucleus,cytosol,cytoplasm,iron-sulfur cluster assembly complex	iron-sulfur cluster binding,2 iron, 2 sulfur cluster binding	cellular iron ion homeostasis,[2Fe-2S] cluster assembly,protein maturation by iron-sulfur cluster transfer
#NAME?	P63248	P63248	3.1701	3.1701	0.00588412	0.00182808	12	P63248	Pkia	cAMP-dependent protein kinase inhibitor alpha	IPKA_MOUSE	2	800.11	9.0011	#NAME?	#NAME?	nucleus,cytoplasm	cAMP-dependent protein kinase inhibitor activity,protein binding,protein kinase A catalytic subunit binding	negative regulation of transcription from RNA polymerase II promoter,negative regulation of protein kinase activity,regulation of G2/M transition of mitotic cell cycle,negative regulation of protein import into nucleus,negative regulation of catalytic activity,negative regulation of cAMP-dependent protein kinase activity
#NAME?	A2ARS0	A2ARS0	3.16203	3.16203	0.023031	0.0037316	12	A2ARS0	Ankrd63	Ankyrin repeat domain-containing protein 63	ANR63_MOUSE	4	795.088	8.95088	#NAME?	#NAME?	cellular_component	molecular_function	biological_process
#NAME?	Q99M08	Q99M08	3.15019	3.15019	0.0394389	0.00475944	12	Q99M08	MGI:1914954	Uncharacterized protein C4orf3 homolog	CD003_MOUSE	1	787.773	8.87773	#NAME?	#NAME?	endoplasmic reticulum membrane,integral component of membrane	protein binding	negative regulation of calcium ion binding,negative regulation of calcium-transporting ATPase activity
#NAME?	B2RY56	B2RY56	3.14292	3.14292	0.0311159	0.00424873	12	B2RY56	Rbm25	RNA-binding protein 25	RBM25_MOUSE	1	783.31	8.8331	#NAME?	#NAME?	cytoplasm,nuclear speck	mRNA binding	regulation of alternative mRNA splicing, via spliceosome,mRNA processing,apoptotic process,RNA splicing,regulation of apoptotic process
#NAME?	Q60738	Q60738	3.12354	3.12354	0.0367643	0.00462932	12	Q60738	Slc30a1	Zinc transporter 1	ZNT1_MOUSE	4	771.526	8.71526	#NAME?	#NAME?	endoplasmic reticulum,Golgi apparatus,integral component of membrane,cytoplasm,plasma membrane,T-tubule,nuclear membrane,Requires Ontology,integral component of postsynaptic density membrane	zinc ion transmembrane transporter activity,calcium channel inhibitor activity	in utero embryonic development,zinc II ion transport,cellular zinc ion homeostasis,cellular calcium ion homeostasis,detoxification of zinc ion,negative regulation of neurotransmitter secretion,calcium ion import,cadmium ion transmembrane transport,zinc II ion transmembrane transport,negative regulation of zinc ion transmembrane import,detoxification of cadmium ion,negative regulation of calcium i…
#NAME?	Q9D772	Q9D772	3.12144	3.12144	0.00020046	0.000382265	12	Q9D772	Fam219a	Protein FAM219A	F219A_MOUSE	1	770.255	8.70255	#NAME?	#NAME?	cellular_component	molecular_function	biological_process
#NAME?	Q8BXR1	Q8BXR1	3.11889	3.11889	2.63026e-05	0.000165804	12	Q8BXR1	Slc7a14	Probable cationic amino acid transporter	S7A14_MOUSE	2	768.72	8.6872	#NAME?	#NAME?	plasma membrane,nucleoplasm,lysosomal membrane,cytosol,integral component of membrane,intracellular membrane-bounded organelle	amino acid transmembrane transporter activity	amino acid transmembrane transport,amino acid transport
#NAME?	Q8VHW2	Q8VHW2	3.11877	3.11877	0.00332105	0.00139528	12	Q8VHW2	Cacng8	Voltage-dependent calcium channel gamma-8 subunit	CCG8_MOUSE	4	768.65	8.6865	#NAME?	#NAME?	Requires Ontology,postsynaptic density membrane,glutamatergic synapse,integral component of postsynaptic density membrane,postsynaptic density,dendrite membrane,postsynaptic membrane,AMPA glutamate receptor complex,L-type voltage-gated calcium channel complex	voltage-gated calcium channel activity,calcium channel regulator activity,channel regulator activity,protein phosphatase 2B binding,ionotropic glutamate receptor binding	transmission of nerve impulse,positive regulation of synaptic transmission, glutamatergic,calcium ion transmembrane transport,neurotransmitter receptor transport, postsynaptic endosome to lysosome,postsynaptic neurotransmitter receptor diffusion trapping,regulation of postsynaptic specialization membrane neurotransmitter receptor levels,neurotransmitter receptor internalization,regulation of alph…
#NAME?	Q3TFD2	Q3TFD2	3.11863	3.11863	0.00507425	0.00169304	12	Q3TFD2	Lpcat1	Lysophosphatidylcholine acyltransferase 1	PCAT1_MOUSE	1	768.564	8.68564	#NAME?	#NAME?	Golgi membrane,endoplasmic reticulum,endoplasmic reticulum membrane,Golgi apparatus,lipid particle,plasma membrane,membrane,integral component of membrane	1-acylglycerol-3-phosphate O-acyltransferase activity,calcium ion binding,1-alkenylglycerophosphocholine O-acyltransferase activity,1-acylglycerophosphocholine O-acyltransferase activity,1-alkylglycerophosphocholine O-acyltransferase activity,1-alkylglycerophosphocholine O-acetyltransferase activity,plasmalogen synthase activity	surfactant homeostasis,positive regulation of protein catabolic process,retina development in camera-type eye,negative regulation of phosphatidylcholine biosynthetic process,phospholipid biosynthetic process,phosphatidylcholine acyl-chain remodeling
#NAME?	P61514	P61514	3.11703	3.11703	0.0065337	0.00193785	12	P61514	Rpl37a	60S ribosomal protein L37a	RL37A_MOUSE	2	767.603	8.67603	#NAME?	#NAME?	cytoplasm,cytosol,cytosolic large ribosomal subunit,cytosolic ribosome	structural constituent of ribosome,metal ion binding,large ribosomal subunit rRNA binding	cytoplasmic translation
#NAME?	P52800	P52800	3.11222	3.11222	0.00091318	0.000775799	12	P52800	Efnb2	Ephrin-B2	EFNB2_MOUSE	1	764.713	8.64713	#NAME?	#NAME?	plasma membrane,Requires Ontology,glutamatergic synapse,integral component of postsynaptic density membrane,adherens junction,integral component of presynaptic membrane	receptor binding,protein binding,ephrin receptor binding	lymph vessel development,animal organ morphogenesis,negative regulation of keratinocyte proliferation,T cell costimulation,blood vessel morphogenesis,venous blood vessel morphogenesis,nephric duct morphogenesis,positive regulation of aorta morphogenesis,cell migration involved in sprouting angiogenesis,cell adhesion,axon guidance,positive regulation of cell proliferation,negative regulation of ne…
#NAME?	Q99NF2	Q99NF2	3.10992	3.10992	0.00118195	0.000887032	12	Q99NF2	Nsmf	NMDA receptor synaptonuclear signaling and neuronal migration factor	NSMF_MOUSE	1	763.336	8.63336	#NAME?	#NAME?	nucleus,cytoplasm,euchromatin,nuclear envelope,nucleoplasm,plasma membrane,postsynaptic density,membrane,nuclear matrix,dendrite,cortical cytoskeleton,nuclear membrane,neuron projection,dendritic spine,perikaryon,synapse,apical dendrite,postsynapse,glutamatergic synapse	calcium-dependent protein binding	positive regulation of protein dephosphorylation,regulation of neuron apoptotic process,regulation of neuronal synaptic plasticity,regulation of dendrite morphogenesis,cellular response to amino acid stimulus,cellular response to electrical stimulus,cellular response to gonadotropin stimulus,postsynapse to nucleus signaling pathway,positive regulation of neuron migration
#NAME?	O08747	O08747	3.10767	3.10767	0.009694	0.002368	12	O08747	Unc5c	Netrin receptor UNC5C	UNC5C_MOUSE	1	761.988	8.61988	#NAME?	#NAME?	plasma membrane,cell surface,integral component of membrane,lamellipodium,filopodium,axon,dendrite,growth cone,neuronal cell body,synapse	netrin receptor activity,netrin receptor activity involved in chemorepulsion,protein binding,tubulin binding,protein kinase binding	axon guidance,brain development,regulation of cell migration,anterior/posterior axon guidance,positive regulation of apoptotic process,apoptotic process,netrin-activated signaling pathway,chemorepulsion of axon,dorsal root ganglion development
#NAME?	A2A690	A2A690	3.1072	3.1072	0.0250428	0.003887	12	A2A690	Tanc2	Protein TANC2	TANC2_MOUSE	2	761.707	8.61707	#NAME?	#NAME?	dendritic spine,axon,glutamatergic synapse,Requires Ontology	molecular_function	in utero embryonic development,regulation of dendritic spine development,regulation of dendritic spine morphogenesis,dense core granule cytoskeletal transport
#NAME?	Q61233	Q61233	3.09889	3.09889	0.0566013	0.00581458	12	Q61233	Lcp1	Plastin-2	PLSL_MOUSE	1	756.758	8.56758	#NAME?	#NAME?	stress fiber,cytoplasm,actin filament,actin filament bundle,ruffle,phagocytic cup,podosome,cytosol,plasma membrane,focal adhesion,actin cytoskeleton,filopodium,ruffle membrane,perinuclear region of cytoplasm	integrin binding,calcium ion binding,protein binding,actin filament binding,GTPase binding	response to wounding,actin filament bundle assembly,T cell activation involved in immune response,protein kinase A signaling,cell migration,extracellular matrix disassembly,animal organ regeneration,regulation of intracellular protein transport,actin filament network formation,positive regulation of podosome assembly
#NAME?	Q2M3X8	Q2M3X8	3.09578	3.09578	0.000288017	0.000439823	12	Q2M3X8	Phactr1	Phosphatase and actin regulator 1	PHAR1_MOUSE	14	754.917	8.54917	#NAME?	#NAME?	nucleus,cytosol,synapse	actin binding,protein phosphatase inhibitor activity,protein phosphatase 1 binding	cerebral cortex development,actin cytoskeleton organization,actomyosin structure organization,actin cytoskeleton reorganization,regulation of phosphorylation,negative regulation of catalytic activity,stress fiber assembly,cell motility,Requires Ontology,regulation of neuron migration
#NAME?	P63082	P63082	3.08742	3.08742	0.0250151	0.00388583	12	P63082	Atp6v0c	V-type proton ATPase 16 kDa proteolipid subunit	VATL_MOUSE	5	749.972	8.49972	#NAME?	#NAME?	integral component of membrane,lysosome,Golgi apparatus,synaptic vesicle,membrane,clathrin-coated vesicle membrane,synaptic vesicle membrane,vacuolar proton-transporting V-type ATPase, V0 domain,vacuolar proton-transporting V-type ATPase complex	protein binding,hydrogen-exporting ATPase activity, phosphorylative mechanism,ubiquitin protein ligase binding,proton-transporting ATPase activity, rotational mechanism	vacuolar acidification,lysosomal lumen acidification,positive regulation of Wnt signaling pathway,positive regulation of ERK1 and ERK2 cascade,hydrogen ion transmembrane transport,negative regulation of autophagic cell death
#NAME?	Q9CZR3	Q9CZR3	3.07671	3.07671	0.0036633	0.00146703	12	Q9CZR3	Tomm40l	Mitochondrial import receptor subunit TOM40B	TM40L_MOUSE	1	743.686	8.43686	#NAME?	#NAME?	mitochondrion,mitochondrial outer membrane translocase complex,macromolecular complex,pore complex	protein transmembrane transporter activity,porin activity,mitochondrion targeting sequence binding,preprotein binding	ion transport,protein import into mitochondrial matrix
#NAME?	Q6P5F6	Q6P5F6	3.07559	3.07559	0.000124372	0.000306147	12	Q6P5F6	Slc39a10	Zinc transporter ZIP10	S39AA_MOUSE	6	743.036	8.43036	#NAME?	#NAME?	integral component of plasma membrane,plasma membrane	zinc ion transmembrane transporter activity	negative regulation of B cell apoptotic process,cellular zinc ion homeostasis,positive regulation of B cell proliferation,positive regulation of B cell receptor signaling pathway,zinc II ion transmembrane import,positive regulation of protein tyrosine phosphatase activity
#NAME?	P15388	P15388	3.07381	3.07381	0.0055172	0.00177141	12	P15388	Kcnc1	Potassium voltage-gated channel subfamily C member 1	KCNC1_MOUSE	2	741.993	8.41993	#NAME?	#NAME?	integral component of membrane,axon,dendrite membrane,neuronal cell body membrane,cell surface,membrane,dendrite,axolemma,neuron projection membrane,neuronal cell body,calyx of Held,integral component of postsynaptic membrane,integral component of presynaptic membrane,voltage-gated potassium channel complex	voltage-gated potassium channel activity,delayed rectifier potassium channel activity,protein binding,kinesin binding,ion channel binding,voltage-gated ion channel activity involved in regulation of presynaptic membrane potential	response to toxic substance,response to light intensity,response to auditory stimulus,response to amine,cerebellum development,globus pallidus development,regulation of ion transmembrane transport,positive regulation of ion transmembrane transport,response to potassium ion,protein homooligomerization,protein tetramerization,cellular response to xenobiotic stimulus,response to fibroblast growth fa…
#NAME?	Q3UHK6	Q3UHK6	3.06461	3.06461	0.0293092	0.00414871	12	Q3UHK6	Tenm4	Teneurin-4	TEN4_MOUSE	5	736.644	8.36644	#NAME?	#NAME?	neuron projection,nucleus,cytoplasm,plasma membrane,integral component of plasma membrane	identical protein binding,protein homodimerization activity,protein heterodimerization activity,cell adhesion molecule binding	gastrulation with mouth forming second,cardiac muscle cell proliferation,cardiac cell fate specification,heterophilic cell-cell adhesion via plasma membrane cell adhesion molecules,signal transduction,regulation of myelination,positive regulation of myelination,central nervous system myelin formation,neuron development,positive regulation of oligodendrocyte differentiation,positive regulation of …
#NAME?	O35927	O35927	3.06294	3.06294	0.00304088	0.00134551	12	O35927	Ctnnd2	Catenin delta-2	CTND2_MOUSE	29	735.676	8.35676	#NAME?	#NAME?	nucleus,cytoplasm,plasma membrane,adherens junction,postsynaptic density,dendrite,perikaryon	beta-catenin binding,cadherin binding	morphogenesis of a branching structure,learning,regulation of synaptic plasticity,cell-cell junction assembly,synapse organization,regulation of canonical Wnt signaling pathway,dendritic spine morphogenesis,cell-cell adhesion
#NAME?	Q9ERB0	Q9ERB0	3.05231	3.05231	0.00206351	0.00113849	12	Q9ERB0	Snap29	Synaptosomal-associated protein 29	SNP29_MOUSE	4	729.542	8.29542	#NAME?	#NAME?	plasma membrane,Golgi membrane,autophagosome membrane,nucleoplasm,cytoplasm,autophagosome,centrosome,cytosol,ciliary pocket membrane,cytoplasmic vesicle,presynapse,SNARE complex	SNAP receptor activity,syntaxin binding	exocytosis,vesicle fusion,protein transport,synaptic vesicle priming,autophagosome docking,synaptic vesicle fusion to presynaptic active zone membrane,cilium morphogenesis,autophagosome maturation,Requires Ontology
#NAME?	Q9D154	Q9D154	3.04989	3.04989	0.0177723	0.00323127	12	Q9D154	Serpinb1a	Leukocyte elastase inhibitor A	ILEUA_MOUSE	5	728.151	8.28151	#NAME?	#NAME?	extracellular space,extracellular region,early endosome,cytoplasmic ribonucleoprotein granule,cytolytic granule,Requires Ontology	serine-type endopeptidase inhibitor activity,protein binding,peptidase inhibitor activity	regulation of protein catabolic process,inflammatory response,negative regulation of endopeptidase activity,cellular homeostasis,negative regulation of interleukin-1 beta production,type B pancreatic cell proliferation,regulation of innate immune response
#NAME?	Q80WJ7	Q80WJ7	3.03376	3.03376	0.000498091	0.000620163	12	Q80WJ7	Mtdh	Protein LYRIC	LYRIC_MOUSE	8	718.94	8.1894	#NAME?	#NAME?	nucleus,fibrillar center,nucleolus,cytoplasm,endoplasmic reticulum,endoplasmic reticulum membrane,bicellular tight junction,integral component of membrane,apical plasma membrane,nuclear body,nuclear membrane,intercellular canaliculus,perinuclear region of cytoplasm	transcription cofactor activity,transcription coactivator activity,double-stranded RNA binding,protein binding,NF-kappaB binding,RNA polymerase II sequence-specific DNA binding transcription factor binding	negative regulation of transcription from RNA polymerase II promoter,regulation of transcription from RNA polymerase II promoter,positive regulation of autophagy,lipopolysaccharide-mediated signaling pathway,negative regulation of apoptotic process,positive regulation of I-kappaB kinase/NF-kappaB signaling,positive regulation of angiogenesis,positive regulation of transcription, DNA-templated,pos…
#NAME?	P62743	P62743	3.03046	3.03046	0.00836596	0.00217869	12	P62743	Ap2s1	AP-2 complex subunit sigma	AP2S1_MOUSE	4	717.07	8.1707	#NAME?	#NAME?	intracellular membrane-bounded organelle,cytoplasmic side of plasma membrane,AP-2 adaptor complex,postsynapse	protein binding,clathrin adaptor activity	intracellular protein transport,vesicle-mediated transport,clathrin-dependent endocytosis,postsynaptic neurotransmitter receptor internalization
#NAME?	Q9DBR3	Q9DBR3	3.02865	3.02865	0.00410684	0.00153706	12	Q9DBR3	Armc8	Armadillo repeat-containing protein 8	ARMC8_MOUSE	1	716.048	8.16048	#NAME?	#NAME?	nucleus,nucleoplasm,cytoplasm,cytosol,intracellular membrane-bounded organelle,ubiquitin ligase complex,GID complex	molecular_function	proteasome-mediated ubiquitin-dependent protein catabolic process
#NAME?	Q5DTL9	Q5DTL9	3.02151	3.02151	0.00035763	0.00049314	12	Q5DTL9	Slc4a10	Sodium-driven chloride bicarbonate exchanger	S4A10_MOUSE	22	712.02	8.1202	#NAME?	#NAME?	plasma membrane,basolateral plasma membrane,integral component of plasma membrane,apical plasma membrane,dendrite,somatodendritic compartment,neuronal cell body,perikaryon,axon terminus,synapse,apical dendrite,basilar dendrite,CA3 pyramidal cell dendrite,postsynapse	inorganic anion exchanger activity,sodium:bicarbonate symporter activity,anion:anion antiporter activity,transmembrane transporter activity	protein glycosylation,regulation of pH,response to light stimulus,post-embryonic development,pyramidal neuron development,regulation of cellular pH,multicellular organism growth,locomotory exploration behavior,brain morphogenesis,hydrogen ion transmembrane transport,visual perception,inorganic anion transport,bicarbonate transport,sodium ion transmembrane transport,regulation of short-term neuron…
#NAME?	Q91Z38	Q91Z38	3.0192	3.0192	0.0456008	0.00515939	12	Q91Z38	Ttc1	Tetratricopeptide repeat protein 1	TTC1_MOUSE	1	710.72	8.1072	#NAME?	#NAME?	cytosol	molecular_function	biological_process
#NAME?	Q8CJ19	Q8CJ19	3.01743	3.01743	0.00342003	0.00141824	12	Q8CJ19	Mical3	[F-actin]-monooxygenase MICAL3	MICA3_MOUSE	11	709.724	8.09724	#NAME?	#NAME?	nucleus,nucleoplasm,spindle,cytosol,plasma membrane,cell cortex,cell projection,intercellular bridge,Flemming body	actin binding,oxidoreductase activity, acting on paired donors, with incorporation or reduction of molecular oxygen, NAD(P)H as one donor, and incorporation of one atom of oxygen,small GTPase binding,metal ion binding,actin filament binding,FAD binding	exocytosis,cytoskeleton organization,cell cycle,actin filament depolymerization,cell division
#NAME?	P61166	P61166	3.013	3.013	0.0304129	0.00421341	12	P61166	Tmem258	Transmembrane protein 258	TM258_MOUSE	1	707.24	8.0724	#NAME?	#NAME?	membrane-bounded organelle,cytoplasm,endoplasmic reticulum,endoplasmic reticulum membrane,oligosaccharyltransferase complex,membrane,integral component of membrane,macromolecular complex,oligosaccharyltransferase I complex	molecular_function	protein N-linked glycosylation
#NAME?	Q61249	Q61249	3.00388	3.00388	0.000309797	0.000447226	12	Q61249	Igbp1	Immunoglobulin-binding protein 1	IGBP1_MOUSE	3	702.155	8.02155	#NAME?	#NAME?	cytosol,cytoplasm,microtubule	protein binding,protein phosphatase regulator activity,enzyme binding,protein domain specific binding,mitogen-activated protein kinase kinase binding,macromolecular complex binding,protein phosphatase 2A binding	negative regulation of apoptotic signaling pathway,negative regulation of transcription from RNA polymerase II promoter,negative regulation of stress-activated MAPK cascade,response to tumor necrosis factor,regulation of dephosphorylation,positive regulation of dephosphorylation,negative regulation of protein dephosphorylation,B cell activation,negative regulation of cysteine-type endopeptidase a…
#NAME?	Q9WTS4	Q9WTS4	3.0019	3.0019	0.03896	0.00472839	12	Q9WTS4	Tenm1	Teneurin-1	TEN1_MOUSE	3	701.056	8.01056	#NAME?	#NAME?	neuron projection,extracellular region,nucleus,cytoplasm,endoplasmic reticulum,Golgi apparatus,cytoskeleton,plasma membrane,integral component of plasma membrane,nuclear matrix,nuclear speck	protein binding,identical protein binding,protein homodimerization activity,protein heterodimerization activity,cell adhesion molecule binding	heterophilic cell-cell adhesion via plasma membrane cell adhesion molecules,neuropeptide signaling pathway,neuron development,positive regulation of intracellular protein transport
#NAME?	Q80Y24	Q80Y24	3.00052	3.00052	0.00491124	0.00166306	12	Q80Y24	Prickle2	Prickle-like protein 2	PRIC2_MOUSE	2	700.288	8.00288	#NAME?	#NAME?	cytoplasm,apicolateral plasma membrane,lateral plasma membrane,nuclear membrane	protein binding,zinc ion binding	neuron projection development,establishment or maintenance of epithelial cell apical/basal polarity
#NAME?	Q8CIB5	Q8CIB5	2.99847	2.99847	0.00167605	0.00101836	12	Q8CIB5	Fermt2	Fermitin family homolog 2	FERM2_MOUSE	7	699.15	7.9915	#NAME?	#NAME?	focal adhesion,cell-substrate junction,extrinsic component of cytoplasmic side of plasma membrane,stress fiber,nucleus,nucleoplasm,cytoplasm,cytosol,cell cortex,cell surface,lamellipodium membrane,I band,plasma membrane,adherens junction,cell junction	actin binding,integrin binding,phosphatidylinositol-3,4,5-trisphosphate binding,protein kinase binding,type I transforming growth factor beta receptor binding,SMAD binding,actin filament binding	cell adhesion,protein localization to cell junction,cell-matrix adhesion,transforming growth factor beta receptor signaling pathway,integrin-mediated signaling pathway,regulation of cell shape,positive regulation of epithelial to mesenchymal transition,Wnt signaling pathway,regulation of cell morphogenesis,positive regulation of cell migration,integrin activation,positive regulation of integrin a…
#NAME?	Q61137	Q61137	2.98812	2.98812	0.00140291	0.000948264	12	Q61137	Astn1	Astrotactin-1	ASTN1_MOUSE	3	693.441	7.93441	#NAME?	#NAME?	endosome,integral component of membrane,external side of plasma membrane,clathrin-coated vesicle,perikaryon	protein binding	neuron migration,neuron cell-cell adhesion,locomotory behavior,cell migration,cell-cell adhesion
#NAME?	A2AHC3	A2AHC3	2.98139	2.98139	0.00131505	0.000918142	12	A2AHC3	Camsap1	Calmodulin-regulated spectrin-associated protein 1	CAMP1_MOUSE	2	689.749	7.89749	#NAME?	#NAME?	microtubule minus-end,cytoplasm,microtubule	calmodulin binding,microtubule binding,spectrin binding,microtubule minus-end binding	microtubule cytoskeleton organization,cytoskeleton organization,negative regulation of microtubule depolymerization,regulation of cell morphogenesis,regulation of microtubule polymerization,cytoplasmic microtubule organization,neuron projection development
#NAME?	Q8CCJ4	Q8CCJ4	2.97519	2.97519	0.000552092	0.000642434	12	Q8CCJ4	Amer2	APC membrane recruitment protein 2	AMER2_MOUSE	4	686.358	7.86358	#NAME?	#NAME?	plasma membrane	phosphatidylinositol-4,5-bisphosphate binding,beta-catenin binding	ectoderm development,Wnt signaling pathway,regulation of canonical Wnt signaling pathway,negative regulation of canonical Wnt signaling pathway
#NAME?	Q810B7	Q810B7	2.97311	2.97311	0.00996878	0.00239007	12	Q810B7	Slitrk5	SLIT and NTRK-like protein 5	SLIK5_MOUSE	2	685.228	7.85228	#NAME?	#NAME?	integral component of membrane,synapse,receptor complex	molecular_function	chemical synaptic transmission,axonogenesis,grooming behavior,response to xenobiotic stimulus,striatum development,adult behavior,skin development,dendrite morphogenesis,positive regulation of synapse assembly,circulatory system development,Requires Ontology
#NAME?	Q8K3F6	Q8K3F6	2.97232	2.97232	0.0119439	0.00261486	12	Q8K3F6	Kcnq3	Potassium voltage-gated channel subfamily KQT member 3	KCNQ3_MOUSE	2	684.797	7.84797	#NAME?	#NAME?	integral component of membrane,axon initial segment,plasma membrane,integral component of plasma membrane,cell surface,dendrite,node of Ranvier,somatodendritic compartment,neuron projection,neuronal cell body,membrane raft,voltage-gated potassium channel complex	voltage-gated ion channel activity,voltage-gated potassium channel activity,delayed rectifier potassium channel activity,potassium channel activity,calmodulin binding,protein kinase binding,ubiquitin protein ligase binding,ion channel binding	membrane hyperpolarization,potassium ion transmembrane transport,ion transmembrane transport,regulation of ion transmembrane transport,cellular response to ammonium ion
#NAME?	Q99P47	Q99P47	2.97069	2.97069	7.87533e-05	0.000259092	12	Q99P47	Cntnap4	Contactin-associated protein-like 4	CNTP4_MOUSE	3	683.909	7.83909	#NAME?	#NAME?	GABA-ergic synapse,integral component of presynaptic membrane,dendrite,presynaptic membrane	protein binding	cell adhesion,regulation of synaptic transmission, dopaminergic,regulation of synaptic transmission, GABAergic,regulation of synapse organization,regulation of grooming behavior
#NAME?	Q9QXY6	Q9QXY6	2.9538	2.9538	0.00771445	0.00210992	12	Q9QXY6	Ehd3	EH domain-containing protein 3	EHD3_MOUSE	15	674.789	7.74789	#NAME?	#NAME?	early endosome,endocytic vesicle,intracellular membrane-bounded organelle,perinuclear region of cytoplasm,recycling endosome membrane,cytoplasm,cytosol,ciliary pocket membrane,myelin sheath	calcium ion binding,protein binding,ATP binding,GTP binding,lipid binding	protein localization to plasma membrane,regulation of cardiac muscle cell membrane potential,receptor recycling,endocytosis,protein transport,endosomal transport,endocytic recycling,early endosome to Golgi transport,protein homooligomerization,regulation of cardiac muscle contraction,cilium morphogenesis,Golgi to lysosome transport,positive regulation of voltage-gated calcium channel activity,reg…
#NAME?	Q9Z0F7	Q9Z0F7	2.95322	2.95322	0.0200324	0.00346397	12	Q9Z0F7	Sncg	Gamma-synuclein	SYUG_MOUSE	5	674.474	7.74474	#NAME?	#NAME?	cytoplasm,neuronal cell body,axon terminus,centrosome,spindle,plasma membrane,axon,perinuclear region of cytoplasm	protein binding,alpha-tubulin binding,beta-tubulin binding,cuprous ion binding	chemical synaptic transmission,adult locomotory behavior,regulation of dopamine secretion,regulation of neurotransmitter secretion,synapse organization,protein secretion,synaptic vesicle endocytosis,regulation of neuron death,negative regulation of neuron death
#NAME?	P48193	P48193	2.95284	2.95284	0.0163762	0.00311003	12	P48193	Epb41	Protein 4.1	41_MOUSE	1	674.273	7.74273	#NAME?	#NAME?	cytoskeleton,plasma membrane,cytosol,cell cortex,actin cytoskeleton,membrane,basolateral plasma membrane,nuclear body,cell junction,cortical cytoskeleton,intercellular bridge,mitotic spindle,macromolecular complex	actin binding,structural molecule activity,protein binding,calmodulin binding,1-phosphatidylinositol binding,protein C-terminus binding,spectrin binding,protein N-terminus binding,phosphoprotein binding	regulation of cell shape,actin cytoskeleton organization,positive regulation of protein binding,cell cycle,cortical actin cytoskeleton organization,actomyosin structure organization,cell division,regulation of calcium ion transport,regulation of intestinal absorption,positive regulation of protein localization to cell cortex
#NAME?	Q9WTQ5	Q9WTQ5	2.9506	2.9506	3.95043e-05	0.000204886	12	Q9WTQ5	Akap12	A-kinase anchor protein 12	AKA12_MOUSE	9	673.07	7.7307	#NAME?	#NAME?	cytoplasm,Requires Ontology,cytosol,cytoskeleton,plasma membrane,neuronal cell body	calmodulin binding,adenylate cyclase binding,receptor signaling complex scaffold activity,protein kinase A binding	signal transduction,adenylate cyclase-inhibiting G-protein coupled receptor signaling pathway,regulation of protein kinase A signaling,positive regulation of protein kinase A signaling,response to lipopolysaccharide,positive regulation of tumor necrosis factor production,hepatic stellate cell activation,negative regulation of vascular permeability,modulation of synaptic transmission,response to e…
#NAME?	Q8K394	Q8K394	2.93623	2.93623	0.000934752	0.000783722	12	Q8K394	Plcl2	Inactive phospholipase C-like protein 2	PLCL2_MOUSE	3	665.408	7.65408	#NAME?	#NAME?	cytoplasm	phosphatidylinositol phospholipase C activity,GABA receptor binding,inositol 1,4,5 trisphosphate binding	B cell proliferation involved in immune response,B-1a B cell differentiation,gamma-aminobutyric acid signaling pathway,regulation of synaptic transmission, GABAergic,regulation of peptidyl-serine phosphorylation,negative regulation of B cell receptor signaling pathway,positive regulation of receptor binding,lipid metabolic process,phosphatidylinositol-mediated signaling,Requires Ontology
#NAME?	Q3UUJ4	Q3UUJ4	2.93597	2.93597	0.00186665	0.00107626	12	Q3UUJ4	Strada	STE20-related kinase adapter protein alpha	STRAA_MOUSE	1	665.271	7.65271	#NAME?	#NAME?	nucleus,nucleoplasm,cytoplasm,cytosol,serine/threonine protein kinase complex,macromolecular complex,Requires Ontology	protein serine/threonine kinase activity,protein binding,ATP binding,kinase binding,protein kinase activator activity,protein serine/threonine kinase activator activity,macromolecular complex binding	G1 to G0 transition,activation of protein kinase activity,protein phosphorylation,protein export from nucleus,positive regulation of protein serine/threonine kinase activity
#NAME?	Q4JIM5	Q4JIM5	2.93082	2.93082	0.000606346	0.000672939	12	Q4JIM5	Abl2	Tyrosine-protein kinase ABL2	ABL2_MOUSE	1	662.542	7.62542	#NAME?	#NAME?	postsynapse,glutamatergic synapse,phagocytic cup,actin cytoskeleton,lamellipodium,cytoplasmic vesicle,dendritic spine	magnesium ion binding,phosphotyrosine binding,protein serine/threonine/tyrosine kinase activity,protein tyrosine kinase activity,non-membrane spanning protein tyrosine kinase activity,protein binding,ATP binding,manganese ion binding	neural tube closure,aggressive behavior,phagocytosis,substrate-dependent cell migration, cell extension,actin filament organization,epidermal growth factor receptor signaling pathway,positive regulation of cytosolic calcium ion concentration,learning,adult walking behavior,visual learning,post-embryonic development,positive regulation of phospholipase C activity,positive regulation of neuron proj…
#NAME?	Q9EQC5	Q9EQC5	2.92378	2.92378	0.00107611	0.000853769	12	Q9EQC5	Scyl1	N-terminal kinase-like protein	SCYL1_MOUSE	1	658.832	7.58832	#NAME?	#NAME?	cytoplasm,endoplasmic reticulum-Golgi intermediate compartment,Golgi apparatus,cis-Golgi network,microtubule organizing center,cytosol,COPI vesicle coat	protein kinase activity,protein binding,ATP binding	inflammatory response,spinal cord motor neuron differentiation,cellular protein localization,neuron development,protein phosphorylation,retrograde vesicle-mediated transport, Golgi to ER
#NAME?	O09117	O09117	2.92334	2.92334	0.0325403	0.00436145	12	O09117	Sypl1	Synaptophysin-like protein 1	SYPL1_MOUSE	1	658.599	7.58599	#NAME?	#NAME?	synaptic vesicle membrane,membrane,integral component of membrane,secretory granule,melanosome
#NAME?	Q9CQF9	Q9CQF9	2.92052	2.92052	0.0709194	0.00671412	12	Q9CQF9	Pcyox1	Prenylcysteine oxidase	PCYOX_MOUSE	1	657.12	7.5712	#NAME?	#NAME?	lysosome,plasma membrane,very-low-density lipoprotein particle	prenylcysteine oxidase activity	prenylcysteine catabolic process,prenylated protein catabolic process,chloride transmembrane transport
#NAME?	Q3UVX5	Q3UVX5	2.92038	2.92038	0.000135073	0.000307118	12	Q3UVX5	Grm5	Metabotropic glutamate receptor 5	GRM5_MOUSE	10	657.047	7.57047	#NAME?	#NAME?	integral component of plasma membrane,Requires Ontology,postsynaptic density membrane,cytoplasm,plasma membrane,postsynaptic density,membrane,neuron projection,dendritic spine,dendritic shaft,astrocyte projection,glutamatergic synapse,integral component of postsynaptic membrane	PLC activating G-protein coupled glutamate receptor activity,adenylate cyclase inhibiting G-protein coupled glutamate receptor activity,G-protein coupled receptor activity,protein binding,glutamate receptor activity,A2A adenosine receptor binding,identical protein binding,G-protein coupled receptor activity involved in regulation of postsynaptic membrane potential,neurotransmitter receptor activi…	learning,locomotory behavior,regulation of long-term neuronal synaptic plasticity,regulation of protein phosphorylation,desensitization of G-protein coupled receptor protein signaling pathway,regulation of transcription, DNA-templated,regulation of translational elongation,protein phosphorylation,adenylate cyclase-inhibiting G-protein coupled glutamate receptor signaling pathway,protein kinase C-…
#NAME?	B1AS29	B1AS29	2.91985	2.91985	0.00575517	0.00181007	12	B1AS29	Grik3	Glutamate receptor ionotropic, kainate 3	GRIK3_MOUSE	2	656.766	7.56766	#NAME?	#NAME?	plasma membrane,presynaptic membrane,postsynaptic membrane,glutamatergic synapse,integral component of plasma membrane,axon,dendrite,dendrite cytoplasm,terminal bouton,perikaryon,kainate selective glutamate receptor complex	adenylate cyclase inhibiting G-protein coupled glutamate receptor activity,ionotropic glutamate receptor activity,protein binding,glutamate receptor activity,ligand-gated ion channel activity,kainate selective glutamate receptor activity,signaling receptor activity,ligand-gated ion channel activity involved in regulation of presynaptic membrane potential,transmitter-gated ion channel activity inv…	regulation of membrane potential,adenylate cyclase-inhibiting G-protein coupled glutamate receptor signaling pathway,glutamate receptor signaling pathway,G-protein coupled glutamate receptor signaling pathway,ion transmembrane transport,ionotropic glutamate receptor signaling pathway,synaptic transmission, glutamatergic,modulation of synaptic transmission,negative regulation of synaptic transmiss…
#NAME?	Q91WA3	Q91WA3	2.91676	2.91676	0.0117998	0.00259515	12	Q91WA3	Hdac11	Histone deacetylase 11	HDA11_MOUSE	2	655.15	7.5515	#NAME?	#NAME?	nucleus,cytoplasm,plasma membrane,histone deacetylase complex	histone deacetylase activity,protein binding,Requires Ontology	chromatin organization,oligodendrocyte development,histone deacetylation
#NAME?	Q61147	Q61147	2.90651	2.90651	0.045704	0.00515939	12	Q61147	Cp	Ceruloplasmin	CERU_MOUSE	1	649.802	7.49802	#NAME?	#NAME?	plasma membrane,extracellular space,anchored component of plasma membrane	ferroxidase activity,copper ion binding,oxidoreductase activity,chaperone binding	copper ion transport,iron ion transport,response to copper ion,iron ion homeostasis
#NAME?	Q5U3K5	Q5U3K5	2.90305	2.90305	0.00114094	0.000883307	12	Q5U3K5	Rabl6	Rab-like protein 6	RABL6_MOUSE	4	648.007	7.48007	#NAME?	#NAME?	nucleus,cytosol,cytoplasm,centrosome	GTP binding
#NAME?	Q9DCU2	Q9DCU2	2.89996	2.89996	0.020023	0.00346397	12	Q9DCU2	Pllp	Plasmolipin	PLLP_MOUSE	1	646.407	7.46407	#NAME?	#NAME?	integral component of membrane,compact myelin,membrane raft	structural constituent of myelin sheath	ion transport,response to wounding,myelination
#NAME?	Q5DTT2	Q5DTT2	2.89767	2.89767	0.000138965	0.000307118	12	Q5DTT2	Psd	PH and SEC7 domain-containing protein 1	PSD1_MOUSE	6	645.221	7.45221	#NAME?	#NAME?	Requires Ontology,postsynaptic density,integral component of membrane,cleavage furrow,ruffle membrane,dendritic spine,extrinsic component of postsynaptic endosome membrane	guanyl-nucleotide exchange factor activity,protein binding,phospholipid binding	neuron projection development,regulation of ARF protein signal transduction,regulation of catalytic activity
#NAME?	P63141	P63141	2.89353	2.89353	0.0265908	0.00400426	12	P63141	Kcna2	Potassium voltage-gated channel subfamily A member 2	KCNA2_MOUSE	6	643.088	7.43088	#NAME?	#NAME?	integral component of membrane,dendrite,axon initial segment,axon terminus,juxtaparanode region of axon,endoplasmic reticulum membrane,integral component of plasma membrane,lamellipodium,axon,lamellipodium membrane,neuronal cell body membrane,paranodal junction,perikaryon,calyx of Held,integral component of presynaptic membrane,voltage-gated potassium channel complex,potassium channel complex	voltage-gated potassium channel activity,delayed rectifier potassium channel activity,protein binding,outward rectifier potassium channel activity,kinesin binding	optic nerve structural organization,regulation of dopamine secretion,neuronal action potential,sensory perception of pain,regulation of ion transmembrane transport,regulation of circadian sleep/wake cycle, non-REM sleep,protein homooligomerization,potassium ion transmembrane transport,potassium ion export across plasma membrane
#NAME?	Q9QY36	Q9QY36	2.88041	2.88041	0.0368901	0.0046357	12	Q9QY36	Naa10	N-alpha-acetyltransferase 10	NAA10_MOUSE	2	636.362	7.36362	#NAME?	#NAME?	nucleus,nucleolus,cytoplasm,cytosol,NatA complex	peptide alpha-N-acetyltransferase activity,acetyltransferase activity,ribosome binding,protein binding,N-acetyltransferase activity,peptide-serine-N-acetyltransferase activity,peptide-glutamate-N-acetyltransferase activity	protein acetylation,N-terminal protein amino acid acetylation,N-terminal peptidyl-serine acetylation,N-terminal peptidyl-glutamic acid acetylation,negative regulation of maintenance of mitotic sister chromatid cohesion, centromeric
#NAME?	P29595;Q15843	P29595;Q15843	2.87486	2.87486	0.0214901	0.0035788	12	P29595;Q15843	Nedd8;NEDD8	NEDD8	NEDD8_MOUSE;NEDD8_HUMAN	4	633.531	7.33531	#NAME?	#NAME?	nucleus,cytoplasm,nucleoplasm,cytosol;	protein binding,protein tag,ubiquitin protein ligase binding;	protein ubiquitination,regulation of transcription from RNA polymerase II promoter,protein localization,protein neddylation,response to organic cyclic compound,modification-dependent protein catabolic process,regulation of proteolysis;
#NAME?	Q8BUK6	Q8BUK6	2.87329	2.87329	0.0308362	0.0042479	12	Q8BUK6	Hook3	Protein Hook homolog 3	HOOK3_MOUSE	5	632.736	7.32736	#NAME?	#NAME?	HOPS complex,cytoplasm,centrosome,pericentriolar material,cis-Golgi network,cytosol,microtubule,centriolar satellite,FHF complex	protein binding,microtubule binding,dynactin binding,identical protein binding,dynein light chain binding,dynein intermediate chain binding,dynein light intermediate chain binding	interkinetic nuclear migration,microtubule anchoring at centrosome,protein localization to centrosome,neuronal stem cell population maintenance,endosome organization,lysosome organization,endosome to lysosome transport,protein transport,cytoskeleton-dependent intracellular transport,cytoplasmic microtubule organization,early endosome to late endosome transport,negative regulation of neurogenesis,…
#NAME?	Q01065	Q01065	2.85457	2.85457	0.0229728	0.00372682	12	Q01065	Pde1b	Calcium/calmodulin-dependent 3',5'-cyclic nucleotide phosphodiesterase 1B	PDE1B_MOUSE	12	623.286	7.23286	#NAME?	#NAME?	neuronal cell body,cytosol	cyclic-nucleotide phosphodiesterase activity,3',5'-cyclic-nucleotide phosphodiesterase activity,3',5'-cyclic-AMP phosphodiesterase activity,calmodulin-dependent cyclic-nucleotide phosphodiesterase activity,calmodulin binding,metal ion binding,3',5'-cyclic-GMP phosphodiesterase activity,calcium- and calmodulin-regulated 3',5'-cyclic-GMP phosphodiesterase activity	regulation of neurotransmitter levels,response to amphetamine,signal transduction,locomotory behavior,visual learning,regulation of dopamine metabolic process,serotonin metabolic process,monocyte differentiation,cellular response to macrophage colony-stimulating factor stimulus,cellular response to granulocyte macrophage colony-stimulating factor stimulus
#NAME?	Q924S7	Q924S7	2.85251	2.85251	0.00145106	0.000962891	12	Q924S7	Spred2	Sprouty-related, EVH1 domain-containing protein 2	SPRE2_MOUSE	2	622.258	7.22258	#NAME?	#NAME?	plasma membrane,transport vesicle membrane,cytoplasmic vesicle	stem cell factor receptor binding,protein binding,protein kinase binding,protein serine/threonine kinase inhibitor activity	negative regulation of MAPK cascade,negative regulation of epithelial to mesenchymal transition,negative regulation of peptidyl-threonine phosphorylation,negative regulation of transforming growth factor beta receptor signaling pathway,negative regulation of catalytic activity,positive regulation of DNA damage response, signal transduction by p53 class mediator,negative regulation of ERK1 and ERK…
#NAME?	Q9CQ80	Q9CQ80	2.85026	2.85026	0.0253374	0.00390746	12	Q9CQ80	Vps25	Vacuolar protein-sorting-associated protein 25	VPS25_MOUSE	1	621.132	7.21132	#NAME?	#NAME?	ESCRT II complex,nucleus,cytoplasm,mitochondrion,cytosol,endosome membrane	structural molecule activity,protein homodimerization activity,protein N-terminus binding	negative regulation of epidermal growth factor-activated receptor activity,protein targeting to vacuole involved in ubiquitin-dependent protein catabolic process via the multivesicular body sorting pathway
#NAME?	Q61290	Q61290	2.84827	2.84827	0.00527749	0.00172034	12	Q61290	Cacna1e	Voltage-dependent R-type calcium channel subunit alpha-1E	CAC1E_MOUSE	5	620.135	7.20135	#NAME?	#NAME?	neuronal cell body,integral component of postsynaptic membrane,integral component of presynaptic membrane,perikaryon,GABA-ergic synapse,voltage-gated calcium channel complex	voltage-gated calcium channel activity,calcium ion binding,high voltage-gated calcium channel activity,voltage-gated cation channel activity,protein N-terminus binding,voltage-gated calcium channel activity involved in regulation of presynaptic cytosolic calcium ion concentration	behavioral fear response,regulation of heart rate,calcium ion transport,locomotory behavior,visual learning,transmission of nerve impulse,sensory perception of pain,flagellated sperm motility,glucose homeostasis,fear response,response to pain,behavioral response to pain,neurological system process,regulation of insulin secretion involved in cellular response to glucose stimulus,calcium ion transm…
#NAME?	Q9D666	Q9D666	2.84716	2.84716	0.0487357	0.00534501	12	Q9D666	Sun1	SUN domain-containing protein 1	SUN1_MOUSE	1	619.58	7.1958	#NAME?	#NAME?	nucleolus,nuclear envelope,outer acrosomal membrane,nucleus,integral component of nuclear inner membrane,cytoplasm,integral component of membrane,nuclear membrane,intracellular membrane-bounded organelle,LINC complex	protein binding,lamin binding,protein anchor,Requires Ontology	nuclear envelope organization,synapsis,spermatogenesis,nucleokinesis involved in cell motility in cerebral cortex radial glia guided migration,centrosome localization,meiotic attachment of telomere to nuclear envelope,nuclear matrix anchoring at nuclear membrane
#NAME?	Q3UUG6	Q3UUG6	2.843	2.843	0.00572625	0.00181007	12	Q3UUG6	Tbc1d24	TBC1 domain family member 24	TBC24_MOUSE	3	617.509	7.17509	#NAME?	#NAME?	plasma membrane,neuromuscular junction,cytoplasm,cell junction,cytoplasmic vesicle membrane,terminal bouton	GTPase activator activity	dendrite development,neuron projection development,neuron death in response to oxidative stress,synaptic vesicle endocytosis,axon development,negative regulation of peptidyl-cysteine S-nitrosylation,negative regulation of oxidative stress-induced neuron death,positive regulation of dendrite morphogenesis,regulation of catalytic activity,positive regulation of excitatory postsynaptic potential,pos…
#NAME?	Q60770	Q60770	2.84114	2.84114	0.049641	0.00540467	12	Q60770	Stxbp3	Syntaxin-binding protein 3	STXB3_MOUSE	2	616.585	7.16585	#NAME?	#NAME?	plasma membrane,secretory granule,presynapse,cytosol,basolateral plasma membrane,apical plasma membrane,platelet alpha granule,specific granule,phagocytic vesicle,tertiary granule	protein binding,syntaxin-1 binding,syntaxin binding,macromolecular complex binding	cellular glucose homeostasis,exocytosis,brain development,protein to membrane docking,insulin secretion,response to insulin,negative regulation of glucose import,cellular response to interferon-gamma,intracellular protein transport,vesicle docking involved in exocytosis,neurotransmitter secretion,vesicle-mediated transport,neutrophil degranulation,negative regulation of calcium ion-dependent exoc…
#NAME?	Q8BMG7	Q8BMG7	2.8387	2.8387	0.00448738	0.00158476	12	Q8BMG7	Rab3gap2	Rab3 GTPase-activating protein non-catalytic subunit	RBGPR_MOUSE	10	615.377	7.15377	#NAME?	#NAME?	cytosol,plasma membrane,macromolecular complex	guanyl-nucleotide exchange factor activity,GTPase activator activity,protein binding,enzyme regulator activity,small GTPase binding	regulation of GTPase activity,establishment of protein localization to endoplasmic reticulum membrane,positive regulation of protein lipidation,positive regulation of endoplasmic reticulum tubular network organization,positive regulation of autophagosome assembly
#NAME?	Q811P8	Q811P8	2.82777	2.82777	0.00262092	0.00124868	12	Q811P8	Arhgap32	Rho GTPase-activating protein 32	RHG32_MOUSE	5	609.974	7.09974	#NAME?	#NAME?	fibrillar center,nucleoplasm,Golgi apparatus,cell cortex,actin cytoskeleton,Golgi membrane,endoplasmic reticulum membrane,endosome membrane,postsynaptic density,dendritic spine	GTPase activator activity,protein binding,phosphatidylinositol phosphate binding	Rho protein signal transduction,small GTPase mediated signal transduction,regulation of catalytic activity
#NAME?	Q14BI1	Q14BI1	2.82063	2.82063	0.00275451	0.00127745	12	Q14BI1	Slc24a2	Slc24a2 protein	Q14BI1_MOUSE	3	606.471	7.06471	#NAME?	#NAME?	integral component of plasma membrane,membrane,intrinsic component of plasma membrane,plasma membrane	calcium channel activity,calcium, potassium:sodium antiporter activity	calcium ion transport,cellular calcium ion homeostasis,learning,memory,ion transmembrane transport,long-term synaptic potentiation,long term synaptic depression,visual perception,sodium ion transmembrane transport,macromolecular complex assembly,calcium ion import,calcium ion transmembrane transport,potassium ion transmembrane transport,anion transmembrane transport,calcium ion import across plas…
#NAME?	Q9ES97	Q9ES97	2.80827	2.80827	0.00439289	0.00158243	12	Q9ES97	Rtn3	Reticulon-3	RTN3_MOUSE	31	600.442	7.00442	#NAME?	#NAME?	synapse,Golgi membrane,endoplasmic reticulum,endoplasmic reticulum membrane,Golgi apparatus,integral component of membrane	protein binding	apoptotic process,vesicle-mediated transport,endoplasmic reticulum tubular network organization,endoplasmic reticulum tubular network assembly,negative regulation of beta-amyloid formation
#NAME?	P56376	P56376	2.80601	2.80601	0.00283283	0.00130121	12	P56376	Acyp1	Acylphosphatase-1	ACYP1_MOUSE	2	599.347	6.99347	#NAME?	#NAME?		acylphosphatase activity	biological_process
#NAME?	Q8BR92	Q8BR92	2.80171	2.80171	1.09229e-06	6.99067e-05	12	Q8BR92	Palm2	Paralemmin-2	PALM2_MOUSE	8	597.265	6.97265	#NAME?	#NAME?	plasma membrane		regulation of cell shape
#NAME?	O70480	O70480	2.80059	2.80059	0.00633164	0.00190877	12	O70480	Vamp4	Vesicle-associated membrane protein 4	VAMP4_MOUSE	2	596.726	6.96726	#NAME?	#NAME?	trans-Golgi network,synaptic vesicle,integral component of presynaptic endosome membrane,Golgi apparatus,cell surface,integral component of synaptic vesicle membrane,phagocytic vesicle,SNARE complex		regulation of Golgi to plasma membrane protein transport,Golgi to plasma membrane protein transport,cellular response to interferon-gamma,toxin transport,microtubule cytoskeleton organization,synaptic vesicle to endosome fusion,SNARE complex assembly,Golgi ribbon formation,regulation of synaptic vesicle endocytosis
#NAME?	P40749	P40749	2.79974	2.79974	0.0420823	0.00493473	12	P40749	Syt4	Synaptotagmin-4	SYT4_MOUSE	1	596.313	6.96313	#NAME?	#NAME?	synaptic vesicle,plasma membrane,axon,synapse,exocytic vesicle,glutamatergic synapse,integral component of neuronal dense core vesicle membrane,Golgi apparatus,integral component of membrane,dendrite,secretory granule membrane,dense core granule,vesicle,somatodendritic compartment,neuron projection,neuronal cell body,neuron projection terminus,perinuclear region of cytoplasm,astrocyte projection,…	SNARE binding,phosphatidylserine binding,calcium ion binding,calcium-dependent phospholipid binding,syntaxin-1 binding,syntaxin binding,clathrin binding,syntaxin-3 binding,protein homodimerization activity,protein heterodimerization activity	neurotransmitter secretion,vesicle fusion,brain development,memory,positive regulation of glutamate secretion,regulation of dopamine secretion,vesicle-mediated transport,calcium ion regulated exocytosis,regulation of calcium ion-dependent exocytosis,regulation of endocytosis,regulation of vesicle fusion,negative regulation of vesicle fusion,negative regulation of catecholamine secretion,negative …
#NAME?	Q9DB50	Q9DB50	2.79839	2.79839	0.0687803	0.00659962	12	Q9DB50	Ap1s2	AP-1 complex subunit sigma-2	AP1S2_MOUSE	2	595.661	6.95661	#NAME?	#NAME?	intracellular membrane-bounded organelle,lysosomal membrane,early endosome,Golgi apparatus,clathrin-coated pit,AP-1 adaptor complex,trans-Golgi network membrane,presynapse	protein binding,clathrin adaptor activity	visual learning,vesicle-mediated transport,synaptic vesicle recycling,fat cell differentiation,neuromuscular process controlling balance,adipose tissue development,intracellular protein transport,synaptic vesicle budding from endosome,platelet dense granule organization,melanosome assembly
#NAME?	Q68EF6	Q68EF6	2.79667	2.79667	0.00791992	0.00213598	12	Q68EF6	Begain	Brain-enriched guanylate kinase-associated protein	BEGIN_MOUSE	1	594.834	6.94834	#NAME?	#NAME?	synapse,glutamatergic synapse,nucleus,cytoplasm,membrane,dendrite,neuronal cell body,presynapse,postsynapse	molecular_function	evoked excitatory postsynaptic potential,regulation of postsynaptic neurotransmitter receptor activity
#NAME?	P35278	P35278	2.78019	2.78019	0.0212951	0.00357086	12	P35278	Rab5c	Ras-related protein Rab-5C	RAB5C_MOUSE	4	586.942	6.86942	#NAME?	#NAME?	cytoplasmic vesicle,endosome,early endosome,plasma membrane,endomembrane system,endocytic vesicle,lipid particle,early endosome membrane,melanosome,anchored component of synaptic vesicle membrane	GTPase activity,obsolete small monomeric GTPase activity,protein binding,GTP binding,GDP binding	endosome organization,regulation of endocytosis,intracellular protein transport,endocytosis,plasma membrane to endosome transport
#NAME?	Q69Z98	Q69Z98	2.77844	2.77844	0.00851147	0.00219651	12	Q69Z98	Brsk2	Serine/threonine-protein kinase BRSK2	BRSK2_MOUSE	6	586.11	6.8611	#NAME?	#NAME?	cytoplasm,centrosome,endoplasmic reticulum,perinuclear region of cytoplasm,Requires Ontology	magnesium ion binding,protein serine/threonine kinase activity,protein serine/threonine/tyrosine kinase activity,protein binding,ATP binding,protein kinase binding,tau-protein kinase activity,ATPase binding,Requires Ontology	peptidyl-serine phosphorylation,establishment of cell polarity,neuron differentiation,neuron projection morphogenesis,G2/M transition of mitotic cell cycle,protein phosphorylation,exocytosis,axonogenesis,regulation of neuron projection development,actin cytoskeleton reorganization,intracellular signal transduction,ERAD pathway,cellular response to glucose starvation,regulation of axonogenesis,cel…
#NAME?	Q9JJA9	Q9JJA9	2.7774	2.7774	0.0267069	0.00400715	12	Q9JJA9	Tamalin	General receptor for phosphoinositides 1-associated scaffold protein	GRASP_MOUSE	1	585.616	6.85616	#NAME?	#NAME?	plasma membrane,Requires Ontology,glutamatergic synapse,nuclear envelope lumen,cytoplasm,postsynaptic density,postsynaptic membrane,perinuclear region of cytoplasm	protein binding,PDZ domain binding,small GTPase binding,identical protein binding	intracellular protein transport,signal transduction,protein localization,Requires Ontology
#NAME?	P15209	P15209	2.77727	2.77727	0.000321479	0.000457214	12	P15209	Ntrk2	BDNF/NT-3 growth factors receptor	NTRK2_MOUSE	4	585.556	6.85556	#NAME?	#NAME?	integral component of plasma membrane,postsynaptic density,axon,dendritic spine,axon terminus,cytoplasm,endosome,early endosome,rough endoplasmic reticulum,cytosol,plasma membrane,cell surface,dendrite,growth cone,early endosome membrane,neuronal cell body,terminal bouton,perikaryon,perinuclear region of cytoplasm,presynaptic active zone,excitatory synapse,postsynapse,glutamatergic synapse,recept…	protease binding,protein serine/threonine/tyrosine kinase activity,transmembrane receptor protein tyrosine kinase activity,neurotrophin receptor activity,protein binding,ATP binding,receptor tyrosine kinase binding,protein homodimerization activity,neurotrophin binding,brain-derived neurotrophic factor binding,brain-derived neurotrophic factor-activated receptor activity	positive regulation of ERK1 and ERK2 cascade,vasculogenesis,feeding behavior,glutamate secretion,regulation of metabolic process,neuronal action potential propagation,myelination in peripheral nervous system,positive regulation of peptidyl-serine phosphorylation,mechanoreceptor differentiation,retinal rod cell development,positive regulation of synapse assembly,retina development in camera-type e…
#NAME?	Q7TNG5	Q7TNG5	2.77513	2.77513	0.00959176	0.00235214	12	Q7TNG5	Eml2	Echinoderm microtubule-associated protein-like 2	EMAL2_MOUSE	2	584.537	6.84537	#NAME?	#NAME?	mitotic spindle,cytoplasm,microtubule	receptor binding,microtubule binding,protein C-terminus binding,tubulin binding,protein self-association	microtubule cytoskeleton organization,regulation of microtubule nucleation,negative regulation of microtubule polymerization
#NAME?	Q8JZP2	Q8JZP2	2.77344	2.77344	0.0123077	0.00266293	12	Q8JZP2	Syn3	Synapsin-3	SYN3_MOUSE	3	583.734	6.83734	#NAME?	#NAME?	synaptic vesicle membrane,glutamatergic synapse,synaptic vesicle,postsynaptic density,synapse,extrinsic component of synaptic vesicle membrane	ATP binding	neurotransmitter secretion,synaptic vesicle clustering,synaptic vesicle cycle
#NAME?	Q9CWM4	Q9CWM4	2.77174	2.77174	0.0101356	0.00239364	12	Q9CWM4	Pfdn1	Prefoldin subunit 1	PFD1_MOUSE	2	582.933	6.82933	#NAME?	#NAME?	cytoplasm,prefoldin complex	beta-amyloid binding,protein binding involved in protein folding,unfolded protein binding	telencephalon development,cerebellum development,actin cytoskeleton organization,B cell activation,protein folding,Requires Ontology
#NAME?	Q9EPE9	Q9EPE9	2.77001	2.77001	0.042877	0.00498933	12	Q9EPE9	Atp13a1	Manganese-transporting ATPase 13A1	AT131_MOUSE	1	582.11	6.8211	#NAME?	#NAME?	integral component of endoplasmic reticulum membrane,endoplasmic reticulum membrane	ATP binding,ATPase activity, coupled to transmembrane movement of ions, phosphorylative mechanism,ATPase activity,cation-transporting ATPase activity,metal ion binding,Requires Ontology	cellular calcium ion homeostasis,protein transport,cation transmembrane transport,Requires Ontology
#NAME?	Q64674	Q64674	2.76976	2.76976	0.0134348	0.0027837	12	Q64674	Srm	Spermidine synthase	SPEE_MOUSE	1	581.994	6.81994	#NAME?	#NAME?		spermidine synthase activity,identical protein binding,protein homodimerization activity	cellular response to leukemia inhibitory factor,polyamine biosynthetic process,spermidine biosynthetic process
#NAME?	Q9DCP2	Q9DCP2	2.76932	2.76932	0.186662	0.0142558	12	Q9DCP2	Slc38a3	Sodium-coupled neutral amino acid transporter 3	S38A3_MOUSE	2	581.788	6.81788	#NAME?	#NAME?	integral component of plasma membrane,plasma membrane,membrane,basolateral plasma membrane,apical plasma membrane	L-histidine transmembrane transporter activity,amino acid transmembrane transporter activity,L-alanine transmembrane transporter activity,L-asparagine transmembrane transporter activity,L-glutamine transmembrane transporter activity,symporter activity,antiporter activity	glutamine transport,histidine transport,cellular response to potassium ion starvation,positive regulation of transcription from RNA polymerase II promoter in response to acidic pH,amino acid transmembrane transport,sodium ion transport,asparagine transport,brain development,female pregnancy,L-alanine transport,L-histidine transmembrane transport,positive regulation of glutamine transport
#NAME?	Q8K207	Q8K207	2.7689	2.7689	4.71903e-05	0.000207805	12	Q8K207	MGI:1916649	Uncharacterized protein C1orf21 homolog	CA021_MOUSE	1	581.587	6.81587	#NAME?	#NAME?	cellular_component	molecular_function	biological_process
#NAME?	O89032	O89032	2.76542	2.76542	0.00428378	0.00156366	12	O89032	Sh3pxd2a	SH3 and PX domain-containing protein 2A	SPD2A_MOUSE	1	579.948	6.79948	#NAME?	#NAME?	cytoplasm,podosome,cell junction,cell projection	protease binding,protein binding,phosphatidylinositol-4,5-bisphosphate binding,phosphatidylinositol-5-phosphate binding,superoxide-generating NADPH oxidase activator activity,phosphatidylinositol-3-phosphate binding,phosphatidylinositol binding,phosphatidylinositol-3,4-bisphosphate binding,phosphatidylinositol-4-phosphate binding	in utero embryonic development,superoxide metabolic process,superoxide anion generation,regulation of catalytic activity,reactive oxygen species metabolic process,osteoclast fusion
#NAME?	D3YWQ0	D3YWQ0	2.7617	2.7617	0.233207	0.017436	12	D3YWQ0	Dgki	Diacylglycerol kinase	D3YWQ0_MOUSE	1	578.197	6.78197	#NAME?	#NAME?	nucleus,Requires Ontology,glutamatergic synapse,cytoplasm,cytosol,synaptic vesicle,postsynaptic density,synaptic vesicle membrane,neuronal cell body,dendritic spine,axon terminus,synapse,perinuclear region of cytoplasm,presynaptic active zone,excitatory synapse,synaptic membrane,extrinsic component of presynaptic active zone membrane,guanyl-nucleotide exchange factor complex,macromolecular complex	NAD+ kinase activity,diacylglycerol kinase activity,GTPase inhibitor activity,ATP binding,small GTPase binding,metal ion binding	neurotransmitter secretion,regulation of GTPase activity,positive regulation of Ras protein signal transduction,habituation,regulation of synaptic transmission, glutamatergic,excitatory postsynaptic potential,regulation of long term synaptic depression,phosphatidic acid biosynthetic process,protein kinase C-activating G-protein coupled receptor signaling pathway,intracellular signal transduction,…
#NAME?	A0A0B4J1J5	A0A0B4J1J5	2.74548	2.74548	0.0736362	0.00686318	12	A0A0B4J1J5	Ighv9-3	Ig-like domain-containing protein	A0A0B4J1J5_MOUSE	1	570.615	6.70615	#NAME?	#NAME?	external side of plasma membrane,immunoglobulin complex, circulating	antigen binding,immunoglobulin receptor binding	phagocytosis, recognition,phagocytosis, engulfment,complement activation, classical pathway,defense response to bacterium,innate immune response,B cell receptor signaling pathway,positive regulation of B cell activation
#NAME?	Q91WU5	Q91WU5	2.74548	2.74548	0.056681	0.0058193	12	Q91WU5	As3mt	Arsenite methyltransferase	AS3MT_MOUSE	1	570.613	6.70613	#NAME?	#NAME?	cytosol,mitochondrion	methyltransferase activity,arsenite methyltransferase activity,methylarsonite methyltransferase activity	response to arsenic-containing substance,toxin metabolic process,arsonoacetate metabolic process,methylation
#NAME?	P62322	P62322	2.7435	2.7435	0.0278392	0.00405549	12	P62322	Lsm5	U6 snRNA-associated Sm-like protein LSm5	LSM5_MOUSE	1	569.694	6.69694	#NAME?	#NAME?	nucleus,cytoplasm,U6 snRNP,U4/U6 x U5 tri-snRNP complex,U2-type precatalytic spliceosome,Requires Ontology,Lsm1-7-Pat1 complex	RNA binding,protein binding,protein heterodimerization activity	mRNA catabolic process,response to bacterium,mRNA splicing, via spliceosome
#NAME?	Q3V3V9	Q3V3V9	2.74288	2.74288	0.000571871	0.000653567	12	Q3V3V9	Carmil2	Capping protein, Arp2/3 and myosin-I linker protein 2	CARL2_MOUSE	5	569.404	6.69404	#NAME?	#NAME?	plasma membrane,lamellipodium,ruffle,immunological synapse,cytoplasm,cell-cell junction,actin cytoskeleton,cell leading edge,macropinosome,intermediate filament cytoskeleton,F-actin capping protein complex	protein binding,phospholipid binding,macromolecular complex binding	positive regulation of interferon-gamma production,positive regulation of interleukin-2 production,positive regulation of T cell proliferation,establishment of protein localization,positive regulation of regulatory T cell differentiation,thymus development,homeostasis of number of cells,T cell receptor signaling pathway,establishment or maintenance of cell polarity,positive regulation of lamellip…
#NAME?	Q8K2I1	Q8K2I1	2.73838	2.73838	0.00353	0.0014329	12	Q8K2I1	Fntb	Protein farnesyltransferase subunit beta	FNTB_MOUSE	1	567.32	6.6732	#NAME?	#NAME?	microtubule associated complex,protein farnesyltransferase complex	protein farnesyltransferase activity,peptide binding,farnesyltranstransferase activity,zinc ion binding	positive regulation of cell proliferation,negative regulation of cell proliferation,wound healing,regulation of fibroblast proliferation,positive regulation of fibroblast proliferation,lipid metabolic process,response to inorganic substance,response to organic cyclic compound,protein prenylation,protein farnesylation,response to cytokine,positive regulation of cell cycle,positive regulation of ni…
#NAME?	Q03717	Q03717	2.72867	2.72867	0.014187	0.00286125	12	Q03717	Kcnb1	Potassium voltage-gated channel subfamily B member 1	KCNB1_MOUSE	2	562.844	6.62844	#NAME?	#NAME?	integral component of membrane,axon,dendrite membrane,neuronal cell body membrane,postsynaptic membrane,endoplasmic reticulum,plasma membrane,cell surface,membrane,apical plasma membrane,lateral plasma membrane,dendrite,sarcolemma,neuronal cell body,perikaryon,perinuclear region of cytoplasm,proximal dendrite,voltage-gated potassium channel complex	SNARE binding,voltage-gated potassium channel activity,delayed rectifier potassium channel activity,protein binding,outward rectifier potassium channel activity,ion channel binding,protein heterodimerization activity,protein N-terminus binding	potassium ion transport,action potential,vesicle docking involved in exocytosis,glutamate receptor signaling pathway,positive regulation of norepinephrine secretion,cellular response to nutrient levels,positive regulation of catecholamine secretion,regulation of ion transmembrane transport,glucose homeostasis,clustering of voltage-gated potassium channels,positive regulation of calcium ion-depend…
#NAME?	B1AWN6	B1AWN6	2.72204	2.72204	0.000132965	0.000307118	12	B1AWN6	Scn2a	Sodium channel protein type 2 subunit alpha	SCN2A_MOUSE	25	559.804	6.59804	#NAME?	#NAME?	axon,glutamatergic synapse,integral component of presynaptic membrane,plasma membrane,intercalated disc,membrane,T-tubule,intrinsic component of plasma membrane,node of Ranvier,paranode region of axon,neuron projection,axon initial segment,voltage-gated sodium channel complex,sodium channel complex	voltage-gated sodium channel activity,sodium channel activity,sodium ion binding,leucine zipper domain binding,voltage-gated ion channel activity involved in regulation of presynaptic membrane potential	sodium ion transport,nervous system development,intrinsic apoptotic signaling pathway in response to osmotic stress,neuron apoptotic process,memory,neuronal action potential,regulation of ion transmembrane transport,sodium ion transmembrane transport,cellular response to hypoxia,membrane depolarization during action potential,regulation of presynaptic membrane potential
#NAME?	Q6DFW4	Q6DFW4	2.72018	2.72018	0.0508101	0.00547003	12	Q6DFW4	Nop58	Nucleolar protein 58	NOP58_MOUSE	1	558.953	6.58953	#NAME?	#NAME?	fibrillar center,nucleus,nucleoplasm,nucleolus,cytosol,Cajal body,small nucleolar ribonucleoprotein complex,box C/D snoRNP complex,small-subunit processome,pre-snoRNP complex	TFIID-class transcription factor binding,snoRNA binding,ATPase binding	ribosome biogenesis,snoRNA localization
#NAME?	Q640R3	Q640R3	2.71692	2.71692	0.0133993	0.0027837	12	Q640R3	Hepacam	Hepatocyte cell adhesion molecule	HECAM_MOUSE	5	557.467	6.57467	#NAME?	#NAME?	cell-cell junction,cytoplasm,membrane,integral component of membrane,axon	protein binding	cellular protein localization,cell cycle,cell adhesion,regulation of growth
#NAME?	Q9CPQ3	Q9CPQ3	2.71331	2.71331	0.013881	0.00282487	12	Q9CPQ3	Tomm22	Mitochondrial import receptor subunit TOM22 homolog	TOM22_MOUSE	3	555.825	6.55825	#NAME?	#NAME?	mitochondrion,mitochondrial inner membrane,integral component of membrane,mitochondrial outer membrane translocase complex	protein binding,protein transmembrane transporter activity	protein targeting to mitochondrion,positive regulation of apoptotic process,protein import into mitochondrial outer membrane,protein insertion into mitochondrial membrane,protein transmembrane transport
#NAME?	Q9CPS6	Q9CPS6	2.71284	2.71284	0.000682556	0.000688786	12	Q9CPS6	Hint3	Histidine triad nucleotide-binding protein 3	HINT3_MOUSE	2	555.61	6.5561	#NAME?	#NAME?	nucleus,cytoplasm	nucleotide binding,protein binding,identical protein binding,adenosine 5'-monophosphoramidase activity
#NAME?	Q9CQ22	Q9CQ22	2.71121	2.71121	0.0405243	0.00483272	12	Q9CQ22	Lamtor1	Ragulator complex protein LAMTOR1	LTOR1_MOUSE	1	554.872	6.54872	#NAME?	#NAME?	lysosome,lysosomal membrane,plasma membrane,late endosome membrane,membrane raft,Ragulator complex	guanyl-nucleotide exchange factor activity,binding, bridging,protein binding,GTPase binding	regulation of cell growth,regulation of receptor recycling,endosome organization,lysosome organization,regulation of cholesterol esterification,regulation of cholesterol efflux,endosomal transport,positive regulation of TOR signaling,lysosome localization,cellular protein localization,TORC1 signaling,cholesterol homeostasis,positive regulation of MAPK cascade,regulation of catalytic activity,regu…
#NAME?	Q99JP0	Q99JP0	2.70632	2.70632	0.00840838	0.00217869	12	Q99JP0	Map4k3	Mitogen-activated protein kinase kinase kinase kinase 3	M4K3_MOUSE	1	552.653	6.52653	#NAME?	#NAME?		protein serine/threonine kinase activity,protein serine/threonine/tyrosine kinase activity,protein binding,ATP binding,MAP kinase kinase kinase kinase activity,SH3 domain binding,Requires Ontology	MAPK cascade,protein phosphorylation,response to UV,response to tumor necrosis factor,intracellular signal transduction
#NAME?	Q68FM7	Q68FM7	2.70595	2.70595	0.0337492	0.00443173	12	Q68FM7	Arhgef11	Rho guanine nucleotide exchange factor (GEF) 11	Q68FM7_MOUSE	2	552.489	6.52489	#NAME?	#NAME?	nucleoplasm,cytoplasm,plasma membrane	G-protein coupled receptor binding,guanyl-nucleotide exchange factor activity,GTPase activator activity,protein binding	G-protein coupled receptor signaling pathway,Rho protein signal transduction,positive regulation of transcription, DNA-templated,regulation of catalytic activity
#NAME?	Q8CG76	Q8CG76	2.69795	2.69795	0.000225971	0.000405481	12	Q8CG76	Akr7a2	Aflatoxin B1 aldehyde reductase member 2	ARK72_MOUSE	2	548.878	6.48878	#NAME?	#NAME?	cytoplasm,nuclear envelope,mitochondrion,Golgi apparatus,cytosol	alditol:NADP+ 1-oxidoreductase activity,aldo-keto reductase (NADP) activity,phenanthrene-9,10-epoxide hydrolase activity,identical protein binding	lipid metabolic process
#NAME?	P56394	P56394	2.69171	2.69171	0.0404551	0.00482746	12	P56394	Cox17	Cytochrome c oxidase copper chaperone	COX17_MOUSE	1	546.077	6.46077	#NAME?	#NAME?	mitochondrial intermembrane space,cytoplasm,mitochondrion	copper ion binding,enzyme activator activity,copper chaperone activity,cuprous ion binding	positive regulation of cell proliferation,mitochondrial respiratory chain complex IV assembly,positive regulation of cytochrome-c oxidase activity
#NAME?	Q80U28	Q80U28	2.68746	2.68746	7.48912e-05	0.00025677	12	Q80U28	Madd	MAP kinase-activating death domain protein	MADD_MOUSE	14	544.181	6.44181	#NAME?	#NAME?	cytosol,nucleus,plasma membrane,synaptic vesicle,integral component of membrane,synapse,axon cytoplasm	guanyl-nucleotide exchange factor activity	negative regulation of apoptotic signaling pathway,regulation of Rab protein signal transduction,regulation of apoptotic process,positive regulation of MAPK cascade,anterograde synaptic vesicle transport,regulation of catalytic activity,regulation of cell cycle,negative regulation of growth hormone secretion,execution phase of apoptosis,regulation of extrinsic apoptotic signaling pathway via deat…
#NAME?	Q6URW6	Q6URW6	2.67798	2.67798	0.00250953	0.00123919	12	Q6URW6	Myh14	Myosin-14	MYH14_MOUSE	2	539.957	6.39957	#NAME?	#NAME?	stress fiber,cytoplasm,brush border,axon,growth cone,actomyosin,myelin sheath,myosin II filament,myosin complex,myosin II complex	microfilament motor activity,actin filament binding,calmodulin binding,ATP binding	actin filament-based movement,skeletal muscle contraction,skeletal muscle tissue development,sensory perception of sound,regulation of cell shape,neuronal action potential,actomyosin structure organization,mitochondrion morphogenesis,vocalization behavior
#NAME?	Q99KQ4	Q99KQ4	2.67587	2.67587	0.0555372	0.00575764	12	Q99KQ4	Nampt	Nicotinamide phosphoribosyltransferase	NAMPT_MOUSE	4	539.026	6.39026	#NAME?	#NAME?	extracellular space,nucleus,cytoplasm,cytosol,plasma membrane,nuclear speck,cell junction	nucleotide binding,nicotinate-nucleotide diphosphorylase (carboxylating) activity,cytokine activity,identical protein binding,nicotinamide phosphoribosyltransferase activity,heterocyclic compound binding	NAD biosynthetic process,microglial cell activation,signal transduction,circadian rhythm,negative regulation of autophagy,regulation of lung blood pressure,circadian regulation of gene expression,positive regulation of transcription from RNA polymerase II promoter,positive regulation of smooth muscle cell proliferation,positive regulation of nitric-oxide synthase biosynthetic process,negative reg…
#NAME?	Q8VBT0	Q8VBT0	2.67224	2.67224	3.55936e-06	8.51305e-05	12	Q8VBT0	Tmx1	Thioredoxin-related transmembrane protein 1	TMX1_MOUSE	1	537.419	6.37419	#NAME?	#NAME?	endoplasmic reticulum membrane,integral component of membrane	disulfide oxidoreductase activity	response to endoplasmic reticulum stress
#NAME?	Q99M51	Q99M51	2.66938	2.66938	0.00216009	0.00116173	12	Q99M51	Nck1	Cytoplasmic protein NCK1	NCK1_MOUSE	2	536.157	6.36157	#NAME?	#NAME?	nucleus,cytoplasm,endoplasmic reticulum,cytosol,ribosome,plasma membrane,cell-cell junction,vesicle membrane,protein phosphatase type 1 complex	protein kinase inhibitor activity,receptor binding,protein binding,protein domain specific binding,protein binding, bridging,receptor tyrosine kinase binding,signaling adaptor activity,ephrin receptor binding,eukaryotic initiation factor eIF2 binding	substrate-dependent cell migration, cell extension,actin filament organization,positive regulation of neuron projection development,cell migration,lamellipodium assembly,regulation of cell migration,positive regulation of actin filament polymerization,ephrin receptor signaling pathway,response to other organism,signal transduction,negative regulation of peptidyl-serine phosphorylation,positive re…
#NAME?	Q5EBJ4	Q5EBJ4	2.66866	2.66866	0.0119934	0.0026227	12	Q5EBJ4	Ermn	Ermin	ERMIN_MOUSE	9	535.839	6.35839	#NAME?	#NAME?	cell cortex,filopodium,internode region of axon,paranode region of axon,neuronal cell body,myelin sheath,cytoplasm,cytoskeleton	actin filament binding	morphogenesis of a branching structure,actin filament organization,regulation of cell shape,regulation of cell projection organization
#NAME?	Q8CFX3	Q8CFX3	2.66758	2.66758	0.000698842	0.000688786	12	Q8CFX3	Pcdh1	Protocadherin 1	Q8CFX3_MOUSE	15	535.362	6.35362	#NAME?	#NAME?	integral component of plasma membrane,nucleoplasm,nucleolus,cell-cell junction,cell junction,intracellular membrane-bounded organelle	calcium ion binding,protein binding	homophilic cell adhesion via plasma membrane adhesion molecules,calcium-dependent cell-cell adhesion via plasma membrane cell adhesion molecules,cell adhesion
#NAME?	Q8CGU1	Q8CGU1	2.66664	2.66664	0.0869117	0.00774341	12	Q8CGU1	Calcoco1	Calcium-binding and coiled-coil domain-containing protein 1	CACO1_MOUSE	2	534.947	6.34947	#NAME?	#NAME?	chromatin,nucleus,cytosol,intracellular membrane-bounded organelle	transcription regulatory region sequence-specific DNA binding,RNA polymerase II core promoter proximal region sequence-specific DNA binding,chromatin binding,transcription cofactor activity,transcription coactivator activity,protein binding,beta-catenin binding,protein C-terminus binding,ligand-dependent nuclear receptor transcription coactivator activity,sequence-specific DNA binding,metal ion b…	positive regulation of transcription from RNA polymerase II promoter,signal transduction,positive regulation of gene expression,Wnt signaling pathway,intracellular steroid hormone receptor signaling pathway,positive regulation of transcription, DNA-templated
#NAME?	Q9DB34	Q9DB34	2.66163	2.66163	0.0122141	0.00264784	12	Q9DB34	Chmp2a	Charged multivesicular body protein 2a	CHM2A_MOUSE	2	532.748	6.32748	#NAME?	#NAME?	chromatin,multivesicular body,autophagosome membrane,kinetochore,nuclear envelope,nuclear pore,lysosomal membrane,kinetochore microtubule,cytosol,plasma membrane,midbody,multivesicular body membrane,amphisome membrane,ESCRT III complex,membrane coat	protein binding,protein domain specific binding,phosphatidylcholine binding	plasma membrane repair,autophagy,nucleus organization,mitotic metaphase plate congression,membrane invagination,exit from mitosis,regulation of centrosome duplication,protein transport,viral release from host cell,nuclear envelope reassembly,endosome transport via multivesicular body sorting pathway,multivesicular body assembly,viral budding via host ESCRT complex,ubiquitin-dependent protein cata…
#NAME?	P51830	P51830	2.66055	2.66055	0.000907489	0.000774391	12	P51830	Adcy9	Adenylate cyclase type 9	ADCY9_MOUSE	6	532.276	6.32276	#NAME?	#NAME?	integral component of plasma membrane,membrane,integral component of membrane,axon,dendrite	adenylate cyclase activity,ATP binding,metal ion binding	in utero embryonic development,cAMP biosynthetic process,adenylate cyclase-activating G-protein coupled receptor signaling pathway,intracellular signal transduction,adenylate cyclase-activating adrenergic receptor signaling pathway
#NAME?	A2ALS5	A2ALS5	2.65677	2.65677	0.00765683	0.00210618	12	A2ALS5	Rap1gap	Rap1 GTPase-activating protein 1	RPGP1_MOUSE	6	530.62	6.3062	#NAME?	#NAME?	cytoplasm,membrane,Golgi membrane,early endosome,cytosol,axon,dendrite,neuronal cell body	GTPase activator activity,protein binding,small GTPase binding,protein homodimerization activity	positive regulation of cell-cell adhesion,positive regulation of phagocytosis,regulation of GTPase activity,positive regulation of GTPase activity,negative regulation of neuron differentiation,regulation of small GTPase mediated signal transduction,activation of GTPase activity,negative regulation of microvillus assembly,negative regulation of GTP binding,negative regulation of thyroid gland epit…
#NAME?	Q9D517	Q9D517	2.64954	2.64954	0.00167243	0.00101836	12	Q9D517	Agpat3	1-acyl-sn-glycerol-3-phosphate acyltransferase gamma	PLCC_MOUSE	2	527.468	6.27468	#NAME?	#NAME?	endoplasmic reticulum,endomembrane system,nuclear envelope,endoplasmic reticulum membrane,integral component of membrane	1-acylglycerol-3-phosphate O-acyltransferase activity,transferase activity, transferring acyl groups,lysophosphatidic acid acyltransferase activity	CDP-diacylglycerol biosynthetic process
#NAME?	Q99KN9	Q99KN9	2.64759	2.64759	5.08689e-05	0.000207805	12	Q99KN9	Clint1	Clathrin interactor 1	EPN4_MOUSE	4	526.619	6.26619	#NAME?	#NAME?	endosome,plasma membrane,nucleoplasm,Golgi apparatus,intracellular membrane-bounded organelle,perinuclear region of cytoplasm,clathrin vesicle coat	phospholipid binding,clathrin binding	endocytosis
#NAME?	P26049	P26049	2.6467	2.6467	0.00194313	0.00110208	12	P26049	Gabra3	Gamma-aminobutyric acid receptor subunit alpha-3	GBRA3_MOUSE	1	526.235	6.26235	#NAME?	#NAME?	integral component of plasma membrane,dendrite membrane,neuron projection,synapse,postsynapse,GABA-ergic synapse,integral component of postsynaptic specialization membrane,chloride channel complex,GABA-A receptor complex	GABA-A receptor activity,chloride channel activity,benzodiazepine receptor activity,inhibitory extracellular ligand-gated ion channel activity,GABA-gated chloride ion channel activity,neurotransmitter receptor activity,transmitter-gated ion channel activity involved in regulation of postsynaptic membrane potential	signal transduction,gamma-aminobutyric acid signaling pathway,chemical synaptic transmission,ion transmembrane transport,regulation of membrane potential,neurological system process,synaptic transmission, GABAergic,regulation of postsynaptic membrane potential,chloride transmembrane transport
#NAME?	Q8VCI5	Q8VCI5	2.64658	2.64658	0.067607	0.00653274	12	Q8VCI5	Pex19	Peroxisomal biogenesis factor 19	PEX19_MOUSE	1	526.182	6.26182	#NAME?	#NAME?	peroxisomal membrane,nucleus,nucleoplasm,cytoplasm,peroxisome,cytosol,integral component of membrane,brush border membrane,macromolecular complex	protein binding,peroxisome membrane targeting sequence binding,peroxisome membrane class-1 targeting sequence binding,protein N-terminus binding,ATPase binding,Requires Ontology	protein targeting to peroxisome,peroxisome organization,peroxisome membrane biogenesis,peroxisome fission,protein import into peroxisome membrane,protein stabilization,chaperone-mediated protein folding,establishment of protein localization to peroxisome,negative regulation of lipid binding
#NAME?	Q9JMD0	Q9JMD0	2.64592	2.64592	0.0389554	0.00472839	12	Q9JMD0	Znf207	BUB3-interacting and GLEBS motif-containing protein ZNF207	ZN207_MOUSE	1	525.895	6.25895	#NAME?	#NAME?	kinetochore,nucleus,spindle matrix,nucleoplasm,nucleolus,cytoplasm,spindle,microtubule	microtubule binding,heparin binding,metal ion binding	mitotic sister chromatid segregation,microtubule bundle formation,mitotic spindle assembly checkpoint,attachment of spindle microtubules to kinetochore,microtubule polymerization,protein stabilization,cell division,regulation of chromosome segregation,mitotic spindle assembly
#NAME?	Q8CCN5	Q8CCN5	2.64586	2.64586	0.0024393	0.00123249	12	Q8CCN5	Bcas3	Breast carcinoma-amplified sequence 3 homolog	BCAS3_MOUSE	2	525.869	6.25869	#NAME?	#NAME?	cytoplasm,pre-autophagosomal structure,euchromatin,nucleus,cytoplasmic microtubule,cell leading edge,intermediate filament cytoskeleton,cell periphery	chromatin binding,acetyltransferase activator activity,ligand-dependent nuclear receptor binding,histone acetyltransferase binding,phosphatidylinositol binding,histone binding,beta-tubulin binding	angiogenesis,autophagy,Golgi organization,positive regulation of endothelial cell migration,microtubule organizing center organization,negative regulation of GTPase activity,tube formation,response to starvation,positive regulation of catalytic activity,positive regulation of GTPase activity,positive regulation of transcription from RNA polymerase II promoter,positive regulation of filopodium ass…
#NAME?	P50571	P50571	2.64529	2.64529	0.00140381	0.000948264	12	P50571	Gabrb1	Gamma-aminobutyric acid receptor subunit beta-1	GBRB1_MOUSE	2	525.622	6.25622	#NAME?	#NAME?	integral component of plasma membrane,neuron projection,synapse,nucleus,nuclear envelope,cytoplasm,plasma membrane,membrane,dendrite,postsynaptic membrane,GABA-ergic synapse,chloride channel complex,receptor complex,GABA-A receptor complex	GABA-A receptor activity,chloride channel activity,anion channel activity,ligand-gated ion channel activity,GABA-gated chloride ion channel activity,neurotransmitter receptor activity,GABA receptor binding,transmitter-gated ion channel activity involved in regulation of postsynaptic membrane potential	ion transport,signal transduction,gamma-aminobutyric acid signaling pathway,chemical synaptic transmission,response to toxic substance,central nervous system neuron development,response to progesterone,ion transmembrane transport,regulation of membrane potential,ovulation cycle,neurological system process,regulation of postsynaptic membrane potential,cellular response to histamine,chloride transm…
#NAME?	P0C192	P0C192	2.63681	2.63681	0.00775035	0.00210992	12	P0C192	Lrrc4b	Leucine-rich repeat-containing protein 4B	LRC4B_MOUSE	2	521.954	6.21954	#NAME?	#NAME?	plasma membrane,glutamatergic synapse,integral component of postsynaptic density membrane,presynaptic membrane,cerebellar mossy fiber	receptor binding,protein binding	positive regulation of synapse assembly,Requires Ontology,synaptic membrane adhesion
#NAME?	Q6WQJ1	Q6WQJ1	2.63531	2.63531	1.25922e-05	0.000116297	12	Q6WQJ1	Dagla	Sn1-specific diacylglycerol lipase alpha	DGLA_MOUSE	1	521.309	6.21309	#NAME?	#NAME?	postsynaptic membrane,integral component of postsynaptic membrane,plasma membrane,early endosome membrane,dendrite membrane,dendritic spine membrane,varicosity,postsynaptic density membrane	protein binding,hydrolase activity,metal ion binding	neuroblast proliferation,arachidonic acid metabolic process,neurogenesis,neurotransmitter biosynthetic process,endocannabinoid signaling pathway,G-protein coupled glutamate receptor signaling pathway,diacylglycerol catabolic process,retrograde trans-synaptic signaling by endocannabinoid,Requires Ontology
#NAME?	Q61335	Q61335	2.63529	2.63529	0.0398175	0.0047781	12	Q61335	Bcap31	B-cell receptor-associated protein 31	BAP31_MOUSE	3	521.3	6.213	#NAME?	#NAME?	endoplasmic reticulum membrane,Golgi membrane,mitochondrion,endoplasmic reticulum,lipid particle,integral component of plasma membrane,clathrin-coated vesicle,Golgi cisterna membrane,endoplasmic reticulum-Golgi intermediate compartment membrane,ER-mitochondrion membrane contact site,perinuclear endoplasmic reticulum	protein binding,MHC class I protein binding,macromolecular complex binding	ER to Golgi vesicle-mediated transport,protein localization to endoplasmic reticulum exit site,protein targeting to mitochondrion,apoptotic process,positive regulation of cytosolic calcium ion concentration,spermatogenesis,negative regulation of endoplasmic reticulum calcium ion concentration,response to endoplasmic reticulum stress,calcium-mediated signaling using intracellular calcium source,po…
#NAME?	Q8K097	Q8K097	2.63487	2.63487	0.00274856	0.00127745	12	Q8K097	Faim2	Protein lifeguard 2	LFG2_MOUSE	3	521.119	6.21119	#NAME?	#NAME?	endoplasmic reticulum,Golgi apparatus,membrane,integral component of membrane,membrane raft,postsynaptic membrane	protein binding	response to ischemia,negative regulation of neuron apoptotic process,negative regulation of extrinsic apoptotic signaling pathway via death domain receptors,negative regulation of apoptotic signaling pathway,apoptotic process,cerebellum development,cerebellar Purkinje cell layer development,cerebellar granular layer development,cerebellar Purkinje cell differentiation,regulation of neuron apoptot…
#NAME?	P97952	P97952	2.63443	2.63443	0.00291044	0.0013133	12	P97952	Scn1b	Sodium channel subunit beta-1	SCN1B_MOUSE	2	520.93	6.2093	#NAME?	#NAME?	node of Ranvier,integral component of plasma membrane,intercalated disc,T-tubule,perikaryon,voltage-gated sodium channel complex,sodium channel complex	voltage-gated ion channel activity,voltage-gated sodium channel activity,protein binding,sodium channel regulator activity,sodium channel inhibitor activity,ion channel binding,voltage-gated sodium channel activity involved in cardiac muscle cell action potential,voltage-gated sodium channel activity involved in Purkinje myocyte action potential	axon guidance,positive regulation of neuron projection development,neuronal action potential propagation,corticospinal neuron axon guidance,locomotion,regulation of sodium ion transport,positive regulation of sodium ion transport,sodium ion transmembrane transport,response to pyrethroid,membrane depolarization,cardiac muscle contraction,regulation of ventricular cardiac muscle cell membrane repol…
#NAME?	Q8R3Z5	Q8R3Z5	2.63198	2.63198	0.0208396	0.00353151	12	Q8R3Z5	Cacnb1	Voltage-dependent L-type calcium channel subunit beta-1	CACB1_MOUSE	2	519.875	6.19875	#NAME?	#NAME?	presynapse,plasma membrane,sarcoplasmic reticulum,T-tubule,postsynapse,glutamatergic synapse,voltage-gated calcium channel complex	voltage-gated calcium channel activity,protein binding,high voltage-gated calcium channel activity,protein kinase binding,protein domain specific binding,identical protein binding,phosphoprotein binding	protein targeting to membrane,calcium ion transport,chemical synaptic transmission,neuromuscular junction development,positive regulation of muscle contraction,calcium ion transmembrane transport,regulation of voltage-gated calcium channel activity,regulation of calcium ion transmembrane transport via high voltage-gated calcium channel,cellular response to beta-amyloid
#NAME?	Q9CRB6	Q9CRB6	2.62385	2.62385	0.00285904	0.0013053	12	Q9CRB6	Tppp3	Tubulin polymerization-promoting protein family member 3	TPPP3_MOUSE	5	516.392	6.16392	#NAME?	#NAME?	microtubule,perinuclear region of cytoplasm,microtubule bundle	tubulin binding	microtubule bundle formation,embryo implantation,positive regulation of protein polymerization,decidualization,microtubule polymerization
#NAME?	Q99P72	Q99P72	2.62129	2.62129	0.00162668	0.00100749	12	Q99P72	Rtn4	Reticulon-4	RTN4_MOUSE	31	515.299	6.15299	#NAME?	#NAME?	nuclear envelope,cytoplasm,endoplasmic reticulum,endoplasmic reticulum membrane,plasma membrane,postsynaptic density,cell junction,integral component of endoplasmic reticulum membrane,cell projection,neuron projection,neuronal cell body,myelin sheath,endoplasmic reticulum tubular network,endoplasmic reticulum tubular network membrane,glutamatergic synapse,integral component of postsynaptic densit…	protein binding,ubiquitin protein ligase binding,protein homodimerization activity,macromolecular complex binding,cadherin binding	blastocyst formation,nervous system development,regulation of cell migration,cardiac epithelial to mesenchymal transition,endoplasmic reticulum organization,axonal fasciculation,positive regulation of epithelial cell migration,negative regulation of neuron projection development,cerebral cortex radial glia guided migration,negative regulation of cell growth,negative regulation of axon extension,p…
#NAME?	Q9JHU9	Q9JHU9	2.61945	2.61945	0.00785981	0.00212954	12	Q9JHU9	Isyna1	Inositol-3-phosphate synthase 1	INO1_MOUSE	2	514.515	6.14515	#NAME?	#NAME?	cytoplasm	inositol-3-phosphate synthase activity	inositol biosynthetic process,phospholipid biosynthetic process
#NAME?	Q3UHD9	Q3UHD9	2.61799	2.61799	0.000677742	0.000688499	12	Q3UHD9	Agap2	Arf-GAP with GTPase, ANK repeat and PH domain-containing protein 2	AGAP2_MOUSE	9	513.893	6.13893	#NAME?	#NAME?	nucleus,nucleoplasm,cytoplasm,endosome,cytosol,Flemming body	GTPase activity,GTPase activator activity,protein binding,ATP binding,GTP binding,protein kinase binding,protein kinase activator activity,phosphatidylinositol 3-kinase regulator activity,metal ion binding	endosomal transport,actin cytoskeleton organization,positive regulation of mammary gland epithelial cell proliferation,negative regulation of protein catabolic process,negative regulation of apoptotic process,negative regulation of neuron apoptotic process,positive regulation of protein kinase activity,positive regulation of transcription from RNA polymerase II promoter,positive regulation of JAK…
#NAME?	P59281	P59281	2.61719	2.61719	0.0130282	0.00274278	12	P59281	Arhgap39	Rho GTPase-activating protein 39	RHG39_MOUSE	3	513.554	6.13554	#NAME?	#NAME?	cytoplasm,glutamatergic synapse,nucleus,cytoskeleton,postsynapse	GTPase activator activity	signal transduction,regulation of catalytic activity,Requires Ontology
#NAME?	P50153	P50153	2.61501	2.61501	0.150578	0.0118877	12	P50153	Gng4	Guanine nucleotide-binding protein G(I)/G(S)/G(O) subunit gamma-4	GBG4_MOUSE	1	512.626	6.12626	#NAME?	#NAME?	heterotrimeric G-protein complex	GTPase activity,G-protein beta-subunit binding	G-protein coupled receptor signaling pathway,negative regulation of cell growth
#NAME?	Q6ZQ82	Q6ZQ82	2.61258	2.61258	0.0058292	0.00182281	12	Q6ZQ82	Arhgap26	Rho GTPase-activating protein 26	RHG26_MOUSE	1	511.597	6.11597	#NAME?	#NAME?	cytoplasm,cytoskeleton,focal adhesion	GTPase activator activity,protein binding,phospholipid binding	signal transduction,actin cytoskeleton organization,regulation of catalytic activity,regulation of small GTPase mediated signal transduction
#NAME?	Q8K0G5	Q8K0G5	2.61087	2.61087	0.00755001	0.00208576	12	Q8K0G5	Eipr1	EARP and GARP complex-interacting protein 1	EIPR1_MOUSE	2	510.873	6.10873	#NAME?	#NAME?	GARP complex,EARP complex,trans-Golgi network	molecular_function	protein ubiquitination,endocytic recycling,regulation of insulin secretion,positive regulation of dense core granule transport,positive regulation of retrograde transport, endosome to Golgi,positive regulation of endocytic recycling
#NAME?	Q6X893	Q6X893	2.60832	2.60832	0.00771438	0.00210992	12	Q6X893	Slc44a1	Choline transporter-like protein 1	CTL1_MOUSE	3	509.793	6.09793	#NAME?	#NAME?	plasma membrane,membrane,nucleoplasm,mitochondrion,mitochondrial outer membrane,cytosol,integral component of membrane	choline transmembrane transporter activity,transmembrane transporter activity	choline transport,transmembrane transport
#NAME?	Q05186	Q05186	2.60414	2.60414	0.0413946	0.00488492	12	Q05186	Rcn1	Reticulocalbin-1	RCN1_MOUSE	4	508.029	6.08029	#NAME?	#NAME?	endoplasmic reticulum,endoplasmic reticulum lumen	calcium ion binding	in utero embryonic development,camera-type eye development
#NAME?	Q61033	Q61033	2.6041	2.6041	0.00150066	0.000966865	12	Q61033	Tmpo	Lamina-associated polypeptide 2, isoforms alpha/zeta	LAP2A_MOUSE	5	508.014	6.08014	#NAME?	#NAME?	chromatin,nucleus,nuclear envelope,nuclear inner membrane,nuclear membrane	DNA binding,protein binding	regulation of transcription, DNA-templated
#NAME?	P49025	P49025	2.60173	2.60173	0.0667848	0.00648826	12	P49025	Cit	Citron Rho-interacting kinase	CTRO_MOUSE	2	507.013	6.07013	#NAME?	#NAME?	cytoplasm,cytoskeleton,ruffle,vacuole,cytosol,actin cytoskeleton	transcription coactivator binding,protein serine/threonine kinase activity,protein serine/threonine/tyrosine kinase activity,protein binding,ATP binding,SH3 domain binding,protein kinase binding,PDZ domain binding,protein serine/threonine kinase inhibitor activity,metal ion binding,scaffold protein binding,Requires Ontology	mitotic sister chromatid segregation,metaphase/anaphase transition of mitotic cell cycle,spermatogenesis,dendrite development,negative regulation of neuron differentiation,negative regulation of dendrite morphogenesis,mitotic cell cycle,mitotic cytokinesis,peptidyl-threonine phosphorylation,actomyosin structure organization,positive regulation of cytokinesis,negative regulation of hippo signaling…
#NAME?	P63040	P63040	2.60025	2.60025	0.00107359	0.000853769	12	P63040	Cplx1	Complexin-1	CPLX1_MOUSE	6	506.393	6.06393	#NAME?	#NAME?	terminal bouton,calyx of Held,Requires Ontology,presynapse,postsynapse,glutamatergic synapse,cytosol,dendrite,neuronal cell body,perikaryon,synapse,SNARE complex,macromolecular complex,synaptobrevin 2-SNAP-25-syntaxin-1a-complexin I complex	SNARE binding,neurotransmitter transporter activity,syntaxin-1 binding	synaptic vesicle exocytosis,insulin secretion,regulation of synaptic vesicle fusion to presynaptic membrane,regulation of neurotransmitter secretion,exocytic insertion of neurotransmitter receptor to postsynaptic membrane,vesicle-mediated transport in synapse
#NAME?	E9Q401	E9Q401	2.59912	2.59912	0.000266695	0.000433944	12	E9Q401	Ryr2	Ryanodine receptor 2	RYR2_MOUSE	24	505.916	6.05916	#NAME?	#NAME?	Z disc,smooth endoplasmic reticulum,plasma membrane,cytoplasmic vesicle membrane,sarcoplasmic reticulum membrane,sarcolemma,nuclear envelope,cytoplasm,endoplasmic reticulum,membrane,integral component of membrane,sarcoplasmic reticulum,sarcomere,extrinsic component of cytoplasmic side of plasma membrane,A band,neuron projection,macromolecular complex,calcium channel complex	ryanodine-sensitive calcium-release channel activity,calcium channel activity,calcium ion binding,protein binding,calmodulin binding,calcium-release channel activity,enzyme binding,protein kinase binding,protein kinase A catalytic subunit binding,protein kinase A regulatory subunit binding,identical protein binding,protein self-association,suramin binding,calcium-induced calcium release activity,…	left ventricular cardiac muscle tissue morphogenesis,cardiac muscle hypertrophy,calcium ion transport,positive regulation of heart rate,release of sequestered calcium ion into cytosol by sarcoplasmic reticulum,response to caffeine,cytosolic calcium ion transport,calcium ion transmembrane transport,cellular response to caffeine,response to hypoxia,regulation of heart rate,embryonic heart tube morp…
#NAME?	Q61271	Q61271	2.59899	2.59899	0.000930389	0.000783486	12	Q61271	Acvr1b	Activin receptor type-1B	ACV1B_MOUSE	1	505.864	6.05864	#NAME?	#NAME?	plasma membrane,cytosol,integral component of plasma membrane,cell surface,receptor complex,activin receptor complex	activin-activated receptor activity,growth factor binding,activin binding,protein serine/threonine kinase activity,transmembrane receptor protein serine/threonine kinase activity,protein binding,ATP binding,activin receptor activity, type I,inhibin binding,SMAD binding,metal ion binding	in utero embryonic development,hair follicle development,cell surface receptor signaling pathway,mesoderm development,regulation of signal transduction,positive regulation of gene expression,negative regulation of gene expression,activin receptor signaling pathway,G1/S transition of mitotic cell cycle,regulation of transcription, DNA-templated,protein phosphorylation,signal transduction,nervous s…
#NAME?	Q7TQ95	Q7TQ95	2.59876	2.59876	0.000318391	0.000456202	12	Q7TQ95	Lnpk	Endoplasmic reticulum junction formation protein lunapark	LNP_MOUSE	9	505.766	6.05766	#NAME?	#NAME?	endoplasmic reticulum tubular network,nucleoplasm,endoplasmic reticulum,endoplasmic reticulum membrane,integral component of endoplasmic reticulum membrane,endoplasmic reticulum tubular network membrane	identical protein binding,metal ion binding	blood coagulation,regulation of chondrocyte differentiation,embryonic forelimb morphogenesis,embryonic digit morphogenesis,endoplasmic reticulum organization,endoplasmic reticulum tubular network organization,endoplasmic reticulum tubular network maintenance,positive regulation of endoplasmic reticulum tubular network organization
#NAME?	P83510	P83510	2.59762	2.59762	0.0031117	0.00136411	12	P83510	Tnik	Traf2 and NCK-interacting protein kinase	TNIK_MOUSE	4	505.285	6.05285	#NAME?	#NAME?	cytoplasm,glutamatergic synapse,nucleus,nucleoplasm,cytosol,cytoskeleton,apical plasma membrane,perinuclear region of cytoplasm,recycling endosome,presynapse,Requires Ontology	protein kinase activity,protein serine/threonine kinase activity,protein serine/threonine/tyrosine kinase activity,protein binding,ATP binding,Requires Ontology	MAPK cascade,positive regulation of protein phosphorylation,protein phosphorylation,cytoskeleton organization,Wnt signaling pathway,microvillus assembly,actin cytoskeleton reorganization,intracellular signal transduction,regulation of MAPK cascade,positive regulation of JNK cascade,protein autophosphorylation,neuron projection morphogenesis,regulation of dendrite morphogenesis,positive regulation…
#NAME?	Q80ZF8	Q80ZF8	2.59572	2.59572	1.46137e-05	0.000121992	12	Q80ZF8	Adgrb3	Adhesion G protein-coupled receptor B3	AGRB3_MOUSE	2	504.489	6.04489	#NAME?	#NAME?	integral component of plasma membrane,synaptic cleft,postsynapse,plasma membrane	G-protein coupled receptor activity,GTPase activator activity,protein binding	neuron remodeling,positive regulation of synapse assembly,motor learning,maintenance of synapse structure,cell surface receptor signaling pathway,adenylate cyclase-activating G-protein coupled receptor signaling pathway,myoblast fusion,negative regulation of angiogenesis,regulation of dendrite morphogenesis,regulation of catalytic activity
#NAME?	P30999	P30999	2.59538	2.59538	0.00175247	0.00104191	12	P30999	Ctnnd1	Catenin delta-1	CTND1_MOUSE	7	504.348	6.04348	#NAME?	#NAME?	nucleus,cytoplasm,plasma membrane,adherens junction,cytosol,cell-cell junction,zonula adherens,bicellular tight junction,membrane,apicolateral plasma membrane,lamellipodium,growth cone,midbody,dendritic spine,synapse,Requires Ontology,presynaptic active zone cytoplasmic component,glutamatergic synapse,catenin complex,flotillin complex	receptor binding,protein binding,beta-catenin binding,protein kinase binding,protein phosphatase binding,protein domain specific binding,cadherin binding,cell adhesion molecule binding,protein tyrosine kinase binding	morphogenesis of a polarized epithelium,kidney development,cell adhesion,salivary gland morphogenesis,positive regulation of protein processing,epithelial cell differentiation involved in salivary gland development,glomerulus morphogenesis,cell-cell adhesion,positive regulation of peptidyl-tyrosine autophosphorylation,cell-cell junction assembly,Wnt signaling pathway,cell-cell adhesion mediated b…
#NAME?	Q9CPU4	Q9CPU4	2.59537	2.59537	0.0485468	0.00533951	12	Q9CPU4	Mgst3	Microsomal glutathione S-transferase 3	MGST3_MOUSE	7	504.346	6.04346	#NAME?	#NAME?	nuclear envelope,endoplasmic reticulum,endoplasmic reticulum membrane,membrane,integral component of membrane,intracellular membrane-bounded organelle	glutathione transferase activity,leukotriene-C4 synthase activity,glutathione peroxidase activity,identical protein binding	lipid metabolic process,leukotriene biosynthetic process,cellular oxidant detoxification
#NAME?	Q8BZA9	Q8BZA9	2.58853	2.58853	0.0663125	0.00646623	12	Q8BZA9	Tigar	Fructose-2,6-bisphosphatase TIGAR	TIGAR_MOUSE	1	501.485	6.01485	#NAME?	#NAME?	cytosol,nucleus,cytoplasm,mitochondrion,mitochondrial outer membrane	bisphosphoglycerate 2-phosphatase activity,fructose-2,6-bisphosphate 2-phosphatase activity	fructose 2,6-bisphosphate metabolic process,response to xenobiotic stimulus,response to gamma radiation,positive regulation of cardiac muscle cell apoptotic process,negative regulation of kinase activity,negative regulation of glycolytic process,intestinal epithelial cell development,negative regulation of macromitophagy,negative regulation of glucose catabolic process to lactate via pyruvate,neg…
#NAME?	Q9DCS3	Q9DCS3	2.58677	2.58677	0.00154589	0.000982815	12	Q9DCS3	Mecr	Enoyl-[acyl-carrier-protein] reductase, mitochondrial	MECR_MOUSE	1	500.753	6.00753	#NAME?	#NAME?	mitochondrion,nucleus,cytosol	receptor binding,ligand-dependent nuclear receptor binding,trans-2-enoyl-CoA reductase (NADPH) activity	fatty acid metabolic process,fatty acid biosynthetic process
#NAME?	Q9D1T0	Q9D1T0	2.58516	2.58516	0.00229507	0.00118951	12	Q9D1T0	Lingo1	Leucine-rich repeat and immunoglobulin-like domain-containing nogo receptor-interacting protein 1	LIGO1_MOUSE	6	500.083	6.00083	#NAME?	#NAME?	extracellular space,extracellular matrix,plasma membrane,integral component of membrane	epidermal growth factor receptor binding,protein binding	central nervous system neuron development,neuron projection development,protein kinase B signaling,negative regulation of oligodendrocyte differentiation
#NAME?	Q8BGU5	Q8BGU5	2.57922	2.57922	0.00245779	0.00123425	12	Q8BGU5	Ccny	Cyclin-Y	CCNY_MOUSE	2	497.615	5.97615	#NAME?	#NAME?	plasma membrane,cyclin-dependent protein kinase holoenzyme complex,nucleus,cytoplasmic cyclin-dependent protein kinase holoenzyme complex	protein binding,cyclin-dependent protein serine/threonine kinase regulator activity,protein kinase binding,cyclin-dependent protein serine/threonine kinase activator activity	G2/M transition of mitotic cell cycle,Wnt signaling pathway,positive regulation of cyclin-dependent protein serine/threonine kinase activity,regulation of protein kinase activity,cell division,regulation of canonical Wnt signaling pathway
#NAME?	P28650	P28650	2.57731	2.57731	0.00118868	0.000887032	12	P28650	Adss1	Adenylosuccinate synthetase isozyme 1	PURA1_MOUSE	2	496.825	5.96825	#NAME?	#NAME?	cytoplasm,membrane	magnesium ion binding,GTPase activity,adenylosuccinate synthase activity,protein binding,GTP binding,identical protein binding,actin filament binding	purine nucleotide metabolic process,AMP biosynthetic process,aspartate metabolic process,purine ribonucleoside monophosphate biosynthetic process,'de novo' AMP biosynthetic process,AMP salvage,IMP metabolic process
#NAME?	P28571	P28571	2.5751	2.5751	0.00449544	0.00158476	12	P28571	Slc6a9	Sodium- and chloride-dependent glycine transporter 1	SC6A9_MOUSE	4	495.911	5.95911	#NAME?	#NAME?	integral component of plasma membrane,endosome,plasma membrane,postsynaptic density,integral component of membrane,integral component of synaptic vesicle membrane,dense core granule,asymmetric synapse,Requires Ontology,integral component of postsynaptic membrane,integral component of presynaptic membrane,basal plasma membrane,basolateral plasma membrane,apical plasma membrane,lateral plasma membr…	sodium:amino acid symporter activity,glycine transmembrane transporter activity	negative regulation of NMDA glutamate receptor activity,glycine transport,glycine secretion, neurotransmission,neurotransmitter uptake,sodium ion transmembrane transport,positive regulation of hemoglobin biosynthetic process,positive regulation of heme biosynthetic process,glycine import into cell
#NAME?	Q8CHG7	Q8CHG7	2.57349	2.57349	0.0146229	0.00291522	12	Q8CHG7	Rapgef2	Rap guanine nucleotide exchange factor 2	RPGF2_MOUSE	3	495.246	5.95246	#NAME?	#NAME?	plasma membrane,apical plasma membrane,endocytic vesicle,cytoplasm,late endosome,cytosol,cell-cell junction,bicellular tight junction,membrane,neuron projection,neuronal cell body,synapse,perinuclear region of cytoplasm,macromolecular complex	guanyl-nucleotide exchange factor activity,GTPase activator activity,protein kinase binding,PDZ domain binding,cAMP binding,beta-1 adrenergic receptor binding,WW domain binding,phosphatidic acid binding	blood vessel development,neuron migration,G-protein coupled receptor signaling pathway,neuropeptide signaling pathway,Ras protein signal transduction,negative regulation of cell proliferation,positive regulation of neuron projection development,cAMP-mediated signaling,ventricular system development,forebrain neuron development,microvillus assembly,neuron projection development,brain-derived neuro…
#NAME?	Q3THG9	Q3THG9	2.57291	2.57291	0.0330797	0.00439661	12	Q3THG9	Aarsd1	Alanyl-tRNA editing protein Aarsd1	AASD1_MOUSE	1	495.01	5.9501	#NAME?	#NAME?	cytoplasm	aminoacyl-tRNA editing activity,Ser-tRNA(Ala) hydrolase activity,nucleic acid binding,alanine-tRNA ligase activity,protein binding,ATP binding,metal ion binding	regulation of translational fidelity,alanyl-tRNA aminoacylation,Requires Ontology
#NAME?	Q6PFD5	Q6PFD5	2.56909	2.56909	0.00873277	0.00224157	12	Q6PFD5	Dlgap3	Disks large-associated protein 3	DLGP3_MOUSE	5	493.436	5.93436	#NAME?	#NAME?	neuromuscular junction,glutamatergic synapse,cholinergic synapse,postsynaptic specialization,plasma membrane,postsynaptic density,neuronal cell body,dendritic spine,synapse	beta-amyloid binding,protein domain specific binding,PDZ domain binding,binding, bridging,scaffold protein binding	signaling,macromolecular complex assembly,regulation of postsynaptic neurotransmitter receptor activity,modification of synaptic structure
#NAME?	Q7TME0	Q7TME0	2.56329	2.56329	0.00144323	0.000962891	12	Q7TME0	Plppr4	Phospholipid phosphatase-related protein type 4	PLPR4_MOUSE	11	491.054	5.91054	#NAME?	#NAME?	integral component of plasma membrane,glutamatergic synapse,integral component of postsynaptic density membrane,external side of plasma membrane,postsynaptic density membrane	lysophosphatidic acid phosphatase activity,protein binding,phosphatidate phosphatase activity,lipid phosphatase activity	phospholipid dephosphorylation,G-protein coupled receptor signaling pathway,inner ear development,phospholipid metabolic process,signal transduction,axonogenesis,modulation of synaptic transmission,regulation of synaptic transmission, glutamatergic,Requires Ontology
#NAME?	Q69ZH9	Q69ZH9	2.56154	2.56154	0.0160832	0.00310037	12	Q69ZH9	Arhgap23	Rho GTPase-activating protein 23	RHG23_MOUSE	1	490.337	5.90337	#NAME?	#NAME?		GTPase activator activity	signal transduction,regulation of catalytic activity
#NAME?	Q7TSK3	Q7TSK3	2.55937	2.55937	0.00471906	0.00162668	12	Q7TSK3	Pcdh8	Protocadherin-8	PCDH8_MOUSE	1	489.45	5.8945	#NAME?	#NAME?	integral component of plasma membrane,dendrite,presynaptic membrane,synapse,Requires Ontology,glutamatergic synapse,integral component of postsynaptic membrane	calcium ion binding	somitogenesis,morphogenesis of embryonic epithelium,cell adhesion,homophilic cell adhesion via plasma membrane adhesion molecules,chemical synaptic transmission,modulation of synaptic transmission,Requires Ontology
#NAME?	Q5FWH7	Q5FWH7	2.55681	2.55681	0.00161623	0.00100749	12	Q5FWH7	Slc39a12	Zinc transporter ZIP12	S39AC_MOUSE	1	488.405	5.88405	#NAME?	#NAME?	integral component of plasma membrane,plasma membrane,perinuclear region of cytoplasm	zinc ion transmembrane transporter activity	signal transduction,regulation of neuron projection development,regulation of microtubule polymerization,zinc II ion transmembrane import,cellular zinc ion homeostasis,response to decreased oxygen levels,positive regulation of sprouting angiogenesis
#NAME?	Q8R570	Q8R570	2.55679	2.55679	8.24131e-05	0.000260275	12	Q8R570	Snap47	Synaptosomal-associated protein 47	SNP47_MOUSE	14	488.396	5.88396	#NAME?	#NAME?	BLOC-1 complex,plasma membrane,glutamatergic synapse,postsynaptic density,membrane,dendrite,synaptic vesicle membrane,asymmetric synapse,neuronal cell body,perinuclear region of cytoplasm,Requires Ontology,SNARE complex	SNAP receptor activity,syntaxin binding	long-term synaptic potentiation,exocytosis,vesicle fusion,synaptic vesicle priming,synaptic vesicle fusion to presynaptic active zone membrane,exocytic insertion of neurotransmitter receptor to postsynaptic membrane,vesicle-mediated transport in synapse
#NAME?	Q922J6	Q922J6	2.55422	2.55422	0.00483556	0.00164887	12	Q922J6	Tspan2	Tetraspanin-2	TSN2_MOUSE	1	487.349	5.87349	#NAME?	#NAME?	integral component of plasma membrane,nucleoplasm,plasma membrane,myelin sheath	molecular_function	inflammatory response,astrocyte development,microglia development,myelination,oligodendrocyte differentiation,axon development,brain development
#NAME?	Q9D1H7	Q9D1H7	2.54556	2.54556	0.165629	0.0129205	12	Q9D1H7	Get4	Golgi to ER traffic protein 4 homolog	GET4_MOUSE	2	483.835	5.83835	#NAME?	#NAME?	cytosol,nucleoplasm,chromosome,nucleolus,cytoplasm,BAT3 complex	chaperone binding	ubiquitin-dependent protein catabolic process,posttranslational protein targeting to membrane,regulation of protein stability,protein insertion into ER membrane,cytoplasmic sequestering of protein,tail-anchored membrane protein insertion into ER membrane,maintenance of unfolded protein involved in ERAD pathway
#NAME?	Q9CX80	Q9CX80	2.54248	2.54248	0.0203645	0.00349417	12	Q9CX80	Cygb	Cytoglobin	CYGB_MOUSE	3	482.59	5.8259	#NAME?	#NAME?	cytoplasm,neuron projection,neuronal cell body	catalase activity,peroxidase activity,oxygen transporter activity,iron ion binding,oxygen binding,heme binding,fatty acid peroxidase activity	response to hypoxia,response to oxidative stress,negative regulation of fibroblast migration,oxygen transport,fatty acid oxidation,negative regulation of collagen biosynthetic process,cellular oxidant detoxification,negative regulation of hepatic stellate cell activation
#NAME?	P16283	P16283	2.53822	2.53822	0.00219235	0.00117144	12	P16283	Slc4a3	Anion exchange protein 3	B3A3_MOUSE	2	480.873	5.80873	#NAME?	#NAME?	plasma membrane,external side of plasma membrane,integral component of membrane	inorganic anion exchanger activity,bicarbonate transmembrane transporter activity,anion:anion antiporter activity,enzyme binding,transmembrane transporter activity	regulation of intracellular pH,cardiac conduction,inorganic anion transport,bicarbonate transport,ion homeostasis,transmembrane transport,anion transmembrane transport
#NAME?	Q9WUQ2	Q9WUQ2	2.53472	2.53472	0.0591759	0.00596912	12	Q9WUQ2	Preb	Prolactin regulatory element-binding protein	PREB_MOUSE	2	479.464	5.79464	#NAME?	#NAME?	integral component of endoplasmic reticulum membrane,nucleus,endoplasmic reticulum exit site	guanyl-nucleotide exchange factor activity,RNA polymerase II core promoter proximal region sequence-specific DNA binding,transcription factor activity, sequence-specific DNA binding,GTPase activator activity,GTPase binding	regulation of COPII vesicle coating,ER to Golgi vesicle-mediated transport,protein secretion,protein exit from endoplasmic reticulum,positive regulation of transcription from RNA polymerase II promoter,COPII vesicle coating,regulation of catalytic activity
#NAME?	E9PX29	E9PX29	2.53215	2.53215	0.00413993	0.00154643	12	E9PX29	Sptbn4	Spectrin beta chain	E9PX29_MOUSE	3	478.435	5.78435	#NAME?	#NAME?	plasma membrane,cell junction,cortical actin cytoskeleton,node of Ranvier,cell projection,cytoplasm,intercalated disc,membrane,nuclear matrix,PML body,axon,paranode region of axon,neuronal cell body,axon initial segment,axon hillock,cell body fiber,spectrin	actin binding,structural constituent of cytoskeleton,protein binding,phospholipid binding,phosphatase binding,ankyrin binding,spectrin binding,actin filament binding	regulation of sodium ion transport,axonogenesis,sensory perception of sound,adult walking behavior,fertilization,negative regulation of heart rate,transmission of nerve impulse,central nervous system projection neuron axonogenesis,reproductive process,adult behavior,regulation of peptidyl-serine phosphorylation,cellular protein localization,positive regulation of multicellular organism growth,clu…
#NAME?	A0A140T8M3	A0A140T8M3	2.52504	2.52504	0.0239464	0.00377945	12	A0A140T8M3	Igkv8-30	Ig-like domain-containing protein	A0A140T8M3_MOUSE	1	475.588	5.75588	#NAME?	#NAME?	extracellular space		immune response
#NAME?	Q8C145	Q8C145	2.52291	2.52291	0.00273091	0.00127575	12	Q8C145	Slc39a6	Zinc transporter ZIP6	S39A6_MOUSE	2	474.742	5.74742	#NAME?	#NAME?	integral component of plasma membrane,endoplasmic reticulum,plasma membrane,lamellipodium membrane	zinc ion transmembrane transporter activity	cellular zinc ion homeostasis,zinc II ion transmembrane transport,zinc II ion transmembrane import
#NAME?	Q99K01	Q99K01	2.5188	2.5188	0.0137032	0.00281694	12	Q99K01	Pdxdc1	Pyridoxal-dependent decarboxylase domain-containing protein 1	PDXD1_MOUSE	1	473.104	5.73104	#NAME?	#NAME?	intracellular membrane-bounded organelle,Golgi apparatus	carboxy-lyase activity,pyridoxal phosphate binding	carboxylic acid metabolic process
#NAME?	Q6NS52	Q6NS52	2.51832	2.51832	0.0279245	0.00406175	12	Q6NS52	Dgkb	Diacylglycerol kinase beta	DGKB_MOUSE	5	472.915	5.72915	#NAME?	#NAME?	plasma membrane,Requires Ontology,glutamatergic synapse,cytosol,membrane,postsynaptic membrane	NAD+ kinase activity,diacylglycerol kinase activity,calcium ion binding,ATP binding,lipid binding	response to bacterium,phosphatidic acid biosynthetic process,protein kinase C-activating G-protein coupled receptor signaling pathway,intracellular signal transduction,diacylglycerol metabolic process,phosphatidic acid metabolic process,glycerolipid metabolic process,lipid phosphorylation,modulation of synaptic transmission,Requires Ontology
#NAME?	P97797	P97797	2.51753	2.51753	0.000814637	0.00073432	12	P97797	Sirpa	Tyrosine-protein phosphatase non-receptor type substrate 1	SHPS1_MOUSE	12	472.599	5.72599	#NAME?	#NAME?	plasma membrane,integral component of plasma membrane,cell surface,membrane	protein binding,SH3 domain binding,protein phosphatase binding,GTPase regulator activity,protein phosphorylated amino acid binding,protein binding involved in heterotypic cell-cell adhesion,protein binding involved in cell-cell adhesion,protein antigen binding,protein tyrosine kinase binding	hematopoietic progenitor cell differentiation,phagocytosis, recognition,phagocytosis, engulfment,cytoskeleton organization,actin filament organization,cell-matrix adhesion,positive regulation of phagocytosis,negative regulation of protein phosphorylation,cell migration,regulation of interleukin-1 beta production,regulation of interleukin-6 production,regulation of tumor necrosis factor production…
#NAME?	P62812	P62812	2.51594	2.51594	0.00426376	0.00156357	12	P62812	Gabra1	Gamma-aminobutyric acid receptor subunit alpha-1	GBRA1_MOUSE	14	471.972	5.71972	#NAME?	#NAME?	integral component of plasma membrane,dendrite membrane,neuron projection,synapse,postsynapse,GABA-ergic synapse,plasma membrane,membrane,cytoplasmic vesicle membrane,integral component of postsynaptic specialization membrane,GABA-A receptor complex,chloride channel complex,GABA receptor complex	GABA-A receptor activity,chloride channel activity,benzodiazepine receptor activity,GABA receptor activity,GABA-gated chloride ion channel activity,inhibitory extracellular ligand-gated ion channel activity,protein binding,neurotransmitter receptor activity,diazepam binding,organic cyclic compound binding,transmitter-gated ion channel activity involved in regulation of postsynaptic membrane poten…	signal transduction,gamma-aminobutyric acid signaling pathway,chemical synaptic transmission,ion transmembrane transport,regulation of membrane potential,neurological system process,synaptic transmission, GABAergic,regulation of postsynaptic membrane potential,cellular response to histamine,chloride transmembrane transport,inhibitory synapse assembly
#NAME?	E9PWQ3	E9PWQ3	2.50949	2.50949	0.0345928	0.0044726	12	E9PWQ3	Col6a3	Collagen, type VI, alpha 3	E9PWQ3_MOUSE	8	469.418	5.69418	#NAME?	#NAME?	extracellular space,Requires Ontology,extracellular matrix,sarcolemma,collagen trimer	serine-type endopeptidase inhibitor activity,extracellular matrix structural constituent conferring tensile strength	cell adhesion,negative regulation of endopeptidase activity
#NAME?	Q6P542	Q6P542	2.50919	2.50919	0.0433243	0.00501608	12	Q6P542	Abcf1	ATP-binding cassette sub-family F member 1	ABCF1_MOUSE	1	469.3	5.693	#NAME?	#NAME?	nuclear envelope,nucleoplasm,cytoplasm,cytosol,ribosome,polysomal ribosome	ATP binding,translation activator activity,ribosome binding	ribosome biogenesis,translational initiation,positive regulation of translation
#NAME?	Q9CXX9	Q9CXX9	2.50783	2.50783	0.0103396	0.00242097	12	Q9CXX9	Cuedc2	CUE domain-containing protein 2	CUED2_MOUSE	1	468.762	5.68762	#NAME?	#NAME?	nucleoplasm,cytosol,nuclear membrane	molecular_function,ubiquitin binding	negative regulation of macrophage cytokine production,negative regulation of cytokine production involved in inflammatory response
#NAME?	Q9WV96	Q9WV96	2.50624	2.50624	0.0532694	0.00562442	12	Q9WV96	Timm10b	Mitochondrial import inner membrane translocase subunit Tim10 B	T10B_MOUSE	1	468.139	5.68139	#NAME?	#NAME?	mitochondrion,mitochondrial inner membrane,mitochondrial intermembrane space,mitochondrial intermembrane space protein transporter complex,mitochondrial inner membrane protein insertion complex	metal ion binding	protein transport
#NAME?	Q9DCL8	Q9DCL8	2.5059	2.5059	0.00130497	0.000917783	12	Q9DCL8	Ppp1r2	Protein phosphatase inhibitor 2	IPP2_MOUSE	4	468.003	5.68003	#NAME?	#NAME?	cytoplasm,growth cone,dendritic spine	protein phosphatase inhibitor activity,protein domain specific binding	glycogen metabolic process,regulation of signal transduction,negative regulation of protein binding,negative regulation of catalytic activity,regulation of phosphoprotein phosphatase activity
#NAME?	Q80T41	Q80T41	2.50275	2.50275	2.41946e-06	8.51305e-05	12	Q80T41	Gabbr2	Gamma-aminobutyric acid type B receptor subunit 2	GABR2_MOUSE	11	466.765	5.66765	#NAME?	#NAME?	cytoplasm,integral component of plasma membrane,neuron projection,glutamatergic synapse,GABA-ergic synapse,integral component of postsynaptic membrane,integral component of presynaptic membrane,G-protein coupled GABA receptor complex,G-protein coupled receptor heterodimeric complex,GABA receptor complex	G-protein coupled GABA receptor activity,transmembrane signaling receptor activity,protein binding,protein heterodimerization activity	adenylate cyclase-inhibiting G-protein coupled receptor signaling pathway,gamma-aminobutyric acid signaling pathway,synaptic transmission, GABAergic,Requires Ontology
#NAME?	Q8CHU3	Q8CHU3	2.50217	2.50217	2.60579e-05	0.000165804	12	Q8CHU3	Epn2	Epsin-2	EPN2_MOUSE	8	466.536	5.66536	#NAME?	#NAME?	endosome,plasma membrane,intracellular membrane-bounded organelle,clathrin vesicle coat,clathrin coat of endocytic vesicle	phospholipid binding,clathrin binding	in utero embryonic development,Notch signaling pathway,embryonic organ development,endocytosis,regulation of endocytosis,negative regulation of vascular endothelial growth factor receptor signaling pathway,positive regulation of Notch signaling pathway,negative regulation of sprouting angiogenesis
#NAME?	Q8BU30	Q8BU30	2.49477	2.49477	0.0477773	0.00531638	12	Q8BU30	Iars1	Isoleucine--tRNA ligase, cytoplasmic	SYIC_MOUSE	2	463.637	5.63637	#NAME?	#NAME?	nucleoplasm,cytoplasm,cytosol,aminoacyl-tRNA synthetase multienzyme complex	tRNA binding,aminoacyl-tRNA editing activity,isoleucine-tRNA ligase activity,ATP binding,GTPase binding	isoleucyl-tRNA aminoacylation,Requires Ontology
#NAME?	Q8BP27	Q8BP27	2.49415	2.49415	0.056927	0.00583243	12	Q8BP27	Sfr1	Swi5-dependent recombination DNA repair protein 1 homolog	SFR1_MOUSE	1	463.396	5.63396	#NAME?	#NAME?	nucleus,Swi5-Sfr1 complex	ligand-dependent nuclear receptor transcription coactivator activity	double-strand break repair via homologous recombination,positive regulation of transcription, DNA-templated,cellular response to estrogen stimulus
#NAME?	Q8C437	Q8C437	2.49319	2.49319	0.000272335	0.000434358	12	Q8C437	Pex5l	PEX5-related protein	PEX5R_MOUSE	7	463.021	5.63021	#NAME?	#NAME?	peroxisomal membrane,cytosol,cytoplasm,dendrite,perinuclear region of cytoplasm,cell tip,intracellular cyclic nucleotide activated cation channel complex,receptor complex	peroxisome targeting sequence binding,peroxisome matrix targeting signal-1 binding,intracellular cyclic nucleotide activated cation channel activity,protein binding,small GTPase binding	regulation of membrane potential,maintenance of protein location,protein import into peroxisome matrix, docking,regulation of cAMP-mediated signaling,regulated exocytosis,positive regulation of corticotropin secretion,cation transmembrane transport
#NAME?	Q8BJF9	Q8BJF9	2.49261	2.49261	0.00267416	0.00125904	12	Q8BJF9	Chmp2b	Charged multivesicular body protein 2b	CHM2B_MOUSE	1	462.793	5.62793	#NAME?	#NAME?	lysosome,endosome,late endosome,plasma membrane,multivesicular body,autophagosome membrane,kinetochore,nuclear pore,cytoplasm,lysosomal membrane,kinetochore microtubule,cytosol,postsynaptic density,midbody,multivesicular body membrane,glutamatergic synapse,amphisome membrane,ESCRT III complex	protein domain specific binding	plasma membrane repair,autophagy,nucleus organization,endosome organization,mitotic metaphase plate congression,regulation of centrosome duplication,protein transport,viral release from host cell,nuclear envelope reassembly,endosome transport via multivesicular body sorting pathway,multivesicular body assembly,viral budding via host ESCRT complex,ubiquitin-dependent protein catabolic process via …
#NAME?	P35505	P35505	2.48767	2.48767	0.00351988	0.00143181	12	P35505	Fah	Fumarylacetoacetase	FAAA_MOUSE	1	460.871	5.60871	#NAME?	#NAME?		fumarylacetoacetase activity,metal ion binding	arginine catabolic process,L-phenylalanine catabolic process,tyrosine catabolic process,lipid metabolic process,homogentisate catabolic process
#NAME?	P56135	P56135	2.48333	2.48333	0.0067652	0.00196211	12	P56135	Atp5mf	ATP synthase subunit f, mitochondrial	ATPK_MOUSE	3	459.185	5.59185	#NAME?	#NAME?	mitochondrion,mitochondrial inner membrane,integral component of membrane,nuclear membrane,mitochondrial proton-transporting ATP synthase complex, coupling factor F(o),mitochondrial proton-transporting ATP synthase complex	proton-transporting ATP synthase activity, rotational mechanism	ion transport,mitochondrial ATP synthesis coupled proton transport,ATP metabolic process
#NAME?	Q9EQQ9	Q9EQQ9	2.48282	2.48282	0.0612993	0.00612678	12	Q9EQQ9	Oga	Protein O-GlcNAcase	OGA_MOUSE	2	458.987	5.58987	#NAME?	#NAME?	nucleus,mitochondrion,cytosol	histone acetyltransferase activity,protein binding,beta-N-acetylglucosaminidase activity,Requires Ontology	N-acetylglucosamine metabolic process,protein deglycosylation,protein targeting to membrane,glycoprotein metabolic process,positive regulation of calcium ion transport into cytosol,negative regulation of cardiac muscle adaptation,histone acetylation,positive regulation of cell killing,positive regulation of insulin secretion,positive regulation of protein complex disassembly,positive regulation o…
#NAME?	Q922D4	Q922D4	2.48193	2.48193	0.0548067	0.00571275	12	Q922D4	Ppp6r3	Serine/threonine-protein phosphatase 6 regulatory subunit 3	PP6R3_MOUSE	3	458.643	5.58643	#NAME?	#NAME?	nucleus,cytosol,nucleoplasm,plasma membrane	protein phosphatase regulator activity,protein phosphatase binding	regulation of phosphoprotein phosphatase activity
#NAME?	Q9Z0V2	Q9Z0V2	2.48049	2.48049	0.00908202	0.00227965	12	Q9Z0V2	Kcnd2	Potassium voltage-gated channel subfamily D member 2	KCND2_MOUSE	2	458.087	5.58087	#NAME?	#NAME?	postsynaptic density,integral component of membrane,dendritic spine,postsynaptic membrane,glutamatergic synapse,GABA-ergic synapse,integral component of postsynaptic membrane,integral component of postsynaptic specialization membrane,plasma membrane,integral component of plasma membrane,caveola,membrane,T-tubule,dendrite,intrinsic component of plasma membrane,neuronal cell body membrane,sarcolemm…	ion channel activity,voltage-gated potassium channel activity,A-type (transient outward) potassium channel activity,potassium channel activity,protein binding,macromolecular complex binding,metal ion binding,voltage-gated ion channel activity involved in regulation of postsynaptic membrane potential	action potential,neuronal action potential,sensory perception of pain,regulation of ion transmembrane transport,locomotor rhythm,protein homooligomerization,regulation of postsynaptic membrane potential,cellular response to hypoxia,potassium ion transmembrane transport,cardiac muscle cell action potential
#NAME?	Q3TDQ1	Q3TDQ1	2.48029	2.48029	2.49098e-05	0.000165804	12	Q3TDQ1	Stt3b	Dolichyl-diphosphooligosaccharide--protein glycosyltransferase subunit STT3B	STT3B_MOUSE	2	458.01	5.5801	#NAME?	#NAME?	oligosaccharyltransferase complex,endoplasmic reticulum,endoplasmic reticulum membrane,integral component of membrane,macromolecular complex,oligosaccharyltransferase I complex	dolichyl-diphosphooligosaccharide-protein glycotransferase activity,metal ion binding	protein N-linked glycosylation,glycoprotein catabolic process,response to unfolded protein,protein N-linked glycosylation via asparagine,ER-associated ubiquitin-dependent protein catabolic process,co-translational protein modification,post-translational protein modification
#NAME?	Q569Z5	Q569Z5	2.47702	2.47702	0.0409458	0.00485283	12	Q569Z5	Ddx46	Probable ATP-dependent RNA helicase DDX46	DDX46_MOUSE	1	456.747	5.56747	#NAME?	#NAME?	nucleus,fibrillar center,Cajal body,membrane,nuclear speck	RNA binding,RNA helicase activity,ATP binding,ATPase activity	mRNA splicing, via spliceosome
#NAME?	P15508	P15508	2.47692	2.47692	0.0265469	0.00400393	12	P15508	Sptb	Spectrin beta chain, erythrocytic	SPTB1_MOUSE	14	456.706	5.56706	#NAME?	#NAME?	plasma membrane,cell junction,cortical actin cytoskeleton,cell projection,cytosol,cell surface,spectrin-associated cytoskeleton,membrane,cortical cytoskeleton,spectrin,macromolecular complex	actin binding,structural constituent of cytoskeleton,protein binding,ankyrin binding,actin filament binding	porphyrin-containing compound biosynthetic process,plasma membrane organization,hemopoiesis,actin cytoskeleton organization,actin filament capping
#NAME?	B0V2N1	B0V2N1	2.47361	2.47361	0.00818607	0.00215896	12	B0V2N1	Ptprs	Receptor-type tyrosine-protein phosphatase S	PTPRS_MOUSE	12	455.433	5.55433	#NAME?	#NAME?	Requires Ontology,glutamatergic synapse,integral component of presynaptic membrane,cytosol,plasma membrane,integral component of synaptic vesicle membrane,axon,growth cone,perikaryon,integral component of postsynaptic density membrane	phosphoprotein phosphatase activity,protein tyrosine phosphatase activity,protein binding,heparin binding,chondroitin sulfate binding,heparan sulfate proteoglycan binding	spinal cord development,cerebellum development,hippocampus development,cerebral cortex development,corpus callosum development,peptidyl-tyrosine dephosphorylation,establishment of endothelial intestinal barrier,protein dephosphorylation,negative regulation of neuron projection development,negative regulation of axon extension,negative regulation of interferon-alpha production,negative regulation …
#NAME?	Q9R0P4	Q9R0P4	2.47254	2.47254	0.0466626	0.00522708	12	Q9R0P4	Smap	Small acidic protein	SMAP_MOUSE	3	455.019	5.55019	#NAME?	#NAME?	cellular_component	molecular_function	biological_process
#NAME?	Q8BGR6	Q8BGR6	2.47079	2.47079	0.00225727	0.00118414	12	Q8BGR6	Arl15	ADP-ribosylation factor-like protein 15	ARL15_MOUSE	1	454.348	5.54348	#NAME?	#NAME?		GTPase activity,GTP binding	biological_process
#NAME?	E9Q2E4	E9Q2E4	2.46693	2.46693	0.0330845	0.00439661	12	E9Q2E4	Hectd4	HECT domain-containing protein	E9Q2E4_MOUSE	1	452.867	5.52867	#NAME?	#NAME?		ubiquitin-protein transferase activity	glucose metabolic process,protein ubiquitination,glucose homeostasis
#NAME?	O08582	O08582	2.46596	2.46596	0.0187132	0.00331758	12	O08582	Gtpbp1	GTP-binding protein 1	GTPB1_MOUSE	1	452.495	5.52495	#NAME?	#NAME?	cytosol,cytoplasmic exosome (RNase complex)	translation elongation factor activity,GTPase activity,GTP binding	translational elongation,GTP metabolic process,positive regulation of mRNA catabolic process
#NAME?	Q8BTS4	Q8BTS4	2.46347	2.46347	0.0352319	0.00453083	12	Q8BTS4	Nup54	Nuclear pore complex protein Nup54	NUP54_MOUSE	1	451.542	5.51542	#NAME?	#NAME?	nuclear envelope,nuclear pore,nuclear membrane,macromolecular complex,nuclear pore central transport channel	structural constituent of nuclear pore,identical protein binding,macromolecular complex binding	protein targeting,NLS-bearing protein import into nucleus,nucleocytoplasmic transport,nuclear pore organization,protein targeting to nuclear inner membrane,regulation of protein import into nucleus,mRNA transport
#NAME?	P54823	P54823	2.46166	2.46166	0.0109633	0.00250453	12	P54823	Ddx6	Probable ATP-dependent RNA helicase DDX6	DDX6_MOUSE	2	450.852	5.50852	#NAME?	#NAME?	cytoplasmic mRNA processing body,cytoplasmic stress granule,heterochromatin,outer dense fiber,nucleus,nucleolus,cytoplasm,mitochondrion,cytosol,adherens junction,chromatoid body,cytoplasmic ribonucleoprotein granule,perinuclear region of cytoplasm,Requires Ontology,sperm annulus,RISC complex	RNA helicase activity,mRNA binding,ATP binding,ATPase activity,protein domain specific binding	stem cell population maintenance,cytoplasmic mRNA processing body assembly,negative regulation of neuron differentiation,negative regulation of translation,viral RNA genome packaging,stress granule assembly,Requires Ontology
#NAME?	Q60673	Q60673	2.46053	2.46053	0.0241948	0.00380147	12	Q60673	Ptprn	Receptor-type tyrosine-protein phosphatase-like N	PTPRN_MOUSE	3	450.418	5.50418	#NAME?	#NAME?	synaptic vesicle,endosome,Golgi apparatus,plasma membrane,nucleus,membrane,integral component of membrane,secretory granule,transport vesicle membrane,neuronal cell body,perikaryon,axon terminus,synapse	protein tyrosine phosphatase activity,protein binding,spectrin binding,ubiquitin-like protein ligase binding,GTPase binding	response to reactive oxygen species,luteinization,cytokine-mediated signaling pathway,insulin secretion,insulin secretion involved in cellular response to glucose stimulus,positive regulation of transcription from RNA polymerase II promoter,positive regulation of type B pancreatic cell proliferation,dense core granule maturation
#NAME?	Q91VK4	Q91VK4	2.46027	2.46027	6.2865e-05	0.000241401	12	Q91VK4	Itm2c	Integral membrane protein 2C	ITM2C_MOUSE	1	450.319	5.50319	#NAME?	#NAME?	Golgi apparatus,plasma membrane,lysosome,lysosomal membrane,integral component of membrane,perinuclear region of cytoplasm	beta-amyloid binding,ATP binding	negative regulation of neuron projection development,neuron differentiation,negative regulation of amyloid precursor protein biosynthetic process,positive regulation of extrinsic apoptotic signaling pathway
#NAME?	Q91VT4	Q91VT4	2.45714	2.45714	0.0384623	0.00469459	12	Q91VT4	Cbr4	Carbonyl reductase family member 4	CBR4_MOUSE	1	449.128	5.49128	#NAME?	#NAME?	mitochondrion,mitochondrial matrix,oxidoreductase complex	NAD(P)H dehydrogenase (quinone) activity,3-oxoacyl-[acyl-carrier-protein] reductase (NADPH) activity,NADPH dehydrogenase (quinone) activity,oxidoreductase activity, acting on the CH-OH group of donors, NAD or NADP as acceptor,quinone binding,NADPH binding	fatty acid biosynthetic process,daunorubicin metabolic process,doxorubicin metabolic process,protein homotetramerization,protein heterotetramerization
#NAME?	Q91YM2	Q91YM2	2.45482	2.45482	0.00382948	0.00149798	12	Q91YM2	Arhgap35	Rho GTPase-activating protein 35	RHG35_MOUSE	4	448.245	5.48245	#NAME?	#NAME?	nucleus,cytoplasm,cytosol,plasma membrane,actin cytoskeleton,ciliary basal body	DNA binding,GTPase activity,GTPase activator activity,GTP binding,phospholipid binding,GTPase activating protein binding,macromolecular complex binding	neural tube closure,integrin-mediated signaling pathway,regulation of cell shape,positive regulation of neuron projection development,forebrain development,negative regulation of Rho protein signal transduction,camera-type eye development,negative regulation of vascular permeability,axon guidance,axonal fasciculation,regulation of actin polymerization or depolymerization,cell migration,central ne…
#NAME?	Q99PL5	Q99PL5	2.45316	2.45316	0.00019395	0.000382265	12	Q99PL5	Rrbp1	Ribosome-binding protein 1	RRBP1_MOUSE	13	447.616	5.47616	#NAME?	#NAME?	integral component of endoplasmic reticulum membrane,endoplasmic reticulum	protein binding	signal transduction,protein transport
#NAME?	Q3UHX2	Q3UHX2	2.44831	2.44831	0.00252687	0.00123919	12	Q3UHX2	Pdap1	28 kDa heat- and acid-stable phosphoprotein	HAP28_MOUSE	3	445.776	5.45776	#NAME?	#NAME?	cytosol,extracellular space,plasma membrane	platelet-derived growth factor binding	platelet-derived growth factor receptor signaling pathway
#NAME?	Q8VDZ4	Q8VDZ4	2.44719	2.44719	3.95873e-05	0.000204886	12	Q8VDZ4	Zdhhc5	Palmitoyltransferase ZDHHC5	ZDHC5_MOUSE	1	445.353	5.45353	#NAME?	#NAME?	plasma membrane,integral component of membrane,dendrite,phagocytic vesicle	protein binding,palmitoyltransferase activity,protein-cysteine S-palmitoyltransferase activity	protein palmitoylation,lipid transport,innate immune response,Requires Ontology,positive regulation of protein localization to plasma membrane,positive regulation of protein localization to phagocytic vesicle
#NAME?	Q9DCM0	Q9DCM0	2.44677	2.44677	0.0336294	0.00442763	12	Q9DCM0	Ethe1	Persulfide dioxygenase ETHE1, mitochondrial	ETHE1_MOUSE	2	445.196	5.45196	#NAME?	#NAME?	mitochondrion,nucleoplasm,cytoplasm,mitochondrial matrix	iron ion binding,hydrolase activity, acting on ester bonds,identical protein binding,sulfur dioxygenase activity	glutathione metabolic process,hydrogen sulfide metabolic process
#NAME?	Q64336	Q64336	2.44477	2.44477	0.00363685	0.00146083	12	Q64336	Tbr1	T-box brain protein 1	TBR1_MOUSE	1	444.437	5.44437	#NAME?	#NAME?	nucleus	RNA polymerase II core promoter proximal region sequence-specific DNA binding,RNA polymerase II transcription factor activity, sequence-specific DNA binding,transcriptional activator activity, RNA polymerase II transcription regulatory region sequence-specific binding,DNA binding,transcription factor activity, sequence-specific DNA binding,protein kinase binding,chromatin DNA binding	conditioned taste aversion,specification of animal organ identity,regulation of gene expression,regulation of neuron projection development,amygdala development,commitment of neuronal cell to specific neuron type in forebrain,neuron differentiation,hindbrain development,positive regulation of transcription from RNA polymerase II promoter,regulation of axon guidance,cell fate specification,chromat…
#NAME?	Q9ERR1	Q9ERR1	2.44182	2.44182	0.0277408	0.00404729	12	Q9ERR1	Ndel1	Nuclear distribution protein nudE-like 1	NDEL1_MOUSE	4	443.328	5.43328	#NAME?	#NAME?	kinetochore,centrosome,nuclear envelope,cytoplasm,microtubule organizing center,spindle,cytosol,microtubule,synaptic vesicle,axon,cell leading edge,axon hillock,cell body,neurofilament cytoskeleton,Requires Ontology,axon cytoplasm,kinesin complex,microtubule associated complex	protein binding,microtubule binding,identical protein binding,alpha-tubulin binding,macromolecular complex binding,beta-tubulin binding,oligopeptidase activity	canonical Wnt signaling pathway,microtubule cytoskeleton organization,neuron migration,inner cell mass cell proliferation,mitotic centrosome separation,retrograde axonal transport,cell migration,central nervous system neuron axonogenesis,vesicle transport along microtubule,nuclear envelope disassembly,centrosome localization,neurofilament cytoskeleton organization,activation of GTPase activity,ne…
#NAME?	Q91ZU6	Q91ZU6	2.44041	2.44041	0.0539946	0.00565573	12	Q91ZU6	Dst	Dystonin	DYST_MOUSE	5	442.796	5.42796	#NAME?	#NAME?	cytoplasm,intermediate filament,focal adhesion,membrane,Z disc,hemidesmosome,type III intermediate filament,nuclear envelope,nucleoplasm,endoplasmic reticulum membrane,cytosol,cell cortex,postsynaptic density,microtubule cytoskeleton,integral component of membrane,axon,cell leading edge,cytoplasmic vesicle,H zone,microtubule plus-end,sarcolemma,intermediate filament cytoskeleton,axon cytoplasm	actin binding,integrin binding,structural molecule activity,calcium ion binding,protein binding,microtubule binding,protein C-terminus binding,protein homodimerization activity,microtubule plus-end binding	axonogenesis,retrograde axonal transport,microtubule cytoskeleton organization,cytoskeleton organization,cell adhesion,response to wounding,maintenance of cell polarity,cytoplasmic microtubule organization,hemidesmosome assembly,wound healing,intermediate filament cytoskeleton organization,cell motility
#NAME?	Q61885	Q61885	2.44039	2.44039	0.0014857	0.000966445	12	Q61885	Mog	Myelin-oligodendrocyte glycoprotein	MOG_MOUSE	6	442.788	5.42788	#NAME?	#NAME?	external side of plasma membrane,cell surface,integral component of membrane,myelin sheath,membrane raft	receptor binding	regulation of cytokine production,cell adhesion,T cell receptor signaling pathway
#NAME?	Q8CG72	Q8CG72	2.44026	2.44026	0.0665456	0.00647253	12	Q8CG72	Adprs	ADP-ribose glycohydrolase ARH3	ADPRS_MOUSE	3	442.739	5.42739	#NAME?	#NAME?	nucleus,mitochondrion,nucleoplasm,cytoplasm,mitochondrial matrix,nuclear body,Requires Ontology	magnesium ion binding,hydrolase activity, hydrolyzing O-glycosyl compounds,poly(ADP-ribose) glycohydrolase activity,O-acetyl-ADP-ribose deacetylase activity,Requires Ontology	cellular response to superoxide,DNA repair,negative regulation of necroptotic process,Requires Ontology
#NAME?	P12815	P12815	2.43574	2.43574	0.0105711	0.00245126	12	P12815	Pdcd6	Programmed cell death protein 6	PDCD6_MOUSE	1	441.043	5.41043	#NAME?	#NAME?	nucleus,nucleoplasm,cytoplasm,endosome,endoplasmic reticulum,endoplasmic reticulum membrane,cytosol,cytoplasmic vesicle,endoplasmic reticulum exit site,COPII vesicle coat,Cul3-RING ubiquitin ligase complex	magnesium ion binding,calcium ion binding,protein binding,protein binding, bridging,identical protein binding,protein homodimerization activity,protein anchor,protein dimerization activity,calcium-dependent protein binding,protein binding, bridging involved in substrate recognition for ubiquitination	apoptotic process,activation of cysteine-type endopeptidase activity involved in apoptotic process,angiogenesis,positive regulation of endothelial cell proliferation,intracellular protein transport,ER to Golgi vesicle-mediated transport,positive regulation of endothelial cell migration,neural crest formation,neural crest cell development,protein ubiquitination,negative regulation of vascular endo…
#NAME?	F8VQK3	F8VQK3	2.42994	2.42994	0.0331024	0.00439661	12	F8VQK3	Gucy1a2	Guanylate cyclase domain-containing protein	F8VQK3_MOUSE	2	438.873	5.38873	#NAME?	#NAME?	guanylate cyclase complex, soluble	guanylate cyclase activity,GTP binding,heme binding,macromolecular complex binding	positive regulation of nitric oxide mediated signal transduction,cGMP biosynthetic process,cGMP-mediated signaling,response to oxygen levels
#NAME?	P55012	P55012	2.42955	2.42955	0.000164042	0.000342349	12	P55012	Slc12a2	Solute carrier family 12 member 2	S12A2_MOUSE	4	438.724	5.38724	#NAME?	#NAME?	plasma membrane,apical plasma membrane,cytosol,integral component of membrane,basolateral plasma membrane,basal plasma membrane,lateral plasma membrane,cytoplasmic vesicle membrane,cell projection,neuron projection,neuronal cell body,cell body,cell periphery	protein binding,sodium:potassium:chloride symporter activity,ammonium transmembrane transporter activity,potassium ion transmembrane transporter activity,cation:chloride symporter activity,potassium:chloride symporter activity,protein kinase binding,metal ion transmembrane transporter activity,chaperone binding,Hsp90 protein binding	cellular sodium ion homeostasis,cell volume homeostasis,gamma-aminobutyric acid signaling pathway,cellular potassium ion homeostasis,cellular chloride ion homeostasis,multicellular organism growth,maintenance of blood-brain barrier,detection of mechanical stimulus involved in sensory perception of sound,branching involved in mammary gland duct morphogenesis,mammary duct terminal end bud growth,ne…
#NAME?	Q6PIP5	Q6PIP5	2.42888	2.42888	0.0806476	0.00732555	12	Q6PIP5	Nudcd1	NudC domain-containing protein 1	NUDC1_MOUSE	1	438.476	5.38476	#NAME?	#NAME?	nucleoplasm,cytosol	molecular_function	biological_process
#NAME?	Q7SIG6	Q7SIG6	2.42528	2.42528	0.0150314	0.00296003	12	Q7SIG6	Asap2	Arf-GAP with SH3 domain, ANK repeat and PH domain-containing protein 2	ASAP2_MOUSE	2	437.133	5.37133	#NAME?	#NAME?	cellular_component,plasma membrane,Golgi cisterna membrane	GTPase activator activity,metal ion binding	positive regulation of GTPase activity
#NAME?	Q9D2N4	Q9D2N4	2.42342	2.42342	0.000269496	0.000434358	12	Q9D2N4	Dtna	Dystrobrevin alpha	DTNA_MOUSE	6	436.443	5.36443	#NAME?	#NAME?	plasma membrane,synapse,nucleoplasm,cytoplasm,cell junction,sarcolemma,intermediate filament cytoskeleton,dystrobrevin complex,macromolecular complex	protein binding,zinc ion binding	synaptic signaling
#NAME?	Q2PFD7	Q2PFD7	2.4172	2.4172	6.25882e-05	0.000241401	12	Q2PFD7	Psd3	PH and SEC7 domain-containing protein 3	PSD3_MOUSE	20	434.133	5.34133	#NAME?	#NAME?	cleavage furrow,ruffle membrane,postsynaptic density,membrane	guanyl-nucleotide exchange factor activity	ARF protein signal transduction,regulation of ARF protein signal transduction,regulation of catalytic activity
#NAME?	P17563;Q63836	P17563;Q63836	2.4142	2.4142	0.0147443	0.00293027	12	P17563;Q63836	Selenbp1;Selenbp2	Methanethiol oxidase;Selenium-binding protein 2	SBP1_MOUSE;SBP2_MOUSE	2	433.022	5.33022	#NAME?	#NAME?	fibrillar center,nucleolus,cytosol,membrane;fibrillar center,nucleolus,cytosol,membrane	selenium binding,methanethiol oxidase activity;selenium binding	brown fat cell differentiation,protein transport;protein transport
#NAME?	O54916	O54916	2.41249	2.41249	0.0399452	0.00478744	12	O54916	Reps1	RalBP1-associated Eps domain-containing protein 1	REPS1_MOUSE	1	432.393	5.32393	#NAME?	#NAME?	plasma membrane,clathrin-coated pit	calcium ion binding,protein binding,SH3 domain binding	endocytosis,receptor-mediated endocytosis,endosomal transport
#NAME?	P63054	P63054	2.40883	2.40883	0.0206347	0.00351541	12	P63054	Pcp4	Calmodulin regulator protein PCP4	PCP4_MOUSE	3	431.042	5.31042	#NAME?	#NAME?	cytoplasm,neurofilament,axon,neuron projection,macromolecular complex	RNA binding,calcium ion binding,calmodulin binding	negative regulation of protein kinase activity,positive regulation of neuron projection development,positive regulation of dopamine secretion,negative regulation of neuron apoptotic process,positive regulation of neuron differentiation,calmodulin dependent kinase signaling pathway
#NAME?	P10639	P10639	2.40828	2.40828	4.15911e-05	0.000204886	12	P10639	Txn	Thioredoxin	THIO_MOUSE	4	430.841	5.30841	#NAME?	#NAME?	extracellular region,nucleus,nucleoplasm,cytoplasm,mitochondrion,cytosol,axon,dendrite,neuronal cell body	protein binding,protein disulfide oxidoreductase activity,enzyme binding,protein homodimerization activity,protein-disulfide reductase activity	negative regulation of transcription from RNA polymerase II promoter,cell redox homeostasis,negative regulation of protein export from nucleus,response to radiation,positive regulation of peptidyl-serine phosphorylation,positive regulation of DNA binding,response to nitric oxide,negative regulation of hydrogen peroxide-induced cell death,positive regulation of peptidyl-cysteine S-nitrosylation
#NAME?	Q6P5E8	Q6P5E8	2.40702	2.40702	0.0644179	0.00632647	12	Q6P5E8	Dgkq	Diacylglycerol kinase theta	DGKQ_MOUSE	1	430.378	5.30378	#NAME?	#NAME?	presynapse,postsynapse,glutamatergic synapse,nucleus,cytoplasm,endosome,cytosol,cytoskeleton,plasma membrane,vesicle membrane,nuclear matrix,nuclear speck	NAD+ kinase activity,diacylglycerol kinase activity,ATP binding,kinase binding,transmembrane receptor protein tyrosine kinase activator activity,phospholipase binding,metal ion binding,Requires Ontology	regulation of gluconeogenesis,regulation of transcription from RNA polymerase II promoter,phosphatidic acid biosynthetic process,activation of transmembrane receptor protein tyrosine kinase activity,G-protein coupled receptor signaling pathway,protein kinase C-activating G-protein coupled receptor signaling pathway,regulation of G-protein coupled receptor protein signaling pathway,positive regula…
#NAME?	Q6ZPF3	Q6ZPF3	2.40435	2.40435	0.00926733	0.0023008	12	Q6ZPF3	Tiam2	T-lymphoma invasion and metastasis-inducing protein 2	TIAM2_MOUSE	2	429.396	5.29396	#NAME?	#NAME?	membrane,synapse,cytoplasm,lamellipodium,filopodium,growth cone,perikaryon	guanyl-nucleotide exchange factor activity,GTPase activator activity,protein binding	small GTPase mediated signal transduction,positive regulation of axonogenesis,activation of GTPase activity
#NAME?	O35857	O35857	2.40292	2.40292	0.0477162	0.00531638	12	O35857	Timm44	Mitochondrial import inner membrane translocase subunit TIM44	TIM44_MOUSE	3	428.872	5.28872	#NAME?	#NAME?	mitochondrial inner membrane,fibrillar center,mitochondrion,mitochondrial matrix	protein binding,ATP binding,enzyme binding,chaperone binding	intracellular protein transport,protein import into mitochondrial matrix
#NAME?	Q8BIF0	Q8BIF0	2.39913	2.39913	0.0380134	0.00466882	12	Q8BIF0	Cd99l2	CD99 antigen-like protein 2	C99L2_MOUSE	2	427.484	5.27484	#NAME?	#NAME?	plasma membrane,adherens junction,cell surface,integral component of membrane		diapedesis,positive regulation of neutrophil extravasation,positive regulation of T cell extravasation,cell adhesion
#NAME?	Q99J77	Q99J77	2.38008	2.38008	0.0211374	0.00355474	12	Q99J77	Nans	Sialic acid synthase	SIAS_MOUSE	2	420.564	5.20564	#NAME?	#NAME?	cytosol	N-acylneuraminate-9-phosphate synthase activity	carbohydrate biosynthetic process,glycosylation
#NAME?	O88983	O88983	2.37704	2.37704	0.0710206	0.00671722	12	O88983	Stx8	Syntaxin-8	STX8_MOUSE	2	419.468	5.19468	#NAME?	#NAME?	endomembrane system,integral component of membrane,lysosomal membrane,endosome,early endosome,late endosome,trans-Golgi network,cytosol,late endosome membrane,vesicle,phagocytic vesicle,perinuclear region of cytoplasm,recycling endosome,SNARE complex	SNARE binding,SNAP receptor activity,protein binding,chloride channel inhibitor activity,syntaxin binding,ubiquitin protein ligase binding	cellular response to interferon-gamma,intracellular protein transport,vesicle fusion,endosome to lysosome transport,vesicle-mediated transport,early endosome to late endosome transport,vesicle docking,regulation of protein localization to plasma membrane
#NAME?	P27671	P27671	2.37602	2.37602	0.0080769	0.00215896	12	P27671	Rasgrf1	Ras-specific guanine nucleotide-releasing factor 1	RGRF1_MOUSE	3	419.103	5.19103	#NAME?	#NAME?	plasma membrane,cytoplasm,cytosol,basolateral plasma membrane,apicolateral plasma membrane,growth cone,neuronal cell body,apical dendrite	guanyl-nucleotide exchange factor activity,protein binding,protein C-terminus binding,protein kinase binding,receptor tyrosine kinase binding,small GTPase binding,glutamate receptor binding	cell proliferation,regulation of neuronal synaptic plasticity,regulation of N-methyl-D-aspartate selective glutamate receptor activity,Ras protein signal transduction,neuron projection development,response to endoplasmic reticulum stress,regulation of Rac protein signal transduction,regulation of Rho protein signal transduction,positive regulation of GTPase activity,regulation of Ras protein sign…
#NAME?	Q99JX3	Q99JX3	2.3746	2.3746	0.000686773	0.000688786	12	Q99JX3	Gorasp2	Golgi reassembly-stacking protein 2	GORS2_MOUSE	3	418.592	5.18592	#NAME?	#NAME?	Golgi apparatus,Golgi membrane,endoplasmic reticulum membrane,Golgi medial cisterna	molecular_function	organelle organization,Golgi organization,spermatogenesis,cell differentiation,response to endoplasmic reticulum stress,Requires Ontology,organelle assembly
#NAME?	Q6PAR5	Q6PAR5	2.36792	2.36792	0.0486038	0.00534169	12	Q6PAR5	Gapvd1	GTPase-activating protein and VPS9 domain-containing protein 1	GAPD1_MOUSE	1	416.198	5.16198	#NAME?	#NAME?	cytosol,endocytic vesicle,endosome,plasma membrane	guanyl-nucleotide exchange factor activity,GTPase activator activity,protein binding,small GTPase binding,GTPase activating protein binding	endocytosis,signal transduction,regulation of GTPase activity,regulation of protein transport
#NAME?	Q6ZPQ6	Q6ZPQ6	2.36731	2.36731	0.00222131	0.00117705	12	Q6ZPQ6	Pitpnm2	Membrane-associated phosphatidylinositol transfer protein 2	PITM2_MOUSE	7	415.979	5.15979	#NAME?	#NAME?	cytoplasm,cytoskeleton,endomembrane system,membrane	calcium ion binding,protein binding,phospholipid binding,phosphatidylcholine transporter activity,phosphatidylinositol transporter activity,receptor tyrosine kinase binding,phosphatidylcholine binding,phosphatidylinositol binding	phospholipid transport,phosphatidylinositol-mediated signaling,Requires Ontology
#NAME?	Q62433	Q62433	2.36421	2.36421	0.00126225	0.000904299	12	Q62433	Ndrg1	Protein NDRG1	NDRG1_MOUSE	3	414.869	5.14869	#NAME?	#NAME?	cytoplasm,nucleus,centrosome,cytosol,microtubule,plasma membrane,adherens junction,microtubule cytoskeleton,myelin sheath,perinuclear region of cytoplasm,recycling endosome membrane,glutamatergic synapse	microtubule binding,small GTPase binding,gamma-tubulin binding,cadherin binding	mast cell activation,signal transduction,negative regulation of cell proliferation,DNA damage response, signal transduction by p53 class mediator,peripheral nervous system myelin maintenance,cellular response to hypoxia,Requires Ontology
#NAME?	Q8C754	Q8C754	2.36308	2.36308	0.0762046	0.00703089	12	Q8C754	Vps52	Vacuolar protein sorting-associated protein 52 homolog	VPS52_MOUSE	3	414.467	5.14467	#NAME?	#NAME?	Golgi apparatus,cytosol,endosome membrane,membrane,perinuclear region of cytoplasm,recycling endosome,EARP complex,GARP complex	syntaxin binding	lysosomal transport,ectodermal cell differentiation,embryonic ectodermal digestive tract development,Golgi to vacuole transport,protein transport,endocytic recycling,retrograde transport, endosome to Golgi
#NAME?	Q9JJY3	Q9JJY3	2.3596	2.3596	0.0161793	0.00310661	12	Q9JJY3	Smpd3	Sphingomyelin phosphodiesterase 3	NSMA2_MOUSE	3	413.228	5.13228	#NAME?	#NAME?	cytoplasm,Golgi cis cisterna,Golgi membrane,extracellular region,Golgi apparatus,plasma membrane,membrane	phosphatidylserine binding,phospholipase activity,sphingomyelin phosphodiesterase activity,protein binding,identical protein binding,metal ion binding,neutral sphingomyelin phosphodiesterase activity,phosphatidic acid binding	skeletal system development,ossification,regulation of protein phosphorylation,endochondral ossification,chondrocyte development,hematopoietic progenitor cell differentiation,regulation of leukocyte migration,chondrocyte development involved in endochondral bone morphogenesis,sphingolipid metabolic process,ceramide metabolic process,sphingomyelin metabolic process,sphingomyelin catabolic process,…
#NAME?	E9PWR4	E9PWR4	2.35729	2.35729	0.0240694	0.00379108	12	E9PWR4	Dip2c	DMAP_binding domain-containing protein	E9PWR4_MOUSE	3	412.405	5.12405	#NAME?	#NAME?	cellular_component	molecular_function	biological_process
#NAME?	Q9R1V6	Q9R1V6	2.34779	2.34779	8.05558e-06	0.000109957	12	Q9R1V6	Adam22	Disintegrin and metalloproteinase domain-containing protein 22	ADA22_MOUSE	6	409.045	5.09045	#NAME?	#NAME?	glutamatergic synapse,integral component of postsynaptic density membrane,plasma membrane,integral component of membrane,axon	metalloendopeptidase activity,protein binding	adult locomotory behavior,Schwann cell differentiation,myelination in peripheral nervous system,gliogenesis,proteolysis,neurotransmitter receptor localization to postsynaptic specialization membrane
#NAME?	G3X9K3	G3X9K3	2.3471	2.3471	0.0183218	0.00327846	12	G3X9K3	Arfgef1	Brefeldin A-inhibited guanine nucleotide-exchange protein 1	BIG1_MOUSE	1	408.8	5.088	#NAME?	#NAME?	Golgi membrane,nucleoplasm,nucleolus,Golgi apparatus,trans-Golgi network,cytosol,nuclear matrix,perinuclear region of cytoplasm,small nuclear ribonucleoprotein complex	guanyl-nucleotide exchange factor activity,myosin binding,protein kinase A regulatory subunit binding	Golgi organization,endomembrane system organization,protein transport,negative regulation of actin filament polymerization,neuron projection development,regulation of ARF protein signal transduction,negative regulation of GTPase activity,positive regulation of protein kinase B signaling,positive regulation of protein glycosylation in Golgi,positive regulation of wound healing,regulation of establ…
#NAME?	Q9D4C9	Q9D4C9	2.33938	2.33938	0.00324414	0.00137818	12	Q9D4C9	Clvs1	Clavesin-1	CLVS1_MOUSE	1	406.084	5.06084	#NAME?	#NAME?	endosome,trans-Golgi network,clathrin-coated vesicle,early endosome membrane	phosphatidylinositol-3,5-bisphosphate binding,phosphatidylinositol bisphosphate binding	lysosome organization
#NAME?	P60879	P60879	2.33668	2.33668	0.00123114	0.000896666	12	P60879	Snap25	Synaptosomal-associated protein 25	SNP25_MOUSE	18	405.138	5.05138	#NAME?	#NAME?	voltage-gated potassium channel complex,BLOC-1 complex,vesicle,plasma membrane,glutamatergic synapse,photoreceptor inner segment,cytoplasm,endosome,trans-Golgi network,cytosol,cytoskeleton,synaptic vesicle,actin cytoskeleton,membrane,lamellipodium,filopodium,axon,growth cone,extrinsic component of cytoplasmic side of plasma membrane,somatodendritic compartment,presynaptic membrane,neuron projecti…	SNARE binding,voltage-gated potassium channel activity,SNAP receptor activity,protein binding,myosin binding,syntaxin-1 binding,protein domain specific binding,syntaxin binding,ion channel binding,protein N-terminus binding,calcium-dependent protein binding	neurotransmitter secretion,locomotory behavior,associative learning,long-term synaptic potentiation,regulation of establishment of protein localization,exocytosis,vesicle fusion,long-term memory,regulation of neuron projection development,synaptic vesicle exocytosis,synaptic vesicle priming,endosomal transport,sleep,synaptic vesicle fusion to presynaptic active zone membrane,SNARE complex assembl…
#NAME?	Q6P9K9	Q6P9K9	2.33203	2.33203	0.000708615	0.000688786	12	Q6P9K9	Nrxn3	Neurexin-3	NRX3A_MOUSE	7	403.512	5.03512	#NAME?	#NAME?	GABA-ergic synapse,integral component of membrane,presynaptic membrane,macromolecular complex	calcium channel regulator activity,protein binding,metal ion binding	chemical synaptic transmission,neurotransmitter secretion,synapse assembly,cell adhesion,learning,adult behavior,social behavior,vocalization behavior,regulation of synaptic vesicle exocytosis
#NAME?	Q9DB15	Q9DB15	2.32763	2.32763	0.0320822	0.00432353	12	Q9DB15	Mrpl12	39S ribosomal protein L12, mitochondrial	RM12_MOUSE	2	401.979	5.01979	#NAME?	#NAME?	mitochondrion,mitochondrial inner membrane,mitochondrial ribosome,mitochondrial large ribosomal subunit	structural constituent of ribosome	transcription from mitochondrial promoter,mitochondrial translation,positive regulation of transcription, DNA-templated
#NAME?	P28741	P28741	2.326	2.326	0.0372227	0.00464679	12	P28741	Kif3a	Kinesin-like protein KIF3A	KIF3A_MOUSE	1	401.413	5.01413	#NAME?	#NAME?	spindle microtubule,ribbon synapse,microtubule,centrosome,centriole,cytosol,cilium,axoneme,microtubule cytoskeleton,motile cilium,photoreceptor connecting cilium,neuron projection,neuronal cell body,axon cytoplasm,kinesin complex,kinesin II complex	microtubule motor activity,protein binding,ATP binding,microtubule binding,ATPase activity,kinesin binding,protein phosphatase binding,spectrin binding,small GTPase binding,macromolecular complex binding,Requires Ontology	in utero embryonic development,kidney development,heart looping,cilium movement,smoothened signaling pathway,determination of left/right symmetry,heart development,epidermis development,anterior/posterior pattern specification,dorsal/ventral pattern formation,dentate gyrus development,dorsal/ventral neural tube patterning,neural tube development,forebrain development,epidermal stem cell homeostas…
#NAME?	Q9D0J4	Q9D0J4	2.32499	2.32499	0.0181983	0.0032716	12	Q9D0J4	Arl2	ADP-ribosylation factor-like protein 2	ARL2_MOUSE	1	401.062	5.01062	#NAME?	#NAME?	cytoplasm,microtubule cytoskeleton,nucleus,nucleoplasm,nucleolus,mitochondrion,mitochondrial intermembrane space,Golgi apparatus,centrosome,cytosol,focal adhesion,lateral plasma membrane	GTPase activity,protein binding,GTP binding,GDP binding	regulation of glycolytic process,protein folding,centrosome cycle,positive regulation of cell-substrate adhesion,acetylcholine transport,regulation of microtubule polymerization,positive regulation of microtubule polymerization,negative regulation of GTPase activity,maintenance of protein location in nucleus,bicellular tight junction assembly,regulation of aerobic respiration
#NAME?	Q9D1E8	Q9D1E8	2.31933	2.31933	0.0519229	0.0055323	12	Q9D1E8	Agpat5	1-acyl-sn-glycerol-3-phosphate acyltransferase epsilon	PLCE_MOUSE	1	399.102	4.99102	#NAME?	#NAME?	mitochondrion,endomembrane system,nuclear envelope,nucleolus,endoplasmic reticulum membrane,integral component of membrane	1-acylglycerol-3-phosphate O-acyltransferase activity,transferase activity, transferring acyl groups	hematopoietic progenitor cell differentiation,acylglycerol metabolic process,CDP-diacylglycerol biosynthetic process
#NAME?	Q8CI32	Q8CI32	2.3149	2.3149	0.0440652	0.00505407	12	Q8CI32	Bag5	BAG family molecular chaperone regulator 5	BAG5_MOUSE	2	397.571	4.97571	#NAME?	#NAME?	nucleus,cytoplasm,cytosol,membrane,mitochondrion,inclusion body,perinuclear region of cytoplasm	adenyl-nucleotide exchange factor activity,protein binding,protein kinase binding,ubiquitin protein ligase binding,chaperone binding	Golgi organization,negative regulation of neuron projection development,negative regulation of protein ubiquitination,negative regulation of proteasomal ubiquitin-dependent protein catabolic process,protein stabilization,negative regulation of ubiquitin-protein transferase activity,negative regulation of protein refolding,neuron death,regulation of inclusion body assembly,negative regulation of o…
#NAME?	P63080	P63080	2.31411	2.31411	0.0315688	0.00428656	12	P63080	Gabrb3	Gamma-aminobutyric acid receptor subunit beta-3	GBRB3_MOUSE	3	397.296	4.97296	#NAME?	#NAME?	integral component of plasma membrane,cell surface,neuron projection,synapse,GABA-ergic synapse,plasma membrane,cytoplasmic vesicle membrane,terminal bouton,inhibitory synapse,integral component of postsynaptic membrane,integral component of postsynaptic specialization membrane,GABA-A receptor complex,chloride channel complex	chloride channel activity,GABA-gated chloride ion channel activity,GABA-A receptor activity,ion channel activity,protein binding,neurotransmitter receptor activity,AP-2 adaptor complex binding,identical protein binding,transmitter-gated ion channel activity involved in regulation of postsynaptic membrane potential	gamma-aminobutyric acid signaling pathway,nervous system development,brain development,learning,memory,response to xenobiotic stimulus,reproductive behavior,cerebellum development,social behavior,exploration behavior,circadian sleep/wake cycle, REM sleep,hard palate development,motor behavior,cellular response to zinc ion,response to anesthetic,signal transduction,chemical synaptic transmission,s…
#NAME?	O70250	O70250	2.31262	2.31262	0.0147415	0.00293027	12	O70250	Pgam2	Phosphoglycerate mutase 2	PGAM2_MOUSE	2	396.785	4.96785	#NAME?	#NAME?	cytosol,nucleus	bisphosphoglycerate mutase activity,phosphoglycerate mutase activity,protein binding,hydrolase activity,identical protein binding,2,3-bisphosphoglycerate-dependent phosphoglycerate mutase activity	glycolytic process,Notch signaling pathway,gluconeogenesis,striated muscle contraction,spermatogenesis,response to inorganic substance,response to mercury ion,canonical glycolysis
#NAME?	D3Z3N4	D3Z3N4	2.31059	2.31059	0.0290327	0.00413754	12	D3Z3N4	Hnrnph3	Heterogeneous nuclear ribonucleoprotein H3	D3Z3N4_MOUSE	6	396.085	4.96085	#NAME?	#NAME?	nucleoplasm,nucleus,ribonucleoprotein complex	RNA binding	epithelial cell differentiation,regulation of RNA splicing
#NAME?	Q80X80	Q80X80	2.30836	2.30836	0.000199443	0.000382265	12	Q80X80	C2cd2l	Phospholipid transfer protein C2CD2L	C2C2L_MOUSE	14	395.319	4.95319	#NAME?	#NAME?	cytoplasmic side of apical plasma membrane,endoplasmic reticulum membrane,integral component of membrane,cortical endoplasmic reticulum,Requires Ontology	phosphatidylinositol transporter activity,phosphatidylinositol binding,insulin binding	positive regulation of insulin secretion involved in cellular response to glucose stimulus,phospholipid transport,Requires Ontology
#NAME?	Q62417	Q62417	2.30457	2.30457	0.0172032	0.00318296	12	Q62417	Sorbs1	Sorbin and SH3 domain-containing protein 1	SRBS1_MOUSE	3	394.021	4.94021	#NAME?	#NAME?	nucleus,cytoplasm,cell-substrate junction,stress fiber,centrosome,cytosol,cytoskeleton,plasma membrane,adherens junction,focal adhesion,membrane,nuclear matrix,membrane raft,synapse,flotillin complex	insulin receptor binding,protein binding,protein kinase binding,receptor signaling complex scaffold activity,ubiquitin protein ligase binding	acetylcholine receptor signaling pathway,regulation of skeletal muscle acetylcholine-gated channel clustering,insulin receptor signaling pathway,cell-substrate adhesion,cellular response to insulin stimulus,stress fiber assembly,positive regulation of glycogen biosynthetic process,positive regulation of glucose import,positive regulation of insulin receptor signaling pathway,positive regulation o…
#NAME?	Q4KUS2	Q4KUS2	2.30256	2.30256	5.06909e-05	0.000207805	12	Q4KUS2	Unc13a	Protein unc-13 homolog A	UN13A_MOUSE	3	393.334	4.93334	#NAME?	#NAME?	plasma membrane,synaptic vesicle membrane,neuromuscular junction,presynaptic membrane,terminal bouton,calyx of Held,presynaptic active zone,presynaptic active zone cytoplasmic component,glutamatergic synapse,Golgi-associated vesicle,axon,neuron projection,synapse,excitatory synapse,synaptic membrane,presynapse,macromolecular complex	SNARE binding,calcium ion binding,protein binding,calmodulin binding,phospholipid binding,syntaxin-1 binding,protein domain specific binding,syntaxin binding,diacylglycerol binding,spectrin binding,identical protein binding,macromolecular complex binding,protein N-terminus binding	dense core granule docking,positive regulation of neurotransmitter secretion,neuromuscular junction development,synaptic vesicle docking,synaptic vesicle maturation,synaptic transmission, glutamatergic,regulation of short-term neuronal synaptic plasticity,beta-amyloid metabolic process,innervation,neurotransmitter secretion,regulation of synaptic vesicle priming,synaptic vesicle exocytosis,synapt…
#NAME?	Q9JIG4	Q9JIG4	2.30174	2.30174	0.0111434	0.00251635	12	Q9JIG4	Ppp1r3f	Protein phosphatase 1 regulatory subunit 3F	PPR3F_MOUSE	1	393.05	4.9305	#NAME?	#NAME?	membrane,integral component of membrane,protein phosphatase type 1 complex	protein phosphatase 1 binding,protein phosphatase binding,glycogen binding	regulation of glycogen biosynthetic process,regulation of glycogen (starch) synthase activity
#NAME?	E9Q3M9	E9Q3M9	2.29882	2.29882	0.00377198	0.00149016	12	E9Q3M9	Cracdl	DUF4592 domain-containing protein	E9Q3M9_MOUSE	13	392.056	4.92056	#NAME?	#NAME?	cellular_component	molecular_function	biological_process
#NAME?	Q8CFE4	Q8CFE4	2.28857	2.28857	0.0337872	0.00443173	12	Q8CFE4	Scyl2	SCY1-like protein 2	SCYL2_MOUSE	2	388.571	4.88571	#NAME?	#NAME?	Golgi apparatus,endosome membrane,clathrin-coated vesicle	protein kinase activity,receptor binding,protein binding,ATP binding	positive regulation of receptor internalization,protein phosphorylation,brain development,endosome to lysosome transport,pyramidal neuron development,negative regulation of canonical Wnt signaling pathway,receptor internalization involved in canonical Wnt signaling pathway,positive regulation of clathrin-dependent endocytosis
#NAME?	G5E8K5	G5E8K5	2.2883	2.2883	0.000236043	0.000412002	12	G5E8K5	Ank3	Ankyrin-3	ANK3_MOUSE	12	388.48	4.8848	#NAME?	#NAME?	bicellular tight junction,membrane,axon initial segment,synapse,lysosome,plasma membrane,basal plasma membrane,cell surface,intercalated disc,spectrin-associated cytoskeleton,basolateral plasma membrane,lateral plasma membrane,sarcoplasmic reticulum,Z disc,T-tubule,axon,dendrite,neuromuscular junction,node of Ranvier,paranode region of axon,sarcolemma,neuron projection,postsynaptic membrane	structural constituent of cytoskeleton,protein binding,cytoskeletal protein binding,spectrin binding,protein binding, bridging,ion channel binding,cadherin binding,Requires Ontology	axon guidance,synapse organization,protein localization to axon,mitotic cytokinesis,plasma membrane organization,cytoskeleton organization,signal transduction,axonogenesis,neuromuscular junction development,positive regulation of gene expression,positive regulation of cell communication by electrical coupling,positive regulation of sodium ion transport,magnesium ion homeostasis,neuronal action po…
#NAME?	Q9CXS4	Q9CXS4	2.28606	2.28606	0.0114216	0.0025529	12	Q9CXS4	Cenpv	Centromere protein V	CENPV_MOUSE	4	387.721	4.87721	#NAME?	#NAME?	kinetochore,nucleus,spindle midzone,nucleoplasm,cytosol,microtubule cytoskeleton,midbody,nuclear membrane	molecular_function,carbon-sulfur lyase activity,metal ion binding	ameboidal-type cell migration,cell cycle,pericentric heterochromatin assembly,positive regulation of cytokinesis,regulation of chromosome organization,centromere complex assembly,cell division
#NAME?	Q80ZI6	Q80ZI6	2.28387	2.28387	0.0270249	0.00402544	12	Q80ZI6	Lrsam1	E3 ubiquitin-protein ligase LRSAM1	LRSM1_MOUSE	2	386.981	4.86981	#NAME?	#NAME?	cytoplasm,cytosol,membrane	ubiquitin-protein transferase activity,metal ion binding,ubiquitin protein ligase activity	protein polyubiquitination,autophagy,protein catabolic process,negative regulation of endocytosis,viral budding,protein autoubiquitination,ubiquitin-dependent endocytosis,positive regulation of xenophagy,positive regulation of autophagosome assembly
#NAME?	Q60780	Q60780	2.28144	2.28144	0.00330947	0.00139469	12	Q60780	Gas7	Growth arrest-specific protein 7	GAS7_MOUSE	6	386.163	4.86163	#NAME?	#NAME?	cytoplasm,actin filament,plasma membrane,ruffle	identical protein binding,actin filament binding	regulation of cell shape,actin filament polymerization,neuron differentiation,neuron projection morphogenesis,actin filament bundle assembly
#NAME?	Q9WV60	Q9WV60	2.27902	2.27902	0.0121244	0.00264232	12	Q9WV60	Gsk3b	Glycogen synthase kinase-3 beta	GSK3B_MOUSE	2	385.347	4.85347	#NAME?	#NAME?	nucleus,cytoplasm,cytosol,postsynaptic density,axon,glutamatergic synapse,nucleoplasm,mitochondrion,centrosome,microtubule,plasma membrane,membrane,dendrite,growth cone,beta-catenin destruction complex,neuronal cell body,dendritic spine,dendritic shaft,membrane-bounded organelle,cell body,membrane raft,perinuclear region of cytoplasm,Requires Ontology,macromolecular complex,ribonucleoprotein comp…	protease binding,p53 binding,protein kinase activity,protein serine/threonine kinase activity,protein serine/threonine/tyrosine kinase activity,integrin binding,protein binding,ATP binding,beta-catenin binding,kinase activity,protein kinase binding,ubiquitin protein ligase binding,protein kinase A catalytic subunit binding,dynactin binding,ionotropic glutamate receptor binding,tau protein binding…	positive regulation of gene expression,negative regulation of gene expression,re-entry into mitotic cell cycle,regulation of cell growth,protein phosphorylation,protein export from nucleus,ER overload response,axonogenesis,myoblast fusion,animal organ morphogenesis,negative regulation of cardiac muscle hypertrophy,positive regulation of peptidyl-threonine phosphorylation,regulation of neuron proj…
#NAME?	Q9JLN9	Q9JLN9	2.27832	2.27832	0.0616474	0.00614553	12	Q9JLN9	Mtor	Serine/threonine-protein kinase mTOR	MTOR_MOUSE	5	385.113	4.85113	#NAME?	#NAME?	PML body,dendrite,neuronal cell body,nucleus,Golgi membrane,cytoplasm,mitochondrial outer membrane,lysosome,lysosomal membrane,endoplasmic reticulum membrane,cytosol,endomembrane system,membrane,TORC1 complex,TORC2 complex,phagocytic vesicle,glutamatergic synapse,postsynaptic cytosol,nuclear envelope,macromolecular complex	RNA polymerase III type 1 promoter sequence-specific DNA binding,RNA polymerase III type 2 promoter sequence-specific DNA binding,RNA polymerase III type 3 promoter sequence-specific DNA binding,TFIIIC-class transcription factor binding,protein kinase activity,protein serine/threonine kinase activity,protein serine/threonine/tyrosine kinase activity,protein binding,ATP binding,kinase activity,pro…	regulation of protein phosphorylation,positive regulation of protein phosphorylation,heart morphogenesis,heart valve morphogenesis,energy reserve metabolic process,protein phosphorylation,germ cell development,post-embryonic development,positive regulation of lamellipodium assembly,positive regulation of myotube differentiation,negative regulation of macroautophagy,phosphorylation,peptidyl-serine…
#NAME?	P21661	P21661	2.27699	2.27699	0.12749	0.0103501	12	P21661	Pcsk2	Neuroendocrine convertase 2	NEC2_MOUSE	1	384.666	4.84666	#NAME?	#NAME?	secretory granule,extracellular space,membrane,neuron projection,nucleoplasm,endoplasmic reticulum lumen,transport vesicle,dendrite,secretory granule lumen,neuronal cell body,perikaryon,intracellular membrane-bounded organelle	endopeptidase activity,serine-type endopeptidase activity	proteolysis,peptide hormone processing,nervous system development,protein processing,protein autoprocessing,insulin processing,enkephalin processing,islet amyloid polypeptide processing
#NAME?	Q06185	Q06185	2.27655	2.27655	0.00062422	0.000680113	12	Q06185	Atp5me	ATP synthase subunit e, mitochondrial	ATP5I_MOUSE	4	384.518	4.84518	#NAME?	#NAME?	mitochondrion,mitochondrial proton-transporting ATP synthase complex, coupling factor F(o),mitochondrial proton-transporting ATP synthase complex	proton-transporting ATP synthase activity, rotational mechanism,macromolecular complex binding	ion transport,mitochondrial ATP synthesis coupled proton transport,ATP metabolic process
#NAME?	Q8K0C4	Q8K0C4	2.27179	2.27179	0.027472	0.00402979	12	Q8K0C4	Cyp51a1	Lanosterol 14-alpha demethylase	CP51A_MOUSE	1	382.921	4.82921	#NAME?	#NAME?	acrosomal vesicle,cytoplasm,endoplasmic reticulum,endoplasmic reticulum membrane,integral component of membrane,intracellular membrane-bounded organelle	monooxygenase activity,iron ion binding,sterol 14-demethylase activity,oxidoreductase activity,heme binding	cholesterol biosynthetic process,steroid biosynthetic process,sterol metabolic process,cholesterol biosynthetic process via 24,25-dihydrolanosterol,negative regulation of protein catabolic process,negative regulation of protein secretion,positive regulation of oocyte development,demethylation,negative regulation of beta-amyloid clearance
#NAME?	O54829	O54829	2.26899	2.26899	0.00212815	0.00115752	12	O54829	Rgs7	Regulator of G-protein signaling 7	RGS7_MOUSE	7	381.985	4.81985	#NAME?	#NAME?	postsynaptic membrane,presynapse,glutamatergic synapse,nucleus,nuclear envelope,cytoplasm,cytosol,plasma membrane,dendrite terminus,membrane raft,macromolecular complex	G-protein alpha-subunit binding,GTPase activator activity,protein binding,G-protein beta-subunit binding	G-protein coupled receptor signaling pathway,regulation of G-protein coupled receptor protein signaling pathway,negative regulation of signal transduction,intracellular signal transduction,positive regulation of GTPase activity,regulation of postsynaptic membrane potential,positive regulation of potassium ion transmembrane transport
#NAME?	Q9DC63	Q9DC63	2.26507	2.26507	0.135549	0.0108665	12	Q9DC63	Fbxo3	F-box only protein 3	FBX3_MOUSE	1	380.678	4.80678	#NAME?	#NAME?	nucleoplasm,cytosol
#NAME?	P80560	P80560	2.26102	2.26102	0.0224896	0.00369059	12	P80560	Ptprn2	Receptor-type tyrosine-protein phosphatase N2	PTPR2_MOUSE	5	379.33	4.7933	#NAME?	#NAME?	cytoplasm,endoplasmic reticulum lumen,secretory granule,integral component of synaptic vesicle membrane,secretory granule membrane,synaptic vesicle membrane,terminal bouton,receptor complex	protein tyrosine phosphatase activity,protein binding	lipid metabolic process,neurotransmitter secretion,negative regulation of GTPase activity,peptidyl-tyrosine dephosphorylation,insulin secretion involved in cellular response to glucose stimulus
#NAME?	Q5RJI5	Q5RJI5	2.2591	2.2591	0.000708975	0.000688786	12	Q5RJI5	Brsk1	Serine/threonine-protein kinase BRSK1	BRSK1_MOUSE	4	378.693	4.78693	#NAME?	#NAME?	cytoplasm,centrosome,nucleus,nucleoplasm,synaptic vesicle,cell junction,presynaptic active zone,Requires Ontology	magnesium ion binding,protein serine/threonine kinase activity,protein serine/threonine/tyrosine kinase activity,protein binding,ATP binding,protein kinase binding,gamma-tubulin binding,tau-protein kinase activity,Requires Ontology	G2/M transition of mitotic cell cycle,response to UV,peptidyl-serine phosphorylation,establishment of cell polarity,neuron differentiation,neuron projection morphogenesis,protein phosphorylation,cellular response to DNA damage stimulus,mitotic G2 DNA damage checkpoint,neurotransmitter secretion,axonogenesis,associative learning,regulation of neuron projection development,intracellular signal tran…
#NAME?	Q6PB70	Q6PB70	2.25815	2.25815	0.100894	0.00856398	12	Q6PB70	Ano8	Anoctamin-8	ANO8_MOUSE	1	378.378	4.78378	#NAME?	#NAME?	plasma membrane,integral component of membrane		chloride transport,transmembrane transport
#NAME?	P16330	P16330	2.25741	2.25741	9.52345e-05	0.000269405	12	P16330	Cnp	2',3'-cyclic-nucleotide 3'-phosphodiesterase	CN37_MOUSE	26	378.131	4.78131	#NAME?	#NAME?	cytoplasm,extracellular space,mitochondrial outer membrane,mitochondrial inner membrane,microtubule,plasma membrane,microvillus,membrane,pseudopodium,myelin sheath abaxonal region,myelin sheath adaxonal region,melanosome,cell projection,myelin sheath,perinuclear region of cytoplasm	RNA binding,2',3'-cyclic-nucleotide 3'-phosphodiesterase activity,cyclic nucleotide binding	axonogenesis,adult locomotory behavior,response to toxic substance,oligodendrocyte differentiation,microtubule cytoskeleton organization,aging,cyclic nucleotide catabolic process,forebrain development,response to lipopolysaccharide,regulation of mitochondrial membrane permeability
#NAME?	Q9DCT8	Q9DCT8	2.25003	2.25003	0.0022315	0.00117705	12	Q9DCT8	Crip2	Cysteine-rich protein 2	CRIP2_MOUSE	2	375.694	4.75694	#NAME?	#NAME?	cell cortex	protein binding,metal ion binding	positive regulation of cell proliferation,hemopoiesis
#NAME?	Q9JKY5	Q9JKY5	2.24936	2.24936	0.0728484	0.00682954	12	Q9JKY5	Hip1r	Huntingtin-interacting protein 1-related protein	HIP1R_MOUSE	2	375.472	4.75472	#NAME?	#NAME?	clathrin-coated vesicle,mitochondrion,cytosol,cytoskeleton,plasma membrane,clathrin-coated pit,cell cortex,postsynaptic density,membrane,apical plasma membrane,clathrin-coated vesicle membrane,ruffle membrane,dendrite cytoplasm,neuronal cell body,dendritic spine,intracellular membrane-bounded organelle,perinuclear region of cytoplasm,synaptic membrane	actin binding,protein binding,phosphatidylinositol-4,5-bisphosphate binding,phosphatidylinositol-3,4,5-trisphosphate binding,SH3 domain binding,clathrin binding,clathrin light chain binding,phosphatidylinositol binding,clathrin adaptor activity,identical protein binding,protein homodimerization activity,phosphatidylinositol-3,4-bisphosphate binding,protein heterodimerization activity,actin filame…	receptor-mediated endocytosis,endocytosis,apoptotic process,activation of cysteine-type endopeptidase activity involved in apoptotic process,actin filament organization,regulation of endocytosis,negative regulation of actin filament polymerization,positive regulation of protein binding,regulation of actin cytoskeleton organization,negative regulation of Arp2/3 complex-mediated actin nucleation,po…
#NAME?	Q6NVF0	Q6NVF0	2.2453	2.2453	0.0211302	0.00355474	12	Q6NVF0	Ocrl	Inositol polyphosphate 5-phosphatase OCRL	OCRL_MOUSE	2	374.134	4.74134	#NAME?	#NAME?	cytoplasm,membrane,photoreceptor outer segment,nucleus,early endosome,Golgi apparatus,trans-Golgi network,plasma membrane,clathrin-coated pit,clathrin-coated vesicle,phagocytic vesicle membrane,early endosome membrane	phosphatidylinositol-4,5-bisphosphate 5-phosphatase activity,inositol-polyphosphate 5-phosphatase activity,GTPase activator activity,small GTPase binding,phosphatidylinositol-3,4,5-trisphosphate 5-phosphatase activity,inositol-1,4,5-trisphosphate 5-phosphatase activity,inositol-1,3,4,5-tetrakisphosphate 5-phosphatase activity,inositol phosphate phosphatase activity	in utero embryonic development,phosphatidylinositol dephosphorylation,signal transduction,regulation of GTPase activity,inositol phosphate dephosphorylation,cilium morphogenesis
#NAME?	Q9D0L8	Q9D0L8	2.24403	2.24403	0.0359329	0.00458116	12	Q9D0L8	Rnmt	mRNA cap guanine-N7 methyltransferase	MCES_MOUSE	2	373.717	4.73717	#NAME?	#NAME?	nucleus,fibrillar center,nucleoplasm,mRNA cap binding complex,mRNA cap methyltransferase complex,receptor complex	RNA binding,mRNA (guanine-N7-)-methyltransferase activity	7-methylguanosine mRNA capping,cellular response to leukemia inhibitory factor,Requires Ontology
#NAME?	Q80YA9	Q80YA9	2.24109	2.24109	0.00531352	0.00172622	12	Q80YA9	Cnksr2	Connector enhancer of kinase suppressor of ras 2	CNKR2_MOUSE	6	372.755	4.72755	#NAME?	#NAME?	cytoplasm,plasma membrane,postsynaptic density,neuron projection,neuronal cell body,postsynaptic membrane,glutamatergic synapse,Requires Ontology	protein binding,protein kinase binding,identical protein binding	intracellular signal transduction,regulation of signal transduction,Requires Ontology
#NAME?	P70414	P70414	2.241	2.241	0.000132352	0.000307118	12	P70414	Slc8a1	Sodium/calcium exchanger 1	NAC1_MOUSE	10	372.726	4.72726	#NAME?	#NAME?	integral component of plasma membrane,membrane,axon,sarcolemma,postsynapse,nucleoplasm,mitochondrion,microtubule,plasma membrane,intercalated disc,integral component of membrane,basolateral plasma membrane,Z disc,T-tubule,dendrite,intrinsic component of plasma membrane,cell projection,neuronal cell body,dendritic spine,dendritic shaft,postsynaptic membrane,integral component of postsynaptic membr…	calcium:sodium antiporter activity,calcium ion binding,protein binding,calmodulin binding,cytoskeletal protein binding,cation:cation antiporter activity,ankyrin binding,ion channel binding,calcium:sodium antiporter activity involved in regulation of cardiac muscle cell membrane potential,ion antiporter activity involved in regulation of postsynaptic membrane potential,calcium:cation antiporter ac…	embryonic placenta development,regulation of the force of heart contraction,heart morphogenesis,sodium ion transport,calcium ion transport,post-embryonic development,regulation of gene expression,embryonic heart tube development,muscle cell development,cardiac muscle cell development,cardiac muscle contraction,negative regulation of protein serine/threonine kinase activity,response to hypoxia,reg…
#NAME?	Q8R1N4	Q8R1N4	2.24072	2.24072	0.0571051	0.00584133	12	Q8R1N4	Nudcd3	NudC domain-containing protein 3	NUDC3_MOUSE	3	372.634	4.72634	#NAME?	#NAME?	cytoplasm,cytoplasmic dynein complex	unfolded protein binding	protein folding,cilium morphogenesis,Requires Ontology
#NAME?	Q80UU9	Q80UU9	2.23733	2.23733	0.00183756	0.001068	12	Q80UU9	Pgrmc2	Membrane-associated progesterone receptor component 2	PGRC2_MOUSE	3	371.522	4.71522	#NAME?	#NAME?	endomembrane system,membrane,nuclear envelope,endoplasmic reticulum,integral component of membrane	steroid binding,protein binding,heme transporter activity,heme binding	heme transport,adipose tissue development
#NAME?	Q9CY27	Q9CY27	2.23695	2.23695	0.000606074	0.000672939	12	Q9CY27	Tecr	Very-long-chain enoyl-CoA reductase	TECR_MOUSE	5	371.399	4.71399	#NAME?	#NAME?	endoplasmic reticulum,integral component of endoplasmic reticulum membrane	oxidoreductase activity,Requires Ontology	sphingolipid metabolic process,steroid biosynthetic process,fatty acid elongation,very long-chain fatty acid biosynthetic process
#NAME?	Q8K010	Q8K010	2.23403	2.23403	0.0763027	0.00703656	12	Q8K010	Oplah	5-oxoprolinase	OPLA_MOUSE	2	370.448	4.70448	#NAME?	#NAME?		ATP binding,5-oxoprolinase (ATP-hydrolyzing) activity,identical protein binding	glutathione metabolic process
#NAME?	Q9QUG9	Q9QUG9	2.23074	2.23074	0.0142124	0.00286336	12	Q9QUG9	Rasgrp2	RAS guanyl-releasing protein 2	GRP2_MOUSE	3	369.376	4.69376	#NAME?	#NAME?	plasma membrane,cytosol,ruffle membrane,neuron projection,synapse	guanyl-nucleotide exchange factor activity,calcium ion binding	Ras protein signal transduction,positive regulation of GTPase activity,cellular response to calcium ion
#NAME?	Q6GV12	Q6GV12	2.2228	2.2228	0.00875479	0.00224422	12	Q6GV12	Kdsr	3-ketodihydrosphingosine reductase	KDSR_MOUSE	1	366.799	4.66799	#NAME?	#NAME?	endoplasmic reticulum membrane,endoplasmic reticulum,integral component of membrane	3-dehydrosphinganine reductase activity	3-keto-sphinganine metabolic process,sphingolipid biosynthetic process
#NAME?	Q8BWZ3	Q8BWZ3	2.21947	2.21947	0.0198156	0.00343995	12	Q8BWZ3	Naa25	N-alpha-acetyltransferase 25, NatB auxiliary subunit	NAA25_MOUSE	2	365.721	4.65721	#NAME?	#NAME?	cytoplasm,Golgi apparatus,cytosol,NatB complex	peptide alpha-N-acetyltransferase activity	N-terminal peptidyl-methionine acetylation
#NAME?	Q9JM63	Q9JM63	2.21935	2.21935	0.00227468	0.00118679	12	Q9JM63	Kcnj10	ATP-sensitive inward rectifier potassium channel 10	KCJ10_MOUSE	3	365.684	4.65684	#NAME?	#NAME?	plasma membrane,ciliary base,integral component of plasma membrane,microvillus,basolateral plasma membrane,apical plasma membrane,astrocyte projection,presynapse,cell body	receptor binding,inward rectifier potassium channel activity,potassium channel activity,protein binding,ATP binding,identical protein binding	potassium ion transport,visual perception,adult walking behavior,oligodendrocyte development,central nervous system myelination,regulation of membrane potential,regulation of long-term neuronal synaptic plasticity,glutamate reuptake,potassium ion homeostasis,regulation of resting membrane potential,potassium ion transmembrane transport,regulation of ion transmembrane transport,regulation of senso…
#NAME?	Q6NVE8	Q6NVE8	2.21821	2.21821	0.00679274	0.00196416	12	Q6NVE8	Wdr44	WD repeat-containing protein 44	WDR44_MOUSE	7	365.316	4.65316	#NAME?	#NAME?	Golgi apparatus,cytosol,microtubule,endosome membrane,perinuclear region of cytoplasm	small GTPase binding	regulation of cell migration
#NAME?	P42567	P42567	2.21434	2.21434	0.0838283	0.00755635	12	P42567	Eps15	Epidermal growth factor receptor substrate 15	EPS15_MOUSE	3	364.069	4.64069	#NAME?	#NAME?	cytosol,plasma membrane,clathrin-coated pit,aggresome,clathrin-coated vesicle,early endosome membrane,intracellular membrane-bounded organelle,ciliary membrane,AP-2 adaptor complex,clathrin coat of coated pit	calcium ion binding,protein binding,SH3 domain binding,polyubiquitin binding,identical protein binding	regulation of protein localization,Golgi to endosome transport,endocytosis,protein transport,endosomal transport,receptor-mediated endocytosis of virus by host cell,viral entry into host cell,clathrin coat assembly
#NAME?	P63115	P63115	2.20986	2.20986	0.0475306	0.00530266	12	P63115	Slc7a10	Asc-type amino acid transporter 1	AAA1_MOUSE	1	362.63	4.6263	#NAME?	#NAME?	integral component of plasma membrane,neuronal cell body,apical dendrite	protein binding,neutral amino acid transmembrane transporter activity,L-amino acid transmembrane transporter activity	neutral amino acid transport,D-alanine transport,D-serine transport,L-amino acid transport,L-alpha-amino acid transmembrane transport
#NAME?	Q9QWY8	Q9QWY8	2.20861	2.20861	0.0033356	0.00139833	12	Q9QWY8	Asap1	Arf-GAP with SH3 domain, ANK repeat and PH domain-containing protein 1	ASAP1_MOUSE	4	362.23	4.6223	#NAME?	#NAME?	podosome,cell projection membrane,cytosol,dendritic spine	phosphatidylserine binding,GTPase activator activity,protein binding,phosphatidylinositol-4,5-bisphosphate binding,phosphatidylinositol-3,4,5-trisphosphate binding,metal ion binding	negative regulation of dendritic spine development,positive regulation of membrane tubulation,positive regulation of GTPase activity,cilium morphogenesis,positive regulation of podosome assembly
#NAME?	Q3UV70	Q3UV70	2.20365	2.20365	0.0842589	0.00757383	12	Q3UV70	Pdp1	[Pyruvate dehydrogenase [acetyl-transferring]]-phosphatase 1, mitochondrial	PDP1_MOUSE	1	360.644	4.60644	#NAME?	#NAME?	mitochondrion,mitochondrial matrix	magnesium ion binding,protein serine/threonine phosphatase activity,[pyruvate dehydrogenase (lipoamide)] phosphatase activity,calcium ion binding,macromolecular complex binding	protein dephosphorylation,peptidyl-threonine dephosphorylation,positive regulation of pyruvate dehydrogenase activity
#NAME?	Q8VBY2	Q8VBY2	2.20324	2.20324	0.0238667	0.00377945	12	Q8VBY2	Camkk1	Calcium/calmodulin-dependent protein kinase kinase 1	KKCC1_MOUSE	2	360.511	4.60511	#NAME?	#NAME?	cytoplasm,nucleoplasm,cytosol	protein serine/threonine kinase activity,calmodulin-dependent protein kinase activity,protein serine/threonine/tyrosine kinase activity,calmodulin binding,ATP binding,Requires Ontology	protein phosphorylation,activation of protein kinase activity,intracellular signal transduction,positive regulation of protein kinase activity
#NAME?	A2ALU4	A2ALU4	2.20302	2.20302	0.0167137	0.00314947	12	A2ALU4	Shroom2	Protein Shroom2	SHRM2_MOUSE	2	360.442	4.60442	#NAME?	#NAME?	cortical actin cytoskeleton,adherens junction,apical plasma membrane,apical junction complex,cytoplasm,cytoskeleton,microtubule,plasma membrane,cell-cell junction,bicellular tight junction,cell cortex,neuronal cell body	actin binding,protein binding,beta-catenin binding,protein domain specific binding,actin filament binding	cell morphogenesis,actin filament bundle assembly,negative regulation of actin filament depolymerization,cell-cell junction maintenance,lens morphogenesis in camera-type eye,actin filament organization,brain development,eye pigment granule organization,cell migration,establishment of melanosome localization,melanosome organization,camera-type eye development,cellular pigment accumulation,ear deve…
#NAME?	B1AZP2	B1AZP2	2.20203	2.20203	0.0092751	0.0023008	12	B1AZP2	Dlgap4	Disks large-associated protein 4	DLGP4_MOUSE	4	360.125	4.60125	#NAME?	#NAME?	neuromuscular junction,glutamatergic synapse,cholinergic synapse,postsynaptic specialization,plasma membrane,dendrite,neuronal cell body,synapse	protein binding,protein domain specific binding,binding, bridging	signaling,regulation of postsynaptic neurotransmitter receptor activity
#NAME?	Q9WV92	Q9WV92	2.19969	2.19969	7.75302e-05	0.000259092	12	Q9WV92	Epb41l3	Band 4.1-like protein 3	E41L3_MOUSE	41	359.381	4.59381	#NAME?	#NAME?	axolemma,cytoskeleton,plasma membrane,cytosol,cell-cell junction,postsynaptic density,cell junction,paranode region of axon,juxtaparanode region of axon	actin binding,structural constituent of cytoskeleton,protein binding,Requires Ontology	regulation of cell growth,protein localization to paranode region of axon,apoptotic process,regulation of cell shape,cortical cytoskeleton organization,cortical actin cytoskeleton organization,paranodal junction assembly,actomyosin structure organization,myelin maintenance,neuron projection morphogenesis,axon development,protein localization to juxtaparanode region of axon,protein localization to…
#NAME?	Q80UJ7	Q80UJ7	2.19969	2.19969	4.39378e-05	0.000207805	12	Q80UJ7	Rab3gap1	Rab3 GTPase-activating protein catalytic subunit	RB3GP_MOUSE	8	359.38	4.5938	#NAME?	#NAME?	cytoplasm,Golgi apparatus,lipid particle,excitatory synapse,endoplasmic reticulum tubular network,postsynapse,macromolecular complex	guanyl-nucleotide exchange factor activity,GTPase activator activity,small GTPase binding	lipid particle organization,brain development,positive regulation of gene expression,regulation of synaptic vesicle priming,hypothalamus development,regulation of Rab protein signal transduction,camera-type eye development,regulation of GTPase activity,positive regulation of GTPase activity,regulation of short-term neuronal synaptic plasticity,synaptic vesicle transport,protein stabilization,exci…
#NAME?	Q6P4T2	Q6P4T2	2.19422	2.19422	0.0427831	0.00498933	12	Q6P4T2	Snrnp200	U5 small nuclear ribonucleoprotein 200 kDa helicase	U520_MOUSE	2	357.642	4.57642	#NAME?	#NAME?	nucleus,nucleoplasm,spliceosomal complex,U5 snRNP,U4/U6 x U5 tri-snRNP complex,U2-type precatalytic spliceosome,U2-type catalytic step 1 spliceosome,catalytic step 2 spliceosome	nucleic acid binding,RNA helicase activity,helicase activity,ATP binding,ATPase activity,identical protein binding	spliceosome conformational change to release U4 (or U4atac) and U1 (or U11),mRNA splicing, via spliceosome
#NAME?	Q99JP4	Q99JP4	2.19184	2.19184	0.0171522	0.00317878	12	Q99JP4	Cdc26	Anaphase-promoting complex subunit CDC26	CDC26_MOUSE	1	356.889	4.56889	#NAME?	#NAME?	anaphase-promoting complex	molecular_function	cell cycle,regulation of mitotic cell cycle,regulation of mitotic metaphase/anaphase transition,anaphase-promoting complex-dependent catabolic process,cell division,protein K11-linked ubiquitination
#NAME?	P20917	P20917	2.19152	2.19152	0.00213896	0.00116011	12	P20917	Mag	Myelin-associated glycoprotein	MAG_MOUSE	11	356.786	4.56786	#NAME?	#NAME?	plasma membrane,cytoplasm,integral component of plasma membrane,paranode region of axon,myelin sheath adaxonal region,myelin sheath,compact myelin,Schmidt-Lanterman incisure,membrane raft,mesaxon	receptor binding,protein binding,protein kinase binding,carbohydrate binding,sialic acid binding,protein homodimerization activity,Requires Ontology	transmission of nerve impulse,axon regeneration,cell adhesion,negative regulation of neuron projection development,central nervous system myelination,negative regulation of axon extension,positive regulation of myelination,central nervous system myelin formation,myelination,negative regulation of neuron apoptotic process,negative regulation of neuron differentiation,positive regulation of astrocy…
#NAME?	Q8JZK9	Q8JZK9	2.19119	2.19119	0.00417944	0.00155514	12	Q8JZK9	Hmgcs1	Hydroxymethylglutaryl-CoA synthase, cytoplasmic	HMCS1_MOUSE	2	356.682	4.56682	#NAME?	#NAME?	cytosol	hydroxymethylglutaryl-CoA synthase activity,isomerase activity,small molecule binding,protein homodimerization activity,organic acid binding	acetyl-CoA metabolic process,cholesterol biosynthetic process,farnesyl diphosphate biosynthetic process, mevalonate pathway,response to purine-containing compound,cellular response to low-density lipoprotein particle stimulus
#NAME?	Q6PE13	Q6PE13	2.18669	2.18669	0.0370638	0.0046415	12	Q6PE13	Prrt3	Proline-rich transmembrane protein 3	PRRT3_MOUSE	5	355.258	4.55258	#NAME?	#NAME?	cellular_component,integral component of membrane	molecular_function	biological_process
#NAME?	Q9D415	Q9D415	2.18584	2.18584	0.000244494	0.000412974	12	Q9D415	Dlgap1	Disks large-associated protein 1	DLGP1_MOUSE	2	354.993	4.54993	#NAME?	#NAME?	glutamatergic synapse,postsynaptic specialization,postsynaptic density,synapse,postsynaptic membrane,Requires Ontology	protein binding,protein domain specific binding,macromolecular complex binding,binding, bridging,structural constituent of postsynaptic density	chemical synaptic transmission,protein localization to synapse,regulation of proteasomal protein catabolic process,aggresome assembly,regulation of postsynaptic neurotransmitter receptor activity,maintenance of postsynaptic density structure
#NAME?	Q4QQM4	Q4QQM4	2.18365	2.18365	0.00271109	0.00126958	12	Q4QQM4	Trp53i11	Tumor protein p53-inducible protein 11	P5I11_MOUSE	1	354.301	4.54301	#NAME?	#NAME?	cellular_component,integral component of membrane	molecular_function	biological_process
#NAME?	Q80VC9	Q80VC9	2.18178	2.18178	0.0145856	0.00291522	12	Q80VC9	Camsap3	Calmodulin-regulated spectrin-associated protein 3	CAMP3_MOUSE	1	353.713	4.53713	#NAME?	#NAME?	centrosome,microtubule minus-end,nucleoplasm,cytoplasm,zonula adherens,axoneme,microtubule cytoskeleton,motile cilium,ciliary basal body	protein binding,calmodulin binding,spectrin binding,microtubule minus-end binding,actin filament binding	in utero embryonic development,microtubule cytoskeleton organization,cilium movement,negative regulation of microtubule depolymerization,embryo development ending in birth or egg hatching,regulation of cell migration,establishment or maintenance of microtubule cytoskeleton polarity,regulation of microtubule polymerization,cytoplasmic microtubule organization,neuron projection development,regulati…
#NAME?	Q9ES00	Q9ES00	2.18161	2.18161	0.0238553	0.00377945	12	Q9ES00	Ube4b	Ubiquitin conjugation factor E4 B	UBE4B_MOUSE	1	353.66	4.5366	#NAME?	#NAME?	nucleus,cytoplasm,ubiquitin ligase complex	protein binding,ATP binding,enzyme binding,ubiquitin-ubiquitin ligase activity,unfolded protein binding,ATPase binding,ubiquitin protein ligase activity	protein polyubiquitination,ventricular trabecula myocardium morphogenesis,ubiquitin-dependent protein catabolic process,protein monoubiquitination,protein ubiquitination,neuron projection development,response to endoplasmic reticulum stress,proteasome-mediated ubiquitin-dependent protein catabolic process,cellular protein catabolic process,protein autoubiquitination,protein folding,granzyme-media…
#NAME?	A0A0N4SUI7	A0A0N4SUI7	2.17661	2.17661	0.0982854	0.00840944	12	A0A0N4SUI7	Nbdy	Negative regulator of P-body association	A0A0N4SUI7_MOUSE	1	352.091	4.52091	#NAME?	#NAME?	cytoplasmic mRNA processing body		nuclear-transcribed mRNA catabolic process,negative regulation of cytoplasmic mRNA processing body assembly
#NAME?	Q9CQW1	Q9CQW1	2.17404	2.17404	2.19603e-05	0.00015967	12	Q9CQW1	Ykt6	Synaptobrevin homolog YKT6	YKT6_MOUSE	9	351.286	4.51286	#NAME?	#NAME?	Golgi apparatus,Golgi membrane,cytoplasm,mitochondrion,endosome,endoplasmic reticulum,cytosol,integral component of plasma membrane,membrane,cytoplasmic vesicle membrane,neuronal cell body,apical dendrite,basilar dendrite,SNARE complex	SNAP receptor activity,protein-cysteine S-palmitoyltransferase activity	ER to Golgi vesicle-mediated transport,vesicle targeting,vesicle docking involved in exocytosis,protein transport,retrograde transport, endosome to Golgi,membrane fusion
#NAME?	Q6P9S0	Q6P9S0	2.17354	2.17354	0.00603804	0.00186084	12	Q6P9S0	Mtss2	Protein MTSS 2	MTSS2_MOUSE	1	351.129	4.51129	#NAME?	#NAME?	actin cytoskeleton,intrinsic component of the cytoplasmic side of the plasma membrane,ruffle,plasma membrane,lamellipodium,cortical actin cytoskeleton,ruffle membrane	actin binding,actin monomer binding,GTPase activator activity,phospholipid binding,phosphatidylinositol-4,5-bisphosphate binding,small GTPase binding	membrane organization,lamellipodium organization,plasma membrane organization,cell projection assembly,cellular response to platelet-derived growth factor stimulus,activation of GTPase activity,ruffle assembly
#NAME?	A6H6A9	A6H6A9	2.17267	2.17267	0.031007	0.00424873	12	A6H6A9	Rabgap1l	Rab GTPase-activating protein 1-like	RBG1L_MOUSE	1	350.857	4.50857	#NAME?	#NAME?	nucleus,early endosome,Golgi apparatus	GTPase activator activity,small GTPase binding	regulation of protein localization,endocytosis,protein transport,megakaryocyte development,activation of GTPase activity
#NAME?	Q9QXW9	Q9QXW9	2.17028	2.17028	0.0336915	0.00442763	12	Q9QXW9	Slc7a8	Large neutral amino acids transporter small subunit 2	LAT2_MOUSE	1	350.11	4.5011	#NAME?	#NAME?	cytoplasm,plasma membrane,integral component of membrane,basal plasma membrane,basolateral plasma membrane,apical plasma membrane,microvillus membrane	amine transmembrane transporter activity,organic cation transmembrane transporter activity,amino acid transmembrane transporter activity,neutral amino acid transmembrane transporter activity,L-amino acid transmembrane transporter activity,L-alanine transmembrane transporter activity,glycine transmembrane transporter activity,L-leucine transmembrane transporter activity,thyroid hormone transmembra…	amino acid transport,L-amino acid transport,organic cation transport,neutral amino acid transport,glycine transport,leucine transport,tryptophan transport,valine transport,amine transport,proline transmembrane transport,thyroid hormone transport,amino acid import across plasma membrane,leucine import across plasma membrane,toxin transport,L-leucine import into cell,L-alanine import across plasma …
#NAME?	P22723	P22723	2.16875	2.16875	0.030548	0.00421958	12	P22723	Gabrg2	Gamma-aminobutyric acid receptor subunit gamma-2	GBRG2_MOUSE	2	349.634	4.49634	#NAME?	#NAME?	integral component of plasma membrane,dendrite membrane,neuron projection,synapse,postsynapse,GABA-ergic synapse,cytoplasm,axon,cytoplasmic vesicle membrane,inhibitory synapse,glutamatergic synapse,integral component of postsynaptic specialization membrane,GABA-A receptor complex,chloride channel complex,GABA receptor complex	benzodiazepine receptor activity,GABA receptor activity,GABA-gated chloride ion channel activity,GABA-A receptor activity,inhibitory extracellular ligand-gated ion channel activity,chloride channel activity,protein binding,neurotransmitter receptor activity,transmitter-gated ion channel activity involved in regulation of postsynaptic membrane potential	gamma-aminobutyric acid signaling pathway,chemical synaptic transmission,post-embryonic development,adult behavior,signal transduction,ion transmembrane transport,regulation of membrane potential,neurological system process,synaptic transmission, GABAergic,regulation of postsynaptic membrane potential,cellular response to histamine,chloride transmembrane transport,inhibitory synapse assembly
#NAME?	A2AG50	A2AG50	2.16807	2.16807	0.0253864	0.00391187	12	A2AG50	Map7d2	MAP7 domain-containing protein 2	MA7D2_MOUSE	4	349.422	4.49422	#NAME?	#NAME?	microtubule cytoskeleton		microtubule cytoskeleton organization
#NAME?	Q8BFT9	Q8BFT9	2.16771	2.16771	0.0160667	0.00310031	12	Q8BFT9	Svop	Synaptic vesicle 2-related protein	SVOP_MOUSE	1	349.308	4.49308	#NAME?	#NAME?	synaptic vesicle,integral component of membrane,synaptic vesicle membrane	transmembrane transporter activity	transmembrane transport
#NAME?	Q8CDG3	Q8CDG3	2.16692	2.16692	0.00127228	0.000908098	12	Q8CDG3	Vcpip1	Deubiquitinating protein VCIP135	VCIP1_MOUSE	8	349.063	4.49063	#NAME?	#NAME?	synapse,nucleus,cytoplasm,endoplasmic reticulum,Golgi stack	thiol-dependent ubiquitin-specific protease activity	mitotic cell cycle,cellular response to DNA damage stimulus,Golgi organization,endoplasmic reticulum membrane fusion,protein ubiquitination,protein deubiquitination,protein K11-linked deubiquitination,protein K48-linked deubiquitination,Golgi reassembly,Requires Ontology
#NAME?	Q9WU84	Q9WU84	2.16616	2.16616	0.0806574	0.00732555	12	Q9WU84	Ccs	Copper chaperone for superoxide dismutase	CCS_MOUSE	1	348.826	4.48826	#NAME?	#NAME?	nucleus,cytoplasm,mitochondrial intermembrane space	superoxide dismutase activity,copper ion binding,enzyme binding	positive regulation of oxidoreductase activity,removal of superoxide radicals
#NAME?	Q6PFD6	Q6PFD6	2.16435	2.16435	0.0261279	0.0039688	12	Q6PFD6	Kif18b	Kinesin-like protein KIF18B	KI18B_MOUSE	1	348.263	4.48263	#NAME?	#NAME?	nucleus,microtubule,mitotic spindle astral microtubule,mitotic spindle midzone,astral microtubule,nucleoplasm,cytoplasm,cytosol,nuclear body,microtubule plus-end,microtubule end,kinesin complex	motor activity,microtubule motor activity,ATP binding,microtubule binding,ATP-dependent microtubule motor activity, plus-end-directed,ATPase activity,kinesin binding	mitotic sister chromatid segregation,mitotic cell cycle,microtubule-based movement,microtubule depolymerization,cell division,regulation of cell division
#NAME?	Q8C015	Q8C015	2.15798	2.15798	0.00670408	0.00195028	12	Q8C015	Pak5	Serine/threonine-protein kinase PAK 5	PAK5_MOUSE	1	346.289	4.46289	#NAME?	#NAME?	cytoplasm,synapse,nucleoplasm,mitochondrion	protein serine/threonine kinase activity,protein serine/threonine/tyrosine kinase activity,ATP binding,Requires Ontology	learning,memory,locomotory behavior,negative regulation of extrinsic apoptotic signaling pathway,protein phosphorylation,apoptotic process,cytoskeleton organization,intracellular signal transduction,regulation of MAPK cascade
#NAME?	Q91ZR1	Q91ZR1	2.15739	2.15739	0.012483	0.00267791	12	Q91ZR1	Rab4b	Ras-related protein Rab-4B	RAB4B_MOUSE	2	346.106	4.46106	#NAME?	#NAME?	endosome,insulin-responsive compartment,mitochondrion,plasma membrane,perinuclear region of cytoplasm,recycling endosome,anchored component of synaptic vesicle membrane	obsolete small monomeric GTPase activity,GTP binding	protein transport,regulation of endocytosis,Rab protein signal transduction,glucose import
#NAME?	Q3USB7	Q3USB7	2.15607	2.15607	0.0493685	0.00538565	12	Q3USB7	Plcl1	Inactive phospholipase C-like protein 1	PLCL1_MOUSE	2	345.699	4.45699	#NAME?	#NAME?	cytoplasm,plasma membrane	phosphatidylinositol phospholipase C activity,GABA receptor binding,inositol 1,4,5 trisphosphate binding	gamma-aminobutyric acid signaling pathway,regulation of synaptic transmission, GABAergic,regulation of peptidyl-serine phosphorylation,positive regulation of receptor binding,lipid metabolic process,phosphatidylinositol-mediated signaling,Requires Ontology
#NAME?	P31648	P31648	2.1556	2.1556	1.09367e-05	0.00011589	12	P31648	Slc6a1	Sodium- and chloride-dependent GABA transporter 1	SC6A1_MOUSE	9	345.555	4.45555	#NAME?	#NAME?	plasma membrane,integral component of plasma membrane,cell surface,axon,neuron projection,GABA-ergic synapse,integral component of postsynaptic membrane,integral component of presynaptic membrane,neuronal cell body	gamma-aminobutyric acid:sodium symporter activity,gamma-aminobutyric acid transmembrane transporter activity,sodium:chloride symporter activity,identical protein binding,metal ion binding	memory,associative learning,synapse organization,learning,response to toxic substance,response to sucrose,response to organic substance,response to inorganic substance,response to lead ion,positive regulation of gamma-aminobutyric acid secretion,response to purine-containing compound,negative regulation of synaptic transmission, GABAergic,response to estradiol,sodium ion transmembrane transport,r…
#NAME?	Q99MN1	Q99MN1	2.15485	2.15485	0.0162781	0.00310661	12	Q99MN1	Kars1	Lysine--tRNA ligase	SYK_MOUSE	4	345.321	4.45321	#NAME?	#NAME?	extracellular space,nucleus,mitochondrion,cytosol,cytoplasm,plasma membrane,aminoacyl-tRNA synthetase multienzyme complex	tRNA binding,ATP adenylyltransferase activity,lysine-tRNA ligase activity,ATP binding,amino acid binding,identical protein binding,protein homodimerization activity,scaffold protein binding	basophil activation involved in immune response,positive regulation of inflammatory response to antigenic stimulus,lysyl-tRNA aminoacylation,response to X-ray,diadenosine tetraphosphate biosynthetic process,positive regulation of macrophage activation,positive regulation of transcription, DNA-templated,ERK1 and ERK2 cascade
#NAME?	Q8BIW1	Q8BIW1	2.14954	2.14954	0.0160448	0.00309919	12	Q8BIW1	Prune1	Exopolyphosphatase PRUNE1	PRUN1_MOUSE	4	343.685	4.43685	#NAME?	#NAME?	cytoplasm,nucleus,cytosol,focal adhesion	exopolyphosphatase activity,inorganic diphosphatase activity,tubulin binding,phosphatase activity,metal ion binding	dephosphorylation,regulation of microtubule polymerization,regulation of neurogenesis
#NAME?	E9Q735	E9Q735	2.14913	2.14913	0.10896	0.00911564	12	E9Q735	Ube4a	Ubiquitin conjugation factor E4 A	UBE4A_MOUSE	1	343.561	4.43561	#NAME?	#NAME?	nucleus,cytoplasm,ubiquitin ligase complex	ubiquitin-ubiquitin ligase activity,ubiquitin protein ligase activity	protein polyubiquitination,ER-associated ubiquitin-dependent protein catabolic process
#NAME?	A2AQ25	A2AQ25	2.14869	2.14869	0.00258875	0.00124545	12	A2AQ25	Skt	Sickle tail protein	SKT_MOUSE	8	343.424	4.43424	#NAME?	#NAME?	cytoplasm	molecular_function,protein binding	embryonic skeletal system development
#NAME?	Q9JIY5	Q9JIY5	2.14782	2.14782	0.00568174	0.00180386	12	Q9JIY5	Htra2	Serine protease HTRA2, mitochondrial	HTRA2_MOUSE	1	343.157	4.43157	#NAME?	#NAME?	mitochondrion,chromatin,nucleus,mitochondrial intermembrane space,cytosol,cytoskeleton,cytoplasmic side of plasma membrane,membrane,mitochondrial membrane,CD40 receptor complex,serine-type endopeptidase complex	serine-type endopeptidase activity,protein binding,peptidase activity,serine-type peptidase activity,identical protein binding	mitochondrion organization,adult walking behavior,adult locomotory behavior,forebrain development,regulation of multicellular organism growth,neuron development,intrinsic apoptotic signaling pathway,proteolysis,ceramide metabolic process,aging,intrinsic apoptotic signaling pathway in response to DNA damage,response to herbicide,positive regulation of mitochondrion organization,programmed cell dea…
#NAME?	Q8BXA0	Q8BXA0	2.14607	2.14607	0.00615798	0.00188103	12	Q8BXA0	Lrfn5	Leucine-rich repeat and fibronectin type-III domain-containing protein 5	LRFN5_MOUSE	1	342.621	4.42621	#NAME?	#NAME?	cell surface,glutamatergic synapse,GABA-ergic synapse,integral component of postsynaptic density membrane	protein binding	negative regulation of macrophage activation,negative regulation of inflammatory response,synaptic membrane adhesion,Requires Ontology
#NAME?	P84086	P84086	2.14543	2.14543	0.00660556	0.0019452	12	P84086	Cplx2	Complexin-2	CPLX2_MOUSE	3	342.425	4.42425	#NAME?	#NAME?	terminal bouton,calyx of Held,presynapse,glutamatergic synapse,nucleus,cytosol,dendrite,neuronal cell body,perikaryon,synapse,postsynapse,SNARE complex,synaptobrevin 2-SNAP-25-syntaxin-1a-complexin II complex	SNARE binding,syntaxin-1 binding,calcium-dependent protein binding	nervous system development,synaptic vesicle exocytosis,cell differentiation,regulation of synaptic vesicle fusion to presynaptic membrane,positive regulation of synaptic plasticity,mast cell degranulation,regulation of neurotransmitter secretion
#NAME?	Q3UYC0	Q3UYC0	2.14487	2.14487	0.0533521	0.0056253	12	Q3UYC0	Ppm1h	Protein phosphatase 1H	PPM1H_MOUSE	3	342.251	4.42251	#NAME?	#NAME?	synapse,glutamatergic synapse,nucleus,nucleoplasm,cytoplasm	phosphoprotein phosphatase activity,myosin phosphatase activity,identical protein binding	protein dephosphorylation
#NAME?	P61329	P61329	2.14372	2.14372	0.0127269	0.00270306	12	P61329	Fgf12	Fibroblast growth factor 12	FGF12_MOUSE	1	341.899	4.41899	#NAME?	#NAME?	nucleus,cytoplasm,synapse	fibroblast growth factor receptor binding,protein binding,growth factor activity,heparin binding,sodium channel regulator activity,ion channel binding	fibroblast growth factor receptor signaling pathway,JNK cascade,chemical synaptic transmission,adult locomotory behavior,positive regulation of sodium ion transport,neuromuscular process,regulation of membrane depolarization,regulation of neuronal action potential,regulation of sodium ion transmembrane transport,regulation of voltage-gated sodium channel activity,regulation of sodium ion transmem…
#NAME?	Q69ZS6	Q69ZS6	2.14288	2.14288	0.0508257	0.00547003	12	Q69ZS6	Sv2c	Synaptic vesicle glycoprotein 2C	SV2C_MOUSE	4	341.643	4.41643	#NAME?	#NAME?	integral component of membrane,synaptic vesicle membrane,neuron projection,synaptic vesicle,integral component of synaptic vesicle membrane	transmembrane transporter activity	chemical synaptic transmission,neurotransmitter transport,transmembrane transport
#NAME?	P12023	P12023	2.1421	2.1421	0.00822692	0.00216379	12	P12023	App	Amyloid-beta A4 protein	A4_MOUSE	4	341.403	4.41403	#NAME?	#NAME?	cytoplasm,lysosome,plasma membrane,very-low-density lipoprotein particle,low-density lipoprotein particle,intermediate-density lipoprotein particle,high-density lipoprotein particle,neuron projection,cell body,presynapse,postsynapse,early endosome,Golgi apparatus,cell surface,membrane raft,presynaptic active zone,extracellular space,nucleus,nuclear envelope lumen,mitochondrion,endosome,endoplasmi…	RNA polymerase II core promoter proximal region sequence-specific DNA binding,G-protein coupled receptor binding,chromatin binding,serine-type endopeptidase inhibitor activity,receptor binding,frizzled binding,insulin receptor binding,integrin binding,protein binding,heparin binding,peptidase activator activity,enzyme binding,receptor activator activity,acetylcholine receptor binding,apolipoprote…	positive regulation of apoptotic process,regulation of beta-amyloid clearance,suckling behavior,mRNA polyadenylation,regulation of translation,protein phosphorylation,cellular copper ion homeostasis,endocytosis,response to oxidative stress,regulation of epidermal growth factor-activated receptor activity,axonogenesis,mating behavior,locomotory behavior,axo-dendritic transport,cholesterol metaboli…
#NAME?	Q8BNW9	Q8BNW9	2.13789	2.13789	0.000671736	0.000688499	12	Q8BNW9	Kbtbd11	Kelch repeat and BTB domain-containing protein 11	KBTBB_MOUSE	3	340.119	4.40119	#NAME?	#NAME?	cellular_component	molecular_function	biological_process
#NAME?	Q80UM3	Q80UM3	2.1371	2.1371	0.0285285	0.00409991	12	Q80UM3	Naa15	N-alpha-acetyltransferase 15, NatA auxiliary subunit	NAA15_MOUSE	3	339.876	4.39876	#NAME?	#NAME?	cytoplasm,nucleus,cytosol,nuclear body,NatA complex,intracellular membrane-bounded organelle,perinuclear region of cytoplasm,transcription factor complex	peptide alpha-N-acetyltransferase activity,acetyltransferase activity,ribosome binding,protein binding,N-acetyltransferase activity	angiogenesis,N-terminal protein amino acid acetylation,N-terminal peptidyl-methionine acetylation,cell differentiation,negative regulation of apoptotic process,positive regulation of transcription, DNA-templated,protein stabilization
#NAME?	Q61543	Q61543	2.13651	2.13651	0.0527233	0.00559065	12	Q61543	Glg1	Golgi apparatus protein 1	GSLG1_MOUSE	1	339.698	4.39698	#NAME?	#NAME?	Golgi membrane,Golgi apparatus,Golgi medial cisterna,cytoskeleton,plasma membrane,integral component of membrane,extracellular matrix,intracellular membrane-bounded organelle	fibroblast growth factor binding	negative regulation of protein processing,negative regulation of transforming growth factor beta receptor signaling pathway,regulation of chondrocyte differentiation,bone morphogenesis
#NAME?	Q3UHD1	Q3UHD1	2.13634	2.13634	0.00548731	0.00176476	12	Q3UHD1	Adgrb1	Adhesion G protein-coupled receptor B1	AGRB1_MOUSE	1	339.645	4.39645	#NAME?	#NAME?	integral component of plasma membrane,postsynaptic density,dendrite,phagocytic cup,extracellular space,plasma membrane,focal adhesion,dendritic spine,perinuclear region of cytoplasm,glutamatergic synapse,integral component of postsynaptic membrane	lipopolysaccharide binding,phosphatidylserine binding,transmembrane signaling receptor activity,G-protein coupled receptor activity,protein binding,PDZ domain binding	negative regulation of angiogenesis,positive regulation of synapse assembly,phagocytosis, recognition,phagocytosis, engulfment,cell surface receptor signaling pathway,adenylate cyclase-activating G-protein coupled receptor signaling pathway,nervous system development,muscle organ development,negative regulation of endothelial cell migration,negative regulation of protein ubiquitination,negative r…
#NAME?	Q6ZWX6	Q6ZWX6	2.13445	2.13445	0.00145437	0.000962891	12	Q6ZWX6	Eif2s1	Eukaryotic translation initiation factor 2 subunit 1	IF2A_MOUSE	5	339.07	4.3907	#NAME?	#NAME?	synapse,nucleus,cytoplasm,cytosol,cytoplasmic stress granule,glial limiting end-foot,eukaryotic translation initiation factor 2 complex,eukaryotic translation initiation factor 2B complex,eukaryotic 48S preinitiation complex,multi-eIF complex,translation initiation ternary complex	translation initiation factor activity,protein binding,ribosome binding	translation,regulation of translational initiation in response to stress,protein autophosphorylation,translational initiation,aging,negative regulation of translational initiation in response to stress,stress granule assembly,cellular response to amino acid starvation,cellular response to oxidative stress,cellular response to heat,cellular response to UV,response to endoplasmic reticulum stress,P…
#NAME?	P53986	P53986	2.13435	2.13435	9.12057e-05	0.000269405	12	P53986	Slc16a1	Monocarboxylate transporter 1	MOT1_MOUSE	2	339.039	4.39039	#NAME?	#NAME?	integral component of plasma membrane,integral component of membrane,synapse,mitochondrion,centrosome,plasma membrane,basolateral plasma membrane,apical plasma membrane,cell junction,intracellular membrane-bounded organelle,basal plasma membrane,lateral plasma membrane	monocarboxylic acid transmembrane transporter activity,lactate transmembrane transporter activity,symporter activity,identical protein binding,carboxylic acid transmembrane transporter activity,organic cyclic compound binding	lipid metabolic process,centrosome cycle,monocarboxylic acid transport,response to food,lactate transmembrane transport,plasma membrane lactate transport,glucose homeostasis,regulation of insulin secretion,behavioral response to nutrient,cellular response to organic cyclic compound,carboxylic acid transmembrane transport
#NAME?	Q8BGD9	Q8BGD9	2.13423	2.13423	0.00219645	0.00117144	12	Q8BGD9	Eif4b	Eukaryotic translation initiation factor 4B	IF4B_MOUSE	7	339.004	4.39004	#NAME?	#NAME?	cytosol,dendrite,neuronal cell body,postsynapse	translation initiation factor activity,RNA strand annealing activity,RNA strand-exchange activity,ribosomal small subunit binding	formation of translation preinitiation complex,eukaryotic translation initiation factor 4F complex assembly
#NAME?	O54988	O54988	2.13304	2.13304	0.00870079	0.00223635	12	O54988	Slk	STE20-like serine/threonine-protein kinase	SLK_MOUSE	10	338.642	4.38642	#NAME?	#NAME?	cytoplasm,cell leading edge,perinuclear region of cytoplasm	protein kinase activity,protein serine/threonine kinase activity,protein serine/threonine/tyrosine kinase activity,protein binding,ATP binding,identical protein binding,protein homodimerization activity,Requires Ontology	protein phosphorylation,apoptotic process,regulation of cell migration,cytoplasmic microtubule organization,positive regulation of histone phosphorylation,regulation of apoptotic process,positive regulation of apoptotic process,protein autophosphorylation,regulation of focal adhesion assembly
#NAME?	D3YVV7	D3YVV7	2.13263	2.13263	0.0501172	0.00542418	12	D3YVV7	Nova2	NOVA alternative-splicing regulator 2	D3YVV7_MOUSE	2	338.515	4.38515	#NAME?	#NAME?
#NAME?	Q61595	Q61595	2.13091	2.13091	0.00253649	0.00123919	12	Q61595	Ktn1	Kinectin	KTN1_MOUSE	6	337.992	4.37992	#NAME?	#NAME?	endoplasmic reticulum,integral component of endoplasmic reticulum membrane	kinesin binding	microtubule-based movement,protein transport
#NAME?	P28028	P28028	2.13046	2.13046	0.0111339	0.00251635	12	P28028	Braf	Serine/threonine-protein kinase B-raf	BRAF_MOUSE	1	337.858	4.37858	#NAME?	#NAME?	plasma membrane,nucleus,cytoplasm,mitochondrion,cytosol,neuron projection,intracellular membrane-bounded organelle,cell body	protein kinase activity,protein serine/threonine kinase activity,MAP kinase kinase activity,MAP kinase kinase kinase activity,calcium ion binding,protein binding,ATP binding,identical protein binding,scaffold protein binding,Requires Ontology	myeloid progenitor cell differentiation,visual learning,positive regulation of gene expression,negative regulation of fibroblast migration,cell differentiation,thyroid gland development,somatic stem cell population maintenance,regulation of cell proliferation,CD4-positive, alpha-beta T cell differentiation,positive T cell selection,CD4-positive or CD8-positive, alpha-beta T cell lineage commitmen…
#NAME?	Q9CPT4	Q9CPT4	2.12898	2.12898	0.0991221	0.00846218	12	Q9CPT4	Mydgf	Myeloid-derived growth factor	MYDGF_MOUSE	1	337.408	4.37408	#NAME?	#NAME?	extracellular space,extracellular region,endoplasmic reticulum,endoplasmic reticulum-Golgi intermediate compartment,Golgi apparatus		angiogenesis,positive regulation of protein phosphorylation,positive regulation of endothelial cell proliferation,apoptotic process,positive regulation of phosphatidylinositol 3-kinase signaling,negative regulation of apoptotic process,positive regulation of MAPK cascade,positive regulation of angiogenesis,positive regulation of transcription from RNA polymerase II promoter,positive regulation of…
#NAME?	P08551	P08551	2.12411	2.12411	0.0080819	0.00215896	12	P08551	Nefl	Neurofilament light polypeptide	NFL_MOUSE	26	335.934	4.35934	#NAME?	#NAME?	neuron projection,cytoplasm,intermediate filament,axon,neuromuscular junction,Requires Ontology,cholinergic synapse,neurofilament,growth cone,myelin sheath,axon cytoplasm	structural constituent of cytoskeleton,protein binding,protein C-terminus binding,protein domain specific binding,protein binding, bridging,identical protein binding,phospholipase binding,macromolecular complex binding,Requires Ontology	microtubule cytoskeleton organization,peripheral nervous system axon regeneration,regulation of axon diameter,locomotion,negative regulation of neuron apoptotic process,intermediate filament organization,intermediate filament bundle assembly,neuron projection morphogenesis,positive regulation of axonogenesis,neuromuscular process controlling balance,neurofilament cytoskeleton organization,anterog…
#NAME?	Q61768	Q61768	2.12192	2.12192	0.0870273	0.00774651	12	Q61768	Kif5b	Kinesin-1 heavy chain	KINH_MOUSE	5	335.272	4.35272	#NAME?	#NAME?	microtubule,cytoplasm,lysosomal membrane,cytosol,microtubule cytoskeleton,endocytic vesicle,vesicle,dendrite cytoplasm,centriolar satellite,ciliary rootlet,neuron projection,membrane-bounded organelle,axonal growth cone,phagocytic vesicle,perinuclear region of cytoplasm,axon cytoplasm,kinesin complex	microtubule motor activity,protein binding,ATP binding,microtubule binding,JUN kinase binding,ATP-dependent microtubule motor activity, plus-end-directed,ATPase activity,identical protein binding,microtubule lateral binding	mitochondrial transport,microtubule-based process,cytoplasm organization,vesicle transport along microtubule,cellular response to interferon-gamma,plus-end-directed vesicle transport along microtubule,microtubule-based movement,axon guidance,hippocampus development,cytoskeleton-dependent intracellular transport,positive regulation of vesicle fusion,positive regulation of synaptic transmission, GA…
#NAME?	Q8K221	Q8K221	2.12125	2.12125	0.00251898	0.00123919	12	Q8K221	Arfip2	Arfaptin-2	ARFP2_MOUSE	2	335.071	4.35071	#NAME?	#NAME?	trans-Golgi network membrane,ruffle,cytoplasm,cell cortex	protein binding,phospholipid binding,protein domain specific binding,GTP-dependent protein binding,identical protein binding,phosphatidylinositol-4-phosphate binding,Requires Ontology	macromitophagy,intracellular protein transport,actin cytoskeleton organization,regulation of Arp2/3 complex-mediated actin nucleation,protein localization to pre-autophagosomal structure
#NAME?	D3YZP9	D3YZP9	2.11898	2.11898	0.0738612	0.00688081	12	D3YZP9	Ccdc6	Coiled-coil domain-containing protein 6	CCDC6_MOUSE	1	334.387	4.34387	#NAME?	#NAME?	cytosol,cytoskeleton	SH3 domain binding,identical protein binding	biological_process
#NAME?	Q6QWF9	Q6QWF9	2.11379	2.11379	0.0333698	0.00441254	12	Q6QWF9	Camk2n1	Calcium/calmodulin-dependent protein kinase II inhibitor 1	CK2N1_MOUSE	1	332.827	4.32827	#NAME?	#NAME?	postsynaptic density,dendrite,neuronal cell body,synapse	protein kinase inhibitor activity,calcium-dependent protein kinase inhibitor activity,protein kinase binding	positive regulation of systemic arterial blood pressure,negative regulation of protein kinase activity,long-term memory,positive regulation of insulin secretion involved in cellular response to glucose stimulus,positive regulation of inflammatory response,calcium ion homeostasis
#NAME?	P04370	P04370	2.11126	2.11126	0.00311188	0.00136411	12	P04370	Mbp	Myelin basic protein	MBP_MOUSE	7	332.067	4.32067	#NAME?	#NAME?	internode region of axon,neuronal cell body,compact myelin,cell periphery,nucleus,cytoplasm,plasma membrane,cell surface,cell projection,myelin sheath,macromolecular complex	protease binding,calmodulin binding,structural constituent of myelin sheath	sensory perception of sound,response to toxic substance,myelination,membrane organization,MAPK cascade,response to progesterone,positive regulation of interleukin-6 production,negative regulation of heterotypic cell-cell adhesion,maintenance of blood-brain barrier,negative regulation of axonogenesis,positive regulation of metalloendopeptidase activity,positive regulation of chemokine (C-X-C motif…
#NAME?	Q6KAR6	Q6KAR6	2.1083	2.1083	0.00744803	0.0020695	12	Q6KAR6	Exoc3	Exocyst complex component 3	EXOC3_MOUSE	1	331.182	4.31182	#NAME?	#NAME?	exocyst,Golgi apparatus,growth cone,midbody,secretory granule membrane,presynaptic membrane,perinuclear region of cytoplasm	SNARE binding	mitotic cytokinesis,exocytosis,vesicle docking involved in exocytosis,protein transport,exocyst localization,membrane fission,vesicle tethering involved in exocytosis
#NAME?	Q68FH0	Q68FH0	2.10769	2.10769	0.0173071	0.00318902	12	Q68FH0	Pkp4	Plakophilin-4	PKP4_MOUSE	3	331.001	4.31001	#NAME?	#NAME?	midbody,cell-cell contact zone,nucleus,cytoplasm,plasma membrane,adherens junction,spindle pole,cytoskeleton,cell-cell junction,cytoplasmic side of plasma membrane,postsynaptic density,cell junction,desmosome,perinuclear region of cytoplasm,spindle midzone,mitotic spindle	cadherin binding	cell-cell junction assembly,positive regulation of cytokinesis,positive regulation of GTPase activity,cell-cell adhesion
#NAME?	G3X972	G3X972	2.10745	2.10745	0.00113303	0.000880735	12	G3X972	Sec24c	Sec24-related gene family, member C (S. cerevisiae)	G3X972_MOUSE	3	330.93	4.3093	#NAME?	#NAME?	endoplasmic reticulum exit site,endoplasmic reticulum membrane,cytosol,COPII vesicle coat	SNARE binding,zinc ion binding	in utero embryonic development,intracellular protein transport,ER to Golgi vesicle-mediated transport,cargo loading into COPII-coated vesicle
#NAME?	E9Q7X7	E9Q7X7	2.10733	2.10733	0.00285225	0.0013053	12	E9Q7X7	Nrxn2	Neurexin-2	NRX2A_MOUSE	5	330.893	4.30893	#NAME?	#NAME?	integral component of membrane,presynaptic membrane,macromolecular complex	transmembrane signaling receptor activity,calcium channel regulator activity,protein binding,metal ion binding,cell adhesion molecule binding,neuroligin family protein binding	chemical synaptic transmission,neurotransmitter secretion,synapse assembly,cell adhesion,signal transduction,adult behavior,social behavior,vocal learning,vocalization behavior,postsynaptic membrane assembly,gephyrin clustering involved in postsynaptic density assembly,neuroligin clustering involved in postsynaptic membrane assembly,postsynaptic density protein 95 clustering
#NAME?	O88291	O88291	2.10085	2.10085	0.0984438	0.00841924	12	O88291	Znf326	DBIRD complex subunit ZNF326	ZN326_MOUSE	1	328.963	4.28963	#NAME?	#NAME?	nucleus,nucleoplasm,nuclear matrix,intracellular membrane-bounded organelle,DBIRD complex	RNA polymerase II core binding,DNA binding,zinc ion binding	positive regulation of transcription, DNA-templated,mRNA processing,RNA splicing,regulation of DNA-templated transcription, elongation,regulation of RNA splicing
#NAME?	B8QI36	B8QI36	2.10084	2.10084	0.0044862	0.00158476	12	B8QI36	Ppfia4	Liprin-alpha 4	B8QI36_MOUSE	4	328.959	4.28959	#NAME?	#NAME?	synapse,presynaptic active zone,cytoplasm	protein binding	synapse organization
#NAME?	Q9JM52	Q9JM52	2.10026	2.10026	0.000144618	0.000310547	12	Q9JM52	Mink1	Misshapen-like kinase 1	MINK1_MOUSE	13	328.786	4.28786	#NAME?	#NAME?	cytoplasm,Golgi apparatus,postsynaptic density,axon,dendrite	protein serine/threonine kinase activity,protein serine/threonine/tyrosine kinase activity,ATP binding,Requires Ontology	negative thymic T cell selection,MAPK cascade,regulation of cell-matrix adhesion,protein phosphorylation,chemical synaptic transmission,brain development,regulation of cell-cell adhesion,regulation of cell migration,actin cytoskeleton reorganization,intracellular signal transduction,regulation of MAPK cascade,positive regulation of JNK cascade,protein autophosphorylation,neuron projection morphog…
#NAME?	P70206	P70206	2.098	2.098	1.33257e-05	0.000116297	12	P70206	Plxna1	Plexin-A1	PLXA1_MOUSE	11	328.114	4.28114	#NAME?	#NAME?	integral component of plasma membrane,nucleoplasm,cytosol,plasma membrane,membrane,semaphorin receptor complex	protein binding,semaphorin receptor activity	regulation of smooth muscle cell migration,dichotomous subdivision of terminal units involved in salivary gland branching,neuron projection guidance,neuron projection extension,negative regulation of cell adhesion,regulation of cell shape,regulation of cell migration,regulation of GTPase activity,positive regulation of axonogenesis,semaphorin-plexin signaling pathway involved in axon guidance
#NAME?	Q9D8B7	Q9D8B7	2.097	2.097	0.00181357	0.00106485	12	Q9D8B7	Jam3	Junctional adhesion molecule C	JAM3_MOUSE	1	327.818	4.27818	#NAME?	#NAME?	bicellular tight junction,integral component of plasma membrane,cell-cell contact zone,extracellular space,Golgi apparatus,plasma membrane,microvillus,cell-cell junction,cell surface,desmosome,paranodal junction,Schmidt-Lanterman incisure,occluding junction,filamentous actin,protein complex involved in cell adhesion	integrin binding,protein binding,identical protein binding,protein homodimerization activity,protein heterodimerization activity,protein binding involved in cell-cell adhesion	neutrophil homeostasis,adaptive immune response,myeloid progenitor cell differentiation,leukocyte migration involved in inflammatory response,positive regulation of cellular extravasation,cell adhesion,cell-matrix adhesion,spermatogenesis,spermatid development,cell migration,transmission of nerve impulse,establishment of cell polarity,myelination,regulation of actin cytoskeleton organization by c…
#NAME?	Q8K406	Q8K406	2.09559	2.09559	0.0152841	0.00299139	12	Q8K406	Lgi3	Leucine-rich repeat LGI family member 3	LGI3_MOUSE	2	327.4	4.274	#NAME?	#NAME?	synaptic vesicle,extracellular region,neuron projection	catalytic activity,protein binding	exocytosis,regulation of exocytosis
#NAME?	Q5SVL6	Q5SVL6	2.09506	2.09506	0.00646599	0.00193375	12	Q5SVL6	Rap1gap2	Rap1 GTPase-activating protein 2	RPGP2_MOUSE	5	327.244	4.27244	#NAME?	#NAME?	cytoplasm,plasma membrane,centrosome,cytosol,nuclear membrane,neuron projection	GTPase activator activity	negative regulation of neuron projection development,regulation of cell size,regulation of small GTPase mediated signal transduction,activation of GTPase activity
#NAME?	Q61599	Q61599	2.08991	2.08991	0.0679859	0.00655965	12	Q61599	Arhgdib	Rho GDP-dissociation inhibitor 2	GDIR2_MOUSE	2	325.721	4.25721	#NAME?	#NAME?	cytosol,membrane	GTPase activity,Rho GDP-dissociation inhibitor activity,GTPase activator activity,small GTPase binding	Rho protein signal transduction,regulation of Rho protein signal transduction,regulation of catalytic activity,negative regulation of trophoblast cell migration,regulation of actin cytoskeleton reorganization
#NAME?	Q99NE5	Q99NE5	2.08896	2.08896	0.000543318	0.000639982	12	Q99NE5	Rims1	Regulating synaptic membrane exocytosis protein 1	RIMS1_MOUSE	8	325.443	4.25443	#NAME?	#NAME?	presynaptic membrane,cytoskeleton of presynaptic active zone,presynaptic active zone cytoplasmic component,glutamatergic synapse,GABA-ergic synapse,plasma membrane,postsynaptic density,vesicle,cell projection,synapse,inhibitory synapse	protein binding,SH3 domain binding,protein kinase binding,small GTPase binding,ion channel binding,metal ion binding,structural constituent of presynaptic active zone	neurotransmitter secretion,regulation of membrane potential,regulation of long-term neuronal synaptic plasticity,calcium ion-regulated exocytosis of neurotransmitter,intracellular protein transport,positive regulation of gene expression,positive regulation of synaptic vesicle priming,synaptic vesicle docking,synaptic vesicle priming,cell differentiation,regulation of synaptic plasticity,maintenan…
#NAME?	Q9QYX7	Q9QYX7	2.08434	2.08434	3.75693e-06	8.51305e-05	12	Q9QYX7	Pclo	Protein piccolo	PCLO_MOUSE	63	324.08	4.2408	#NAME?	#NAME?	axon,cytoskeleton of presynaptic active zone,glutamatergic synapse,GABA-ergic synapse,Golgi-associated vesicle,trans-Golgi network,postsynaptic density,transport vesicle,dendrite,growth cone,neuromuscular junction,neuron projection,neuronal cell body,terminal bouton,cone cell pedicle,rod spherule,synapse,perinuclear region of cytoplasm,presynaptic active zone,inhibitory synapse,ribbon synapse,Req…	transcription corepressor binding,calcium ion binding,protein binding,profilin binding,calcium-dependent phospholipid binding,structural constituent of presynaptic active zone	cytoskeleton organization,regulation of exocytosis,insulin secretion,synaptic vesicle targeting,protein localization to synapse,maintenance of presynaptic active zone structure,synapse organization,regulation of endosome size,synaptic vesicle clustering,modulation of excitatory postsynaptic potential,presynapse to nucleus signaling pathway,positive regulation of synaptic vesicle recycling,presyna…
#NAME?	Q9WTR1	Q9WTR1	2.08352	2.08352	0.0360389	0.00458833	12	Q9WTR1	Trpv2	Transient receptor potential cation channel subfamily V member 2	TRPV2_MOUSE	2	323.84	4.2384	#NAME?	#NAME?	integral component of plasma membrane,cytoplasm,plasma membrane,cell surface,endomembrane system,lamellipodium,axon,growth cone membrane,melanosome,axonal growth cone,cell body	ion channel activity,cation channel activity,calcium channel activity,identical protein binding	apoptotic process,response to temperature stimulus,negative regulation of cell proliferation,response to heat,positive regulation of axon extension,positive regulation of calcium ion import,calcium ion import across plasma membrane,Requires Ontology
#NAME?	Q68FM6	Q68FM6	2.08128	2.08128	0.0311116	0.00424873	12	Q68FM6	Elfn2	Protein phosphatase 1 regulatory subunit 29	PPR29_MOUSE	4	323.182	4.23182	#NAME?	#NAME?	extracellular space,extracellular matrix,integral component of membrane	protein phosphatase inhibitor activity	negative regulation of catalytic activity
#NAME?	B2RXS4	B2RXS4	2.07514	2.07514	0.0574973	0.0058596	12	B2RXS4	Plxnb2	Plexin-B2	PLXB2_MOUSE	1	321.385	4.21385	#NAME?	#NAME?	integral component of plasma membrane,Requires Ontology,semaphorin receptor complex	protein binding,semaphorin receptor activity	positive regulation of axonogenesis,neural tube closure,regulation of protein phosphorylation,homophilic cell adhesion via plasma membrane adhesion molecules,negative regulation of cell adhesion,neuroblast proliferation,brain development,regulation of cell shape,positive regulation of neuron projection development,regulation of cell migration,regulation of GTPase activity,positive regulation of t…
#NAME?	Q9CYR6	Q9CYR6	2.07189	2.07189	0.0642767	0.00631583	12	Q9CYR6	Pgm3	Phosphoacetylglucosamine mutase	AGM1_MOUSE	1	320.437	4.20437	#NAME?	#NAME?		magnesium ion binding,phosphoacetylglucosamine mutase activity,phosphoglucomutase activity	UDP-N-acetylglucosamine biosynthetic process,spermatogenesis,glucose 1-phosphate metabolic process,hemopoiesis,carbohydrate metabolic process,protein N-linked glycosylation,protein O-linked glycosylation
#NAME?	P48318	P48318	2.06678	2.06678	0.0027674	0.00128034	12	P48318	Gad1	Glutamate decarboxylase 1	DCE1_MOUSE	7	318.95	4.1895	#NAME?	#NAME?	cytoplasm,presynaptic active zone,mitochondrion,cell cortex,axon,axon terminus,neuron projection terminus,synapse,inhibitory synapse,clathrin-sculpted gamma-aminobutyric acid transport vesicle membrane	glutamate decarboxylase activity,glutamate binding,carboxy-lyase activity,pyridoxal phosphate binding,identical protein binding,macromolecular complex binding,protein N-terminus binding	social behavior,locomotory exploration behavior,gamma-aminobutyric acid biosynthetic process,protein-pyridoxal-5-phosphate linkage,neurotransmitter biosynthetic process
#NAME?	P63165;P63166	P63165;P63166	2.06604	2.06604	0.0672827	0.00652438	12	P63165;P63166	SUMO1;Sumo1	Small ubiquitin-related modifier 1	SUMO1_HUMAN;SUMO1_MOUSE	1	318.734	4.18734	#NAME?	#NAME?	;heterochromatin,voltage-gated potassium channel complex,PML body,nucleus,fibrillar center,XY body,nucleoplasm,nucleolus,cytosol,plasma membrane,nuclear body,nuclear speck,dendrite,nuclear membrane,synapse,nuclear stress granule	;protein binding,transcription factor binding,potassium channel regulator activity,enzyme binding,protein tag,ubiquitin protein ligase binding,small protein activating enzyme binding,ubiquitin-like protein ligase binding,ubiquitin-specific protease binding	;negative regulation of transcription by transcription factor localization,negative regulation of transcription, DNA-templated,regulation of transcription, DNA-templated,protein sumoylation,PML body organization,protein localization to nuclear pore,positive regulation of protein complex assembly,regulation of protein stability,positive regulation of proteasomal ubiquitin-dependent protein catabol…
#NAME?	Q80SW1	Q80SW1	2.06158	2.06158	0.00820731	0.0021616	12	Q80SW1	Ahcyl1	S-adenosylhomocysteine hydrolase-like protein 1	SAHH2_MOUSE	7	317.444	4.17444	#NAME?	#NAME?	cytosol,cytoplasm,endoplasmic reticulum,apical plasma membrane,intracellular membrane-bounded organelle,ER-mitochondrion membrane contact site	adenosylhomocysteinase activity,RNA binding,protein binding,identical protein binding	mRNA polyadenylation,protein export from nucleus,positive regulation of sodium ion transport,regulation of mRNA 3'-end processing,regulation of ion transmembrane transporter activity,regulation of anion transport,one-carbon metabolic process,apoptotic process,S-adenosylmethionine cycle,angiotensin-activated signaling pathway,epithelial fluid transport,response to calcium ion,mitochondrion-ER teth…
#NAME?	Q8R5H1	Q8R5H1	2.06052	2.06052	0.0589304	0.00595194	12	Q8R5H1	Usp15	Ubiquitin carboxyl-terminal hydrolase 15	UBP15_MOUSE	2	317.138	4.17138	#NAME?	#NAME?	nucleus,cytoplasm,mitochondrion,cytosol,plasma membrane,nuclear body	cysteine-type endopeptidase activity,thiol-dependent ubiquitin-specific protease activity,transforming growth factor beta receptor binding,identical protein binding,SMAD binding,ubiquitinated histone binding,Lys48-specific deubiquitinase activity	ubiquitin-dependent protein catabolic process,transforming growth factor beta receptor signaling pathway,protein deubiquitination,BMP signaling pathway,monoubiquitinated protein deubiquitination,histone H2B conserved C-terminal lysine deubiquitination,pathway-restricted SMAD protein phosphorylation,protein K48-linked deubiquitination,positive regulation of RIG-I signaling pathway,negative regulat…
#NAME?	Q9Z1R2	Q9Z1R2	2.05886	2.05886	0.0928656	0.00810832	12	Q9Z1R2	Bag6	Large proline-rich protein BAG6	BAG6_MOUSE	2	316.656	4.16656	#NAME?	#NAME?	nucleus,nucleoplasm,cytoplasm,cytosol,membrane,intracellular membrane-bounded organelle,extracellular exosome,BAT3 complex	receptor binding,protein binding,Hsp70 protein binding,polyubiquitin binding,ubiquitin protein ligase binding,identical protein binding,ribosome binding,misfolded protein binding,proteasome binding,ubiquitin-specific protease binding	apoptotic process,regulation of apoptotic process,negative regulation of apoptotic process,kidney development,immune response-activating cell surface receptor signaling pathway,antigen processing and presentation of peptide antigen via MHC class I,chromatin organization,ubiquitin-dependent protein catabolic process,posttranslational protein targeting to membrane,synaptonemal complex assembly,sper…
#NAME?	Q3TLH4	Q3TLH4	2.05826	2.05826	0.0848337	0.00760414	12	Q3TLH4	Prrc2c	Protein PRRC2C	PRC2C_MOUSE	1	316.483	4.16483	#NAME?	#NAME?	cytosol,cytoplasmic stress granule	protein C-terminus binding	hematopoietic progenitor cell differentiation,cell differentiation,stress granule assembly
#NAME?	Q61016	Q61016	2.05686	2.05686	0.0211433	0.00355474	12	Q61016	Gng7	Guanine nucleotide-binding protein G(I)/G(S)/G(O) subunit gamma-7	GBG7_MOUSE	4	316.08	4.1608	#NAME?	#NAME?	heterotrimeric G-protein complex	G-protein beta-subunit binding	behavioral fear response,receptor guanylyl cyclase signaling pathway,locomotory behavior,G-protein coupled receptor signaling pathway,regulation of adenylate cyclase activity
#NAME?	Q8K411	Q8K411	2.0554	2.0554	0.055172	0.00573697	12	Q8K411	Pitrm1	Presequence protease, mitochondrial	PREP_MOUSE	1	315.66	4.1566	#NAME?	#NAME?	mitochondrial matrix,mitochondrion	metalloendopeptidase activity,metallopeptidase activity,zinc ion binding	proteolysis,protein processing
#NAME?	Q9JKL5	Q9JKL5	2.05422	2.05422	0.0484655	0.00533951	12	Q9JKL5	Tesc	Calcineurin B homologous protein 3	CHP3_MOUSE	2	315.318	4.15318	#NAME?	#NAME?	ruffle,nucleus,nucleoplasm,cytoplasm,cytosol,plasma membrane,lamellipodium,ruffle membrane	magnesium ion binding,protein kinase inhibitor activity,calcium ion binding,phosphatase inhibitor activity,protein homodimerization activity	megakaryocyte development,cellular sodium ion homeostasis,negative regulation of cell proliferation,male gonad development,positive regulation of gene expression,protein transport,megakaryocyte differentiation,positive regulation of granulocyte differentiation,positive regulation of sodium:proton antiporter activity,regulation of cell adhesion mediated by integrin,negative regulation of catalytic…
#NAME?	Q9D6K5	Q9D6K5	2.05051	2.05051	0.0167351	0.00315014	12	Q9D6K5	Synj2bp	Synaptojanin-2-binding protein	SYJ2B_MOUSE	2	314.253	4.14253	#NAME?	#NAME?	basolateral plasma membrane,cell junction,neuromuscular junction,neuron projection,postsynaptic density membrane,mitochondrion,mitochondrial outer membrane,integral component of mitochondrial outer membrane,perinuclear region of cytoplasm	protein binding,protein C-terminus binding	protein targeting,cytoplasm organization,Rho protein signal transduction,regulation of endocytosis,negative regulation of endothelial cell proliferation,endocytosis,chemical synaptic transmission,regulation of Notch signaling pathway,negative regulation of endothelial cell migration,negative regulation of angiogenesis,receptor clustering,establishment or maintenance of epithelial cell apical/basa…
#NAME?	Q80TR1	Q80TR1	2.04941	2.04941	0.0231901	0.00374169	12	Q80TR1	Adgrl1	Adhesion G protein-coupled receptor L1	AGRL1_MOUSE	5	313.935	4.13935	#NAME?	#NAME?	integral component of plasma membrane,postsynaptic density,axon,presynaptic membrane,plasma membrane,growth cone,neuron projection,synapse,glutamatergic synapse,integral component of presynaptic membrane	G-protein coupled receptor activity,toxic substance binding,latrotoxin receptor activity,carbohydrate binding,cell adhesion molecule binding	positive regulation of synapse assembly,heterophilic cell-cell adhesion via plasma membrane cell adhesion molecules,cell surface receptor signaling pathway,adenylate cyclase-activating G-protein coupled receptor signaling pathway,calcium-mediated signaling using intracellular calcium source,positive regulation of synapse maturation
#NAME?	A2AJI0	A2AJI0	2.0488	2.0488	0.0808949	0.00734365	12	A2AJI0	Map7d1	MAP7 domain-containing protein 1	MA7D1_MOUSE	3	313.762	4.13762	#NAME?	#NAME?	microtubule cytoskeleton,spindle,cytosol		microtubule cytoskeleton organization
#NAME?	O08919	O08919	2.04874	2.04874	0.00451102	0.00158476	12	O08919	Numbl	Numb-like protein	NUMBL_MOUSE	2	313.744	4.13744	#NAME?	#NAME?	cytoplasm		nervous system development,neuroblast proliferation,axonogenesis,forebrain development,adherens junction organization,cytokine-mediated signaling pathway,protein metabolic process,lateral ventricle development,neuroblast division in subventricular zone,positive regulation of neurogenesis,positive regulation of dendrite morphogenesis
#NAME?	Q8BFQ8	Q8BFQ8	2.04804	2.04804	0.0351789	0.00453009	12	Q8BFQ8	Gatd1	Glutamine amidotransferase-like class 1 domain-containing protein 1	GALD1_MOUSE	2	313.543	4.13543	#NAME?	#NAME?	extracellular region
#NAME?	P62627	P62627	2.04442	2.04442	0.0341253	0.00443867	12	P62627	Dynlrb1	Dynein light chain roadblock-type 1	DLRB1_MOUSE	3	312.506	4.12506	#NAME?	#NAME?	cytoplasm,centrosome,microtubule,dynein complex,cytoplasmic dynein complex	protein binding,identical protein binding,dynein intermediate chain binding	microtubule-based movement,visual behavior
#NAME?	Q9CYR0	Q9CYR0	2.04317	2.04317	0.048062	0.00532063	12	Q9CYR0	Ssbp1	Single-stranded DNA-binding protein, mitochondrial	SSBP_MOUSE	2	312.151	4.12151	#NAME?	#NAME?	nucleoid,mitochondrial nucleoid,mitochondrion	chromatin binding,single-stranded DNA binding,identical protein binding,protein homodimerization activity	mitochondrion morphogenesis,mitochondrial DNA replication,DNA unwinding involved in DNA replication,positive regulation of helicase activity,protein homotetramerization,positive regulation of mitochondrial DNA replication,Requires Ontology
#NAME?	O55033	O55033	2.04251	2.04251	0.004388	0.00158243	12	O55033	Nck2	Cytoplasmic protein NCK2	NCK2_MOUSE	2	311.96	4.1196	#NAME?	#NAME?	cytoplasm,endoplasmic reticulum,cytosol,vesicle membrane,postsynaptic density,synapse	phosphotyrosine binding,receptor tyrosine kinase binding,signaling adaptor activity,macromolecular complex binding,scaffold protein binding	immunological synapse formation,actin filament organization,cell migration,lamellipodium assembly,ephrin receptor signaling pathway,dendritic spine development,signal transduction,positive regulation of actin filament polymerization,negative regulation of peptidyl-serine phosphorylation,positive regulation of translation in response to endoplasmic reticulum stress,positive regulation of T cell pr…
#NAME?	Q8BW96	Q8BW96	2.03978	2.03978	0.00698232	0.00199036	12	Q8BW96	Camk1d	Calcium/calmodulin-dependent protein kinase type 1D	KCC1D_MOUSE	3	311.183	4.11183	#NAME?	#NAME?	cytoplasm,nucleus	calmodulin-dependent protein kinase activity,protein serine/threonine/tyrosine kinase activity,calmodulin binding,ATP binding,Requires Ontology	positive regulation of apoptotic process,negative regulation of apoptotic process,inflammatory response,nervous system development,positive regulation of neuron projection development,peptidyl-serine phosphorylation,positive regulation of CREB transcription factor activity,positive regulation of phagocytosis,regulation of dendrite development,positive regulation of respiratory burst,regulation of…
#NAME?	P35288	P35288	2.03919	2.03919	7.96168e-05	0.000259092	12	P35288	Rab23	Ras-related protein Rab-23	RAB23_MOUSE	4	311.016	4.11016	#NAME?	#NAME?	autophagosome,endosome membrane,endomembrane system,cytoplasm,centrosome,cytosol,plasma membrane,cell junction,phagocytic vesicle membrane,phagocytic vesicle	GTPase activity,GTP binding	neural tube closure,signal transduction,nervous system development,regulation of smoothened signaling pathway,spinal cord dorsal/ventral patterning,embryonic digit morphogenesis,negative regulation of proteolysis,autophagosome assembly,intracellular protein transport,cellular defense response,dorsal/ventral neural tube patterning,negative regulation of protein import into nucleus,GTP metabolic pr…
#NAME?	Q91V36	Q91V36	2.03578	2.03578	0.0104468	0.00243717	12	Q91V36	Nrbp2	Nuclear receptor-binding protein 2	NRBP2_MOUSE	1	310.043	4.10043	#NAME?	#NAME?	cytoplasm,endomembrane system	molecular_function,protein serine/threonine kinase activity,ATP binding	protein phosphorylation,ER to Golgi vesicle-mediated transport,negative regulation of macroautophagy,neuron differentiation,intracellular signal transduction,negative regulation of neuron apoptotic process
#NAME?	P51859	P51859	2.03385	2.03385	0.0303165	0.00421341	12	P51859	Hdgf	Hepatoma-derived growth factor	HDGF_MOUSE	7	309.496	4.09496	#NAME?	#NAME?	nucleus,extracellular space,nucleoplasm,cytoplasm,transcriptional repressor complex	nucleotide binding,RNA polymerase II core promoter proximal region sequence-specific DNA binding,transcription corepressor binding,transcriptional repressor activity, RNA polymerase II transcription regulatory region sequence-specific binding,double-stranded DNA binding,transcription cofactor activity,transcription corepressor activity,actin binding,protein binding,growth factor activity,heparin …	negative regulation of neuron apoptotic process,cellular response to interleukin-7,negative regulation of transcription from RNA polymerase II promoter,regulation of transcription from RNA polymerase II promoter,signal transduction,protein localization to nucleus,positive regulation of transcription from RNA polymerase II promoter,positive regulation of cell division
#NAME?	Q8K2Q9	Q8K2Q9	2.03251	2.03251	0.00999269	0.00239007	12	Q8K2Q9	Shtn1	Shootin-1	SHOT1_MOUSE	2	309.115	4.09115	#NAME?	#NAME?	cytoplasm,microtubule,microtubule cytoskeleton,lamellipodium,filopodium,axon,growth cone,cell leading edge,perikaryon,axonal growth cone,perinuclear region of cytoplasm,microtubule associated complex	protein binding,kinesin binding,identical protein binding,cell adhesion molecule binding,actin filament binding	axonogenesis,membrane depolarization,regulation of establishment of cell polarity,regulation of neuron migration,substrate-dependent cell migration, cell extension,Ras protein signal transduction,Cdc42 protein signal transduction,netrin-activated signaling pathway,positive regulation of axon extension,neuron projection morphogenesis,cytoplasmic actin-based contraction involved in cell motility,en…
#NAME?	P08553	P08553	2.03037	2.03037	0.00379688	0.00149385	12	P08553	Nefm	Neurofilament medium polypeptide	NFM_MOUSE	40	308.51	4.0851	#NAME?	#NAME?	cytoplasm,intermediate filament,axon,Requires Ontology,cytoskeleton,neurofilament,postsynaptic density,neuromuscular junction,neuron projection,perikaryon,myelin sheath,intermediate filament cytoskeleton,neurofibrillary tangle	receptor binding,structural constituent of cytoskeleton,toxic substance binding,macromolecular complex binding	microtubule cytoskeleton organization,axo-dendritic transport,regulation of axon diameter,intermediate filament cytoskeleton organization,intermediate filament bundle assembly,neurofilament cytoskeleton organization,neurofilament bundle assembly,intermediate filament polymerization or depolymerization,intermediate filament organization
#NAME?	Q8BP67	Q8BP67	2.02782	2.02782	0.0275133	0.00402979	12	Q8BP67	Rpl24	60S ribosomal protein L24	RL24_MOUSE	1	307.789	4.07789	#NAME?	#NAME?	synapse,cytoplasm,endoplasmic reticulum,cytosol,cytosolic large ribosomal subunit,cytosolic ribosome,polysomal ribosome	mRNA binding,structural constituent of ribosome	ribosomal large subunit assembly,translation,exit from mitosis,optic nerve development,retinal ganglion cell axon guidance,retina development in camera-type eye,cytoplasmic translation
#NAME?	Q99PL6	Q99PL6	2.02769	2.02769	0.000787128	0.000723021	12	Q99PL6	Ubxn6	UBX domain-containing protein 6	UBXN6_MOUSE	4	307.752	4.07752	#NAME?	#NAME?	cytoplasm,nucleus,lysosomal membrane,microtubule organizing center,cytosol,extrinsic component of membrane,early endosome membrane,late endosome membrane,endosome,macromolecular complex		macroautophagy,endosome to lysosome transport via multivesicular body sorting pathway,ERAD pathway
#NAME?	Q8BL65	Q8BL65	2.02381	2.02381	0.030921	0.0042479	12	Q8BL65	Ablim2	Actin-binding LIM protein 2	ABLM2_MOUSE	4	306.657	4.06657	#NAME?	#NAME?	actin cytoskeleton,myofibril	metal ion binding,actin filament binding	positive regulation of transcription from RNA polymerase II promoter,transcription, DNA-templated,lamellipodium assembly,actin cytoskeleton organization
#NAME?	Q8C3W1	Q8C3W1	2.02297	2.02297	0.00389134	0.00151242	12	Q8C3W1	MGI:1916801	Uncharacterized protein C1orf198 homolog	CA198_MOUSE	4	306.419	4.06419	#NAME?	#NAME?	cytosol	molecular_function	biological_process
#NAME?	Q9CYG7	Q9CYG7	2.0211	2.0211	0.0456602	0.00515939	12	Q9CYG7	Tomm34	Mitochondrial import receptor subunit TOM34	TOM34_MOUSE	1	305.893	4.05893	#NAME?	#NAME?	mitochondrion,cytosol,mitochondrial outer membrane,intracellular membrane-bounded organelle	protein binding,heat shock protein binding	protein targeting to mitochondrion
#NAME?	O54724	O54724	2.02099	2.02099	0.0251656	0.00389662	12	O54724	Cavin1	Caveolae-associated protein 1	CAVN1_MOUSE	2	305.862	4.05862	#NAME?	#NAME?	cytoplasm,caveola,nucleus,mitochondrion,endoplasmic reticulum,cytosol,plasma membrane,intracellular membrane-bounded organelle,membrane raft,macromolecular complex	protein binding,rRNA primary transcript binding,identical protein binding	termination of RNA polymerase I transcription,transcription initiation from RNA polymerase I promoter,rRNA transcription,protein secretion,positive regulation of cell motility
#NAME?	Q5SSL4	Q5SSL4	2.02067	2.02067	0.000605964	0.000672939	12	Q5SSL4	Abr	Active breakpoint cluster region-related protein	ABR_MOUSE	12	305.771	4.05771	#NAME?	#NAME?	membrane,Requires Ontology,glutamatergic synapse,cytosol,plasma membrane,axon,dendritic spine	guanyl-nucleotide exchange factor activity,GTPase activator activity	brain development,actin cytoskeleton organization,negative regulation of cell migration,response to lipopolysaccharide,inner ear morphogenesis,negative regulation of neutrophil degranulation,negative regulation of inflammatory response,positive regulation of phagocytosis,neuromuscular process controlling balance,negative regulation of cellular extravasation,intracellular signal transduction,regul…
#NAME?	O88746	O88746	2.01875	2.01875	0.0225773	0.00369393	12	O88746	Tom1	Target of Myb protein 1	TOM1_MOUSE	1	305.234	4.05234	#NAME?	#NAME?	endosome,membrane,cytoplasm,early endosome,cytosol	protein binding,clathrin binding,phosphatidylinositol binding,ubiquitin binding	signal transduction,protein transport
#NAME?	Q80UP8	Q80UP8	2.01792	2.01792	0.167234	0.0130207	12	Q80UP8	Slc20a2	Sodium-dependent phosphate transporter 2	S20A2_MOUSE	1	304.999	4.04999	#NAME?	#NAME?	integral component of plasma membrane	inorganic phosphate transmembrane transporter activity,symporter activity	sodium ion transport,phosphate ion transmembrane transport
#NAME?	Q9DBT5	Q9DBT5	2.01733	2.01733	0.0215444	0.0035814	12	Q9DBT5	Ampd2	AMP deaminase 2	AMPD2_MOUSE	6	304.832	4.04832	#NAME?	#NAME?	cytosol	AMP deaminase activity,identical protein binding,metal ion binding	IMP biosynthetic process,nucleotide metabolic process,cholesterol homeostasis,glomerular visceral epithelial cell development,energy homeostasis,GMP salvage,IMP salvage,AMP metabolic process,ATP metabolic process,GTP metabolic process,cyclic purine nucleotide metabolic process
#NAME?	Q99L13	Q99L13	2.01711	2.01711	0.0305038	0.0042165	12	Q99L13	Hibadh	3-hydroxyisobutyrate dehydrogenase, mitochondrial	3HIDH_MOUSE	3	304.772	4.04772	#NAME?	#NAME?	mitochondrion	3-hydroxyisobutyrate dehydrogenase activity,oxidoreductase activity, acting on the CH-OH group of donors, NAD or NADP as acceptor,NADP binding,NAD binding	valine catabolic process
#NAME?	Q69Z99	Q69Z99	2.01668	2.01668	0.0507571	0.00547003	12	Q69Z99	Znf512	Zinc finger protein 512	ZN512_MOUSE	1	304.652	4.04652	#NAME?	#NAME?	nucleus	DNA binding,metal ion binding	biological_process
#NAME?	P47753	P47753	2.01181	2.01181	0.0317934	0.00430792	12	P47753	Capza1	F-actin-capping protein subunit alpha-1	CAZA1_MOUSE	3	303.287	4.03287	#NAME?	#NAME?	cytosol,brush border,cell-cell junction,membrane,cortical cytoskeleton,F-actin capping protein complex,WASH complex	protein binding,actin filament binding	barbed-end actin filament capping,actin cytoskeleton organization,cell junction assembly
#NAME?	Q5SSM3	Q5SSM3	2.01081	2.01081	0.00077354	0.000718709	12	Q5SSM3	Arhgap44	Rho GTPase-activating protein 44	RHG44_MOUSE	3	303.009	4.03009	#NAME?	#NAME?	postsynaptic density,leading edge membrane,dendritic spine,presynaptic active zone,glutamatergic synapse,dendrite,recycling endosome	GTPase activator activity,phospholipid binding,small GTPase binding	signal transduction,regulation of actin cytoskeleton organization,regulation of Rac protein signal transduction,negative regulation of Rac protein signal transduction,regulation of GTPase activity,negative regulation of filopodium assembly,regulation of dendritic spine morphogenesis,modification of dendritic spine,neurotransmitter receptor transport, endosome to postsynaptic membrane,modification…
#NAME?	Q99J99	Q99J99	2.00944	2.00944	0.0239489	0.00377945	12	Q99J99	Mpst	3-mercaptopyruvate sulfurtransferase	THTM_MOUSE	3	302.625	4.02625	#NAME?	#NAME?	mitochondrion,cytoplasm,mitochondrial inner membrane,cytosol,neuron projection,synapse	thiosulfate sulfurtransferase activity,3-mercaptopyruvate sulfurtransferase activity,identical protein binding	kidney development,liver development,transsulfuration,spinal cord development,hydrogen sulfide biosynthetic process
#NAME?	O08759	O08759	2.00915	2.00915	0.00553272	0.00177342	12	O08759	Ube3a	Ubiquitin-protein ligase E3A	UBE3A_MOUSE	3	302.544	4.02544	#NAME?	#NAME?	cytosol,nucleus,proteasome complex	transcription coactivator activity,ubiquitin-protein transferase activity,protein binding,metal ion binding,ubiquitin protein ligase activity	ovarian follicle development,ubiquitin-dependent protein catabolic process,positive regulation of phosphatidylinositol 3-kinase signaling,protein ubiquitination,androgen receptor signaling pathway,sperm entry,positive regulation of transcription from RNA polymerase II promoter,prostate gland growth,protein polyubiquitination,positive regulation of protein ubiquitination,response to progesterone,l…
#NAME?	P47809	P47809	2.008	2.008	0.0163181	0.00310661	12	P47809	Map2k4	Dual specificity mitogen-activated protein kinase kinase 4	MP2K4_MOUSE	4	302.225	4.02225	#NAME?	#NAME?	nucleus,cytosol,axon,dendrite cytoplasm,perikaryon	protein serine/threonine kinase activity,MAP kinase kinase activity,protein tyrosine kinase activity,protein binding,ATP binding,JUN kinase kinase activity,Requires Ontology	MAPK cascade,JNK cascade,response to wounding,positive regulation of JUN kinase activity,negative regulation of motor neuron apoptotic process,positive regulation of protein phosphorylation,protein phosphorylation,apoptotic process,peptidyl-tyrosine phosphorylation,positive regulation of smooth muscle cell apoptotic process,positive regulation of apoptotic process,positive regulation of neuron ap…
#NAME?	P26638	P26638	2.00524	2.00524	0.000299607	0.000447226	12	P26638	Sars1	Serine--tRNA ligase, cytoplasmic	SYSC_MOUSE	8	301.457	4.01457	#NAME?	#NAME?	cytosol,nucleus,cytoplasm,mitochondrion	tRNA binding,RNA polymerase II core promoter proximal region sequence-specific DNA binding,serine-tRNA ligase activity,ATP binding,enzyme binding,protein homodimerization activity	negative regulation of transcription from RNA polymerase II promoter,seryl-tRNA aminoacylation,negative regulation of angiogenesis,selenocysteinyl-tRNA(Sec) biosynthetic process,negative regulation of vascular endothelial growth factor production
#NAME?	Q9Z2H5	Q9Z2H5	2.00486	2.00486	0.00172586	0.00103229	12	Q9Z2H5	Epb41l1	Band 4.1-like protein 1	E41L1_MOUSE	31	301.35	4.0135	#NAME?	#NAME?	cytoskeleton,plasma membrane,cytosol,postsynaptic density,synaptic membrane,macromolecular complex	actin binding,receptor binding,structural molecule activity,protein binding	cortical actin cytoskeleton organization,actomyosin structure organization
#NAME?	Q8CHP5	Q8CHP5	2.00235	2.00235	0.0696436	0.00665252	12	Q8CHP5	Pym1	Partner of Y14 and mago	PYM1_MOUSE	1	300.653	4.00653	#NAME?	#NAME?	cytoplasm,nucleoplasm,nucleolus,cytosol,cell junction,exon-exon junction complex	RNA binding,ribosome binding	nuclear-transcribed mRNA catabolic process, nonsense-mediated decay,positive regulation of translation,exon-exon junction complex disassembly
#NAME?	Q9QY42	Q9QY42	2.00224	2.00224	0.0118478	0.00260271	12	Q9QY42	Gpr37	Prosaposin receptor GPR37	GPR37_MOUSE	1	300.622	4.00622	#NAME?	#NAME?	plasma membrane,cell surface,synapse,cytoplasm,endoplasmic reticulum,endoplasmic reticulum membrane,integral component of membrane,ubiquitin ligase complex,receptor complex	neuropeptide receptor activity,G-protein coupled peptide receptor activity,PDZ domain binding,Hsp70 protein binding,heat shock protein binding,ubiquitin protein ligase binding,prosaposin receptor activity,peptide binding,neuropeptide binding	locomotion involved in locomotory behavior,dopamine biosynthetic process,positive regulation of dopamine metabolic process,adenylate cyclase-inhibiting G-protein coupled receptor signaling pathway,neuropeptide signaling pathway,dendrite development,positive regulation of MAPK cascade,negative regulation of hydrogen peroxide-induced cell death
#NAME?	Q8R2Y2	Q8R2Y2	2.00117	2.00117	0.0261998	0.00397343	12	Q8R2Y2	Mcam	Cell surface glycoprotein MUC18	MUC18_MOUSE	1	300.323	4.00323	#NAME?	#NAME?	plasma membrane,extracellular space,nucleus,external side of plasma membrane,integral component of membrane		angiogenesis,cell adhesion,heterophilic cell-cell adhesion via plasma membrane cell adhesion molecules,glomerular filtration,positive regulation of cell migration,vascular wound healing
#NAME?	P60202	P60202	2.00085	2.00085	0.00351826	0.00143181	12	P60202	Plp1	Myelin proteolipid protein	MYPR_MOUSE	6	300.236	4.00236	#NAME?	#NAME?	plasma membrane,myelin sheath,integrin alphav-beta3 complex	protein binding,structural constituent of myelin sheath,identical protein binding,macromolecular complex binding	inflammatory response,axon ensheathment,positive regulation of gene expression,astrocyte development,central nervous system myelination,myelination,long-chain fatty acid biosynthetic process,axon development,glial cell differentiation,positive regulation of cell migration,neuron projection development,AMPA selective glutamate receptor signaling pathway,positive regulation of calcium ion transmemb…
#NAME?	Q8VD04	Q8VD04	1.99985	1.99985	0.00447604	0.00158476	12	Q8VD04	Gripap1	GRIP1-associated protein 1	GRAP1_MOUSE	8	299.957	3.99957	#NAME?	#NAME?	postsynaptic recycling endosome,glutamatergic synapse,extrinsic component of postsynaptic early endosome membrane,nucleoplasm,cytosol,axon,dendrite,intracellular membrane-bounded organelle,recycling endosome membrane	protein binding,identical protein binding	neurotransmitter receptor transport, endosome to postsynaptic membrane,Requires Ontology,regulation of modification of synaptic structure
#NAME?	A6H630	A6H630	1.99973	1.99973	0.035828	0.00457988	12	A6H630	Armt1	Damage-control phosphatase ARMT1	ARMT1_MOUSE	2	299.925	3.99925	#NAME?	#NAME?	cellular_component	S-adenosylmethionine-dependent methyltransferase activity,protein-glutamate O-methyltransferase activity,phosphatase activity,enzyme binding,metal ion binding,protein carboxyl O-methyltransferase activity,fructose 6-phosphate aldolase activity,Requires Ontology	protein methylation,cellular response to DNA damage stimulus,dephosphorylation,methylation,regulation of response to DNA damage stimulus
#NAME?	Q9Z1K5	Q9Z1K5	1.99962	1.99962	0.0861418	0.00768655	12	Q9Z1K5	Arih1	E3 ubiquitin-protein ligase ARIH1	ARI1_MOUSE	1	299.894	3.99894	#NAME?	#NAME?	SCF ubiquitin ligase complex,Cul2-RING ubiquitin ligase complex,Cul3-RING ubiquitin ligase complex,Cul4A-RING E3 ubiquitin ligase complex,nucleus,cytoplasm,Cajal body,nuclear body,Lewy body,ubiquitin ligase complex	ubiquitin-protein transferase activity,zinc ion binding,ubiquitin conjugating enzyme binding,ubiquitin protein ligase binding,ubiquitin protein ligase activity	ubiquitin-dependent protein catabolic process,protein polyubiquitination,protein ubiquitination,positive regulation of proteasomal ubiquitin-dependent protein catabolic process
#NAME?	Q8BHL3	Q8BHL3	1.99846	1.99846	0.00090147	0.000772689	12	Q8BHL3	Tbc1d10b	TBC1 domain family member 10B	TB10B_MOUSE	4	299.572	3.99572	#NAME?	#NAME?	cytosol,plasma membrane	GTPase activator activity	retrograde transport, endosome to Golgi,regulation of GTPase activity,activation of GTPase activity
#NAME?	Q8K021	Q8K021	1.99742	1.99742	0.00369181	0.00147365	12	Q8K021	Scamp1	Secretory carrier-associated membrane protein 1	SCAM1_MOUSE	8	299.285	3.99285	#NAME?	#NAME?	trans-Golgi network membrane,recycling endosome membrane,trans-Golgi network,synaptic vesicle,integral component of membrane,clathrin-coated vesicle,integral component of synaptic vesicle membrane,cytoplasmic vesicle membrane,synaptic vesicle membrane,zymogen granule membrane,synapse	protein binding,protein domain specific binding	exocytosis,endocytosis,protein transport
#NAME?	Q9CQN1	Q9CQN1	1.99733	1.99733	0.0138387	0.00282487	12	Q9CQN1	Trap1	Heat shock protein 75 kDa, mitochondrial	TRAP1_MOUSE	3	299.26	3.9926	#NAME?	#NAME?	mitochondrial inner membrane,cell periphery,nucleoplasm,mitochondrion,mitochondrial intermembrane space,mitochondrial matrix	RNA binding,ATP binding,ATPase activity,protein kinase binding,unfolded protein binding	protein folding,translational attenuation,negative regulation of cellular respiration,negative regulation of intrinsic apoptotic signaling pathway in response to hydrogen peroxide
#NAME?	Q8CFI0	Q8CFI0	1.99524	1.99524	0.0171264	0.00317707	12	Q8CFI0	Nedd4l	E3 ubiquitin-protein ligase NEDD4-like	NED4L_MOUSE	1	298.682	3.98682	#NAME?	#NAME?	plasma membrane,cytoplasm,multivesicular body,Golgi apparatus	protein binding,potassium channel regulator activity,sodium channel regulator activity,potassium channel inhibitor activity,sodium channel inhibitor activity,ion channel binding,ubiquitin protein ligase activity	negative regulation of systemic arterial blood pressure,response to salt stress,positive regulation of sodium ion transport,negative regulation of sodium ion transport,regulation of bicellular tight junction assembly,positive regulation of cation channel activity,protein polyubiquitination,regulation of membrane depolarization,ubiquitin-dependent protein catabolic process,response to metal ion,pr…
#NAME?	Q66L44	Q66L44	1.99448	1.99448	0.0148536	0.00293707	12	Q66L44	Cbarp	Voltage-dependent calcium channel beta subunit-associated regulatory protein	CBARP_MOUSE	2	298.473	3.98473	#NAME?	#NAME?	secretory granule,growth cone,plasma membrane,integral component of membrane,synaptic vesicle membrane	ion channel binding	negative regulation of calcium ion-dependent exocytosis,negative regulation of voltage-gated calcium channel activity,negative regulation of calcium ion transmembrane transport
#NAME?	Q8BPU7	Q8BPU7	1.99417	1.99417	0.0333931	0.00441258	12	Q8BPU7	Elmo1	Engulfment and cell motility protein 1	ELMO1_MOUSE	1	298.388	3.98388	#NAME?	#NAME?	plasma membrane,cytoplasm,guanyl-nucleotide exchange factor complex	guanyl-nucleotide exchange factor activity,protein binding,SH3 domain binding	phagocytosis,actin filament-based process,phagocytosis, engulfment,apoptotic process,actin filament organization,cell migration,Rac protein signal transduction,actin cytoskeleton organization,cell motility,regulation of catalytic activity
#NAME?	Q0VBF8	Q0VBF8	1.99329	1.99329	0.00446078	0.00158476	12	Q0VBF8	Stum	Protein stum homolog	STUM_MOUSE	2	298.143	3.98143	#NAME?	#NAME?	cellular_component,integral component of membrane	molecular_function	biological_process
#NAME?	Q8R0S4	Q8R0S4	1.99261	1.99261	0.0150972	0.00296691	12	Q8R0S4	Cacnb4	Voltage-dependent L-type calcium channel subunit beta-4	CACB4_MOUSE	2	297.955	3.97955	#NAME?	#NAME?	glutamatergic synapse,nucleolus,cytoplasm,plasma membrane,nuclear speck,synapse,presynapse,voltage-gated calcium channel complex	voltage-gated calcium channel activity,high voltage-gated calcium channel activity,protein binding,protein kinase binding,voltage-gated calcium channel activity involved in positive regulation of presynaptic cytosolic calcium levels	synaptic transmission, GABAergic,calcium ion transport,gamma-aminobutyric acid signaling pathway,neuromuscular junction development,adult walking behavior,gamma-aminobutyric acid secretion,neuronal action potential propagation,synaptic transmission, glutamatergic,regulation of membrane potential,cAMP metabolic process,spleen development,thymus development,Peyer's patch development,T cell receptor…
#NAME?	Q8R307	Q8R307	1.9919	1.9919	0.133983	0.0107635	12	Q8R307	Vps18	Vacuolar protein sorting-associated protein 18 homolog	VPS18_MOUSE	1	297.762	3.97762	#NAME?	#NAME?	AP-3 adaptor complex,endosome,glutamatergic synapse,lysosome,lysosomal membrane,early endosome,late endosome,autophagosome,actin filament,clathrin-coated vesicle,late endosome membrane,presynapse,HOPS complex,CORVET complex	actin binding,protein binding,syntaxin binding,protein binding, bridging,metal ion binding,ubiquitin protein ligase activity	endosome organization,viral entry into host cell,intracellular protein transport,vesicle docking involved in exocytosis,autophagy,vacuole organization,lysosome organization,endosome to lysosome transport,protein ubiquitination,negative regulation of intracellular estrogen receptor signaling pathway,organelle fusion,regulation of synaptic vesicle exocytosis
#NAME?	Q8K2C9	Q8K2C9	1.99066	1.99066	0.000793053	0.000723021	12	Q8K2C9	Hacd3	Very-long-chain (3R)-3-hydroxyacyl-CoA dehydratase 3	HACD3_MOUSE	3	297.418	3.97418	#NAME?	#NAME?	integral component of endoplasmic reticulum membrane,endoplasmic reticulum,nuclear membrane	protein binding,3-hydroxyacyl-CoA dehydratase activity,enzyme binding,Requires Ontology,3-hydroxy-behenoyl-CoA dehydratase activity,3-hydroxy-lignoceroyl-CoA dehydratase activity	I-kappaB kinase/NF-kappaB signaling,JNK cascade,Rho protein signal transduction,sphingolipid biosynthetic process,fatty acid elongation,very long-chain fatty acid biosynthetic process,positive regulation of viral genome replication,positive regulation by virus of viral protein levels in host cell
#NAME?	Q8WTY4	Q8WTY4	1.98562	1.98562	0.026255	0.00397552	12	Q8WTY4	Ciapin1	Anamorsin	CPIN1_MOUSE	1	296.033	3.96033	#NAME?	#NAME?	cytoplasm,nucleoplasm,nucleolus,mitochondrion,mitochondrial intermembrane space	protein binding,methyltransferase activity,electron carrier activity,metal ion binding,2 iron, 2 sulfur cluster binding,4 iron, 4 sulfur cluster binding	hemopoiesis,negative regulation of apoptotic process,apoptotic process,iron-sulfur cluster assembly,electron transport chain
#NAME?	P38585	P38585	1.98486	1.98486	0.140106	0.0111899	12	P38585	Ttl	Tubulin--tyrosine ligase	TTL_MOUSE	1	295.825	3.95825	#NAME?	#NAME?	microtubule,spindle microtubule	tubulin-tyrosine ligase activity,ATP binding	microtubule cytoskeleton organization,regulation of axon extension,C-terminal protein-tyrosinylation,positive regulation of mitotic cell cycle,regulation of metaphase plate congression
#NAME?	Q8K400	Q8K400	1.98251	1.98251	0.0109834	0.00250453	12	Q8K400	Stxbp5	Syntaxin-binding protein 5	STXB5_MOUSE	2	295.179	3.95179	#NAME?	#NAME?	cytoplasm,plasma membrane,Requires Ontology,presynapse,cytosol,synaptic vesicle,secretory granule,neuromuscular junction,extrinsic component of presynaptic membrane,presynaptic cytosol,acetylcholine-gated channel complex,SNARE complex	GTPase activator activity,protein binding,syntaxin-1 binding,syntaxin binding,myosin II binding	exocytosis,regulation of exocytosis,axonogenesis,regulation of synaptic vesicle priming,protein transport,positive regulation of exocytosis,regulation of protein secretion,regulation of catalytic activity,synaptic vesicle cycle,regulation of synaptic vesicle exocytosis
#NAME?	Q91VI7	Q91VI7	1.98222	1.98222	0.0172834	0.00318772	12	Q91VI7	Rnh1	Ribonuclease inhibitor	RINI_MOUSE	2	295.1	3.951	#NAME?	#NAME?	nucleoplasm,cytosol,angiogenin-PRI complex	ribonuclease inhibitor activity	negative regulation of catalytic activity,regulation of angiogenesis
#NAME?	P60469	P60469	1.98181	1.98181	6.77309e-05	0.000242022	12	P60469	Ppfia3	Liprin-alpha-3	LIPA3_MOUSE	25	294.987	3.94987	#NAME?	#NAME?	synapse,presynaptic active zone,presynaptic active zone cytoplasmic component,glutamatergic synapse,acrosomal vesicle,cytoplasm,epididymosome	molecular_function	neurotransmitter secretion,synaptic vesicle exocytosis,synaptic vesicle docking,regulation of short-term neuronal synaptic plasticity,synapse organization
#NAME?	O35609	O35609	1.9809	1.9809	0.0340091	0.00443597	12	O35609	Scamp3	Secretory carrier-associated membrane protein 3	SCAM3_MOUSE	3	294.739	3.94739	#NAME?	#NAME?	trans-Golgi network membrane,recycling endosome membrane,Golgi membrane,integral component of membrane,intracellular membrane-bounded organelle	ubiquitin protein ligase binding	intracellular protein transport,response to organic substance,response to retinoic acid,protein transport
#NAME?	Q80ZJ1	Q80ZJ1	1.97555	1.97555	0.036855	0.0046357	12	Q80ZJ1	Rap2a	Ras-related protein Rap-2a	RAP2A_MOUSE	6	293.279	3.93279	#NAME?	#NAME?	plasma membrane,cytosol,membrane,midbody,recycling endosome,recycling endosome membrane	magnesium ion binding,GTPase activity,obsolete small monomeric GTPase activity,protein binding,GTP binding,GDP binding	negative regulation of cell migration,positive regulation of protein autophosphorylation,establishment of protein localization,positive regulation of protein phosphorylation,microvillus assembly,actin cytoskeleton reorganization,Rap protein signal transduction,cellular protein localization,regulation of JNK cascade,regulation of dendrite morphogenesis,cellular response to xenobiotic stimulus,prot…
#NAME?	Q05512	Q05512	1.97424	1.97424	0.00186516	0.00107626	12	Q05512	Mark2	Serine/threonine-protein kinase MARK2	MARK2_MOUSE	4	292.921	3.92921	#NAME?	#NAME?	cytoplasm,nucleus,nucleoplasm,actin filament,plasma membrane,membrane,lateral plasma membrane,dendrite,basal cortex,microtubule bundle	magnesium ion binding,protein serine/threonine kinase activity,protein serine/threonine/tyrosine kinase activity,ATP binding,lipid binding,protein N-terminus binding,tau protein binding,tau-protein kinase activity,Requires Ontology	microtubule cytoskeleton organization,neuron migration,protein phosphorylation,positive regulation of neuron projection development,Wnt signaling pathway,peptidyl-serine phosphorylation,establishment of cell polarity,intracellular signal transduction,establishment or maintenance of epithelial cell apical/basal polarity,protein autophosphorylation,regulation of axonogenesis,regulation of cytoskele…
#NAME?	Q99LS3	Q99LS3	1.97399	1.97399	0.12524	0.0101933	12	Q99LS3	Psph	Phosphoserine phosphatase	SERB_MOUSE	1	292.854	3.92854	#NAME?	#NAME?	cytoplasm,cytosol,neuron projection	magnesium ion binding,L-phosphoserine phosphatase activity,identical protein binding,protein homodimerization activity	in utero embryonic development,L-serine metabolic process,L-serine biosynthetic process,response to mechanical stimulus,dephosphorylation,response to nutrient levels,response to testosterone
#NAME?	A0A2R8VKG2	A0A2R8VKG2	1.97239	1.97239	0.013754	0.00281851	12	A0A2R8VKG2	D430041D05Rik	RIKEN cDNA D430041D05 gene	A0A2R8VKG2_MOUSE	1	292.419	3.92419	#NAME?	#NAME?	cellular_component,integral component of membrane	molecular_function
#NAME?	Q6PGE7	Q6PGE7	1.97191	1.97191	0.00151655	0.000971818	12	Q6PGE7	Slc6a7	Sodium-dependent proline transporter	SC6A7_MOUSE	4	292.288	3.92288	#NAME?	#NAME?	integral component of plasma membrane,integral component of synaptic vesicle membrane,Requires Ontology,glutamatergic synapse,integral component of presynaptic membrane	L-proline transmembrane transporter activity,symporter activity	proline transmembrane transport,neurotransmitter transport,proline transport,sodium ion transmembrane transport
#NAME?	Q5DQR4	Q5DQR4	1.97145	1.97145	0.00137912	0.00094232	12	Q5DQR4	Stxbp5l	Syntaxin-binding protein 5-like	STB5L_MOUSE	4	292.162	3.92162	#NAME?	#NAME?	cytoplasm,plasma membrane,neuromuscular junction,neuronal dense core vesicle,SNARE complex	GTPase activator activity,syntaxin binding,myosin II binding	regulation of exocytosis,glucose homeostasis,negative regulation of insulin secretion,exocytosis,protein transport,regulation of protein secretion,regulation of catalytic activity,regulation of synaptic vesicle exocytosis
#NAME?	Q0KL02	Q0KL02	1.97055	1.97055	0.0230595	0.00373203	12	Q0KL02	Trio	Triple functional domain protein	TRIO_MOUSE	5	291.919	3.91919	#NAME?	#NAME?	cytoplasm,extrinsic component of membrane,early endosome,cell projection	protein serine/threonine kinase activity,protein serine/threonine/tyrosine kinase activity,guanyl-nucleotide exchange factor activity,ATP binding,enzyme binding,Requires Ontology	protein phosphorylation,axon guidance,central nervous system development,negative regulation of fat cell differentiation,neuron projection morphogenesis,regulation of catalytic activity
#NAME?	Q9CS42	Q9CS42	1.96983	1.96983	0.74158	0.0521275	12	Q9CS42	Prps2	Ribose-phosphate pyrophosphokinase 2	PRPS2_MOUSE	1	291.722	3.91722	#NAME?	#NAME?	cytoplasm,ribose phosphate diphosphokinase complex,macromolecular complex	magnesium ion binding,ribose phosphate diphosphokinase activity,ATP binding,AMP binding,kinase activity,GDP binding,carbohydrate binding,identical protein binding,protein homodimerization activity,ADP binding	5-phosphoribose 1-diphosphate biosynthetic process,purine nucleotide biosynthetic process,AMP biosynthetic process,nucleotide biosynthetic process,phosphorylation,ribose phosphate metabolic process,animal organ regeneration
#NAME?	Q8VEH5	Q8VEH5	1.96967	1.96967	0.0671444	0.00651756	12	Q8VEH5	Epm2aip1	EPM2A-interacting protein 1	EPMIP_MOUSE	3	291.68	3.9168	#NAME?	#NAME?	nucleus,cytoplasm,cytoplasmic side of endoplasmic reticulum membrane	protein binding,identical protein binding	response to insulin,positive regulation of glycogen biosynthetic process,positive regulation of glycogen (starch) synthase activity
#NAME?	Q9EQZ6	Q9EQZ6	1.9696	1.9696	0.0392504	0.0047492	12	Q9EQZ6	Rapgef4	Rap guanine nucleotide exchange factor 4	RPGF4_MOUSE	4	291.66	3.9166	#NAME?	#NAME?	plasma membrane,Requires Ontology,photoreceptor outer segment,photoreceptor inner segment,cytosol,brush border,cilium,postsynaptic density,basolateral plasma membrane,apical plasma membrane,axon,dendrite,growth cone,neuronal cell body,dendritic spine,cone cell pedicle,excitatory synapse,glutamatergic synapse,macromolecular complex	guanyl-nucleotide exchange factor activity,protein binding,cAMP binding,small GTPase binding,macromolecular complex binding	adenylate cyclase-modulating G-protein coupled receptor signaling pathway,adenylate cyclase-activating G-protein coupled receptor signaling pathway,calcium ion regulated exocytosis,regulation of exocytosis,insulin secretion,hormone secretion,signal transduction,Ras protein signal transduction,positive regulation of smooth muscle cell migration,positive regulation of GTPase activity,positive regul…
#NAME?	P0C0A3	P0C0A3	1.96867	1.96867	0.0500889	0.00542418	12	P0C0A3	Chmp6	Charged multivesicular body protein 6	CHMP6_MOUSE	3	291.408	3.91408	#NAME?	#NAME?	multivesicular body,autophagosome membrane,kinetochore,nuclear pore,lysosomal membrane,kinetochore microtubule,plasma membrane,endosome membrane,midbody,multivesicular body membrane,amphisome membrane,ESCRT III complex	macromolecular complex binding,protein N-terminus binding	plasma membrane repair,membrane budding,autophagy,nucleus organization,mitotic metaphase plate congression,negative regulation of epidermal growth factor-activated receptor activity,protein transport,nuclear envelope reassembly,late endosome to vacuole transport via multivesicular body sorting pathway,multivesicular body assembly,viral budding via host ESCRT complex,regulation of protein cataboli…
#NAME?	Q60749	Q60749	1.96568	1.96568	0.0124577	0.00267791	12	Q60749	Khdrbs1	KH domain-containing, RNA-binding, signal transduction-associated protein 1	KHDR1_MOUSE	4	290.596	3.90596	#NAME?	#NAME?	nucleus,nucleoplasm,cytoplasm,membrane,macromolecular complex,Grb2-Sos complex	RNA binding,mRNA binding,protein binding,poly(A) binding,poly(U) RNA binding,SH3 domain binding,protein domain specific binding,signaling adaptor activity,SH2 domain binding,identical protein binding,macromolecular complex binding,protein tyrosine kinase binding	negative regulation of transcription from RNA polymerase II promoter,regulation of RNA export from nucleus,regulation of alternative mRNA splicing, via spliceosome,mRNA processing,cell cycle,cell surface receptor signaling pathway,spermatogenesis,positive regulation of translational initiation,positive regulation of RNA export from nucleus,regulation of mRNA splicing, via spliceosome,T cell recep…
#NAME?	Q3U4S0	Q3U4S0	1.9641	1.9641	0.109635	0.00916412	12	Q3U4S0	Pank2	Pantothenate kinase 2	Q3U4S0_MOUSE	1	290.168	3.90168	#NAME?	#NAME?
#NAME?	Q3URD3	Q3URD3	1.96301	1.96301	0.103121	0.00869913	12	Q3URD3	Slmap	Sarcolemmal membrane-associated protein	SLMAP_MOUSE	2	289.874	3.89874	#NAME?	#NAME?	extracellular space,microtubule organizing center,integral component of membrane,Z disc,M band,sarcolemma		muscle contraction,protein localization to plasma membrane,regulation of membrane depolarization during cardiac muscle cell action potential,regulation of sodium ion transmembrane transport,regulation of voltage-gated sodium channel activity
#NAME?	Q8BPM0	Q8BPM0	1.96085	1.96085	0.00228256	0.00118767	12	Q8BPM0	Daam1	Disheveled-associated activator of morphogenesis 1	DAAM1_MOUSE	3	289.292	3.89292	#NAME?	#NAME?	stress fiber,cytosol,plasma membrane,motile cilium,ciliary basal body	actin binding,protein binding,small GTPase binding,identical protein binding	Wnt signaling pathway,actin cytoskeleton organization
#NAME?	Q8VH51	Q8VH51	1.95978	1.95978	0.0211267	0.00355474	12	Q8VH51	Rbm39	RNA-binding protein 39	RBM39_MOUSE	3	289.003	3.89003	#NAME?	#NAME?	nucleoplasm,microtubule cytoskeleton,nuclear speck,centriolar satellite,macromolecular complex	RNA binding,protein binding,RS domain binding	mRNA processing,RNA splicing,regulation of mRNA splicing, via spliceosome
#NAME?	Q9WTR5	Q9WTR5	1.95761	1.95761	0.0325055	0.00436145	12	Q9WTR5	Cdh13	Cadherin-13	CAD13_MOUSE	5	288.419	3.88419	#NAME?	#NAME?	extracellular space,cytoplasm,plasma membrane,caveola,external side of plasma membrane,anchored component of membrane,neuron projection,synapse,perinuclear region of cytoplasm,GABA-ergic synapse,catenin complex	calcium ion binding,protein binding,low-density lipoprotein particle binding,identical protein binding,protein homodimerization activity,cadherin binding,adiponectin binding,lipoprotein particle binding	positive regulation of endothelial cell proliferation,positive regulation of cell-matrix adhesion,sprouting angiogenesis,homophilic cell adhesion via plasma membrane adhesion molecules,negative regulation of cell adhesion,Rho protein signal transduction,negative regulation of cell proliferation,calcium-dependent cell-cell adhesion via plasma membrane cell adhesion molecules,Rac protein signal tra…
#NAME?	A0A2I3BQ48	A0A2I3BQ48	1.9573	1.9573	0.032061	0.00432353	12	A0A2I3BQ48	Dgkh	Diacylglycerol kinase	A0A2I3BQ48_MOUSE	2	288.333	3.88333	#NAME?	#NAME?
#NAME?	Q91XD7	Q91XD7	1.95723	1.95723	0.0847284	0.00759825	12	Q91XD7	Creld1	Protein disulfide isomerase Creld1	CREL1_MOUSE	1	288.316	3.88316	#NAME?	#NAME?	cellular_component,integral component of membrane	protein disulfide isomerase activity,extracellular matrix structural constituent,calcium ion binding	biological_process
#NAME?	Q64152	Q64152	1.95683	1.95683	0.0395854	0.00476813	12	Q64152	Btf3	Transcription factor BTF3	BTF3_MOUSE	1	288.208	3.88208	#NAME?	#NAME?	cytosol,polysomal ribosome,nucleus,cytoplasm,nascent polypeptide-associated complex		in utero embryonic development,protein transport,Requires Ontology
#NAME?	Q9QWI6	Q9QWI6	1.95644	1.95644	6.16786e-05	0.000241401	12	Q9QWI6	Srcin1	SRC kinase signaling inhibitor 1	SRCN1_MOUSE	35	288.103	3.88103	#NAME?	#NAME?	focal adhesion,cytoplasm,postsynaptic density,actin cytoskeleton,lamellipodium,filopodium,axon,dendrite,neuron projection,neuronal cell body,synapse,presynapse	protein binding,protein kinase binding,protein domain specific binding	negative regulation of cell adhesion,exocytosis,regulation of cell migration,substrate adhesion-dependent cell spreading,negative regulation of protein secretion,regulation of dendritic spine morphogenesis,positive regulation of protein tyrosine kinase activity,negative regulation of protein tyrosine kinase activity
#NAME?	Q9WTP6	Q9WTP6	1.95354	1.95354	0.0955623	0.00824628	12	Q9WTP6	Ak2	Adenylate kinase 2, mitochondrial	KAD2_MOUSE	1	287.324	3.87324	#NAME?	#NAME?	cytoplasm,mitochondrion,nucleus,mitochondrial inner membrane,mitochondrial intermembrane space,cytosol,sperm flagellum,sperm mitochondrial sheath	nucleobase-containing compound kinase activity,adenylate kinase activity,ATP binding	ADP biosynthetic process,phosphorylation,AMP metabolic process,ATP metabolic process,dATP metabolic process,nucleoside monophosphate phosphorylation
#NAME?	P05480	P05480	1.95231	1.95231	2.24537e-05	0.00015967	12	P05480	Src	Neuronal proto-oncogene tyrosine-protein kinase Src	SRC_MOUSE	2	286.992	3.86992	#NAME?	#NAME?	extrinsic component of cytoplasmic side of plasma membrane,podosome,nucleus,nucleoplasm,cytoplasm,mitochondrion,mitochondrial inner membrane,lysosome,late endosome,cytosol,cytoskeleton,actin filament,plasma membrane,caveola,focal adhesion,postsynaptic density,membrane,cell junction,ruffle membrane,neuron projection,neuronal cell body,dendritic growth cone,perinuclear region of cytoplasm,synaptic …	protein kinase activity,protein serine/threonine/tyrosine kinase activity,protein tyrosine kinase activity,non-membrane spanning protein tyrosine kinase activity,protein kinase C binding,receptor binding,insulin receptor binding,integrin binding,protein binding,ATP binding,protein C-terminus binding,phospholipase activator activity,kinase activity,enzyme binding,kinase binding,protein kinase bind…	protein phosphorylation,positive regulation of protein processing,cell migration,peptidyl-tyrosine phosphorylation,forebrain development,regulation of intracellular estrogen receptor signaling pathway,substrate adhesion-dependent cell spreading,cellular response to reactive oxygen species,intracellular signal transduction,osteoclast development,cellular response to platelet-derived growth factor …
#NAME?	O70139	O70139	1.952	1.952	0.0996566	0.0084927	12	O70139	Pkig	cAMP-dependent protein kinase inhibitor gamma	IPKG_MOUSE	1	286.912	3.86912	#NAME?	#NAME?	nucleus,cytoplasm	cAMP-dependent protein kinase inhibitor activity	negative regulation of transcription from RNA polymerase II promoter,negative regulation of protein kinase activity,negative regulation of protein import into nucleus,signal transduction,negative regulation of cAMP-dependent protein kinase activity
#NAME?	Q5PR73	Q5PR73	1.94998	1.94998	0.00693006	0.0019867	12	Q5PR73	Diras2	GTP-binding protein Di-Ras2	DIRA2_MOUSE	7	286.37	3.8637	#NAME?	#NAME?	plasma membrane	GTPase activity,GTP binding,GDP binding	signal transduction,biological_process
#NAME?	Q9Z0S6	Q9Z0S6	1.94499	1.94499	0.00147987	0.000966445	12	Q9Z0S6	Cldn10	Claudin-10	CLD10_MOUSE	1	285.034	3.85034	#NAME?	#NAME?	plasma membrane,bicellular tight junction,cytoplasm,endoplasmic reticulum,integral component of membrane	structural molecule activity,protein binding,identical protein binding	ion transport,cell adhesion,calcium-independent cell-cell adhesion via plasma membrane cell-adhesion molecules,regulation of ion transport,bicellular tight junction assembly
#NAME?	P70182	P70182	1.94292	1.94292	0.0181275	0.003265	12	P70182	Pip5k1a	Phosphatidylinositol 4-phosphate 5-kinase type-1 alpha	PI51A_MOUSE	1	284.482	3.84482	#NAME?	#NAME?	mRNA cleavage and polyadenylation specificity factor complex,plasma membrane,nucleus,nucleoplasm,cytosol,nuclear speck,lamellipodium,ruffle membrane	protein binding,ATP binding,1-phosphatidylinositol-4-phosphate 5-kinase activity,kinase binding	phosphatidylinositol biosynthetic process,fibroblast migration,phosphatidylinositol metabolic process,phospholipid biosynthetic process,phosphorylation,actin cytoskeleton reorganization,phosphatidylinositol phosphorylation,focal adhesion assembly,cell chemotaxis,protein localization to plasma membrane,activation of GTPase activity,ruffle assembly
#NAME?	Q3U186	Q3U186	1.94032	1.94032	0.0916627	0.00803619	12	Q3U186	Rars2	Probable arginine--tRNA ligase, mitochondrial	SYRM_MOUSE	1	283.791	3.83791	#NAME?	#NAME?	mitochondrion,mitochondrial matrix	arginine-tRNA ligase activity,ATP binding	arginyl-tRNA aminoacylation,mitochondrial translation
#NAME?	Q11136	Q11136	1.9375	1.9375	0.0202403	0.00347598	12	Q11136	Pepd	Xaa-Pro dipeptidase	PEPD_MOUSE	1	283.04	3.8304	#NAME?	#NAME?		peptidase activity,manganese ion binding,metalloaminopeptidase activity,proline dipeptidase activity	proteolysis,collagen catabolic process
#NAME?	Q62448	Q62448	1.93579	1.93579	0.00685085	0.00197502	12	Q62448	Eif4g2	Eukaryotic translation initiation factor 4 gamma 2	IF4G2_MOUSE	3	282.588	3.82588	#NAME?	#NAME?	postsynaptic density,cytoplasm,cytosol,eukaryotic translation initiation factor 4F complex	mRNA binding,translation initiation factor activity,protein binding,translation factor activity, RNA binding	translational initiation,regulation of translational initiation,negative regulation of autophagy,positive regulation of cell growth,cellular macromolecule biosynthetic process
#NAME?	P60766	P60766	1.93567	1.93567	0.00986219	0.00238481	12	P60766	Cdc42	Cell division control protein 42 homolog	CDC42_MOUSE	3	282.557	3.82557	#NAME?	#NAME?	centrosome,cell leading edge,dendritic spine,Golgi membrane,storage vacuole,cytoplasm,cytosol,plasma membrane,cell-cell junction,membrane,secretory granule,filopodium,midbody,leading edge membrane,lamellipodium membrane,cytoplasmic ribonucleoprotein granule,cell projection,neuron projection,neuronal cell body,myelin sheath,apical part of cell,phagocytic vesicle,spindle midzone,cell periphery,mito…	GTPase activity,obsolete small monomeric GTPase activity,protein binding,GTP binding,protein kinase binding,GTP-dependent protein binding,mitogen-activated protein kinase kinase kinase binding,thioesterase binding,GBD domain binding,apolipoprotein A-I receptor binding,identical protein binding,ubiquitin protein ligase activity	cardiac conduction system development,endocytosis,regulation of mitotic nuclear division,nuclear migration,Rho protein signal transduction,adherens junction organization,cellular protein localization,establishment or maintenance of apical/basal cell polarity,dendritic cell migration,regulation of protein binding,positive regulation of MAPK cascade,positive regulation of phosphatidylinositol 3-kin…
#NAME?	Q91YR7	Q91YR7	1.93421	1.93421	0.10172	0.00861124	12	Q91YR7	Prpf6	Pre-mRNA-processing factor 6	PRP6_MOUSE	1	282.169	3.82169	#NAME?	#NAME?	nucleus,nuclear speck,U5 snRNP,U4/U6 x U5 tri-snRNP complex,U2-type precatalytic spliceosome,catalytic step 2 spliceosome	transcription coactivator activity,RNA binding,identical protein binding,ribonucleoprotein complex binding,androgen receptor binding	RNA localization,positive regulation of transcription from RNA polymerase II promoter,spliceosomal tri-snRNP complex assembly,mRNA splicing, via spliceosome
#NAME?	Q9DBY1	Q9DBY1	1.9335	1.9335	0.11572	0.00957268	12	Q9DBY1	Syvn1	E3 ubiquitin-protein ligase synoviolin	SYVN1_MOUSE	1	281.98	3.8198	#NAME?	#NAME?	nucleoplasm,endoplasmic reticulum,smooth endoplasmic reticulum,integral component of membrane,endoplasmic reticulum quality control compartment,ubiquitin ligase complex,Hrd1p ubiquitin ligase ERAD-L complex,Derlin-1 retrotranslocation complex	protein binding,metal ion binding,unfolded protein binding,chaperone binding,ATPase binding,ubiquitin protein ligase activity,ubiquitin-specific protease binding	in utero embryonic development,response to unfolded protein,ER-associated ubiquitin-dependent protein catabolic process,negative regulation of endoplasmic reticulum stress-induced intrinsic apoptotic signaling pathway,immature B cell differentiation,ubiquitin-dependent protein catabolic process,protein ubiquitination,protein catabolic process,retrograde protein transport, ER to cytosol,ERAD pathw…
#NAME?	Q6ZQ18	Q6ZQ18	1.93324	1.93324	0.000309248	0.000447226	12	Q6ZQ18	Efr3b	Protein EFR3 homolog B	EFR3B_MOUSE	8	281.912	3.81912	#NAME?	#NAME?	plasma membrane,cytosol,actin cytoskeleton	molecular_function	phosphatidylinositol phosphorylation,protein localization to plasma membrane
#NAME?	O88447	O88447	1.9303	1.9303	0.0382688	0.00468428	12	O88447	Klc1	Kinesin light chain 1	KLC1_MOUSE	6	281.134	3.81134	#NAME?	#NAME?	cytoplasm,membrane-bounded organelle,cytosol,microtubule,membrane,axon,growth cone,cytoplasmic vesicle,vesicle,ciliary rootlet,neuron projection,neuronal cell body,kinesin complex	protein binding,tubulin binding,kinesin binding	axo-dendritic transport,intracellular protein transport,microtubule-based movement,protein localization to synapse,stress granule disassembly
#NAME?	P27612	P27612	1.93021	1.93021	0.00815809	0.00215896	12	P27612	Plaa	Phospholipase A-2-activating protein	PLAP_MOUSE	6	281.112	3.81112	#NAME?	#NAME?	nucleus,cytoplasm,synapse,extracellular exosome	protein binding,phospholipase A2 activator activity,ubiquitin binding	inflammatory response,prostaglandin metabolic process,nervous system development,ubiquitin homeostasis,macroautophagy,positive regulation of phospholipase A2 activity,proteasome-mediated ubiquitin-dependent protein catabolic process,ubiquitin-dependent protein catabolic process via the multivesicular body sorting pathway,cellular response to lipopolysaccharide,negative regulation of protein K63-l…
#NAME?	Q9JLB2	Q9JLB2	1.93015	1.93015	0.0509433	0.00547153	12	Q9JLB2	Mpp5	MAGUK p55 subfamily member 5	MPP5_MOUSE	1	281.095	3.81095	#NAME?	#NAME?	plasma membrane,cell-cell junction,adherens junction,apical part of cell,cytoplasm,Golgi apparatus,bicellular tight junction,integral component of membrane,apical plasma membrane,axon,myelin sheath adaxonal region,perikaryon,lateral loop,Schmidt-Lanterman incisure,macromolecular complex	guanylate kinase activity,protein binding,ATP binding,protein domain specific binding,identical protein binding	plasma membrane organization,gene expression,cellular protein localization,morphogenesis of an epithelial sheet,establishment or maintenance of polarity of embryonic epithelium,regulation of transforming growth factor beta receptor signaling pathway,central nervous system neuron development,cerebral cortex development,peripheral nervous system myelin maintenance,myelin assembly,protein localizati…
#NAME?	P02468	P02468	1.92922	1.92922	0.0194928	0.00340769	12	P02468	Lamc1	Laminin subunit gamma-1	LAMC1_MOUSE	18	280.85	3.8085	#NAME?	#NAME?	basement membrane,neuromuscular junction,synaptic cleft,extracellular region,extracellular matrix,Requires Ontology,protein complex involved in cell-matrix adhesion,laminin-1 complex,laminin-10 complex	extracellular matrix structural constituent,protein binding,glycosphingolipid binding	neuron projection development,chromatin organization,cell adhesion,animal organ morphogenesis,tissue development,gene expression,cell migration,extracellular matrix disassembly,hair follicle morphogenesis,hemidesmosome assembly,substrate adhesion-dependent cell spreading,hair cell differentiation,positive regulation of cell adhesion,tissue morphogenesis,positive regulation of muscle cell differen…
#NAME?	Q99KC8	Q99KC8	1.92857	1.92857	0.0110637	0.00251091	12	Q99KC8	Vwa5a	von Willebrand factor A domain-containing protein 5A	VMA5A_MOUSE	2	280.678	3.80678	#NAME?	#NAME?	nucleoplasm,Requires Ontology	extracellular matrix structural constituent	biological_process
#NAME?	Q99PU5	Q99PU5	1.92762	1.92762	0.0265773	0.00400426	12	Q99PU5	Acsbg1	Long-chain-fatty-acid--CoA ligase ACSBG1	ACBG1_MOUSE	11	280.427	3.80427	#NAME?	#NAME?	peroxisome,endoplasmic reticulum,Golgi apparatus,cytoplasm,plasma membrane,cytoplasmic vesicle	long-chain fatty acid-CoA ligase activity,ATP binding,CoA-ligase activity,very long-chain fatty acid-CoA ligase activity	response to glucocorticoid,very long-chain fatty acid metabolic process,ovarian follicle atresia,long-chain fatty acid metabolic process,long-chain fatty acid biosynthetic process
#NAME?	Q9DC61	Q9DC61	1.92566	1.92566	0.0577582	0.00587994	12	Q9DC61	Pmpca	Mitochondrial-processing peptidase subunit alpha	MPPA_MOUSE	2	279.91	3.7991	#NAME?	#NAME?	mitochondrion,mitochondrial inner membrane,mitochondrial matrix	metallopeptidase activity,endopeptidase activity,metalloendopeptidase activity,metal ion binding	protein processing involved in protein targeting to mitochondrion,protein processing
#NAME?	Q9QYS9	Q9QYS9	1.92401	1.92401	0.0123161	0.00266293	12	Q9QYS9	Qki	Protein quaking	QKI_MOUSE	1	279.476	3.79476	#NAME?	#NAME?	nucleus,synapse,cytoplasm	RNA binding,mRNA binding,SH3 domain binding	vasculogenesis,spermatid development,axon ensheathment,positive regulation of gene expression,myelination,muscle cell differentiation,long-chain fatty acid biosynthetic process,mRNA processing,regulation of translation,RNA splicing,negative regulation of cardiac muscle cell apoptotic process,positive regulation of neuron projection development,regulation of mRNA splicing, via spliceosome,mRNA sta…
#NAME?	P46935	P46935	1.92328	1.92328	0.0104992	0.00244345	12	P46935	Nedd4	E3 ubiquitin-protein ligase NEDD4	NEDD4_MOUSE	4	279.284	3.79284	#NAME?	#NAME?	cytoplasm,dendritic spine,glutamatergic synapse,postsynaptic cytosol,chromatin,Golgi apparatus,cytosol,plasma membrane,microvillus,cell cortex,membrane,membrane raft,perinuclear region of cytoplasm,ubiquitin ligase complex,macromolecular complex	ubiquitin-protein transferase activity,protein binding,protein C-terminus binding,sodium channel inhibitor activity,enzyme binding,protein domain specific binding,beta-2 adrenergic receptor binding,ionotropic glutamate receptor binding,ubiquitin binding,phosphoserine binding,phosphothreonine binding,ubiquitin protein ligase activity,RNA polymerase binding,proline-rich region binding	viral budding,negative regulation of transcription from RNA polymerase II promoter,adaptive immune response,outflow tract morphogenesis,endocardial cushion development,ubiquitin-dependent protein catabolic process,protein monoubiquitination,neuromuscular junction development,negative regulation of sodium ion transport,protein ubiquitination,T cell activation,positive regulation of protein catabol…
#NAME?	Q3TTY5	Q3TTY5	1.92221	1.92221	0.00840679	0.00217869	12	Q3TTY5	Krt2	Keratin, type II cytoskeletal 2 epidermal	K22E_MOUSE	2	279.003	3.79003	#NAME?	#NAME?	keratin filament,cornified envelope	cytoskeletal protein binding,structural constituent of epidermis	keratinocyte development,epidermis development,intermediate filament organization,peptide cross-linking,keratinization,keratinocyte activation,keratinocyte proliferation,positive regulation of epidermis development,keratinocyte migration
#NAME?	P70429	P70429	1.92179	1.92179	0.0657384	0.00642656	12	P70429	Evl	Ena/VASP-like protein	EVL_MOUSE	3	278.892	3.78892	#NAME?	#NAME?	cytoplasm,cytoskeleton,focal adhesion,lamellipodium,phagocytic vesicle	actin binding,protein binding,profilin binding,SH3 domain binding	cellular response to interferon-gamma,axon guidance,actin polymerization or depolymerization,negative regulation of epithelial cell migration,actin filament-based movement,platelet activation,positive regulation of actin filament polymerization,actin nucleation,barbed-end actin filament capping,protein homotetramerization,positive regulation of stress fiber assembly,negative regulation of ruffle …
#NAME?	Q80XK6	Q80XK6	1.91996	1.91996	0.0515154	0.00550395	12	Q80XK6	Atg2b	Autophagy-related protein 2 homolog B	ATG2B_MOUSE	1	278.412	3.78412	#NAME?	#NAME?	pre-autophagosomal structure,extrinsic component of membrane,nucleoplasm,endoplasmic reticulum membrane,lipid particle,pre-autophagosomal structure membrane	protein binding,phosphatidylinositol-3-phosphate binding,Requires Ontology	autophagosome assembly,mitophagy,piecemeal microautophagy of nucleus,late nucleophagy,reticulophagy,Requires Ontology
#NAME?	Q8R3T5	Q8R3T5	1.91974	1.91974	1.06151e-05	0.00011589	12	Q8R3T5	Stxbp6	Syntaxin-binding protein 6	STXB6_MOUSE	1	278.356	3.78356	#NAME?	#NAME?	plasma membrane,exocyst	phosphatidylinositol-4,5-bisphosphate binding	SNARE complex assembly,exocytosis,Golgi to plasma membrane transport,regulation of SNARE complex assembly
#NAME?	Q9D7X3	Q9D7X3	1.91973	1.91973	0.0618735	0.00615715	12	Q9D7X3	Dusp3	Dual specificity protein phosphatase 3	DUS3_MOUSE	4	278.353	3.78353	#NAME?	#NAME?	cytoplasm,cytosol,immunological synapse,nucleus,nucleoplasm	phosphoprotein phosphatase activity,protein tyrosine phosphatase activity,cytoskeletal protein binding,protein tyrosine/serine/threonine phosphatase activity,phosphatase activity,myosin phosphatase activity,protein kinase binding,receptor tyrosine kinase binding,MAP kinase phosphatase activity,protein tyrosine kinase binding	protein dephosphorylation,dephosphorylation,negative regulation of cell migration,peptidyl-tyrosine dephosphorylation,negative regulation of epidermal growth factor receptor signaling pathway,negative regulation of MAPK cascade,positive regulation of mitotic cell cycle,negative regulation of JNK cascade,negative regulation of T cell receptor signaling pathway,negative regulation of T cell activat…
#NAME?	P46414	P46414	1.91888	1.91888	0.0938726	0.00816654	12	P46414	Cdkn1b	Cyclin-dependent kinase inhibitor 1B	CDN1B_MOUSE	1	278.13	3.7813	#NAME?	#NAME?	nucleus,cytoplasm,nucleoplasm,endosome,cytosol,intracellular membrane-bounded organelle,Cul4A-RING E3 ubiquitin ligase complex,macromolecular complex	protein kinase inhibitor activity,cyclin-dependent protein serine/threonine kinase inhibitor activity,protein binding,protein kinase binding,protein phosphatase binding,cyclin binding,Hsp70 protein binding,macromolecular complex binding,chaperone binding	placenta development,potassium ion transport,regulation of exit from mitosis,Notch signaling pathway,regulation of mitotic cell cycle,sensory perception of sound,positive regulation of cell proliferation,negative regulation of cell proliferation,positive regulation of microtubule polymerization,negative regulation of apoptotic process,negative regulation of cyclin-dependent protein serine/threoni…
#NAME?	Q9EPN1	Q9EPN1	1.9153	1.9153	0.00399303	0.00153428	12	Q9EPN1	Nbea	Neurobeachin	NBEA_MOUSE	9	277.191	3.77191	#NAME?	#NAME?	cytosol,membrane,nucleoplasm,trans-Golgi network,plasma membrane,endomembrane system,postsynaptic membrane,nucleus	protein kinase binding,protein kinase A binding	protein targeting,protein localization,hematopoietic stem cell homeostasis,post-Golgi vesicle-mediated transport
#NAME?	O54941	O54941	1.91365	1.91365	0.186455	0.0142457	12	O54941	Smarce1	SWI/SNF-related matrix-associated actin-dependent regulator of chromatin subfamily E member 1	SMCE1_MOUSE	1	276.762	3.76762	#NAME?	#NAME?	kinetochore,chromatin,nucleus,nucleoplasm,nuclear matrix,SWI/SNF complex,RSC complex,brahma complex,npBAF complex,nBAF complex,Requires Ontology	DNA binding,RNA binding,protein binding,N-acetyltransferase activity,ligand-dependent nuclear receptor binding,protein N-terminus binding	neurogenesis,nucleosome disassembly,chromatin remodeling,regulation of transcription from RNA polymerase II promoter,regulation of mitotic metaphase/anaphase transition,positive regulation of T cell differentiation,positive regulation of cell differentiation,positive regulation of myoblast differentiation,negative regulation of transcription, DNA-templated,regulation of G0 to G1 transition,positi…
#NAME?	P0C0S6;Q3THW5	P0C0S6;Q3THW5	1.91	1.91	0.0138876	0.00282487	12	P0C0S6;Q3THW5	H2az1;H2az2	Histone H2A.Z;Histone H2A.V	H2AZ_MOUSE;H2AV_MOUSE	2	275.809	3.75809	#NAME?	#NAME?	Barr body,nucleosome,euchromatin,heterochromatin,nucleus;nucleosome,nucleus	RNA polymerase II core promoter proximal region sequence-specific DNA binding,RNA polymerase II core promoter sequence-specific DNA binding,DNA binding,chromatin DNA binding,nucleosomal DNA binding,protein heterodimerization activity;DNA binding,protein heterodimerization activity	chromatin assembly or disassembly,cellular response to insulin stimulus,positive regulation of transcription from RNA polymerase II promoter,cellular response to estradiol stimulus;chromatin assembly or disassembly
#NAME?	Q9WTU6	Q9WTU6	1.90973	1.90973	0.0438672	0.00504813	12	Q9WTU6	Mapk9	Mitogen-activated protein kinase 9	MK09_MOUSE	2	275.739	3.75739	#NAME?	#NAME?	nucleus,cytoplasm,mitochondrion,cytosol,plasma membrane,nuclear speck,neuron projection,perikaryon	protein kinase activity,protein serine/threonine kinase activity,JUN kinase activity,MAP kinase activity,protein serine/threonine/tyrosine kinase activity,protein binding,ATP binding,cysteine-type endopeptidase activator activity involved in apoptotic process,mitogen-activated protein kinase kinase kinase binding,Requires Ontology	protein phosphorylation,response to cadmium ion,Requires Ontology,positive regulation of podosome assembly,positive regulation of apoptotic signaling pathway,release of cytochrome c from mitochondria,positive regulation of protein phosphorylation,activation of cysteine-type endopeptidase activity involved in apoptotic process,JNK cascade,JUN phosphorylation,response to xenobiotic stimulus,positiv…
#NAME?	Q8C729	Q8C729	1.9097	1.9097	0.000480406	0.000606829	12	Q8C729	Fam126b	Protein FAM126B	F126B_MOUSE	2	275.731	3.75731	#NAME?	#NAME?	plasma membrane,cytosol	molecular_function	phosphatidylinositol phosphorylation,protein localization to plasma membrane
#NAME?	Q6P9R2	Q6P9R2	1.90943	1.90943	0.0554393	0.00575174	12	Q6P9R2	Oxsr1	Serine/threonine-protein kinase OSR1	OXSR1_MOUSE	1	275.66	3.7566	#NAME?	#NAME?	cytosol	magnesium ion binding,protein serine/threonine kinase activity,protein serine/threonine/tyrosine kinase activity,protein binding,ATP binding,protein kinase binding,identical protein binding,Requires Ontology	protein phosphorylation,response to oxidative stress,signal transduction,osmosensory signaling pathway,positive regulation of T cell chemotaxis,peptidyl-threonine phosphorylation,intracellular signal transduction,chemokine (C-C motif) ligand 21 signaling pathway,chemokine (C-X-C motif) ligand 12 signaling pathway,protein autophosphorylation,cellular hypotonic response,negative regulation of potas…
#NAME?	Q9D8B3	Q9D8B3	1.90926	1.90926	0.000722161	0.000689825	12	Q9D8B3	Chmp4b	Charged multivesicular body protein 4b	CHM4B_MOUSE	4	275.618	3.75618	#NAME?	#NAME?	multivesicular body,cytoplasmic side of plasma membrane,autophagosome membrane,kinetochore,nucleus,nuclear envelope,nuclear pore,cytoplasm,lysosomal membrane,endosome,kinetochore microtubule,cytosol,plasma membrane,postsynaptic density,membrane,midbody,vesicle,multivesicular body membrane,glutamatergic synapse,amphisome membrane,ESCRT III complex,membrane coat	protein binding,identical protein binding,protein homodimerization activity	mitotic cytokinesis,plasma membrane repair,posttranslational protein targeting to membrane,membrane budding,autophagy,nucleus organization,mitotic metaphase plate congression,exit from mitosis,regulation of autophagy,regulation of centrosome duplication,nuclear envelope reassembly,late endosome to vacuole transport via multivesicular body sorting pathway,multivesicular body assembly,maintenance o…
#NAME?	P70236	P70236	1.90872	1.90872	0.00241361	0.00122733	12	P70236	Map2k6	Dual specificity mitogen-activated protein kinase kinase 6	MP2K6_MOUSE	2	275.475	3.75475	#NAME?	#NAME?	cytosol,nucleoplasm,cytoskeleton	protein serine/threonine kinase activity,MAP kinase kinase activity,protein tyrosine kinase activity,protein binding,ATP binding,phosphatase activator activity,protein kinase binding,identical protein binding,protein serine/threonine kinase activator activity,Requires Ontology	MAPK cascade,protein phosphorylation,positive regulation of MAP kinase activity,positive regulation of MAPK cascade,cardiac muscle contraction,osteoblast differentiation,positive regulation of protein phosphorylation,response to ischemia,apoptotic process,response to xenobiotic stimulus,peptidyl-tyrosine phosphorylation,ovulation cycle process,positive regulation of prostaglandin secretion,positi…
#NAME?	Q99MK8	Q99MK8	1.90417	1.90417	0.000705263	0.000688786	12	Q99MK8	Grk2	Beta-adrenergic receptor kinase 1	ARBK1_MOUSE	4	274.292	3.74292	#NAME?	#NAME?	nucleus,cytoplasm,mitochondrion,cytosol,caveola,cilium,membrane,basolateral plasma membrane,apical plasma membrane,axon,dendritic spine,dendritic shaft,membrane raft,synapse,presynapse	G-protein coupled receptor binding,protein kinase activity,protein serine/threonine kinase activity,G-protein coupled receptor kinase activity,protein binding,ATP binding,ubiquitin protein ligase binding,Edg-2 lysophosphatidic acid receptor binding,delta-type opioid receptor binding,kappa-type opioid receptor binding,beta-adrenergic receptor kinase activity,scaffold protein binding	regulation of the force of heart contraction,desensitization of G-protein coupled receptor protein signaling pathway,protein phosphorylation,G-protein coupled receptor signaling pathway,heart development,peptidyl-serine phosphorylation,peptidyl-threonine phosphorylation,negative regulation of the force of heart contraction by chemical signal,response to oxidative stress,tachykinin receptor signal…
#NAME?	Q5DTY9	Q5DTY9	1.90185	1.90185	0.00117744	0.000887032	12	Q5DTY9	Kctd16	BTB/POZ domain-containing protein KCTD16	KCD16_MOUSE	5	273.691	3.73691	#NAME?	#NAME?	presynaptic membrane,postsynaptic membrane,cell projection,receptor complex	molecular_function	regulation of G-protein coupled receptor protein signaling pathway,protein homooligomerization
#NAME?	Q80TJ1	Q80TJ1	1.90088	1.90088	0.00040726	0.000539269	12	Q80TJ1	Cadps	Calcium-dependent secretion activator 1	CAPS1_MOUSE	31	273.442	3.73442	#NAME?	#NAME?	glutamatergic synapse,dense core granule,cytoplasmic vesicle,Requires Ontology,presynapse	calcium ion binding,protein binding,phosphatidylinositol-4,5-bisphosphate binding,protein kinase binding	vesicle organization,synaptic vesicle priming,catecholamine secretion,protein transport,positive regulation of exocytosis,positive regulation of calcium ion-dependent exocytosis,presynaptic dense core vesicle exocytosis
#NAME?	P70188	P70188	1.90063	1.90063	0.033898	0.00443597	12	P70188	Kifap3	Kinesin-associated protein 3	KIFA3_MOUSE	3	273.377	3.73377	#NAME?	#NAME?	spindle microtubule,axoneme,ciliary transition zone,condensed nuclear chromosome,endoplasmic reticulum,Golgi apparatus,centrosome,cytosol,microtubule cytoskeleton,photoreceptor connecting cilium,ciliary basal body,periciliary membrane compartment,kinesin II complex	protein binding,kinesin binding,protein phosphatase binding,Requires Ontology	protein localization,negative regulation of cell proliferation,negative regulation of apoptotic process,positive regulation of calcium-dependent cell-cell adhesion,microtubule-based process,microtubule-based movement,cilium organization
#NAME?	Q9EPJ9	Q9EPJ9	1.89958	1.89958	3.29681e-05	0.000197809	12	Q9EPJ9	Arfgap1	ADP-ribosylation factor GTPase-activating protein 1	ARFG1_MOUSE	10	273.105	3.73105	#NAME?	#NAME?	Golgi membrane,synapse,postsynaptic density	GTPase activator activity,protein binding,metal ion binding	regulation of endocytosis,protein transport,vesicle-mediated transport,regulation of ARF protein signal transduction,regulation of catalytic activity
#NAME?	Q04690	Q04690	1.89902	1.89902	1.70493e-05	0.000136395	12	Q04690	Nf1	Neurofibromin	NF1_MOUSE	3	272.961	3.72961	#NAME?	#NAME?	nucleus,nucleolus,cytoplasm,postsynaptic density,membrane,axon,dendrite,neuron projection,presynapse,macromolecular complex	GTPase activator activity,protein binding,microtubule binding,phosphatidylethanolamine binding,phosphatidylcholine binding,syndecan binding	MAPK cascade,osteoblast differentiation,metanephros development,response to hypoxia,liver development,negative regulation of endothelial cell proliferation,positive regulation of endothelial cell proliferation,regulation of cell-matrix adhesion,negative regulation of cell-matrix adhesion,negative regulation of protein kinase activity,cell communication,Ras protein signal transduction,negative reg…
#NAME?	Q62165	Q62165	1.89858	1.89858	0.0579447	0.00589268	12	Q62165	Dag1	Dystroglycan	DAG1_MOUSE	1	272.845	3.72845	#NAME?	#NAME?	focal adhesion,basement membrane,extracellular space,sarcolemma,GABA-ergic synapse,extracellular region,nucleus,nucleoplasm,cytoplasm,cytoskeleton,plasma membrane,cell-cell junction,adherens junction,external side of plasma membrane,membrane,integral component of membrane,basolateral plasma membrane,lamellipodium,filopodium,node of Ranvier,nuclear periphery,costamere,intracellular membrane-bounde…	virus receptor activity,dystroglycan binding,actin binding,calcium ion binding,protein binding,structural constituent of muscle,tubulin binding,vinculin binding,SH2 domain binding,laminin binding,laminin-1 binding,alpha-actinin binding	morphogenesis of an epithelial sheet,epithelial tube branching involved in lung morphogenesis,branching involved in salivary gland morphogenesis,commissural neuron axon guidance,basement membrane organization,positive regulation of cell-matrix adhesion,morphogenesis of an epithelium,membrane protein ectodomain proteolysis,axon guidance,aging,regulation of gastrulation,regulation of epithelial to …
#NAME?	P52795	P52795	1.89765	1.89765	0.0534576	0.0056253	12	P52795	Efnb1	Ephrin-B1	EFNB1_MOUSE	1	272.606	3.72606	#NAME?	#NAME?	plasma membrane,nucleus,cytoplasm,membrane raft,synapse,glutamatergic synapse,integral component of presynaptic membrane	protein binding,ephrin receptor binding	neural crest cell migration,axon guidance,embryonic pattern specification,T cell costimulation,positive regulation of T cell proliferation,nervous system development,ephrin receptor signaling pathway,presynapse assembly
[truncated: 2,117 more rows]

## Sheet: PFC_CAAX
Comparison (group1/group2)	Group	ProteinGroups	AVG Log2 Ratio	Absolute AVG Log2 Ratio	Pvalue	Qvalue	# of Ratios	UniProtIds	Genes	ProteinDescriptions	ProteinNames	# Unique Total Peptides	% Change	Ratio	Condition Numerator	Condition Denominator	GO Cellular Component	GO Molecular Function	GO Biological Process
[truncated: 1,408 more rows]

## Sheet: NAc
Comparison (group1/group2)	Group	ProteinGroups	AVG Log2 Ratio	Absolute AVG Log2 Ratio	Pvalue	Qvalue	# of Ratios	UniProtIds	Genes	ProteinDescriptions	ProteinNames	# Unique Total Peptides	% Change	Ratio	Condition Numerator	Condition Denominator	GO Cellular Component	GO Molecular Function	GO Biological Process
[truncated: 2,836 more rows]

[truncated: 3 more sheets: PAG, Cocaine_vs_nobiotin, Cocaine_vs_saline]
