# Supplementary material for: Acute in vivo proximity labeling for membrane targeted proteomics in neuronal circuits
Source: bioRxiv. 2026 Jul 16:2025.12.04.691871. Preprint. [Version 3] doi: 10.64898/2025.12.04.691871 (PMC13345169; doi:10.64898/2025.12.04.691871)
Supplement: Supplement 4 — Table S3 [excel]. Summary of filtered protein candidates for all experiments [file media-4.xlsx]

## Sheet: PFC_Nrxn
ProteinGroups	AVG Log2 Ratio	Qvalue	UniProtIds	Genes	ProteinDescriptions	ProteinNames	# Unique Total Peptides	GO Cellular Component	GO Molecular Function	GO Biological Process
Q7TPD3	6.17488	0.00100749	Q7TPD3	Robo2	Roundabout homolog 2	ROBO2_MOUSE	12	plasma membrane,cell surface,integral component of membrane,axolemma	identical protein binding	metanephros development,axon guidance,ureteric bud development,outflow tract septum morphogenesis,aortic valve morphogenesis,pulmonary valve morphogenesis,endocardial cushion formation,homophilic cell adhesion via plasma membrane adhesion molecules,brain development,axon midline choice point recognition,olfactory bulb interneuron development,retinal ganglion cell axon guidance,positive regulation…
F8VPK8	5.33124	0.00120212	F8VPK8	Pcdh9	Protocadherin 9	F8VPK8_MOUSE	7	integral component of plasma membrane,growth cone,cell-cell contact zone	calcium ion binding,protein binding	cell adhesion,homophilic cell adhesion via plasma membrane adhesion molecules
Q8R1Z9	5.10396	0.00182353	Q8R1Z9	Rnf121	RING finger protein 121	RN121_MOUSE	2	Golgi membrane,endoplasmic reticulum membrane,integral component of membrane	metal ion binding,ubiquitin protein ligase activity	protein ubiquitination,ER-associated ubiquitin-dependent protein catabolic process
Q8JZR6	5.04548	0.000705463	Q8JZR6	Slc4a8	Electroneutral sodium bicarbonate exchanger 1	S4A8_MOUSE	3	plasma membrane,synaptic vesicle,membrane,integral component of membrane,asymmetric synapse,symmetric synapse,neuronal cell body membrane,neuron projection,terminal bouton,axon terminus,glial cell projection,hippocampal mossy fiber,presynapse,glutamatergic synapse,dendrite,presynaptic membrane	inorganic anion exchanger activity,sodium:bicarbonate symporter activity,sodium ion transmembrane transporter activity,bicarbonate transmembrane transporter activity,chloride transmembrane transporter activity,anion:anion antiporter activity,transmembrane transporter activity	regulation of membrane potential,modulation of synaptic transmission,regulation of intracellular pH,positive regulation of synaptic vesicle exocytosis,bicarbonate transport,sodium ion transmembrane transport,ion homeostasis,transmembrane transport,chloride transmembrane transport
A2ALI5	4.88708	0.00164887	A2ALI5	Ajap1	Adherens junction-associated protein 1	AJAP1_MOUSE	2	adherens junction,cytoplasmic side of plasma membrane,spanning component of plasma membrane,cell-cell contact zone,cell surface,basolateral plasma membrane,apical plasma membrane	beta-catenin binding,macromolecular complex binding	negative regulation of cell-matrix adhesion,cell adhesion,regulation of polarized epithelial cell differentiation,negative regulation of wound healing
Q8C8T7	4.80257	0.001068	Q8C8T7	Elfn1	Protein ELFN1	ELFN1_MOUSE	2	extracellular space,extracellular matrix,integral component of membrane,dendrite,excitatory synapse	protein phosphatase inhibitor activity	negative regulation of catalytic activity,synapse organization
P22005	4.79949	0.00325457	P22005	Penk	Proenkephalin-A	PENK_MOUSE	3	plasma membrane,dendrite,neuronal cell body,axon terminus,extracellular region,axon,symmetric synapse,chromaffin granule lumen,synaptic vesicle lumen,perikaryon,cell body fiber,neuronal dense core vesicle lumen	opioid peptide activity,opioid receptor binding	behavioral fear response,startle response,aggressive behavior,locomotory behavior,response to bacterium,sensory perception of pain,osteoblast differentiation,response to hypoxia,neuropeptide signaling pathway,chemical synaptic transmission,aging,sensory perception,response to radiation,response to toxic substance,glial cell proliferation,response to estradiol,response to lipopolysaccharide,cellul…
Q5HZI2	4.71103	0.000688786	Q5HZI2	C2cd4c	C2 calcium-dependent domain-containing protein 4C	C2C4C_MOUSE	9	cytosol		biological_process
Q7TPB0	4.70614	0.000434358	Q7TPB0	Plppr3	Phospholipid phosphatase-related protein type 3	PLPR3_MOUSE	7	integral component of plasma membrane	protein binding,phosphatidate phosphatase activity,lipid phosphatase activity	phospholipid metabolic process,signal transduction,phospholipid dephosphorylation
O88587	4.68873	0.00195028	O88587	Comt	Catechol O-methyltransferase	COMT_MOUSE	2	membrane,axon,dendrite,mitochondrion,cytosol,integral component of membrane,dendritic spine,intracellular membrane-bounded organelle,cell body,postsynaptic membrane	magnesium ion binding,O-methyltransferase activity,catechol O-methyltransferase activity,Requires Ontology	cellular response to phosphate starvation,dopamine metabolic process,dopamine catabolic process,female pregnancy,learning,short-term memory,estrogen metabolic process,methylation,developmental process,negative regulation of renal sodium excretion,neurotransmitter catabolic process,catecholamine catabolic process,negative regulation of dopamine metabolic process,response to pain,multicellular orga…
O08579	4.52644	0.000936264	O08579	Emd	Emerin	EMD_MOUSE	8	nuclear envelope,spindle pole centrosome,cortical endoplasmic reticulum,nuclear inner membrane,spindle,nucleus,nuclear outer membrane,nuclear lamina,nucleoplasm,cytoplasm,endoplasmic reticulum,microtubule,integral component of membrane,nuclear membrane	actin binding,protein binding,beta-tubulin binding	skeletal muscle cell differentiation,positive regulation of protein export from nucleus,negative regulation of fibroblast proliferation,regulation of canonical Wnt signaling pathway,cellular response to growth factor stimulus,nuclear membrane organization,negative regulation of canonical Wnt signaling pathway
Q91WJ0	4.3713	0.00352753	Q91WJ0	Frs3	Fibroblast growth factor receptor substrate 3	FRS3_MOUSE	3	cytoplasm,membrane	transmembrane receptor protein tyrosine kinase adaptor activity,fibroblast growth factor receptor binding,identical protein binding	fibroblast growth factor receptor signaling pathway,transmembrane receptor protein tyrosine kinase signaling pathway
Q9Z351	4.34044	0.000688499	Q9Z351	Kcnq2	Potassium voltage-gated channel subfamily KQT member 2	KCNQ2_MOUSE	9	integral component of membrane,axon initial segment,plasma membrane,integral component of plasma membrane,cell surface,node of Ranvier,voltage-gated potassium channel complex,macromolecular complex	voltage-gated ion channel activity,voltage-gated potassium channel activity,delayed rectifier potassium channel activity,protein binding,calmodulin binding,ankyrin binding,protein N-terminus binding	transmission of nerve impulse,regulation of ion transmembrane transport,potassium ion transmembrane transport
Q3UHE1	4.30893	0.00195028	Q3UHE1	Pitpnm3	Membrane-associated phosphatidylinositol transfer protein 3	PITM3_MOUSE	6	cytoplasm,ER to Golgi transport vesicle,endomembrane system,membrane,cell projection,cell body	phospholipase activity,calcium ion binding,lipid binding,receptor tyrosine kinase binding
Q8K012	4.30629	0.000691795	Q8K012	Fnbp1l	Formin-binding protein 1-like	FBP1L_MOUSE	10	cytoplasm,cytosol,cytoskeleton,plasma membrane,cell cortex,cytoplasmic vesicle	lipid binding,GTPase binding	cilium morphogenesis,membrane budding,autophagy,signal transduction,membrane invagination,vesicle organization,vesicle transport along actin filament,positive regulation of filopodium assembly,clathrin-dependent endocytosis,membrane tubulation
Q9JKF6	4.29362	0.00291522	Q9JKF6	Nectin1	Nectin-1	NECT1_MOUSE	2	adherens junction,Requires Ontology,integral component of presynaptic active zone membrane,plasma membrane,integral component of membrane,axon,dendrite,growth cone membrane,neuron projection,intracellular membrane-bounded organelle,apical junction complex,cell-cell contact zone,synapse	protein binding,carbohydrate binding,signaling receptor activity,identical protein binding,protein homodimerization activity,macromolecular complex binding,virion binding,cell adhesion molecule binding	lens morphogenesis in camera-type eye,desmosome organization,iron ion transport,camera-type eye morphogenesis,retina development in camera-type eye,enamel mineralization,cell-cell adhesion,protein localization to cell junction,homophilic cell adhesion via plasma membrane adhesion molecules,heterophilic cell-cell adhesion via plasma membrane cell adhesion molecules,axon guidance,virion attachment …
Q61165	4.23927	0.000260275	Q61165	Slc9a1	Sodium/hydrogen exchanger 1	SL9A1_MOUSE	3	plasma membrane,nucleoplasm,cytoplasm,mitochondrion,endoplasmic reticulum,endoplasmic reticulum membrane,integral component of plasma membrane,cell surface,intercalated disc,membrane,basolateral plasma membrane,apical plasma membrane,T-tubule,sarcolemma,membrane raft,perinuclear region of cytoplasm,cation-transporting ATPase complex	calmodulin binding,sodium:proton antiporter activity,potassium:proton antiporter activity,protein phosphatase 2B binding,calcium-dependent protein binding	sodium ion transport,regulation of pH,response to acidic pH,cardiac muscle cell differentiation,regulation of the force of heart contraction,cellular sodium ion homeostasis,positive regulation of cardiac muscle hypertrophy,regulation of cardiac muscle contraction by calcium ion signaling,response to organic cyclic compound,positive regulation of cell growth,cellular response to insulin stimulus,p…
Q921C1	4.20851	0.00226604	Q921C1	Gjc3	Gap junction gamma-3 protein	CXG3_MOUSE	2	gap junction,integral component of membrane,myelin sheath,connexin complex	gap junction channel activity,identical protein binding	cell-cell signaling,sensory perception of sound,myelination,transmembrane transport
Q8R1B5	4.194	0.000434358	Q8R1B5	Cplx3	Complexin-3	CPLX3_MOUSE	8	nucleus,terminal bouton,Requires Ontology,anchored component of synaptic vesicle membrane,anchored component of presynaptic active zone membrane,cytosol,plasma membrane,membrane,synapse,SNARE complex	SNARE binding,neurotransmitter transporter activity,syntaxin binding	regulation of neurotransmitter secretion,visual perception,synaptic vesicle exocytosis,insulin secretion,regulation of synaptic vesicle fusion to presynaptic membrane,response to stimulus
P70302	4.14732	0.000528992	P70302	Stim1	Stromal interaction molecule 1	STIM1_MOUSE	11	endoplasmic reticulum,plasma membrane,microtubule,integral component of plasma membrane,integral component of endoplasmic reticulum membrane,growth cone,cortical endoplasmic reticulum,sarcoplasmic reticulum membrane,plasma membrane raft,macromolecular complex	protease binding,calcium channel regulator activity,calcium ion binding,protein binding,store-operated calcium channel activity,identical protein binding,microtubule plus-end binding	store-operated calcium entry,cation transport,myotube differentiation,detection of calcium ion,cellular calcium ion homeostasis,activation of store-operated calcium channel activity,positive regulation of adenylate cyclase activity,positive regulation of angiogenesis,regulation of calcium ion transport,enamel mineralization,calcium ion transmembrane transport,regulation of store-operated calcium …
Q9DCB4	4.13726	0.00421341	Q9DCB4	Arpp21	cAMP-regulated phosphoprotein 21	ARP21_MOUSE	3	cytoplasm	molecular_function,nucleic acid binding,calmodulin binding	cellular response to heat
Q5SV85	4.12534	0.000332826	Q5SV85	Synrg	Synergin gamma	SYNRG_MOUSE	13	cytosol,perinuclear region of cytoplasm,clathrin coat of trans-Golgi network vesicle	molecular_function	endocytosis,biological_process,protein transport
Q9R0N7	4.03155	0.000801656	Q9R0N7	Syt7	Synaptotagmin-7	SYT7_MOUSE	14	plasma membrane,synaptic vesicle,exocytic vesicle,glutamatergic synapse,GABA-ergic synapse,lysosome,lysosomal membrane,peroxisome,peroxisomal membrane,cytosol,dendrite,phagocytic vesicle membrane,synaptic vesicle membrane,dense core granule,early phagosome,presynaptic membrane,neuronal cell body,axon terminus,Requires Ontology,integral component of presynaptic membrane	SNARE binding,phosphatidylserine binding,calcium ion binding,protein binding,calmodulin binding,calcium-dependent phospholipid binding,phosphatidylinositol-4,5-bisphosphate binding,syntaxin binding,clathrin binding	plasma membrane repair,phagocytosis,regulation of dopamine secretion,vesicle-mediated transport,calcium ion regulated exocytosis,regulation of calcium ion-dependent exocytosis,synaptic vesicle recycling,positive regulation of calcium ion-dependent exocytosis,regulation of bone remodeling,calcium ion-regulated exocytosis of neurotransmitter,regulation of phagocytosis,regulation of insulin secretio…
Q8CA95	4.0171	0.00333442	Q8CA95	Pde10a	cAMP and cAMP-inhibited cGMP 3',5'-cyclic phosphodiesterase 10A	PDE10_MOUSE	11	cytosol,membrane,neuronal cell body,perikaryon	cyclic-nucleotide phosphodiesterase activity,3',5'-cyclic-nucleotide phosphodiesterase activity,3',5'-cyclic-AMP phosphodiesterase activity,cGMP-stimulated cyclic-nucleotide phosphodiesterase activity,cAMP binding,cGMP binding,metal ion binding,3',5'-cyclic-GMP phosphodiesterase activity	regulation of protein kinase A signaling,Requires Ontology,cAMP catabolic process,signal transduction,negative regulation of cGMP-mediated signaling,negative regulation of cAMP-mediated signaling,cGMP catabolic process
Q922P8	3.98587	0.00238481	Q922P8	Tmem132a	Transmembrane protein 132A	T132A_MOUSE	6	endoplasmic reticulum,Golgi apparatus,Golgi membrane,endoplasmic reticulum membrane,integral component of membrane	molecular_function	negative regulation of programmed cell death
Q8R050	3.97709	0.00235214	Q8R050	Gspt1	Eukaryotic peptide chain release factor GTP-binding subunit ERF3A	ERF3A_MOUSE	5	cytoplasm,translation release factor complex	translation release factor activity,GTPase activity,GTP binding	protein methylation,nuclear-transcribed mRNA catabolic process, nonsense-mediated decay,translation,translational termination,regulation of translational termination
P04627	3.97265	0.00148633	P04627	Araf	Serine/threonine-protein kinase A-Raf	ARAF_MOUSE	3	mitochondrion,cytosol	protein kinase activity,protein serine/threonine kinase activity,MAP kinase kinase kinase activity,protein serine/threonine/tyrosine kinase activity,protein binding,ATP binding,metal ion binding,Requires Ontology	MAPK cascade,protein phosphorylation,regulation of TOR signaling,regulation of proteasomal ubiquitin-dependent protein catabolic process,positive regulation of peptidyl-serine phosphorylation,negative regulation of apoptotic process
Q14CH0	3.95818	0.00140266	Q14CH0	Fam171b	Protein FAM171B	F171B_MOUSE	8	cellular_component,integral component of membrane	molecular_function	biological_process
P61226	3.92905	0.00124098	P61226	Rap2b	Ras-related protein Rap-2b	RAP2B_MOUSE	2	plasma membrane,cytosol,bicellular tight junction,membrane,cell-cell contact zone,membrane raft,recycling endosome,recycling endosome membrane,extracellular exosome	GTPase activity,obsolete small monomeric GTPase activity,GTP binding,GDP binding,protein domain specific binding	negative regulation of cell migration,positive regulation of protein autophosphorylation,platelet activation,Rap protein signal transduction,regulation of protein tyrosine kinase activity,platelet aggregation
Q60829	3.92708	0.00313999	Q60829	Ppp1r1b	Protein phosphatase 1 regulatory subunit 1B	PPR1B_MOUSE	6	cytoplasm,nucleus,neuronal cell body,dendritic spine neck,dendritic spine head,postsynapse,glutamatergic synapse	protein phosphatase inhibitor activity,protein serine/threonine phosphatase inhibitor activity,D1 dopamine receptor binding,D2 dopamine receptor binding,D3 dopamine receptor binding,D4 dopamine receptor binding,D5 dopamine receptor binding	response to amphetamine,transcription, DNA-templated,negative regulation of female receptivity,locomotory behavior,visual learning,response to morphine,behavioral response to cocaine,cellular response to cocaine,memory,negative regulation of phosphoprotein phosphatase activity,response to nicotine,intracellular signal transduction,response to cocaine
Q3TY60	3.92477	0.000242022	Q3TY60	Fam131b	Protein FAM131B	F131B_MOUSE	2	nucleoplasm,cytosol	molecular_function
Q8C9H6	3.90803	0.00303506	Q8C9H6	Strip2	Striatin-interacting proteins 2	STRP2_MOUSE	2	cytosol,cytoplasm	molecular_function	cytoskeleton organization,regulation of cell shape,cell migration
Q6DFV3	3.90479	0.000447226	Q6DFV3	Arhgap21	Rho GTPase-activating protein 21	RHG21_MOUSE	7	Golgi membrane,Golgi apparatus,plasma membrane,actin cytoskeleton,cell junction,cytoplasmic vesicle membrane	GTPase activator activity	regulation of endocytosis,Golgi organization,signal transduction,regulation of catalytic activity,Golgi localization,establishment of Golgi localization,maintenance of Golgi location,organelle transport along microtubule
Q9QXJ1	3.86919	0.00156357	Q9QXJ1	Apbb1	Amyloid-beta A4 precursor protein-binding family B member 1	APBB1_MOUSE	5	nucleus,cytoplasm,neuromuscular junction,Requires Ontology,glutamatergic synapse,endoplasmic reticulum,plasma membrane,nuclear speck,lamellipodium,growth cone,presynaptic membrane,neuronal cell body,dendritic spine,main axon,synapse,postsynaptic membrane,perinuclear region of cytoplasm,presynapse,growth cone lamellipodium,growth cone filopodium,macromolecular complex	beta-amyloid binding,chromatin binding,protein binding,ubiquitin protein ligase binding,histone binding,macromolecular complex binding,tau protein binding,proline-rich region binding,Requires Ontology	neuron migration,axon guidance,extracellular matrix organization,negative regulation of neuron differentiation,positive regulation of transcription from RNA polymerase II promoter,negative regulation of transcription from RNA polymerase II promoter,double-strand break repair,chromatin organization,regulation of transcription, DNA-templated,apoptotic process,smooth muscle contraction,cellular resp…
A0A0A6YY83	3.86516	0.00068901	A0A0A6YY83	Pcdh7	Protocadherin 7	A0A0A6YY83_MOUSE	10	integral component of plasma membrane,plasma membrane	calcium ion binding,protein binding	cell adhesion,homophilic cell adhesion via plasma membrane adhesion molecules
Q69ZW3	3.85122	0.00175238	Q69ZW3	Ehbp1	EH domain-binding protein 1	EHBP1_MOUSE	4	microtubule organizing center,nucleoplasm,endosome,cytosol,plasma membrane,filamentous actin	protein binding	endocytosis,protein transport,actin cytoskeleton organization
Q08460	3.84435	0.00196095	Q08460	Kcnma1	Calcium-activated potassium channel subunit alpha-1	KCMA1_MOUSE	6	mitochondrion,postsynaptic membrane,cytoplasm,endoplasmic reticulum,plasma membrane,caveola,external side of plasma membrane,integral component of membrane,apical plasma membrane,dendrite,neuronal cell body,terminal bouton,perinuclear region of cytoplasm,presynaptic active zone membrane,glutamatergic synapse,integral component of presynaptic active zone membrane,voltage-gated potassium channel co…	actin binding,voltage-gated potassium channel activity,potassium channel activity,protein binding,calcium-activated potassium channel activity,identical protein binding,macromolecular complex binding,metal ion binding,large conductance calcium-activated potassium channel activity,ligand-gated ion channel activity involved in regulation of presynaptic membrane potential	sensory perception of sound,response to hypoxia,potassium ion transport,chemical synaptic transmission,circadian rhythm,adult walking behavior,neuronal action potential,regulation of aldosterone metabolic process,vasodilation,regulation of membrane potential,auditory receptor cell differentiation,locomotor rhythm,negative regulation of cell volume,saliva secretion,cell maturation,neuromuscular pr…
P97798	3.81801	0.000489974	P97798	Neo1	Neogenin	NEO1_MOUSE	11	plasma membrane,cell surface,axonal growth cone,nucleoplasm,Golgi apparatus,integral component of plasma membrane,membrane,neuronal cell body,intracellular vesicle,plasma membrane protein complex	protein binding,signaling receptor activity,co-receptor binding,cadherin binding,BMP receptor binding	neuron migration,regulation of transcription, DNA-templated,myoblast fusion,positive regulation of BMP signaling pathway,regulation of axon regeneration,negative regulation of axon regeneration,negative regulation of protein secretion,iron ion homeostasis,regulation of neuron migration,axon guidance,cell-cell adhesion,negative regulation of neuron death
Q9D023	3.81694	0.00464685	Q9D023	Mpc2	Mitochondrial pyruvate carrier 2	MPC2_MOUSE	3	integral component of mitochondrial inner membrane,mitochondrion,mitochondrial inner membrane	pyruvate transmembrane transporter activity,identical protein binding	mitochondrial pyruvate transport,positive regulation of insulin secretion involved in cellular response to glucose stimulus,mitochondrial acetyl-CoA biosynthetic process from pyruvate
Q9ET77	3.78749	0.000447226	Q9ET77	Jph3	Junctophilin-3	JPH3_MOUSE	3	endoplasmic reticulum membrane,plasma membrane,endoplasmic reticulum,integral component of membrane,junctional membrane complex		learning,locomotion,regulation of neuronal synaptic plasticity,neuromuscular process controlling balance,memory,exploration behavior,regulation of synaptic plasticity,regulation of ryanodine-sensitive calcium-release channel activity
Q62313	3.76847	0.000307118	Q62313	Tgoln1	Trans-Golgi network integral membrane protein 1	TGON1_MOUSE	9	endosome,trans-Golgi network,trans-Golgi network transport vesicle,nucleoplasm,Golgi apparatus,plasma membrane,integral component of membrane
P84309	3.73882	0.00239281	P84309	Adcy5	Adenylate cyclase type 5	ADCY5_MOUSE	9	sarcolemma,integral component of plasma membrane,endosome,plasma membrane,cilium,membrane,integral component of membrane,intermediate filament cytoskeleton,membrane raft	adenylate cyclase activity,protein binding,ATP binding,adenylate cyclase binding,calcium- and calmodulin-responsive adenylate cyclase activity,metal ion binding,scaffold protein binding	adenosine receptor signaling pathway,cAMP biosynthetic process,adenylate cyclase-activating G-protein coupled receptor signaling pathway,adenylate cyclase-activating dopamine receptor signaling pathway,adenylate cyclase-inhibiting dopamine receptor signaling pathway,locomotory behavior,neuromuscular process controlling balance,adenylate cyclase-inhibiting G-protein coupled receptor signaling path…
P63137	3.69202	0.00420442	P63137	Gabrb2	Gamma-aminobutyric acid receptor subunit beta-2	GBRB2_MOUSE	7	integral component of plasma membrane,neuron projection,synapse,GABA-ergic synapse,integral component of postsynaptic specialization membrane,cytosol,plasma membrane,membrane,cytoplasmic vesicle,GABA-A receptor complex,chloride channel complex,GABA receptor complex	GABA-A receptor activity,chloride channel activity,GABA receptor activity,GABA-gated chloride ion channel activity,inhibitory extracellular ligand-gated ion channel activity,protein binding,neurotransmitter receptor activity,transmitter-gated ion channel activity involved in regulation of postsynaptic membrane potential	signal transduction,gamma-aminobutyric acid signaling pathway,chemical synaptic transmission,sensory perception of sound,ion transmembrane transport,regulation of membrane potential,regulation of neuron apoptotic process,negative regulation of neuron apoptotic process,neuron development,neurological system process,synaptic transmission, GABAergic,regulation of postsynaptic membrane potential,inne…
Q14B80	3.69177	0.00409431	Q14B80	Kcnc2	Potassium voltage-gated channel subfamily C member 2	KCNC2_MOUSE	5	integral component of membrane,axon,dendrite membrane,neuronal cell body membrane,plasma membrane,integral component of plasma membrane,membrane,basolateral plasma membrane,apical plasma membrane,dendrite,axolemma,vesicle,presynaptic membrane,neuronal cell body,terminal bouton,perikaryon,synapse,postsynaptic membrane,voltage-gated potassium channel complex	voltage-gated potassium channel activity,delayed rectifier potassium channel activity,protein binding,ion channel binding,voltage-gated ion channel activity involved in regulation of presynaptic membrane potential	action potential,response to light intensity,response to organic cyclic compound,response to amine,globus pallidus development,response to magnesium ion,ion transmembrane transport,nitric oxide-cGMP-mediated signaling pathway,response to ethanol,protein homooligomerization,protein heterooligomerization,cellular response to ammonium ion,cellular response to nitric oxide,potassium ion transmembrane…
Q6Y685	3.6837	0.00058554	Q6Y685	Tacc1	Transforming acidic coiled-coil-containing protein 1	TACC1_MOUSE	4	cytoplasm,nucleus,microtubule organizing center,cytosol,midbody	ligand-dependent nuclear receptor binding,protein domain specific binding,estrogen receptor binding,ligand-dependent nuclear receptor transcription coactivator activity,glucocorticoid receptor binding,retinoic acid receptor binding,peroxisome proliferator activated receptor binding,retinoid X receptor binding,thyroid hormone receptor binding	microtubule cytoskeleton organization,cell proliferation,cerebral cortex development,neurogenesis,interkinetic nuclear migration,regulation of microtubule-based process,mitotic spindle organization,positive regulation of transcription, DNA-templated,cell division
Q8BGD5	3.67388	0.00334823	Q8BGD5	Cpt1c	Carnitine O-palmitoyltransferase 1, brain isoform	CPT1C_MOUSE	5	mitochondrion,integral component of endoplasmic reticulum membrane,postsynapse,glutamatergic synapse,mitochondrial outer membrane,endoplasmic reticulum,endoplasmic reticulum membrane,axon,dendrite,AMPA glutamate receptor complex	carnitine O-palmitoyltransferase activity	fatty acid metabolic process,fatty acid beta-oxidation,carnitine metabolic process,regulation of postsynaptic specialization membrane neurotransmitter receptor levels
Q9WTL7	3.66016	0.00137388	Q9WTL7	Lypla2	Acyl-protein thioesterase 2	LYPA2_MOUSE	4	cytoplasm,Golgi stack	lysophospholipase activity,palmitoyl-(protein) hydrolase activity,carboxylic ester hydrolase activity	protein depalmitoylation,fatty acid metabolic process,acylglycerol catabolic process,prostaglandin catabolic process
Q9WV18	3.64074	0.00110208	Q9WV18	Gabbr1	Gamma-aminobutyric acid type B receptor subunit 1	GABR1_MOUSE	8	Requires Ontology,GABA-ergic synapse,extracellular space,cytoplasm,endoplasmic reticulum membrane,integral component of plasma membrane,synaptic vesicle,membrane,axolemma,mitochondrial membrane,presynaptic membrane,neuron projection,neuronal cell body,dendritic spine,dendritic shaft,intracellular membrane-bounded organelle,membrane raft,postsynaptic membrane,synaptic membrane,presynapse,glutamate…	G-protein coupled GABA receptor activity,transmembrane signaling receptor activity,protein binding,protein heterodimerization activity,G-protein coupled neurotransmitter receptor activity involved in regulation of postsynaptic membrane potential,extracellular matrix protein binding	adenylate cyclase-inhibiting G-protein coupled receptor signaling pathway,gamma-aminobutyric acid signaling pathway,osteoblast differentiation,negative regulation of adenylate cyclase activity,negative regulation of cell proliferation,regulation of glutamate secretion,positive regulation of glutamate secretion,negative regulation of gamma-aminobutyric acid secretion,negative regulation of epineph…
A2A699	3.61853	0.000278993	A2A699	Fam171a2	Protein FAM171A2	F1712_MOUSE	5	cellular_component,integral component of membrane	molecular_function	biological_process
Q9CZN4	3.609	0.00146703	Q9CZN4	Shisa9	Protein shisa-9	SHSA9_MOUSE	2	postsynaptic density,dendritic spine membrane,postsynaptic membrane,glutamatergic synapse,integral component of postsynaptic density membrane,synapse,postsynaptic density membrane,ionotropic glutamate receptor complex,AMPA glutamate receptor complex	PDZ domain binding	regulation of alpha-amino-3-hydroxy-5-methyl-4-isoxazole propionate selective glutamate receptor activity,regulation of short-term neuronal synaptic plasticity,regulation of postsynaptic neurotransmitter receptor activity
P56379	3.60848	0.00195028	P56379	Atp5mpl	ATP synthase subunit ATP5MPL, mitochondrial	ATP68_MOUSE	3	mitochondrion,integral component of membrane,mitochondrial proton-transporting ATP synthase complex	molecular_function	biological_process
O08547	3.57943	0.0013133	O08547	Sec22b	Vesicle-trafficking protein SEC22b	SC22B_MOUSE	11	Golgi membrane,endoplasmic reticulum membrane,endoplasmic reticulum-Golgi intermediate compartment,ER to Golgi transport vesicle membrane,synaptic vesicle,integral component of membrane,COPI-coated vesicle,endoplasmic reticulum-Golgi intermediate compartment membrane,melanosome,SNARE complex	SNAP receptor activity,protein binding,syntaxin binding	ER to Golgi vesicle-mediated transport,vesicle-mediated transport,retrograde vesicle-mediated transport, Golgi to ER,protein transport,positive regulation of protein catabolic process,vesicle fusion with Golgi apparatus,negative regulation of autophagosome assembly
Q6W8Q3	3.56474	0.00238481	Q6W8Q3	Pcp4l1	Purkinje cell protein 4-like protein 1	PC4L1_MOUSE	3	cellular_component	molecular_function	biological_process
Q924N4	3.54696	0.00316797	Q924N4	Slc12a6	Solute carrier family 12 member 6	S12A6_MOUSE	7	apical plasma membrane,integral component of plasma membrane,basolateral plasma membrane,axon,synapse	protein binding,ammonium transmembrane transporter activity,potassium ion transmembrane transporter activity,potassium:chloride symporter activity,protein kinase binding	ion transport,cell volume homeostasis,chemical synaptic transmission,chloride ion homeostasis,potassium ion homeostasis,cellular hypotonic response,cellular hypotonic salinity response,Requires Ontology,chloride transmembrane transport,potassium ion import across plasma membrane
Q8C0D5	3.5152	0.00375902	Q8C0D5	Efl1	Elongation factor-like GTPase 1	EFL1_MOUSE	2	ribonucleoprotein complex	translation elongation factor activity,GTPase activity,GTP binding,ribosome binding	translational elongation,mature ribosome assembly,GTP metabolic process
Q64331	3.50653	0.0011913	Q64331	Myo6	Unconventional myosin-VI	MYO6_MOUSE	35	clathrin-coated endocytic vesicle,ruffle,cytoplasm,plasma membrane,microvillus,postsynaptic density,actin cytoskeleton,endocytic vesicle,vesicle,Requires Ontology,presynaptic endocytic zone,postsynaptic actin cytoskeleton,glutamatergic synapse,nucleus,nucleoplasm,Golgi apparatus,cytosol,brush border,clathrin-coated pit,vesicle membrane,membrane,filopodium,axon,cytoplasmic vesicle,nuclear membrane…	microfilament motor activity,protein binding,calmodulin binding,ATP binding,identical protein binding,actin filament binding	protein targeting,endocytosis,chemical synaptic transmission,synapse assembly,sensory perception of sound,locomotory behavior,glutamate secretion,dendrite development,inner ear morphogenesis,auditory receptor cell differentiation,regulation of synaptic plasticity,inner ear development,cellular response to electrical stimulus,actin filament organization,response to xenobiotic stimulus,vesicle tran…
Q9WVK4	3.50569	0.00246069	Q9WVK4	Ehd1	EH domain-containing protein 1	EHD1_MOUSE	9	early endosome,endocytic vesicle,intracellular membrane-bounded organelle,perinuclear region of cytoplasm,recycling endosome membrane,endosome,lipid particle,plasma membrane,endosome membrane,ciliary pocket membrane,platelet dense tubular network membrane,early endosome membrane,myelin sheath	calcium ion binding,protein binding,ATP binding,GTP binding,small GTPase binding,identical protein binding	endocytosis,endosomal transport,intracellular protein transport,positive regulation of cholesterol storage,positive regulation of neuron projection development,neuron projection development,endocytic recycling,low-density lipoprotein particle clearance,cholesterol homeostasis,protein homooligomerization,cilium morphogenesis,protein localization to cilium,protein localization to plasma membrane,po…
Q8BWS5	3.48946	0.00137272	Q8BWS5	Gprin3	G protein-regulated inducer of neurite outgrowth 3	GRIN3_MOUSE	3	plasma membrane	molecular_function	neuron projection development
Q80XA6	3.4892	0.00152275	Q80XA6	Reps2	RalBP1-associated Eps domain-containing protein 2	REPS2_MOUSE	2	cytoplasm	molecular_function,calcium ion binding	endocytosis,endosomal transport
O88704	3.45567	0.000545425	O88704	Hcn1	Potassium/sodium hyperpolarization-activated cyclic nucleotide-gated channel 1	HCN1_MOUSE	8	cytoplasm,plasma membrane,integral component of plasma membrane,cell surface,basolateral plasma membrane,axon,dendrite,dendrite membrane,somatodendritic compartment,neuronal cell body,dendritic shaft,axon terminus,synapse,apical dendrite,HCN channel complex	intracellular cAMP activated cation channel activity,voltage-gated sodium channel activity,voltage-gated potassium channel activity,protein binding,phosphatidylinositol-4,5-bisphosphate binding,phosphatidylinositol-3,4,5-trisphosphate binding,protein C-terminus binding,voltage-gated cation channel activity,cAMP binding,identical protein binding,macromolecular complex binding	apical protein localization,retinal cone cell development,regulation of membrane depolarization,sodium ion transmembrane transport,regulation of membrane potential,negative regulation of action potential,protein homotetramerization,response to calcium ion,negative regulation of synaptic transmission, glutamatergic,cellular response to cAMP,potassium ion transmembrane transport,regulation of heart…
Q9JIZ9	3.44262	0.0015658	Q9JIZ9	Plscr3	Phospholipid scramblase 3	PLS3_MOUSE	2	mitochondrion,plasma membrane,nucleus,mitochondrial inner membrane,cytosol,integral component of membrane	magnesium ion binding,calcium ion binding,SH3 domain binding,phospholipid scramblase activity,lead ion binding,protein self-association,mercury ion binding,calcium-dependent protein binding	glucose homeostasis,cholesterol homeostasis,apoptotic process,phospholipid scrambling,cardiolipin biosynthetic process,regulation of apoptotic process,cellular response to lipopolysaccharide,regulation of release of cytochrome c from mitochondria
Q80ZX0	3.43016	0.00124665	Q80ZX0	Sec24b	Sec24-related gene family, member B (S. cerevisiae)	Q80ZX0_MOUSE	2	endoplasmic reticulum exit site,endoplasmic reticulum membrane,cytosol,ER to Golgi transport vesicle,COPII vesicle coat	SNARE binding,protein binding,zinc ion binding	neural tube closure,auditory receptor cell morphogenesis,outflow tract morphogenesis,cochlear nucleus development,aorta morphogenesis,auditory receptor cell stereocilium organization,lung morphogenesis,lung lobe morphogenesis,coronary artery morphogenesis,pulmonary artery morphogenesis,circulatory system development,regulation of establishment of planar polarity involved in neural tube closure,re…
P54830	3.41264	0.00150147	P54830	Ptpn5	Tyrosine-protein phosphatase non-receptor type 5	PTN5_MOUSE	5	endoplasmic reticulum,endoplasmic reticulum membrane,cytosol,synaptic vesicle,membrane,integral component of membrane,axon,neuronal cell body,perikaryon,synaptic membrane,proximal dendrite	phosphotyrosine binding,protein tyrosine phosphatase activity,protein kinase binding,glutamate receptor binding,identical protein binding,mitogen-activated protein kinase binding	protein dephosphorylation,positive regulation of protein phosphorylation,positive regulation of receptor internalization,positive regulation of neuron projection development,peptidyl-tyrosine dephosphorylation,exploration behavior,response to immobilization stress,positive regulation of protein import into nucleus,negative regulation of MAP kinase activity,positive regulation of long-term synapti…
G3XA57	3.40515	0.00226604	G3XA57	Rab11fip2	Rab11 family-interacting protein 2	RFIP2_MOUSE	3	phagocytic cup,endosome,intracellular membrane-bounded organelle,nucleoplasm,recycling endosome membrane	protein kinase binding,small GTPase binding,identical protein binding,protein homodimerization activity	phagocytosis,establishment of cell polarity,TRAM-dependent toll-like receptor 4 signaling pathway,insulin secretion involved in cellular response to glucose stimulus,positive regulation of GTPase activity,regulated exocytosis,positive regulation of protein localization to plasma membrane
O88703	3.40284	0.000672939	O88703	Hcn2	Potassium/sodium hyperpolarization-activated cyclic nucleotide-gated channel 2	HCN2_MOUSE	7	cytoplasm,plasma membrane,integral component of plasma membrane,membrane,axon,dendrite membrane,somatodendritic compartment,neuronal cell body,dendritic shaft,synapse,HCN channel complex	intracellular cAMP activated cation channel activity,voltage-gated sodium channel activity,voltage-gated potassium channel activity,protein binding,PDZ domain binding,cAMP binding,identical protein binding,macromolecular complex binding,binding, bridging	regulation of membrane potential,regulation of membrane depolarization,sodium ion transmembrane transport,cellular response to cAMP,cellular response to cGMP,potassium ion transmembrane transport,regulation of heart rate by cardiac conduction,sodium ion import across plasma membrane,regulation of SA node cell action potential,potassium ion import across plasma membrane,regulation of cation channe…
Q80UG2	3.39943	0.00101836	Q80UG2	Plxna4	Plexin-A4	PLXA4_MOUSE	3	integral component of plasma membrane,plasma membrane,semaphorin receptor complex	protein binding,semaphorin receptor activity	nervous system development,axon guidance,cranial nerve morphogenesis,facial nerve morphogenesis,glossopharyngeal nerve morphogenesis,trigeminal nerve morphogenesis,vagus nerve morphogenesis,postganglionic parasympathetic fiber development,chemorepulsion of branchiomotor axon,anterior commissure morphogenesis,sympathetic nervous system development,neuron projection morphogenesis,regulation of axon…
Q9JJG0	3.39793	0.00156366	Q9JJG0	Tacc2	Transforming acidic coiled-coil-containing protein 2	TACC2_MOUSE	2	cytoplasm,nucleoplasm,microtubule organizing center,cytosol,plasma membrane	ligand-dependent nuclear receptor binding,protein domain specific binding	microtubule cytoskeleton organization,cell proliferation,cerebral cortex development,neurogenesis,interkinetic nuclear migration,astral microtubule organization,regulation of microtubule-based process,mitotic spindle organization
Q8K2K6	3.39022	0.00421449	Q8K2K6	Agfg1	Arf-GAP domain and FG repeat-containing protein 1	AGFG1_MOUSE	4	cytoplasmic vesicle,nucleus,cell projection,neuronal cell body,intracellular membrane-bounded organelle	DNA binding,GTPase activator activity,metal ion binding	acrosome assembly,spermatid nucleus differentiation,intermediate filament organization,regulation of catalytic activity
Q91VZ6	3.36551	0.00436145	Q91VZ6	Smap1	Stromal membrane-associated protein 1	SMAP1_MOUSE	3	cytoplasm,plasma membrane	GTPase activator activity,protein binding,clathrin binding,metal ion binding	actin cytoskeleton reorganization,positive regulation of erythrocyte differentiation,regulation of clathrin-dependent endocytosis,regulation of catalytic activity
Q68FD9	3.35419	0.00414871	Q68FD9	Kiaa1549	UPF0606 protein KIAA1549	K1549_MOUSE	2	integral component of membrane,photoreceptor connecting cilium	molecular_function	biological_process
E9PXQ7	3.35402	0.00442763	E9PXQ7	Pcdh10	Protocadherin 10	E9PXQ7_MOUSE	9	integral component of plasma membrane	calcium ion binding	cell adhesion,homophilic cell adhesion via plasma membrane adhesion molecules
O70166	3.35152	0.000344522	O70166	Stmn3	Stathmin-3	STMN3_MOUSE	4	cytoplasm,neuron projection,Golgi apparatus,cytosol,growth cone,perinuclear region of cytoplasm	protein binding,protein C-terminus binding,tubulin binding,protein domain specific binding	blastocyst hatching,microtubule depolymerization,regulation of microtubule polymerization or depolymerization,cytoplasmic microtubule organization,neuron projection development,negative regulation of Rac protein signal transduction,regulation of GTPase activity,regulation of cytoskeleton organization
Q3V1U8	3.34269	0.00106534	Q3V1U8	Elmod1	ELMO domain-containing protein 1	ELMD1_MOUSE	4		GTPase activator activity	positive regulation of GTPase activity
P55821	3.31546	0.00376326	P55821	Stmn2	Stathmin-2	STMN2_MOUSE	2	cytoplasm,growth cone,neuron projection,endosome,Golgi apparatus,membrane,lamellipodium,vesicle,neuronal cell body,perinuclear region of cytoplasm	protein binding,tubulin binding,calcium-dependent protein binding	microtubule depolymerization,negative regulation of microtubule depolymerization,positive regulation of neuron projection development,negative regulation of neuron projection development,regulation of microtubule polymerization or depolymerization,negative regulation of microtubule polymerization,positive regulation of microtubule depolymerization,neuron projection development,cellular response t…
Q9D1G1	3.31065	0.00254711	Q9D1G1	Rab1b	Ras-related protein Rab-1B	RAB1B_MOUSE	5	endomembrane system,mitochondrion,endoplasmic reticulum-Golgi intermediate compartment,Golgi apparatus,pre-autophagosomal structure membrane,synapse,perinuclear region of cytoplasm	GTPase activity,obsolete small monomeric GTPase activity,GTP binding	autophagosome assembly,intracellular protein transport,Golgi organization
Q9WU40	3.3046	0.00375902	Q9WU40	Lemd3	Inner nuclear membrane protein Man1	MAN1_MOUSE	4	integral component of nuclear inner membrane,nuclear envelope,nuclear inner membrane,integral component of membrane,nuclear membrane	chromatin DNA binding	angiogenesis,blood vessel endothelial cell migration involved in intussusceptive angiogenesis,nucleus organization,skeletal muscle cell differentiation,regulation of cell cycle,regulation of extracellular matrix organization,nuclear envelope organization,negative regulation of transforming growth factor beta receptor signaling pathway,negative regulation of BMP signaling pathway,negative regulati…
Q6RHR9	3.29764	0.00172034	Q6RHR9	Magi1	Membrane-associated guanylate kinase, WW and PDZ domain-containing protein 1	MAGI1_MOUSE	4	cytoplasm,cell-cell junction,nucleus,nucleoplasm,nucleolus,plasma membrane,adherens junction,bicellular tight junction,membrane,cell junction,cell projection,cell periphery	protein binding,ATP binding,alpha-actinin binding,binding, bridging	signal transduction,positive regulation of cell-cell adhesion
P47941	3.29187	0.00676973	P47941	Crkl	Crk-like protein	CRKL_MOUSE	2	neuromuscular junction,extrinsic component of postsynaptic membrane,nucleoplasm,cytosol,synapse,macromolecular complex	phosphotyrosine binding,protein binding,receptor tyrosine kinase binding,signaling adaptor activity,identical protein binding,RNA polymerase II sequence-specific DNA binding transcription factor binding	regulation of cell growth,blood vessel development,urogenital system development,neuron migration,B cell apoptotic process,regulation of leukocyte migration,outflow tract morphogenesis,lipid metabolic process,spermatogenesis,single fertilization,pattern specification process,heart development,fibroblast growth factor receptor signaling pathway,male gonad development,animal organ morphogenesis,ant…
P13595	3.27331	0.000761672	P13595	Ncam1	Neural cell adhesion molecule 1	NCAM1_MOUSE	43	neuron projection,cytosol,plasma membrane,cell-cell junction,external side of plasma membrane,cell surface,axon,growth cone,anchored component of membrane,neuronal cell body,myelin sheath,Requires Ontology,glutamatergic synapse,integral component of postsynaptic membrane,integral component of presynaptic membrane	protein binding,heparin binding,phosphatase binding,LRR domain binding	regulation of exocyst assembly,cell surface receptor signaling pathway,neuron projection development,homotypic cell-cell adhesion,positive regulation of calcium-mediated signaling,axonal fasciculation,aging,learning or memory,response to xenobiotic stimulus,response to lead ion,thalamus development,multicellular organismal response to stress,response to cocaine,neuron development,modulation of sy…
Q149F3	3.27112	0.00123425	Q149F3	Gspt2	Eukaryotic peptide chain release factor GTP-binding subunit ERF3B	ERF3B_MOUSE	7	translation release factor complex	translation release factor activity,GTPase activity,GTP binding	nuclear-transcribed mRNA catabolic process, nonsense-mediated decay,translation,translational termination,cell cycle
O35215	3.26661	0.00110208	O35215	Ddt	D-dopachrome decarboxylase	DOPD_MOUSE	3	extracellular space,cytoplasm	protease binding,cytokine receptor binding,D-dopachrome decarboxylase activity,phenylpyruvate tautomerase activity	melanin biosynthetic process,positive regulation of inflammatory response
Q8C419	3.25938	0.000204886	Q8C419	Gpr158	Probable G-protein coupled receptor 158	GP158_MOUSE	22	plasma membrane,membrane,integral component of membrane	G-protein coupled receptor activity,protein binding	G-protein coupled receptor signaling pathway,protein localization to plasma membrane
Q9JL04	3.2573	0.000687465	Q9JL04	Fmn2	Formin-2	FMN2_MOUSE	7	actin cytoskeleton,nucleus,cytoplasm,endoplasmic reticulum membrane,nucleolus,endoplasmic reticulum,spindle,cytosol,actin filament,plasma membrane,microvillus,cell cortex,cytoplasmic vesicle membrane,perinuclear region of cytoplasm	actin binding,microtubule binding	meiotic chromosome movement towards spindle pole,actin filament bundle assembly,cellular response to DNA damage stimulus,protein transport,vesicle-mediated transport,polar body extrusion after meiotic divisions,negative regulation of protein catabolic process,negative regulation of apoptotic process,actin nucleation,intracellular transport,oogenesis,establishment of meiotic spindle localization,h…
Q3UH66	3.25352	0.00317334	Q3UH66	Wnk2	Serine/threonine-protein kinase WNK2	WNK2_MOUSE	4	cytoplasm,cytosol,plasma membrane	protein serine/threonine kinase activity,protein serine/threonine/tyrosine kinase activity,ATP binding,chloride channel inhibitor activity,potassium channel inhibitor activity,Requires Ontology	protein phosphorylation,negative regulation of cell proliferation,negative regulation of sodium ion transport,intracellular signal transduction,protein autophosphorylation,ion homeostasis,negative regulation of ERK1 and ERK2 cascade,positive regulation of canonical Wnt signaling pathway,positive regulation of potassium ion import,positive regulation of sodium ion transmembrane transporter activity
P16388	3.23817	0.000688786	P16388	Kcna1	Potassium voltage-gated channel subfamily A member 1	KCNA1_MOUSE	2	integral component of membrane,dendrite,paranode region of axon,neuronal cell body,axon initial segment,juxtaparanode region of axon,synapse,endoplasmic reticulum,cytosol,integral component of plasma membrane,cell surface,apical plasma membrane,cell junction,axon,cytoplasmic vesicle,presynaptic membrane,perikaryon,axon terminus,calyx of Held,glutamatergic synapse,integral component of postsynapti…	voltage-gated potassium channel activity,delayed rectifier potassium channel activity,protein binding,disordered domain specific binding,voltage-gated ion channel activity involved in regulation of presynaptic membrane potential,voltage-gated ion channel activity involved in regulation of postsynaptic membrane potential	startle response,regulation of muscle contraction,neuroblast proliferation,brain development,cell communication by electrical coupling,magnesium ion homeostasis,neuronal action potential,hippocampus development,neuronal signal transduction,cellular protein localization,regulation of membrane potential,neuromuscular process,detection of mechanical stimulus involved in sensory perception of pain,de…
P21836	3.2335	0.00408014	P21836	Ache	Acetylcholinesterase	ACES_MOUSE	2	extracellular space,plasma membrane,extracellular region,basement membrane,nuclear envelope,cytoplasm,endoplasmic reticulum lumen,rough endoplasmic reticulum,Golgi apparatus,cell surface,membrane,axon,dendrite,anchored component of membrane,neuromuscular junction,presynaptic membrane,neuron projection,neuronal cell body,synaptic cleft,synapse,postsynaptic membrane,perinuclear region of cytoplasm	acetylcholinesterase activity,cholinesterase activity,protein binding,collagen binding,hydrolase activity,serine hydrolase activity,choline binding,acetylcholine binding,identical protein binding,protein homodimerization activity,laminin binding,protein self-association,carboxylic ester hydrolase activity	regulation of receptor recycling,acetylcholine catabolic process,receptor internalization,retina development in camera-type eye,acetylcholine receptor signaling pathway,osteoblast development,cell adhesion,synapse assembly,acetylcholine metabolic process,choline metabolic process,response to insulin,response to antibiotic,positive regulation of axonogenesis,positive regulation of dendrite morphog…
P97792	3.22524	0.00340769	P97792	Cxadr	Coxsackievirus and adenovirus receptor homolog	CXAR_MOUSE	4	bicellular tight junction,intercalated disc,basolateral plasma membrane,acrosomal vesicle,extracellular space,nucleus,nucleoplasm,cytoplasm,plasma membrane,cell-cell junction,adherens junction,integral component of membrane,apicolateral plasma membrane,cell junction,filopodium,growth cone,neuromuscular junction,neuron projection,cell body,membrane raft,macromolecular complex	receptor binding,integrin binding,protein binding,beta-catenin binding,PDZ domain binding,identical protein binding,cell adhesion molecule binding,connexin binding,cell adhesive protein binding involved in AV node cell-bundle of His cell communication	mitochondrion organization,heart development,cell-cell junction organization,cardiac muscle cell development,negative regulation of cardiac muscle cell proliferation,heterophilic cell-cell adhesion via plasma membrane cell adhesion molecules,germ cell migration,epithelial structure maintenance,neutrophil chemotaxis,actin cytoskeleton reorganization,homotypic cell-cell adhesion,gamma-delta T cell …
P24549	3.21519	0.00200217	P24549	Aldh1a1	Retinal dehydrogenase 1	AL1A1_MOUSE	6	nucleus,cytoplasm,cytosol,axon,synapse	retinal dehydrogenase activity,3-chloroallyl aldehyde dehydrogenase activity,aldehyde dehydrogenase (NAD) activity,benzaldehyde dehydrogenase (NAD+) activity,aminobutyraldehyde dehydrogenase activity,identical protein binding,glyceraldehyde-3-phosphate dehydrogenase (NAD+) (non-phosphorylating) activity,NAD binding,Requires Ontology	optic cup morphogenesis involved in camera-type eye development,response to xenobiotic stimulus,retinol metabolic process,retinoic acid metabolic process,9-cis-retinoic acid biosynthetic process,positive regulation of apoptotic process,embryonic eye morphogenesis,retinoid metabolic process,retinoic acid biosynthetic process,response to oxidative stress,gamma-aminobutyric acid biosynthetic process…
Q9Z2I8	3.21464	0.00833613	Q9Z2I8	Suclg2	Succinate--CoA ligase [GDP-forming] subunit beta, mitochondrial	SUCB2_MOUSE	3	mitochondrion,plasma membrane,succinate-CoA ligase complex (GDP-forming),succinate-CoA ligase complex	magnesium ion binding,succinate-CoA ligase (ADP-forming) activity,succinate-CoA ligase (GDP-forming) activity,succinate-semialdehyde dehydrogenase (NAD+) activity,ATP binding,GTP binding	tricarboxylic acid cycle,succinyl-CoA metabolic process
A2AP18	3.18939	0.00172034	A2AP18	Plch2	1-phosphatidylinositol 4,5-bisphosphate phosphodiesterase eta-2	PLCH2_MOUSE	3	cytoplasm,plasma membrane	phosphatidylinositol phospholipase C activity,phospholipase C activity,calcium ion binding	phosphatidylinositol metabolic process,lipid catabolic process,phosphatidylinositol-mediated signaling
O35954	3.1861	0.00246069	O35954	Pitpnm1	Membrane-associated phosphatidylinositol transfer protein 1	PITM1_MOUSE	3	cytoplasm,endoplasmic reticulum membrane,lipid particle,cytosol,midbody,cleavage furrow,Golgi cisterna membrane,intracellular membrane-bounded organelle,cell body	calcium ion binding,phospholipid binding,phosphatidylcholine transporter activity,phosphatidylinositol transporter activity,receptor tyrosine kinase binding,phosphatidylcholine binding,phosphatidylinositol binding,phosphatidic acid binding	protein transport,phospholipid transport,Requires Ontology
O88845	3.17589	0.00402979	O88845	Akap10	A-kinase anchor protein 10, mitochondrial	AKA10_MOUSE	2	mitochondrion,plasma membrane,cytosol,macromolecular complex	protein kinase A binding	protein localization
Q8BGS2	3.17275	0.0043235	Q8BGS2	Bola2	BolA-like protein 2	BOLA2_MOUSE	2	nucleus,cytosol,cytoplasm,iron-sulfur cluster assembly complex	iron-sulfur cluster binding,2 iron, 2 sulfur cluster binding	cellular iron ion homeostasis,[2Fe-2S] cluster assembly,protein maturation by iron-sulfur cluster transfer
P63248	3.1701	0.00182808	P63248	Pkia	cAMP-dependent protein kinase inhibitor alpha	IPKA_MOUSE	2	nucleus,cytoplasm	cAMP-dependent protein kinase inhibitor activity,protein binding,protein kinase A catalytic subunit binding	negative regulation of transcription from RNA polymerase II promoter,negative regulation of protein kinase activity,regulation of G2/M transition of mitotic cell cycle,negative regulation of protein import into nucleus,negative regulation of catalytic activity,negative regulation of cAMP-dependent protein kinase activity
A2ARS0	3.16203	0.0037316	A2ARS0	Ankrd63	Ankyrin repeat domain-containing protein 63	ANR63_MOUSE	4	cellular_component	molecular_function	biological_process
Q60738	3.12354	0.00462932	Q60738	Slc30a1	Zinc transporter 1	ZNT1_MOUSE	4	endoplasmic reticulum,Golgi apparatus,integral component of membrane,cytoplasm,plasma membrane,T-tubule,nuclear membrane,Requires Ontology,integral component of postsynaptic density membrane	zinc ion transmembrane transporter activity,calcium channel inhibitor activity	in utero embryonic development,zinc II ion transport,cellular zinc ion homeostasis,cellular calcium ion homeostasis,detoxification of zinc ion,negative regulation of neurotransmitter secretion,calcium ion import,cadmium ion transmembrane transport,zinc II ion transmembrane transport,negative regulation of zinc ion transmembrane import,detoxification of cadmium ion,negative regulation of calcium i…
Q8BXR1	3.11889	0.000165804	Q8BXR1	Slc7a14	Probable cationic amino acid transporter	S7A14_MOUSE	2	plasma membrane,nucleoplasm,lysosomal membrane,cytosol,integral component of membrane,intracellular membrane-bounded organelle	amino acid transmembrane transporter activity	amino acid transmembrane transport,amino acid transport
Q8VHW2	3.11877	0.00139528	Q8VHW2	Cacng8	Voltage-dependent calcium channel gamma-8 subunit	CCG8_MOUSE	4	Requires Ontology,postsynaptic density membrane,glutamatergic synapse,integral component of postsynaptic density membrane,postsynaptic density,dendrite membrane,postsynaptic membrane,AMPA glutamate receptor complex,L-type voltage-gated calcium channel complex	voltage-gated calcium channel activity,calcium channel regulator activity,channel regulator activity,protein phosphatase 2B binding,ionotropic glutamate receptor binding	transmission of nerve impulse,positive regulation of synaptic transmission, glutamatergic,calcium ion transmembrane transport,neurotransmitter receptor transport, postsynaptic endosome to lysosome,postsynaptic neurotransmitter receptor diffusion trapping,regulation of postsynaptic specialization membrane neurotransmitter receptor levels,neurotransmitter receptor internalization,regulation of alph…
P61514	3.11703	0.00193785	P61514	Rpl37a	60S ribosomal protein L37a	RL37A_MOUSE	2	cytoplasm,cytosol,cytosolic large ribosomal subunit,cytosolic ribosome	structural constituent of ribosome,metal ion binding,large ribosomal subunit rRNA binding	cytoplasmic translation
A2A690	3.1072	0.003887	A2A690	Tanc2	Protein TANC2	TANC2_MOUSE	2	dendritic spine,axon,glutamatergic synapse,Requires Ontology	molecular_function	in utero embryonic development,regulation of dendritic spine development,regulation of dendritic spine morphogenesis,dense core granule cytoskeletal transport
Q2M3X8	3.09578	0.000439823	Q2M3X8	Phactr1	Phosphatase and actin regulator 1	PHAR1_MOUSE	14	nucleus,cytosol,synapse	actin binding,protein phosphatase inhibitor activity,protein phosphatase 1 binding	cerebral cortex development,actin cytoskeleton organization,actomyosin structure organization,actin cytoskeleton reorganization,regulation of phosphorylation,negative regulation of catalytic activity,stress fiber assembly,cell motility,Requires Ontology,regulation of neuron migration
P63082	3.08742	0.00388583	P63082	Atp6v0c	V-type proton ATPase 16 kDa proteolipid subunit	VATL_MOUSE	5	integral component of membrane,lysosome,Golgi apparatus,synaptic vesicle,membrane,clathrin-coated vesicle membrane,synaptic vesicle membrane,vacuolar proton-transporting V-type ATPase, V0 domain,vacuolar proton-transporting V-type ATPase complex	protein binding,hydrogen-exporting ATPase activity, phosphorylative mechanism,ubiquitin protein ligase binding,proton-transporting ATPase activity, rotational mechanism	vacuolar acidification,lysosomal lumen acidification,positive regulation of Wnt signaling pathway,positive regulation of ERK1 and ERK2 cascade,hydrogen ion transmembrane transport,negative regulation of autophagic cell death
Q6P5F6	3.07559	0.000306147	Q6P5F6	Slc39a10	Zinc transporter ZIP10	S39AA_MOUSE	6	integral component of plasma membrane,plasma membrane	zinc ion transmembrane transporter activity	negative regulation of B cell apoptotic process,cellular zinc ion homeostasis,positive regulation of B cell proliferation,positive regulation of B cell receptor signaling pathway,zinc II ion transmembrane import,positive regulation of protein tyrosine phosphatase activity
P15388	3.07381	0.00177141	P15388	Kcnc1	Potassium voltage-gated channel subfamily C member 1	KCNC1_MOUSE	2	integral component of membrane,axon,dendrite membrane,neuronal cell body membrane,cell surface,membrane,dendrite,axolemma,neuron projection membrane,neuronal cell body,calyx of Held,integral component of postsynaptic membrane,integral component of presynaptic membrane,voltage-gated potassium channel complex	voltage-gated potassium channel activity,delayed rectifier potassium channel activity,protein binding,kinesin binding,ion channel binding,voltage-gated ion channel activity involved in regulation of presynaptic membrane potential	response to toxic substance,response to light intensity,response to auditory stimulus,response to amine,cerebellum development,globus pallidus development,regulation of ion transmembrane transport,positive regulation of ion transmembrane transport,response to potassium ion,protein homooligomerization,protein tetramerization,cellular response to xenobiotic stimulus,response to fibroblast growth fa…
Q3UHK6	3.06461	0.00414871	Q3UHK6	Tenm4	Teneurin-4	TEN4_MOUSE	5	neuron projection,nucleus,cytoplasm,plasma membrane,integral component of plasma membrane	identical protein binding,protein homodimerization activity,protein heterodimerization activity,cell adhesion molecule binding	gastrulation with mouth forming second,cardiac muscle cell proliferation,cardiac cell fate specification,heterophilic cell-cell adhesion via plasma membrane cell adhesion molecules,signal transduction,regulation of myelination,positive regulation of myelination,central nervous system myelin formation,neuron development,positive regulation of oligodendrocyte differentiation,positive regulation of …
O35927	3.06294	0.00134551	O35927	Ctnnd2	Catenin delta-2	CTND2_MOUSE	29	nucleus,cytoplasm,plasma membrane,adherens junction,postsynaptic density,dendrite,perikaryon	beta-catenin binding,cadherin binding	morphogenesis of a branching structure,learning,regulation of synaptic plasticity,cell-cell junction assembly,synapse organization,regulation of canonical Wnt signaling pathway,dendritic spine morphogenesis,cell-cell adhesion
Q9ERB0	3.05231	0.00113849	Q9ERB0	Snap29	Synaptosomal-associated protein 29	SNP29_MOUSE	4	plasma membrane,Golgi membrane,autophagosome membrane,nucleoplasm,cytoplasm,autophagosome,centrosome,cytosol,ciliary pocket membrane,cytoplasmic vesicle,presynapse,SNARE complex	SNAP receptor activity,syntaxin binding	exocytosis,vesicle fusion,protein transport,synaptic vesicle priming,autophagosome docking,synaptic vesicle fusion to presynaptic active zone membrane,cilium morphogenesis,autophagosome maturation,Requires Ontology
Q9D154	3.04989	0.00323127	Q9D154	Serpinb1a	Leukocyte elastase inhibitor A	ILEUA_MOUSE	5	extracellular space,extracellular region,early endosome,cytoplasmic ribonucleoprotein granule,cytolytic granule,Requires Ontology	serine-type endopeptidase inhibitor activity,protein binding,peptidase inhibitor activity	regulation of protein catabolic process,inflammatory response,negative regulation of endopeptidase activity,cellular homeostasis,negative regulation of interleukin-1 beta production,type B pancreatic cell proliferation,regulation of innate immune response
Q80WJ7	3.03376	0.000620163	Q80WJ7	Mtdh	Protein LYRIC	LYRIC_MOUSE	8	nucleus,fibrillar center,nucleolus,cytoplasm,endoplasmic reticulum,endoplasmic reticulum membrane,bicellular tight junction,integral component of membrane,apical plasma membrane,nuclear body,nuclear membrane,intercellular canaliculus,perinuclear region of cytoplasm	transcription cofactor activity,transcription coactivator activity,double-stranded RNA binding,protein binding,NF-kappaB binding,RNA polymerase II sequence-specific DNA binding transcription factor binding	negative regulation of transcription from RNA polymerase II promoter,regulation of transcription from RNA polymerase II promoter,positive regulation of autophagy,lipopolysaccharide-mediated signaling pathway,negative regulation of apoptotic process,positive regulation of I-kappaB kinase/NF-kappaB signaling,positive regulation of angiogenesis,positive regulation of transcription, DNA-templated,pos…
P62743	3.03046	0.00217869	P62743	Ap2s1	AP-2 complex subunit sigma	AP2S1_MOUSE	4	intracellular membrane-bounded organelle,cytoplasmic side of plasma membrane,AP-2 adaptor complex,postsynapse	protein binding,clathrin adaptor activity	intracellular protein transport,vesicle-mediated transport,clathrin-dependent endocytosis,postsynaptic neurotransmitter receptor internalization
Q5DTL9	3.02151	0.00049314	Q5DTL9	Slc4a10	Sodium-driven chloride bicarbonate exchanger	S4A10_MOUSE	22	plasma membrane,basolateral plasma membrane,integral component of plasma membrane,apical plasma membrane,dendrite,somatodendritic compartment,neuronal cell body,perikaryon,axon terminus,synapse,apical dendrite,basilar dendrite,CA3 pyramidal cell dendrite,postsynapse	inorganic anion exchanger activity,sodium:bicarbonate symporter activity,anion:anion antiporter activity,transmembrane transporter activity	protein glycosylation,regulation of pH,response to light stimulus,post-embryonic development,pyramidal neuron development,regulation of cellular pH,multicellular organism growth,locomotory exploration behavior,brain morphogenesis,hydrogen ion transmembrane transport,visual perception,inorganic anion transport,bicarbonate transport,sodium ion transmembrane transport,regulation of short-term neuron…
Q8CJ19	3.01743	0.00141824	Q8CJ19	Mical3	[F-actin]-monooxygenase MICAL3	MICA3_MOUSE	11	nucleus,nucleoplasm,spindle,cytosol,plasma membrane,cell cortex,cell projection,intercellular bridge,Flemming body	actin binding,oxidoreductase activity, acting on paired donors, with incorporation or reduction of molecular oxygen, NAD(P)H as one donor, and incorporation of one atom of oxygen,small GTPase binding,metal ion binding,actin filament binding,FAD binding	exocytosis,cytoskeleton organization,cell cycle,actin filament depolymerization,cell division
Q61249	3.00388	0.000447226	Q61249	Igbp1	Immunoglobulin-binding protein 1	IGBP1_MOUSE	3	cytosol,cytoplasm,microtubule	protein binding,protein phosphatase regulator activity,enzyme binding,protein domain specific binding,mitogen-activated protein kinase kinase binding,macromolecular complex binding,protein phosphatase 2A binding	negative regulation of apoptotic signaling pathway,negative regulation of transcription from RNA polymerase II promoter,negative regulation of stress-activated MAPK cascade,response to tumor necrosis factor,regulation of dephosphorylation,positive regulation of dephosphorylation,negative regulation of protein dephosphorylation,B cell activation,negative regulation of cysteine-type endopeptidase a…
Q9WTS4	3.0019	0.00472839	Q9WTS4	Tenm1	Teneurin-1	TEN1_MOUSE	3	neuron projection,extracellular region,nucleus,cytoplasm,endoplasmic reticulum,Golgi apparatus,cytoskeleton,plasma membrane,integral component of plasma membrane,nuclear matrix,nuclear speck	protein binding,identical protein binding,protein homodimerization activity,protein heterodimerization activity,cell adhesion molecule binding	heterophilic cell-cell adhesion via plasma membrane cell adhesion molecules,neuropeptide signaling pathway,neuron development,positive regulation of intracellular protein transport
Q80Y24	3.00052	0.00166306	Q80Y24	Prickle2	Prickle-like protein 2	PRIC2_MOUSE	2	cytoplasm,apicolateral plasma membrane,lateral plasma membrane,nuclear membrane	protein binding,zinc ion binding	neuron projection development,establishment or maintenance of epithelial cell apical/basal polarity
Q8CIB5	2.99847	0.00101836	Q8CIB5	Fermt2	Fermitin family homolog 2	FERM2_MOUSE	7	focal adhesion,cell-substrate junction,extrinsic component of cytoplasmic side of plasma membrane,stress fiber,nucleus,nucleoplasm,cytoplasm,cytosol,cell cortex,cell surface,lamellipodium membrane,I band,plasma membrane,adherens junction,cell junction	actin binding,integrin binding,phosphatidylinositol-3,4,5-trisphosphate binding,protein kinase binding,type I transforming growth factor beta receptor binding,SMAD binding,actin filament binding	cell adhesion,protein localization to cell junction,cell-matrix adhesion,transforming growth factor beta receptor signaling pathway,integrin-mediated signaling pathway,regulation of cell shape,positive regulation of epithelial to mesenchymal transition,Wnt signaling pathway,regulation of cell morphogenesis,positive regulation of cell migration,integrin activation,positive regulation of integrin a…
Q61137	2.98812	0.000948264	Q61137	Astn1	Astrotactin-1	ASTN1_MOUSE	3	endosome,integral component of membrane,external side of plasma membrane,clathrin-coated vesicle,perikaryon	protein binding	neuron migration,neuron cell-cell adhesion,locomotory behavior,cell migration,cell-cell adhesion
A2AHC3	2.98139	0.000918142	A2AHC3	Camsap1	Calmodulin-regulated spectrin-associated protein 1	CAMP1_MOUSE	2	microtubule minus-end,cytoplasm,microtubule	calmodulin binding,microtubule binding,spectrin binding,microtubule minus-end binding	microtubule cytoskeleton organization,cytoskeleton organization,negative regulation of microtubule depolymerization,regulation of cell morphogenesis,regulation of microtubule polymerization,cytoplasmic microtubule organization,neuron projection development
Q8CCJ4	2.97519	0.000642434	Q8CCJ4	Amer2	APC membrane recruitment protein 2	AMER2_MOUSE	4	plasma membrane	phosphatidylinositol-4,5-bisphosphate binding,beta-catenin binding	ectoderm development,Wnt signaling pathway,regulation of canonical Wnt signaling pathway,negative regulation of canonical Wnt signaling pathway
Q810B7	2.97311	0.00239007	Q810B7	Slitrk5	SLIT and NTRK-like protein 5	SLIK5_MOUSE	2	integral component of membrane,synapse,receptor complex	molecular_function	chemical synaptic transmission,axonogenesis,grooming behavior,response to xenobiotic stimulus,striatum development,adult behavior,skin development,dendrite morphogenesis,positive regulation of synapse assembly,circulatory system development,Requires Ontology
Q8K3F6	2.97232	0.00261486	Q8K3F6	Kcnq3	Potassium voltage-gated channel subfamily KQT member 3	KCNQ3_MOUSE	2	integral component of membrane,axon initial segment,plasma membrane,integral component of plasma membrane,cell surface,dendrite,node of Ranvier,somatodendritic compartment,neuron projection,neuronal cell body,membrane raft,voltage-gated potassium channel complex	voltage-gated ion channel activity,voltage-gated potassium channel activity,delayed rectifier potassium channel activity,potassium channel activity,calmodulin binding,protein kinase binding,ubiquitin protein ligase binding,ion channel binding	membrane hyperpolarization,potassium ion transmembrane transport,ion transmembrane transport,regulation of ion transmembrane transport,cellular response to ammonium ion
Q99P47	2.97069	0.000259092	Q99P47	Cntnap4	Contactin-associated protein-like 4	CNTP4_MOUSE	3	GABA-ergic synapse,integral component of presynaptic membrane,dendrite,presynaptic membrane	protein binding	cell adhesion,regulation of synaptic transmission, dopaminergic,regulation of synaptic transmission, GABAergic,regulation of synapse organization,regulation of grooming behavior
Q9QXY6	2.9538	0.00210992	Q9QXY6	Ehd3	EH domain-containing protein 3	EHD3_MOUSE	15	early endosome,endocytic vesicle,intracellular membrane-bounded organelle,perinuclear region of cytoplasm,recycling endosome membrane,cytoplasm,cytosol,ciliary pocket membrane,myelin sheath	calcium ion binding,protein binding,ATP binding,GTP binding,lipid binding	protein localization to plasma membrane,regulation of cardiac muscle cell membrane potential,receptor recycling,endocytosis,protein transport,endosomal transport,endocytic recycling,early endosome to Golgi transport,protein homooligomerization,regulation of cardiac muscle contraction,cilium morphogenesis,Golgi to lysosome transport,positive regulation of voltage-gated calcium channel activity,reg…
Q9Z0F7	2.95322	0.00346397	Q9Z0F7	Sncg	Gamma-synuclein	SYUG_MOUSE	5	cytoplasm,neuronal cell body,axon terminus,centrosome,spindle,plasma membrane,axon,perinuclear region of cytoplasm	protein binding,alpha-tubulin binding,beta-tubulin binding,cuprous ion binding	chemical synaptic transmission,adult locomotory behavior,regulation of dopamine secretion,regulation of neurotransmitter secretion,synapse organization,protein secretion,synaptic vesicle endocytosis,regulation of neuron death,negative regulation of neuron death
Q9WTQ5	2.9506	0.000204886	Q9WTQ5	Akap12	A-kinase anchor protein 12	AKA12_MOUSE	9	cytoplasm,Requires Ontology,cytosol,cytoskeleton,plasma membrane,neuronal cell body	calmodulin binding,adenylate cyclase binding,receptor signaling complex scaffold activity,protein kinase A binding	signal transduction,adenylate cyclase-inhibiting G-protein coupled receptor signaling pathway,regulation of protein kinase A signaling,positive regulation of protein kinase A signaling,response to lipopolysaccharide,positive regulation of tumor necrosis factor production,hepatic stellate cell activation,negative regulation of vascular permeability,modulation of synaptic transmission,response to e…
Q8K394	2.93623	0.000783722	Q8K394	Plcl2	Inactive phospholipase C-like protein 2	PLCL2_MOUSE	3	cytoplasm	phosphatidylinositol phospholipase C activity,GABA receptor binding,inositol 1,4,5 trisphosphate binding	B cell proliferation involved in immune response,B-1a B cell differentiation,gamma-aminobutyric acid signaling pathway,regulation of synaptic transmission, GABAergic,regulation of peptidyl-serine phosphorylation,negative regulation of B cell receptor signaling pathway,positive regulation of receptor binding,lipid metabolic process,phosphatidylinositol-mediated signaling,Requires Ontology
Q3UVX5	2.92038	0.000307118	Q3UVX5	Grm5	Metabotropic glutamate receptor 5	GRM5_MOUSE	10	integral component of plasma membrane,Requires Ontology,postsynaptic density membrane,cytoplasm,plasma membrane,postsynaptic density,membrane,neuron projection,dendritic spine,dendritic shaft,astrocyte projection,glutamatergic synapse,integral component of postsynaptic membrane	PLC activating G-protein coupled glutamate receptor activity,adenylate cyclase inhibiting G-protein coupled glutamate receptor activity,G-protein coupled receptor activity,protein binding,glutamate receptor activity,A2A adenosine receptor binding,identical protein binding,G-protein coupled receptor activity involved in regulation of postsynaptic membrane potential,neurotransmitter receptor activi…	learning,locomotory behavior,regulation of long-term neuronal synaptic plasticity,regulation of protein phosphorylation,desensitization of G-protein coupled receptor protein signaling pathway,regulation of transcription, DNA-templated,regulation of translational elongation,protein phosphorylation,adenylate cyclase-inhibiting G-protein coupled glutamate receptor signaling pathway,protein kinase C-…
B1AS29	2.91985	0.00181007	B1AS29	Grik3	Glutamate receptor ionotropic, kainate 3	GRIK3_MOUSE	2	plasma membrane,presynaptic membrane,postsynaptic membrane,glutamatergic synapse,integral component of plasma membrane,axon,dendrite,dendrite cytoplasm,terminal bouton,perikaryon,kainate selective glutamate receptor complex	adenylate cyclase inhibiting G-protein coupled glutamate receptor activity,ionotropic glutamate receptor activity,protein binding,glutamate receptor activity,ligand-gated ion channel activity,kainate selective glutamate receptor activity,signaling receptor activity,ligand-gated ion channel activity involved in regulation of presynaptic membrane potential,transmitter-gated ion channel activity inv…	regulation of membrane potential,adenylate cyclase-inhibiting G-protein coupled glutamate receptor signaling pathway,glutamate receptor signaling pathway,G-protein coupled glutamate receptor signaling pathway,ion transmembrane transport,ionotropic glutamate receptor signaling pathway,synaptic transmission, glutamatergic,modulation of synaptic transmission,negative regulation of synaptic transmiss…
Q91WA3	2.91676	0.00259515	Q91WA3	Hdac11	Histone deacetylase 11	HDA11_MOUSE	2	nucleus,cytoplasm,plasma membrane,histone deacetylase complex	histone deacetylase activity,protein binding,Requires Ontology	chromatin organization,oligodendrocyte development,histone deacetylation
Q5U3K5	2.90305	0.000883307	Q5U3K5	Rabl6	Rab-like protein 6	RABL6_MOUSE	4	nucleus,cytosol,cytoplasm,centrosome	GTP binding
Q5DTT2	2.89767	0.000307118	Q5DTT2	Psd	PH and SEC7 domain-containing protein 1	PSD1_MOUSE	6	Requires Ontology,postsynaptic density,integral component of membrane,cleavage furrow,ruffle membrane,dendritic spine,extrinsic component of postsynaptic endosome membrane	guanyl-nucleotide exchange factor activity,protein binding,phospholipid binding	neuron projection development,regulation of ARF protein signal transduction,regulation of catalytic activity
P63141	2.89353	0.00400426	P63141	Kcna2	Potassium voltage-gated channel subfamily A member 2	KCNA2_MOUSE	6	integral component of membrane,dendrite,axon initial segment,axon terminus,juxtaparanode region of axon,endoplasmic reticulum membrane,integral component of plasma membrane,lamellipodium,axon,lamellipodium membrane,neuronal cell body membrane,paranodal junction,perikaryon,calyx of Held,integral component of presynaptic membrane,voltage-gated potassium channel complex,potassium channel complex	voltage-gated potassium channel activity,delayed rectifier potassium channel activity,protein binding,outward rectifier potassium channel activity,kinesin binding	optic nerve structural organization,regulation of dopamine secretion,neuronal action potential,sensory perception of pain,regulation of ion transmembrane transport,regulation of circadian sleep/wake cycle, non-REM sleep,protein homooligomerization,potassium ion transmembrane transport,potassium ion export across plasma membrane
Q9QY36	2.88041	0.0046357	Q9QY36	Naa10	N-alpha-acetyltransferase 10	NAA10_MOUSE	2	nucleus,nucleolus,cytoplasm,cytosol,NatA complex	peptide alpha-N-acetyltransferase activity,acetyltransferase activity,ribosome binding,protein binding,N-acetyltransferase activity,peptide-serine-N-acetyltransferase activity,peptide-glutamate-N-acetyltransferase activity	protein acetylation,N-terminal protein amino acid acetylation,N-terminal peptidyl-serine acetylation,N-terminal peptidyl-glutamic acid acetylation,negative regulation of maintenance of mitotic sister chromatid cohesion, centromeric
P29595;Q15843	2.87486	0.0035788	P29595;Q15843	Nedd8;NEDD8	NEDD8	NEDD8_MOUSE;NEDD8_HUMAN	4	nucleus,cytoplasm,nucleoplasm,cytosol;	protein binding,protein tag,ubiquitin protein ligase binding;	protein ubiquitination,regulation of transcription from RNA polymerase II promoter,protein localization,protein neddylation,response to organic cyclic compound,modification-dependent protein catabolic process,regulation of proteolysis;
Q8BUK6	2.87329	0.0042479	Q8BUK6	Hook3	Protein Hook homolog 3	HOOK3_MOUSE	5	HOPS complex,cytoplasm,centrosome,pericentriolar material,cis-Golgi network,cytosol,microtubule,centriolar satellite,FHF complex	protein binding,microtubule binding,dynactin binding,identical protein binding,dynein light chain binding,dynein intermediate chain binding,dynein light intermediate chain binding	interkinetic nuclear migration,microtubule anchoring at centrosome,protein localization to centrosome,neuronal stem cell population maintenance,endosome organization,lysosome organization,endosome to lysosome transport,protein transport,cytoskeleton-dependent intracellular transport,cytoplasmic microtubule organization,early endosome to late endosome transport,negative regulation of neurogenesis,…
Q01065	2.85457	0.00372682	Q01065	Pde1b	Calcium/calmodulin-dependent 3',5'-cyclic nucleotide phosphodiesterase 1B	PDE1B_MOUSE	12	neuronal cell body,cytosol	cyclic-nucleotide phosphodiesterase activity,3',5'-cyclic-nucleotide phosphodiesterase activity,3',5'-cyclic-AMP phosphodiesterase activity,calmodulin-dependent cyclic-nucleotide phosphodiesterase activity,calmodulin binding,metal ion binding,3',5'-cyclic-GMP phosphodiesterase activity,calcium- and calmodulin-regulated 3',5'-cyclic-GMP phosphodiesterase activity	regulation of neurotransmitter levels,response to amphetamine,signal transduction,locomotory behavior,visual learning,regulation of dopamine metabolic process,serotonin metabolic process,monocyte differentiation,cellular response to macrophage colony-stimulating factor stimulus,cellular response to granulocyte macrophage colony-stimulating factor stimulus
Q924S7	2.85251	0.000962891	Q924S7	Spred2	Sprouty-related, EVH1 domain-containing protein 2	SPRE2_MOUSE	2	plasma membrane,transport vesicle membrane,cytoplasmic vesicle	stem cell factor receptor binding,protein binding,protein kinase binding,protein serine/threonine kinase inhibitor activity	negative regulation of MAPK cascade,negative regulation of epithelial to mesenchymal transition,negative regulation of peptidyl-threonine phosphorylation,negative regulation of transforming growth factor beta receptor signaling pathway,negative regulation of catalytic activity,positive regulation of DNA damage response, signal transduction by p53 class mediator,negative regulation of ERK1 and ERK…
Q61290	2.84827	0.00172034	Q61290	Cacna1e	Voltage-dependent R-type calcium channel subunit alpha-1E	CAC1E_MOUSE	5	neuronal cell body,integral component of postsynaptic membrane,integral component of presynaptic membrane,perikaryon,GABA-ergic synapse,voltage-gated calcium channel complex	voltage-gated calcium channel activity,calcium ion binding,high voltage-gated calcium channel activity,voltage-gated cation channel activity,protein N-terminus binding,voltage-gated calcium channel activity involved in regulation of presynaptic cytosolic calcium ion concentration	behavioral fear response,regulation of heart rate,calcium ion transport,locomotory behavior,visual learning,transmission of nerve impulse,sensory perception of pain,flagellated sperm motility,glucose homeostasis,fear response,response to pain,behavioral response to pain,neurological system process,regulation of insulin secretion involved in cellular response to glucose stimulus,calcium ion transm…
Q3UUG6	2.843	0.00181007	Q3UUG6	Tbc1d24	TBC1 domain family member 24	TBC24_MOUSE	3	plasma membrane,neuromuscular junction,cytoplasm,cell junction,cytoplasmic vesicle membrane,terminal bouton	GTPase activator activity	dendrite development,neuron projection development,neuron death in response to oxidative stress,synaptic vesicle endocytosis,axon development,negative regulation of peptidyl-cysteine S-nitrosylation,negative regulation of oxidative stress-induced neuron death,positive regulation of dendrite morphogenesis,regulation of catalytic activity,positive regulation of excitatory postsynaptic potential,pos…
Q60770	2.84114	0.00540467	Q60770	Stxbp3	Syntaxin-binding protein 3	STXB3_MOUSE	2	plasma membrane,secretory granule,presynapse,cytosol,basolateral plasma membrane,apical plasma membrane,platelet alpha granule,specific granule,phagocytic vesicle,tertiary granule	protein binding,syntaxin-1 binding,syntaxin binding,macromolecular complex binding	cellular glucose homeostasis,exocytosis,brain development,protein to membrane docking,insulin secretion,response to insulin,negative regulation of glucose import,cellular response to interferon-gamma,intracellular protein transport,vesicle docking involved in exocytosis,neurotransmitter secretion,vesicle-mediated transport,neutrophil degranulation,negative regulation of calcium ion-dependent exoc…
Q8BMG7	2.8387	0.00158476	Q8BMG7	Rab3gap2	Rab3 GTPase-activating protein non-catalytic subunit	RBGPR_MOUSE	10	cytosol,plasma membrane,macromolecular complex	guanyl-nucleotide exchange factor activity,GTPase activator activity,protein binding,enzyme regulator activity,small GTPase binding	regulation of GTPase activity,establishment of protein localization to endoplasmic reticulum membrane,positive regulation of protein lipidation,positive regulation of endoplasmic reticulum tubular network organization,positive regulation of autophagosome assembly
Q811P8	2.82777	0.00124868	Q811P8	Arhgap32	Rho GTPase-activating protein 32	RHG32_MOUSE	5	fibrillar center,nucleoplasm,Golgi apparatus,cell cortex,actin cytoskeleton,Golgi membrane,endoplasmic reticulum membrane,endosome membrane,postsynaptic density,dendritic spine	GTPase activator activity,protein binding,phosphatidylinositol phosphate binding	Rho protein signal transduction,small GTPase mediated signal transduction,regulation of catalytic activity
Q14BI1	2.82063	0.00127745	Q14BI1	Slc24a2	Slc24a2 protein	Q14BI1_MOUSE	3	integral component of plasma membrane,membrane,intrinsic component of plasma membrane,plasma membrane	calcium channel activity,calcium, potassium:sodium antiporter activity	calcium ion transport,cellular calcium ion homeostasis,learning,memory,ion transmembrane transport,long-term synaptic potentiation,long term synaptic depression,visual perception,sodium ion transmembrane transport,macromolecular complex assembly,calcium ion import,calcium ion transmembrane transport,potassium ion transmembrane transport,anion transmembrane transport,calcium ion import across plas…
Q9ES97	2.80827	0.00158243	Q9ES97	Rtn3	Reticulon-3	RTN3_MOUSE	31	synapse,Golgi membrane,endoplasmic reticulum,endoplasmic reticulum membrane,Golgi apparatus,integral component of membrane	protein binding	apoptotic process,vesicle-mediated transport,endoplasmic reticulum tubular network organization,endoplasmic reticulum tubular network assembly,negative regulation of beta-amyloid formation
P56376	2.80601	0.00130121	P56376	Acyp1	Acylphosphatase-1	ACYP1_MOUSE	2		acylphosphatase activity	biological_process
Q8BR92	2.80171	6.99067e-05	Q8BR92	Palm2	Paralemmin-2	PALM2_MOUSE	8	plasma membrane		regulation of cell shape
O70480	2.80059	0.00190877	O70480	Vamp4	Vesicle-associated membrane protein 4	VAMP4_MOUSE	2	trans-Golgi network,synaptic vesicle,integral component of presynaptic endosome membrane,Golgi apparatus,cell surface,integral component of synaptic vesicle membrane,phagocytic vesicle,SNARE complex		regulation of Golgi to plasma membrane protein transport,Golgi to plasma membrane protein transport,cellular response to interferon-gamma,toxin transport,microtubule cytoskeleton organization,synaptic vesicle to endosome fusion,SNARE complex assembly,Golgi ribbon formation,regulation of synaptic vesicle endocytosis
Q9DB50	2.79839	0.00659962	Q9DB50	Ap1s2	AP-1 complex subunit sigma-2	AP1S2_MOUSE	2	intracellular membrane-bounded organelle,lysosomal membrane,early endosome,Golgi apparatus,clathrin-coated pit,AP-1 adaptor complex,trans-Golgi network membrane,presynapse	protein binding,clathrin adaptor activity	visual learning,vesicle-mediated transport,synaptic vesicle recycling,fat cell differentiation,neuromuscular process controlling balance,adipose tissue development,intracellular protein transport,synaptic vesicle budding from endosome,platelet dense granule organization,melanosome assembly
P35278	2.78019	0.00357086	P35278	Rab5c	Ras-related protein Rab-5C	RAB5C_MOUSE	4	cytoplasmic vesicle,endosome,early endosome,plasma membrane,endomembrane system,endocytic vesicle,lipid particle,early endosome membrane,melanosome,anchored component of synaptic vesicle membrane	GTPase activity,obsolete small monomeric GTPase activity,protein binding,GTP binding,GDP binding	endosome organization,regulation of endocytosis,intracellular protein transport,endocytosis,plasma membrane to endosome transport
Q69Z98	2.77844	0.00219651	Q69Z98	Brsk2	Serine/threonine-protein kinase BRSK2	BRSK2_MOUSE	6	cytoplasm,centrosome,endoplasmic reticulum,perinuclear region of cytoplasm,Requires Ontology	magnesium ion binding,protein serine/threonine kinase activity,protein serine/threonine/tyrosine kinase activity,protein binding,ATP binding,protein kinase binding,tau-protein kinase activity,ATPase binding,Requires Ontology	peptidyl-serine phosphorylation,establishment of cell polarity,neuron differentiation,neuron projection morphogenesis,G2/M transition of mitotic cell cycle,protein phosphorylation,exocytosis,axonogenesis,regulation of neuron projection development,actin cytoskeleton reorganization,intracellular signal transduction,ERAD pathway,cellular response to glucose starvation,regulation of axonogenesis,cel…
P15209	2.77727	0.000457214	P15209	Ntrk2	BDNF/NT-3 growth factors receptor	NTRK2_MOUSE	4	integral component of plasma membrane,postsynaptic density,axon,dendritic spine,axon terminus,cytoplasm,endosome,early endosome,rough endoplasmic reticulum,cytosol,plasma membrane,cell surface,dendrite,growth cone,early endosome membrane,neuronal cell body,terminal bouton,perikaryon,perinuclear region of cytoplasm,presynaptic active zone,excitatory synapse,postsynapse,glutamatergic synapse,recept…	protease binding,protein serine/threonine/tyrosine kinase activity,transmembrane receptor protein tyrosine kinase activity,neurotrophin receptor activity,protein binding,ATP binding,receptor tyrosine kinase binding,protein homodimerization activity,neurotrophin binding,brain-derived neurotrophic factor binding,brain-derived neurotrophic factor-activated receptor activity	positive regulation of ERK1 and ERK2 cascade,vasculogenesis,feeding behavior,glutamate secretion,regulation of metabolic process,neuronal action potential propagation,myelination in peripheral nervous system,positive regulation of peptidyl-serine phosphorylation,mechanoreceptor differentiation,retinal rod cell development,positive regulation of synapse assembly,retina development in camera-type e…
Q7TNG5	2.77513	0.00235214	Q7TNG5	Eml2	Echinoderm microtubule-associated protein-like 2	EMAL2_MOUSE	2	mitotic spindle,cytoplasm,microtubule	receptor binding,microtubule binding,protein C-terminus binding,tubulin binding,protein self-association	microtubule cytoskeleton organization,regulation of microtubule nucleation,negative regulation of microtubule polymerization
Q8JZP2	2.77344	0.00266293	Q8JZP2	Syn3	Synapsin-3	SYN3_MOUSE	3	synaptic vesicle membrane,glutamatergic synapse,synaptic vesicle,postsynaptic density,synapse,extrinsic component of synaptic vesicle membrane	ATP binding	neurotransmitter secretion,synaptic vesicle clustering,synaptic vesicle cycle
Q9CWM4	2.77174	0.00239364	Q9CWM4	Pfdn1	Prefoldin subunit 1	PFD1_MOUSE	2	cytoplasm,prefoldin complex	beta-amyloid binding,protein binding involved in protein folding,unfolded protein binding	telencephalon development,cerebellum development,actin cytoskeleton organization,B cell activation,protein folding,Requires Ontology
Q9DCP2	2.76932	0.0142558	Q9DCP2	Slc38a3	Sodium-coupled neutral amino acid transporter 3	S38A3_MOUSE	2	integral component of plasma membrane,plasma membrane,membrane,basolateral plasma membrane,apical plasma membrane	L-histidine transmembrane transporter activity,amino acid transmembrane transporter activity,L-alanine transmembrane transporter activity,L-asparagine transmembrane transporter activity,L-glutamine transmembrane transporter activity,symporter activity,antiporter activity	glutamine transport,histidine transport,cellular response to potassium ion starvation,positive regulation of transcription from RNA polymerase II promoter in response to acidic pH,amino acid transmembrane transport,sodium ion transport,asparagine transport,brain development,female pregnancy,L-alanine transport,L-histidine transmembrane transport,positive regulation of glutamine transport
Q3V3V9	2.74288	0.000653567	Q3V3V9	Carmil2	Capping protein, Arp2/3 and myosin-I linker protein 2	CARL2_MOUSE	5	plasma membrane,lamellipodium,ruffle,immunological synapse,cytoplasm,cell-cell junction,actin cytoskeleton,cell leading edge,macropinosome,intermediate filament cytoskeleton,F-actin capping protein complex	protein binding,phospholipid binding,macromolecular complex binding	positive regulation of interferon-gamma production,positive regulation of interleukin-2 production,positive regulation of T cell proliferation,establishment of protein localization,positive regulation of regulatory T cell differentiation,thymus development,homeostasis of number of cells,T cell receptor signaling pathway,establishment or maintenance of cell polarity,positive regulation of lamellip…
Q03717	2.72867	0.00286125	Q03717	Kcnb1	Potassium voltage-gated channel subfamily B member 1	KCNB1_MOUSE	2	integral component of membrane,axon,dendrite membrane,neuronal cell body membrane,postsynaptic membrane,endoplasmic reticulum,plasma membrane,cell surface,membrane,apical plasma membrane,lateral plasma membrane,dendrite,sarcolemma,neuronal cell body,perikaryon,perinuclear region of cytoplasm,proximal dendrite,voltage-gated potassium channel complex	SNARE binding,voltage-gated potassium channel activity,delayed rectifier potassium channel activity,protein binding,outward rectifier potassium channel activity,ion channel binding,protein heterodimerization activity,protein N-terminus binding	potassium ion transport,action potential,vesicle docking involved in exocytosis,glutamate receptor signaling pathway,positive regulation of norepinephrine secretion,cellular response to nutrient levels,positive regulation of catecholamine secretion,regulation of ion transmembrane transport,glucose homeostasis,clustering of voltage-gated potassium channels,positive regulation of calcium ion-depend…
B1AWN6	2.72204	0.000307118	B1AWN6	Scn2a	Sodium channel protein type 2 subunit alpha	SCN2A_MOUSE	25	axon,glutamatergic synapse,integral component of presynaptic membrane,plasma membrane,intercalated disc,membrane,T-tubule,intrinsic component of plasma membrane,node of Ranvier,paranode region of axon,neuron projection,axon initial segment,voltage-gated sodium channel complex,sodium channel complex	voltage-gated sodium channel activity,sodium channel activity,sodium ion binding,leucine zipper domain binding,voltage-gated ion channel activity involved in regulation of presynaptic membrane potential	sodium ion transport,nervous system development,intrinsic apoptotic signaling pathway in response to osmotic stress,neuron apoptotic process,memory,neuronal action potential,regulation of ion transmembrane transport,sodium ion transmembrane transport,cellular response to hypoxia,membrane depolarization during action potential,regulation of presynaptic membrane potential
Q640R3	2.71692	0.0027837	Q640R3	Hepacam	Hepatocyte cell adhesion molecule	HECAM_MOUSE	5	cell-cell junction,cytoplasm,membrane,integral component of membrane,axon	protein binding	cellular protein localization,cell cycle,cell adhesion,regulation of growth
Q9CPQ3	2.71331	0.00282487	Q9CPQ3	Tomm22	Mitochondrial import receptor subunit TOM22 homolog	TOM22_MOUSE	3	mitochondrion,mitochondrial inner membrane,integral component of membrane,mitochondrial outer membrane translocase complex	protein binding,protein transmembrane transporter activity	protein targeting to mitochondrion,positive regulation of apoptotic process,protein import into mitochondrial outer membrane,protein insertion into mitochondrial membrane,protein transmembrane transport
Q9CPS6	2.71284	0.000688786	Q9CPS6	Hint3	Histidine triad nucleotide-binding protein 3	HINT3_MOUSE	2	nucleus,cytoplasm	nucleotide binding,protein binding,identical protein binding,adenosine 5'-monophosphoramidase activity
Q68FM7	2.70595	0.00443173	Q68FM7	Arhgef11	Rho guanine nucleotide exchange factor (GEF) 11	Q68FM7_MOUSE	2	nucleoplasm,cytoplasm,plasma membrane	G-protein coupled receptor binding,guanyl-nucleotide exchange factor activity,GTPase activator activity,protein binding	G-protein coupled receptor signaling pathway,Rho protein signal transduction,positive regulation of transcription, DNA-templated,regulation of catalytic activity
Q8CG76	2.69795	0.000405481	Q8CG76	Akr7a2	Aflatoxin B1 aldehyde reductase member 2	ARK72_MOUSE	2	cytoplasm,nuclear envelope,mitochondrion,Golgi apparatus,cytosol	alditol:NADP+ 1-oxidoreductase activity,aldo-keto reductase (NADP) activity,phenanthrene-9,10-epoxide hydrolase activity,identical protein binding	lipid metabolic process
Q80U28	2.68746	0.00025677	Q80U28	Madd	MAP kinase-activating death domain protein	MADD_MOUSE	14	cytosol,nucleus,plasma membrane,synaptic vesicle,integral component of membrane,synapse,axon cytoplasm	guanyl-nucleotide exchange factor activity	negative regulation of apoptotic signaling pathway,regulation of Rab protein signal transduction,regulation of apoptotic process,positive regulation of MAPK cascade,anterograde synaptic vesicle transport,regulation of catalytic activity,regulation of cell cycle,negative regulation of growth hormone secretion,execution phase of apoptosis,regulation of extrinsic apoptotic signaling pathway via deat…
Q6URW6	2.67798	0.00123919	Q6URW6	Myh14	Myosin-14	MYH14_MOUSE	2	stress fiber,cytoplasm,brush border,axon,growth cone,actomyosin,myelin sheath,myosin II filament,myosin complex,myosin II complex	microfilament motor activity,actin filament binding,calmodulin binding,ATP binding	actin filament-based movement,skeletal muscle contraction,skeletal muscle tissue development,sensory perception of sound,regulation of cell shape,neuronal action potential,actomyosin structure organization,mitochondrion morphogenesis,vocalization behavior
Q99KQ4	2.67587	0.00575764	Q99KQ4	Nampt	Nicotinamide phosphoribosyltransferase	NAMPT_MOUSE	4	extracellular space,nucleus,cytoplasm,cytosol,plasma membrane,nuclear speck,cell junction	nucleotide binding,nicotinate-nucleotide diphosphorylase (carboxylating) activity,cytokine activity,identical protein binding,nicotinamide phosphoribosyltransferase activity,heterocyclic compound binding	NAD biosynthetic process,microglial cell activation,signal transduction,circadian rhythm,negative regulation of autophagy,regulation of lung blood pressure,circadian regulation of gene expression,positive regulation of transcription from RNA polymerase II promoter,positive regulation of smooth muscle cell proliferation,positive regulation of nitric-oxide synthase biosynthetic process,negative reg…
Q99M51	2.66938	0.00116173	Q99M51	Nck1	Cytoplasmic protein NCK1	NCK1_MOUSE	2	nucleus,cytoplasm,endoplasmic reticulum,cytosol,ribosome,plasma membrane,cell-cell junction,vesicle membrane,protein phosphatase type 1 complex	protein kinase inhibitor activity,receptor binding,protein binding,protein domain specific binding,protein binding, bridging,receptor tyrosine kinase binding,signaling adaptor activity,ephrin receptor binding,eukaryotic initiation factor eIF2 binding	substrate-dependent cell migration, cell extension,actin filament organization,positive regulation of neuron projection development,cell migration,lamellipodium assembly,regulation of cell migration,positive regulation of actin filament polymerization,ephrin receptor signaling pathway,response to other organism,signal transduction,negative regulation of peptidyl-serine phosphorylation,positive re…
Q5EBJ4	2.66866	0.0026227	Q5EBJ4	Ermn	Ermin	ERMIN_MOUSE	9	cell cortex,filopodium,internode region of axon,paranode region of axon,neuronal cell body,myelin sheath,cytoplasm,cytoskeleton	actin filament binding	morphogenesis of a branching structure,actin filament organization,regulation of cell shape,regulation of cell projection organization
Q8CFX3	2.66758	0.000688786	Q8CFX3	Pcdh1	Protocadherin 1	Q8CFX3_MOUSE	15	integral component of plasma membrane,nucleoplasm,nucleolus,cell-cell junction,cell junction,intracellular membrane-bounded organelle	calcium ion binding,protein binding	homophilic cell adhesion via plasma membrane adhesion molecules,calcium-dependent cell-cell adhesion via plasma membrane cell adhesion molecules,cell adhesion
Q8CGU1	2.66664	0.00774341	Q8CGU1	Calcoco1	Calcium-binding and coiled-coil domain-containing protein 1	CACO1_MOUSE	2	chromatin,nucleus,cytosol,intracellular membrane-bounded organelle	transcription regulatory region sequence-specific DNA binding,RNA polymerase II core promoter proximal region sequence-specific DNA binding,chromatin binding,transcription cofactor activity,transcription coactivator activity,protein binding,beta-catenin binding,protein C-terminus binding,ligand-dependent nuclear receptor transcription coactivator activity,sequence-specific DNA binding,metal ion b…	positive regulation of transcription from RNA polymerase II promoter,signal transduction,positive regulation of gene expression,Wnt signaling pathway,intracellular steroid hormone receptor signaling pathway,positive regulation of transcription, DNA-templated
Q9DB34	2.66163	0.00264784	Q9DB34	Chmp2a	Charged multivesicular body protein 2a	CHM2A_MOUSE	2	chromatin,multivesicular body,autophagosome membrane,kinetochore,nuclear envelope,nuclear pore,lysosomal membrane,kinetochore microtubule,cytosol,plasma membrane,midbody,multivesicular body membrane,amphisome membrane,ESCRT III complex,membrane coat	protein binding,protein domain specific binding,phosphatidylcholine binding	plasma membrane repair,autophagy,nucleus organization,mitotic metaphase plate congression,membrane invagination,exit from mitosis,regulation of centrosome duplication,protein transport,viral release from host cell,nuclear envelope reassembly,endosome transport via multivesicular body sorting pathway,multivesicular body assembly,viral budding via host ESCRT complex,ubiquitin-dependent protein cata…
P51830	2.66055	0.000774391	P51830	Adcy9	Adenylate cyclase type 9	ADCY9_MOUSE	6	integral component of plasma membrane,membrane,integral component of membrane,axon,dendrite	adenylate cyclase activity,ATP binding,metal ion binding	in utero embryonic development,cAMP biosynthetic process,adenylate cyclase-activating G-protein coupled receptor signaling pathway,intracellular signal transduction,adenylate cyclase-activating adrenergic receptor signaling pathway
A2ALS5	2.65677	0.00210618	A2ALS5	Rap1gap	Rap1 GTPase-activating protein 1	RPGP1_MOUSE	6	cytoplasm,membrane,Golgi membrane,early endosome,cytosol,axon,dendrite,neuronal cell body	GTPase activator activity,protein binding,small GTPase binding,protein homodimerization activity	positive regulation of cell-cell adhesion,positive regulation of phagocytosis,regulation of GTPase activity,positive regulation of GTPase activity,negative regulation of neuron differentiation,regulation of small GTPase mediated signal transduction,activation of GTPase activity,negative regulation of microvillus assembly,negative regulation of GTP binding,negative regulation of thyroid gland epit…
Q9D517	2.64954	0.00101836	Q9D517	Agpat3	1-acyl-sn-glycerol-3-phosphate acyltransferase gamma	PLCC_MOUSE	2	endoplasmic reticulum,endomembrane system,nuclear envelope,endoplasmic reticulum membrane,integral component of membrane	1-acylglycerol-3-phosphate O-acyltransferase activity,transferase activity, transferring acyl groups,lysophosphatidic acid acyltransferase activity	CDP-diacylglycerol biosynthetic process
Q99KN9	2.64759	0.000207805	Q99KN9	Clint1	Clathrin interactor 1	EPN4_MOUSE	4	endosome,plasma membrane,nucleoplasm,Golgi apparatus,intracellular membrane-bounded organelle,perinuclear region of cytoplasm,clathrin vesicle coat	phospholipid binding,clathrin binding	endocytosis
Q8CCN5	2.64586	0.00123249	Q8CCN5	Bcas3	Breast carcinoma-amplified sequence 3 homolog	BCAS3_MOUSE	2	cytoplasm,pre-autophagosomal structure,euchromatin,nucleus,cytoplasmic microtubule,cell leading edge,intermediate filament cytoskeleton,cell periphery	chromatin binding,acetyltransferase activator activity,ligand-dependent nuclear receptor binding,histone acetyltransferase binding,phosphatidylinositol binding,histone binding,beta-tubulin binding	angiogenesis,autophagy,Golgi organization,positive regulation of endothelial cell migration,microtubule organizing center organization,negative regulation of GTPase activity,tube formation,response to starvation,positive regulation of catalytic activity,positive regulation of GTPase activity,positive regulation of transcription from RNA polymerase II promoter,positive regulation of filopodium ass…
P50571	2.64529	0.000948264	P50571	Gabrb1	Gamma-aminobutyric acid receptor subunit beta-1	GBRB1_MOUSE	2	integral component of plasma membrane,neuron projection,synapse,nucleus,nuclear envelope,cytoplasm,plasma membrane,membrane,dendrite,postsynaptic membrane,GABA-ergic synapse,chloride channel complex,receptor complex,GABA-A receptor complex	GABA-A receptor activity,chloride channel activity,anion channel activity,ligand-gated ion channel activity,GABA-gated chloride ion channel activity,neurotransmitter receptor activity,GABA receptor binding,transmitter-gated ion channel activity involved in regulation of postsynaptic membrane potential	ion transport,signal transduction,gamma-aminobutyric acid signaling pathway,chemical synaptic transmission,response to toxic substance,central nervous system neuron development,response to progesterone,ion transmembrane transport,regulation of membrane potential,ovulation cycle,neurological system process,regulation of postsynaptic membrane potential,cellular response to histamine,chloride transm…
P0C192	2.63681	0.00210992	P0C192	Lrrc4b	Leucine-rich repeat-containing protein 4B	LRC4B_MOUSE	2	plasma membrane,glutamatergic synapse,integral component of postsynaptic density membrane,presynaptic membrane,cerebellar mossy fiber	receptor binding,protein binding	positive regulation of synapse assembly,Requires Ontology,synaptic membrane adhesion
Q61335	2.63529	0.0047781	Q61335	Bcap31	B-cell receptor-associated protein 31	BAP31_MOUSE	3	endoplasmic reticulum membrane,Golgi membrane,mitochondrion,endoplasmic reticulum,lipid particle,integral component of plasma membrane,clathrin-coated vesicle,Golgi cisterna membrane,endoplasmic reticulum-Golgi intermediate compartment membrane,ER-mitochondrion membrane contact site,perinuclear endoplasmic reticulum	protein binding,MHC class I protein binding,macromolecular complex binding	ER to Golgi vesicle-mediated transport,protein localization to endoplasmic reticulum exit site,protein targeting to mitochondrion,apoptotic process,positive regulation of cytosolic calcium ion concentration,spermatogenesis,negative regulation of endoplasmic reticulum calcium ion concentration,response to endoplasmic reticulum stress,calcium-mediated signaling using intracellular calcium source,po…
Q8K097	2.63487	0.00127745	Q8K097	Faim2	Protein lifeguard 2	LFG2_MOUSE	3	endoplasmic reticulum,Golgi apparatus,membrane,integral component of membrane,membrane raft,postsynaptic membrane	protein binding	response to ischemia,negative regulation of neuron apoptotic process,negative regulation of extrinsic apoptotic signaling pathway via death domain receptors,negative regulation of apoptotic signaling pathway,apoptotic process,cerebellum development,cerebellar Purkinje cell layer development,cerebellar granular layer development,cerebellar Purkinje cell differentiation,regulation of neuron apoptot…
P97952	2.63443	0.0013133	P97952	Scn1b	Sodium channel subunit beta-1	SCN1B_MOUSE	2	node of Ranvier,integral component of plasma membrane,intercalated disc,T-tubule,perikaryon,voltage-gated sodium channel complex,sodium channel complex	voltage-gated ion channel activity,voltage-gated sodium channel activity,protein binding,sodium channel regulator activity,sodium channel inhibitor activity,ion channel binding,voltage-gated sodium channel activity involved in cardiac muscle cell action potential,voltage-gated sodium channel activity involved in Purkinje myocyte action potential	axon guidance,positive regulation of neuron projection development,neuronal action potential propagation,corticospinal neuron axon guidance,locomotion,regulation of sodium ion transport,positive regulation of sodium ion transport,sodium ion transmembrane transport,response to pyrethroid,membrane depolarization,cardiac muscle contraction,regulation of ventricular cardiac muscle cell membrane repol…
Q8R3Z5	2.63198	0.00353151	Q8R3Z5	Cacnb1	Voltage-dependent L-type calcium channel subunit beta-1	CACB1_MOUSE	2	presynapse,plasma membrane,sarcoplasmic reticulum,T-tubule,postsynapse,glutamatergic synapse,voltage-gated calcium channel complex	voltage-gated calcium channel activity,protein binding,high voltage-gated calcium channel activity,protein kinase binding,protein domain specific binding,identical protein binding,phosphoprotein binding	protein targeting to membrane,calcium ion transport,chemical synaptic transmission,neuromuscular junction development,positive regulation of muscle contraction,calcium ion transmembrane transport,regulation of voltage-gated calcium channel activity,regulation of calcium ion transmembrane transport via high voltage-gated calcium channel,cellular response to beta-amyloid
Q9CRB6	2.62385	0.0013053	Q9CRB6	Tppp3	Tubulin polymerization-promoting protein family member 3	TPPP3_MOUSE	5	microtubule,perinuclear region of cytoplasm,microtubule bundle	tubulin binding	microtubule bundle formation,embryo implantation,positive regulation of protein polymerization,decidualization,microtubule polymerization
Q99P72	2.62129	0.00100749	Q99P72	Rtn4	Reticulon-4	RTN4_MOUSE	31	nuclear envelope,cytoplasm,endoplasmic reticulum,endoplasmic reticulum membrane,plasma membrane,postsynaptic density,cell junction,integral component of endoplasmic reticulum membrane,cell projection,neuron projection,neuronal cell body,myelin sheath,endoplasmic reticulum tubular network,endoplasmic reticulum tubular network membrane,glutamatergic synapse,integral component of postsynaptic densit…	protein binding,ubiquitin protein ligase binding,protein homodimerization activity,macromolecular complex binding,cadherin binding	blastocyst formation,nervous system development,regulation of cell migration,cardiac epithelial to mesenchymal transition,endoplasmic reticulum organization,axonal fasciculation,positive regulation of epithelial cell migration,negative regulation of neuron projection development,cerebral cortex radial glia guided migration,negative regulation of cell growth,negative regulation of axon extension,p…
Q9JHU9	2.61945	0.00212954	Q9JHU9	Isyna1	Inositol-3-phosphate synthase 1	INO1_MOUSE	2	cytoplasm	inositol-3-phosphate synthase activity	inositol biosynthetic process,phospholipid biosynthetic process
Q3UHD9	2.61799	0.000688499	Q3UHD9	Agap2	Arf-GAP with GTPase, ANK repeat and PH domain-containing protein 2	AGAP2_MOUSE	9	nucleus,nucleoplasm,cytoplasm,endosome,cytosol,Flemming body	GTPase activity,GTPase activator activity,protein binding,ATP binding,GTP binding,protein kinase binding,protein kinase activator activity,phosphatidylinositol 3-kinase regulator activity,metal ion binding	endosomal transport,actin cytoskeleton organization,positive regulation of mammary gland epithelial cell proliferation,negative regulation of protein catabolic process,negative regulation of apoptotic process,negative regulation of neuron apoptotic process,positive regulation of protein kinase activity,positive regulation of transcription from RNA polymerase II promoter,positive regulation of JAK…
P59281	2.61719	0.00274278	P59281	Arhgap39	Rho GTPase-activating protein 39	RHG39_MOUSE	3	cytoplasm,glutamatergic synapse,nucleus,cytoskeleton,postsynapse	GTPase activator activity	signal transduction,regulation of catalytic activity,Requires Ontology
Q8K0G5	2.61087	0.00208576	Q8K0G5	Eipr1	EARP and GARP complex-interacting protein 1	EIPR1_MOUSE	2	GARP complex,EARP complex,trans-Golgi network	molecular_function	protein ubiquitination,endocytic recycling,regulation of insulin secretion,positive regulation of dense core granule transport,positive regulation of retrograde transport, endosome to Golgi,positive regulation of endocytic recycling
Q6X893	2.60832	0.00210992	Q6X893	Slc44a1	Choline transporter-like protein 1	CTL1_MOUSE	3	plasma membrane,membrane,nucleoplasm,mitochondrion,mitochondrial outer membrane,cytosol,integral component of membrane	choline transmembrane transporter activity,transmembrane transporter activity	choline transport,transmembrane transport
Q05186	2.60414	0.00488492	Q05186	Rcn1	Reticulocalbin-1	RCN1_MOUSE	4	endoplasmic reticulum,endoplasmic reticulum lumen	calcium ion binding	in utero embryonic development,camera-type eye development
Q61033	2.6041	0.000966865	Q61033	Tmpo	Lamina-associated polypeptide 2, isoforms alpha/zeta	LAP2A_MOUSE	5	chromatin,nucleus,nuclear envelope,nuclear inner membrane,nuclear membrane	DNA binding,protein binding	regulation of transcription, DNA-templated
P49025	2.60173	0.00648826	P49025	Cit	Citron Rho-interacting kinase	CTRO_MOUSE	2	cytoplasm,cytoskeleton,ruffle,vacuole,cytosol,actin cytoskeleton	transcription coactivator binding,protein serine/threonine kinase activity,protein serine/threonine/tyrosine kinase activity,protein binding,ATP binding,SH3 domain binding,protein kinase binding,PDZ domain binding,protein serine/threonine kinase inhibitor activity,metal ion binding,scaffold protein binding,Requires Ontology	mitotic sister chromatid segregation,metaphase/anaphase transition of mitotic cell cycle,spermatogenesis,dendrite development,negative regulation of neuron differentiation,negative regulation of dendrite morphogenesis,mitotic cell cycle,mitotic cytokinesis,peptidyl-threonine phosphorylation,actomyosin structure organization,positive regulation of cytokinesis,negative regulation of hippo signaling…
P63040	2.60025	0.000853769	P63040	Cplx1	Complexin-1	CPLX1_MOUSE	6	terminal bouton,calyx of Held,Requires Ontology,presynapse,postsynapse,glutamatergic synapse,cytosol,dendrite,neuronal cell body,perikaryon,synapse,SNARE complex,macromolecular complex,synaptobrevin 2-SNAP-25-syntaxin-1a-complexin I complex	SNARE binding,neurotransmitter transporter activity,syntaxin-1 binding	synaptic vesicle exocytosis,insulin secretion,regulation of synaptic vesicle fusion to presynaptic membrane,regulation of neurotransmitter secretion,exocytic insertion of neurotransmitter receptor to postsynaptic membrane,vesicle-mediated transport in synapse
E9Q401	2.59912	0.000433944	E9Q401	Ryr2	Ryanodine receptor 2	RYR2_MOUSE	24	Z disc,smooth endoplasmic reticulum,plasma membrane,cytoplasmic vesicle membrane,sarcoplasmic reticulum membrane,sarcolemma,nuclear envelope,cytoplasm,endoplasmic reticulum,membrane,integral component of membrane,sarcoplasmic reticulum,sarcomere,extrinsic component of cytoplasmic side of plasma membrane,A band,neuron projection,macromolecular complex,calcium channel complex	ryanodine-sensitive calcium-release channel activity,calcium channel activity,calcium ion binding,protein binding,calmodulin binding,calcium-release channel activity,enzyme binding,protein kinase binding,protein kinase A catalytic subunit binding,protein kinase A regulatory subunit binding,identical protein binding,protein self-association,suramin binding,calcium-induced calcium release activity,…	left ventricular cardiac muscle tissue morphogenesis,cardiac muscle hypertrophy,calcium ion transport,positive regulation of heart rate,release of sequestered calcium ion into cytosol by sarcoplasmic reticulum,response to caffeine,cytosolic calcium ion transport,calcium ion transmembrane transport,cellular response to caffeine,response to hypoxia,regulation of heart rate,embryonic heart tube morp…
Q7TQ95	2.59876	0.000456202	Q7TQ95	Lnpk	Endoplasmic reticulum junction formation protein lunapark	LNP_MOUSE	9	endoplasmic reticulum tubular network,nucleoplasm,endoplasmic reticulum,endoplasmic reticulum membrane,integral component of endoplasmic reticulum membrane,endoplasmic reticulum tubular network membrane	identical protein binding,metal ion binding	blood coagulation,regulation of chondrocyte differentiation,embryonic forelimb morphogenesis,embryonic digit morphogenesis,endoplasmic reticulum organization,endoplasmic reticulum tubular network organization,endoplasmic reticulum tubular network maintenance,positive regulation of endoplasmic reticulum tubular network organization
P83510	2.59762	0.00136411	P83510	Tnik	Traf2 and NCK-interacting protein kinase	TNIK_MOUSE	4	cytoplasm,glutamatergic synapse,nucleus,nucleoplasm,cytosol,cytoskeleton,apical plasma membrane,perinuclear region of cytoplasm,recycling endosome,presynapse,Requires Ontology	protein kinase activity,protein serine/threonine kinase activity,protein serine/threonine/tyrosine kinase activity,protein binding,ATP binding,Requires Ontology	MAPK cascade,positive regulation of protein phosphorylation,protein phosphorylation,cytoskeleton organization,Wnt signaling pathway,microvillus assembly,actin cytoskeleton reorganization,intracellular signal transduction,regulation of MAPK cascade,positive regulation of JNK cascade,protein autophosphorylation,neuron projection morphogenesis,regulation of dendrite morphogenesis,positive regulation…
Q80ZF8	2.59572	0.000121992	Q80ZF8	Adgrb3	Adhesion G protein-coupled receptor B3	AGRB3_MOUSE	2	integral component of plasma membrane,synaptic cleft,postsynapse,plasma membrane	G-protein coupled receptor activity,GTPase activator activity,protein binding	neuron remodeling,positive regulation of synapse assembly,motor learning,maintenance of synapse structure,cell surface receptor signaling pathway,adenylate cyclase-activating G-protein coupled receptor signaling pathway,myoblast fusion,negative regulation of angiogenesis,regulation of dendrite morphogenesis,regulation of catalytic activity
P30999	2.59538	0.00104191	P30999	Ctnnd1	Catenin delta-1	CTND1_MOUSE	7	nucleus,cytoplasm,plasma membrane,adherens junction,cytosol,cell-cell junction,zonula adherens,bicellular tight junction,membrane,apicolateral plasma membrane,lamellipodium,growth cone,midbody,dendritic spine,synapse,Requires Ontology,presynaptic active zone cytoplasmic component,glutamatergic synapse,catenin complex,flotillin complex	receptor binding,protein binding,beta-catenin binding,protein kinase binding,protein phosphatase binding,protein domain specific binding,cadherin binding,cell adhesion molecule binding,protein tyrosine kinase binding	morphogenesis of a polarized epithelium,kidney development,cell adhesion,salivary gland morphogenesis,positive regulation of protein processing,epithelial cell differentiation involved in salivary gland development,glomerulus morphogenesis,cell-cell adhesion,positive regulation of peptidyl-tyrosine autophosphorylation,cell-cell junction assembly,Wnt signaling pathway,cell-cell adhesion mediated b…
Q9CPU4	2.59537	0.00533951	Q9CPU4	Mgst3	Microsomal glutathione S-transferase 3	MGST3_MOUSE	7	nuclear envelope,endoplasmic reticulum,endoplasmic reticulum membrane,membrane,integral component of membrane,intracellular membrane-bounded organelle	glutathione transferase activity,leukotriene-C4 synthase activity,glutathione peroxidase activity,identical protein binding	lipid metabolic process,leukotriene biosynthetic process,cellular oxidant detoxification
Q9D1T0	2.58516	0.00118951	Q9D1T0	Lingo1	Leucine-rich repeat and immunoglobulin-like domain-containing nogo receptor-interacting protein 1	LIGO1_MOUSE	6	extracellular space,extracellular matrix,plasma membrane,integral component of membrane	epidermal growth factor receptor binding,protein binding	central nervous system neuron development,neuron projection development,protein kinase B signaling,negative regulation of oligodendrocyte differentiation
Q8BGU5	2.57922	0.00123425	Q8BGU5	Ccny	Cyclin-Y	CCNY_MOUSE	2	plasma membrane,cyclin-dependent protein kinase holoenzyme complex,nucleus,cytoplasmic cyclin-dependent protein kinase holoenzyme complex	protein binding,cyclin-dependent protein serine/threonine kinase regulator activity,protein kinase binding,cyclin-dependent protein serine/threonine kinase activator activity	G2/M transition of mitotic cell cycle,Wnt signaling pathway,positive regulation of cyclin-dependent protein serine/threonine kinase activity,regulation of protein kinase activity,cell division,regulation of canonical Wnt signaling pathway
P28650	2.57731	0.000887032	P28650	Adss1	Adenylosuccinate synthetase isozyme 1	PURA1_MOUSE	2	cytoplasm,membrane	magnesium ion binding,GTPase activity,adenylosuccinate synthase activity,protein binding,GTP binding,identical protein binding,actin filament binding	purine nucleotide metabolic process,AMP biosynthetic process,aspartate metabolic process,purine ribonucleoside monophosphate biosynthetic process,'de novo' AMP biosynthetic process,AMP salvage,IMP metabolic process
P28571	2.5751	0.00158476	P28571	Slc6a9	Sodium- and chloride-dependent glycine transporter 1	SC6A9_MOUSE	4	integral component of plasma membrane,endosome,plasma membrane,postsynaptic density,integral component of membrane,integral component of synaptic vesicle membrane,dense core granule,asymmetric synapse,Requires Ontology,integral component of postsynaptic membrane,integral component of presynaptic membrane,basal plasma membrane,basolateral plasma membrane,apical plasma membrane,lateral plasma membr…	sodium:amino acid symporter activity,glycine transmembrane transporter activity	negative regulation of NMDA glutamate receptor activity,glycine transport,glycine secretion, neurotransmission,neurotransmitter uptake,sodium ion transmembrane transport,positive regulation of hemoglobin biosynthetic process,positive regulation of heme biosynthetic process,glycine import into cell
Q8CHG7	2.57349	0.00291522	Q8CHG7	Rapgef2	Rap guanine nucleotide exchange factor 2	RPGF2_MOUSE	3	plasma membrane,apical plasma membrane,endocytic vesicle,cytoplasm,late endosome,cytosol,cell-cell junction,bicellular tight junction,membrane,neuron projection,neuronal cell body,synapse,perinuclear region of cytoplasm,macromolecular complex	guanyl-nucleotide exchange factor activity,GTPase activator activity,protein kinase binding,PDZ domain binding,cAMP binding,beta-1 adrenergic receptor binding,WW domain binding,phosphatidic acid binding	blood vessel development,neuron migration,G-protein coupled receptor signaling pathway,neuropeptide signaling pathway,Ras protein signal transduction,negative regulation of cell proliferation,positive regulation of neuron projection development,cAMP-mediated signaling,ventricular system development,forebrain neuron development,microvillus assembly,neuron projection development,brain-derived neuro…
Q6PFD5	2.56909	0.00224157	Q6PFD5	Dlgap3	Disks large-associated protein 3	DLGP3_MOUSE	5	neuromuscular junction,glutamatergic synapse,cholinergic synapse,postsynaptic specialization,plasma membrane,postsynaptic density,neuronal cell body,dendritic spine,synapse	beta-amyloid binding,protein domain specific binding,PDZ domain binding,binding, bridging,scaffold protein binding	signaling,macromolecular complex assembly,regulation of postsynaptic neurotransmitter receptor activity,modification of synaptic structure
Q7TME0	2.56329	0.000962891	Q7TME0	Plppr4	Phospholipid phosphatase-related protein type 4	PLPR4_MOUSE	11	integral component of plasma membrane,glutamatergic synapse,integral component of postsynaptic density membrane,external side of plasma membrane,postsynaptic density membrane	lysophosphatidic acid phosphatase activity,protein binding,phosphatidate phosphatase activity,lipid phosphatase activity	phospholipid dephosphorylation,G-protein coupled receptor signaling pathway,inner ear development,phospholipid metabolic process,signal transduction,axonogenesis,modulation of synaptic transmission,regulation of synaptic transmission, glutamatergic,Requires Ontology
Q8R570	2.55679	0.000260275	Q8R570	Snap47	Synaptosomal-associated protein 47	SNP47_MOUSE	14	BLOC-1 complex,plasma membrane,glutamatergic synapse,postsynaptic density,membrane,dendrite,synaptic vesicle membrane,asymmetric synapse,neuronal cell body,perinuclear region of cytoplasm,Requires Ontology,SNARE complex	SNAP receptor activity,syntaxin binding	long-term synaptic potentiation,exocytosis,vesicle fusion,synaptic vesicle priming,synaptic vesicle fusion to presynaptic active zone membrane,exocytic insertion of neurotransmitter receptor to postsynaptic membrane,vesicle-mediated transport in synapse
Q9D1H7	2.54556	0.0129205	Q9D1H7	Get4	Golgi to ER traffic protein 4 homolog	GET4_MOUSE	2	cytosol,nucleoplasm,chromosome,nucleolus,cytoplasm,BAT3 complex	chaperone binding	ubiquitin-dependent protein catabolic process,posttranslational protein targeting to membrane,regulation of protein stability,protein insertion into ER membrane,cytoplasmic sequestering of protein,tail-anchored membrane protein insertion into ER membrane,maintenance of unfolded protein involved in ERAD pathway
Q9CX80	2.54248	0.00349417	Q9CX80	Cygb	Cytoglobin	CYGB_MOUSE	3	cytoplasm,neuron projection,neuronal cell body	catalase activity,peroxidase activity,oxygen transporter activity,iron ion binding,oxygen binding,heme binding,fatty acid peroxidase activity	response to hypoxia,response to oxidative stress,negative regulation of fibroblast migration,oxygen transport,fatty acid oxidation,negative regulation of collagen biosynthetic process,cellular oxidant detoxification,negative regulation of hepatic stellate cell activation
P16283	2.53822	0.00117144	P16283	Slc4a3	Anion exchange protein 3	B3A3_MOUSE	2	plasma membrane,external side of plasma membrane,integral component of membrane	inorganic anion exchanger activity,bicarbonate transmembrane transporter activity,anion:anion antiporter activity,enzyme binding,transmembrane transporter activity	regulation of intracellular pH,cardiac conduction,inorganic anion transport,bicarbonate transport,ion homeostasis,transmembrane transport,anion transmembrane transport
Q9WUQ2	2.53472	0.00596912	Q9WUQ2	Preb	Prolactin regulatory element-binding protein	PREB_MOUSE	2	integral component of endoplasmic reticulum membrane,nucleus,endoplasmic reticulum exit site	guanyl-nucleotide exchange factor activity,RNA polymerase II core promoter proximal region sequence-specific DNA binding,transcription factor activity, sequence-specific DNA binding,GTPase activator activity,GTPase binding	regulation of COPII vesicle coating,ER to Golgi vesicle-mediated transport,protein secretion,protein exit from endoplasmic reticulum,positive regulation of transcription from RNA polymerase II promoter,COPII vesicle coating,regulation of catalytic activity
E9PX29	2.53215	0.00154643	E9PX29	Sptbn4	Spectrin beta chain	E9PX29_MOUSE	3	plasma membrane,cell junction,cortical actin cytoskeleton,node of Ranvier,cell projection,cytoplasm,intercalated disc,membrane,nuclear matrix,PML body,axon,paranode region of axon,neuronal cell body,axon initial segment,axon hillock,cell body fiber,spectrin	actin binding,structural constituent of cytoskeleton,protein binding,phospholipid binding,phosphatase binding,ankyrin binding,spectrin binding,actin filament binding	regulation of sodium ion transport,axonogenesis,sensory perception of sound,adult walking behavior,fertilization,negative regulation of heart rate,transmission of nerve impulse,central nervous system projection neuron axonogenesis,reproductive process,adult behavior,regulation of peptidyl-serine phosphorylation,cellular protein localization,positive regulation of multicellular organism growth,clu…
Q8C145	2.52291	0.00127575	Q8C145	Slc39a6	Zinc transporter ZIP6	S39A6_MOUSE	2	integral component of plasma membrane,endoplasmic reticulum,plasma membrane,lamellipodium membrane	zinc ion transmembrane transporter activity	cellular zinc ion homeostasis,zinc II ion transmembrane transport,zinc II ion transmembrane import
Q6NS52	2.51832	0.00406175	Q6NS52	Dgkb	Diacylglycerol kinase beta	DGKB_MOUSE	5	plasma membrane,Requires Ontology,glutamatergic synapse,cytosol,membrane,postsynaptic membrane	NAD+ kinase activity,diacylglycerol kinase activity,calcium ion binding,ATP binding,lipid binding	response to bacterium,phosphatidic acid biosynthetic process,protein kinase C-activating G-protein coupled receptor signaling pathway,intracellular signal transduction,diacylglycerol metabolic process,phosphatidic acid metabolic process,glycerolipid metabolic process,lipid phosphorylation,modulation of synaptic transmission,Requires Ontology
P97797	2.51753	0.00073432	P97797	Sirpa	Tyrosine-protein phosphatase non-receptor type substrate 1	SHPS1_MOUSE	12	plasma membrane,integral component of plasma membrane,cell surface,membrane	protein binding,SH3 domain binding,protein phosphatase binding,GTPase regulator activity,protein phosphorylated amino acid binding,protein binding involved in heterotypic cell-cell adhesion,protein binding involved in cell-cell adhesion,protein antigen binding,protein tyrosine kinase binding	hematopoietic progenitor cell differentiation,phagocytosis, recognition,phagocytosis, engulfment,cytoskeleton organization,actin filament organization,cell-matrix adhesion,positive regulation of phagocytosis,negative regulation of protein phosphorylation,cell migration,regulation of interleukin-1 beta production,regulation of interleukin-6 production,regulation of tumor necrosis factor production…
P62812	2.51594	0.00156357	P62812	Gabra1	Gamma-aminobutyric acid receptor subunit alpha-1	GBRA1_MOUSE	14	integral component of plasma membrane,dendrite membrane,neuron projection,synapse,postsynapse,GABA-ergic synapse,plasma membrane,membrane,cytoplasmic vesicle membrane,integral component of postsynaptic specialization membrane,GABA-A receptor complex,chloride channel complex,GABA receptor complex	GABA-A receptor activity,chloride channel activity,benzodiazepine receptor activity,GABA receptor activity,GABA-gated chloride ion channel activity,inhibitory extracellular ligand-gated ion channel activity,protein binding,neurotransmitter receptor activity,diazepam binding,organic cyclic compound binding,transmitter-gated ion channel activity involved in regulation of postsynaptic membrane poten…	signal transduction,gamma-aminobutyric acid signaling pathway,chemical synaptic transmission,ion transmembrane transport,regulation of membrane potential,neurological system process,synaptic transmission, GABAergic,regulation of postsynaptic membrane potential,cellular response to histamine,chloride transmembrane transport,inhibitory synapse assembly
Q9DCL8	2.5059	0.000917783	Q9DCL8	Ppp1r2	Protein phosphatase inhibitor 2	IPP2_MOUSE	4	cytoplasm,growth cone,dendritic spine	protein phosphatase inhibitor activity,protein domain specific binding	glycogen metabolic process,regulation of signal transduction,negative regulation of protein binding,negative regulation of catalytic activity,regulation of phosphoprotein phosphatase activity
Q80T41	2.50275	8.51305e-05	Q80T41	Gabbr2	Gamma-aminobutyric acid type B receptor subunit 2	GABR2_MOUSE	11	cytoplasm,integral component of plasma membrane,neuron projection,glutamatergic synapse,GABA-ergic synapse,integral component of postsynaptic membrane,integral component of presynaptic membrane,G-protein coupled GABA receptor complex,G-protein coupled receptor heterodimeric complex,GABA receptor complex	G-protein coupled GABA receptor activity,transmembrane signaling receptor activity,protein binding,protein heterodimerization activity	adenylate cyclase-inhibiting G-protein coupled receptor signaling pathway,gamma-aminobutyric acid signaling pathway,synaptic transmission, GABAergic,Requires Ontology
Q8CHU3	2.50217	0.000165804	Q8CHU3	Epn2	Epsin-2	EPN2_MOUSE	8	endosome,plasma membrane,intracellular membrane-bounded organelle,clathrin vesicle coat,clathrin coat of endocytic vesicle	phospholipid binding,clathrin binding	in utero embryonic development,Notch signaling pathway,embryonic organ development,endocytosis,regulation of endocytosis,negative regulation of vascular endothelial growth factor receptor signaling pathway,positive regulation of Notch signaling pathway,negative regulation of sprouting angiogenesis
Q8BU30	2.49477	0.00531638	Q8BU30	Iars1	Isoleucine--tRNA ligase, cytoplasmic	SYIC_MOUSE	2	nucleoplasm,cytoplasm,cytosol,aminoacyl-tRNA synthetase multienzyme complex	tRNA binding,aminoacyl-tRNA editing activity,isoleucine-tRNA ligase activity,ATP binding,GTPase binding	isoleucyl-tRNA aminoacylation,Requires Ontology
Q8C437	2.49319	0.000434358	Q8C437	Pex5l	PEX5-related protein	PEX5R_MOUSE	7	peroxisomal membrane,cytosol,cytoplasm,dendrite,perinuclear region of cytoplasm,cell tip,intracellular cyclic nucleotide activated cation channel complex,receptor complex	peroxisome targeting sequence binding,peroxisome matrix targeting signal-1 binding,intracellular cyclic nucleotide activated cation channel activity,protein binding,small GTPase binding	regulation of membrane potential,maintenance of protein location,protein import into peroxisome matrix, docking,regulation of cAMP-mediated signaling,regulated exocytosis,positive regulation of corticotropin secretion,cation transmembrane transport
P56135	2.48333	0.00196211	P56135	Atp5mf	ATP synthase subunit f, mitochondrial	ATPK_MOUSE	3	mitochondrion,mitochondrial inner membrane,integral component of membrane,nuclear membrane,mitochondrial proton-transporting ATP synthase complex, coupling factor F(o),mitochondrial proton-transporting ATP synthase complex	proton-transporting ATP synthase activity, rotational mechanism	ion transport,mitochondrial ATP synthesis coupled proton transport,ATP metabolic process
Q9EQQ9	2.48282	0.00612678	Q9EQQ9	Oga	Protein O-GlcNAcase	OGA_MOUSE	2	nucleus,mitochondrion,cytosol	histone acetyltransferase activity,protein binding,beta-N-acetylglucosaminidase activity,Requires Ontology	N-acetylglucosamine metabolic process,protein deglycosylation,protein targeting to membrane,glycoprotein metabolic process,positive regulation of calcium ion transport into cytosol,negative regulation of cardiac muscle adaptation,histone acetylation,positive regulation of cell killing,positive regulation of insulin secretion,positive regulation of protein complex disassembly,positive regulation o…
Q922D4	2.48193	0.00571275	Q922D4	Ppp6r3	Serine/threonine-protein phosphatase 6 regulatory subunit 3	PP6R3_MOUSE	3	nucleus,cytosol,nucleoplasm,plasma membrane	protein phosphatase regulator activity,protein phosphatase binding	regulation of phosphoprotein phosphatase activity
Q9Z0V2	2.48049	0.00227965	Q9Z0V2	Kcnd2	Potassium voltage-gated channel subfamily D member 2	KCND2_MOUSE	2	postsynaptic density,integral component of membrane,dendritic spine,postsynaptic membrane,glutamatergic synapse,GABA-ergic synapse,integral component of postsynaptic membrane,integral component of postsynaptic specialization membrane,plasma membrane,integral component of plasma membrane,caveola,membrane,T-tubule,dendrite,intrinsic component of plasma membrane,neuronal cell body membrane,sarcolemm…	ion channel activity,voltage-gated potassium channel activity,A-type (transient outward) potassium channel activity,potassium channel activity,protein binding,macromolecular complex binding,metal ion binding,voltage-gated ion channel activity involved in regulation of postsynaptic membrane potential	action potential,neuronal action potential,sensory perception of pain,regulation of ion transmembrane transport,locomotor rhythm,protein homooligomerization,regulation of postsynaptic membrane potential,cellular response to hypoxia,potassium ion transmembrane transport,cardiac muscle cell action potential
Q3TDQ1	2.48029	0.000165804	Q3TDQ1	Stt3b	Dolichyl-diphosphooligosaccharide--protein glycosyltransferase subunit STT3B	STT3B_MOUSE	2	oligosaccharyltransferase complex,endoplasmic reticulum,endoplasmic reticulum membrane,integral component of membrane,macromolecular complex,oligosaccharyltransferase I complex	dolichyl-diphosphooligosaccharide-protein glycotransferase activity,metal ion binding	protein N-linked glycosylation,glycoprotein catabolic process,response to unfolded protein,protein N-linked glycosylation via asparagine,ER-associated ubiquitin-dependent protein catabolic process,co-translational protein modification,post-translational protein modification
B0V2N1	2.47361	0.00215896	B0V2N1	Ptprs	Receptor-type tyrosine-protein phosphatase S	PTPRS_MOUSE	12	Requires Ontology,glutamatergic synapse,integral component of presynaptic membrane,cytosol,plasma membrane,integral component of synaptic vesicle membrane,axon,growth cone,perikaryon,integral component of postsynaptic density membrane	phosphoprotein phosphatase activity,protein tyrosine phosphatase activity,protein binding,heparin binding,chondroitin sulfate binding,heparan sulfate proteoglycan binding	spinal cord development,cerebellum development,hippocampus development,cerebral cortex development,corpus callosum development,peptidyl-tyrosine dephosphorylation,establishment of endothelial intestinal barrier,protein dephosphorylation,negative regulation of neuron projection development,negative regulation of axon extension,negative regulation of interferon-alpha production,negative regulation …
Q9R0P4	2.47254	0.00522708	Q9R0P4	Smap	Small acidic protein	SMAP_MOUSE	3	cellular_component	molecular_function	biological_process
P54823	2.46166	0.00250453	P54823	Ddx6	Probable ATP-dependent RNA helicase DDX6	DDX6_MOUSE	2	cytoplasmic mRNA processing body,cytoplasmic stress granule,heterochromatin,outer dense fiber,nucleus,nucleolus,cytoplasm,mitochondrion,cytosol,adherens junction,chromatoid body,cytoplasmic ribonucleoprotein granule,perinuclear region of cytoplasm,Requires Ontology,sperm annulus,RISC complex	RNA helicase activity,mRNA binding,ATP binding,ATPase activity,protein domain specific binding	stem cell population maintenance,cytoplasmic mRNA processing body assembly,negative regulation of neuron differentiation,negative regulation of translation,viral RNA genome packaging,stress granule assembly,Requires Ontology
Q60673	2.46053	0.00380147	Q60673	Ptprn	Receptor-type tyrosine-protein phosphatase-like N	PTPRN_MOUSE	3	synaptic vesicle,endosome,Golgi apparatus,plasma membrane,nucleus,membrane,integral component of membrane,secretory granule,transport vesicle membrane,neuronal cell body,perikaryon,axon terminus,synapse	protein tyrosine phosphatase activity,protein binding,spectrin binding,ubiquitin-like protein ligase binding,GTPase binding	response to reactive oxygen species,luteinization,cytokine-mediated signaling pathway,insulin secretion,insulin secretion involved in cellular response to glucose stimulus,positive regulation of transcription from RNA polymerase II promoter,positive regulation of type B pancreatic cell proliferation,dense core granule maturation
Q91YM2	2.45482	0.00149798	Q91YM2	Arhgap35	Rho GTPase-activating protein 35	RHG35_MOUSE	4	nucleus,cytoplasm,cytosol,plasma membrane,actin cytoskeleton,ciliary basal body	DNA binding,GTPase activity,GTPase activator activity,GTP binding,phospholipid binding,GTPase activating protein binding,macromolecular complex binding	neural tube closure,integrin-mediated signaling pathway,regulation of cell shape,positive regulation of neuron projection development,forebrain development,negative regulation of Rho protein signal transduction,camera-type eye development,negative regulation of vascular permeability,axon guidance,axonal fasciculation,regulation of actin polymerization or depolymerization,cell migration,central ne…
Q99PL5	2.45316	0.000382265	Q99PL5	Rrbp1	Ribosome-binding protein 1	RRBP1_MOUSE	13	integral component of endoplasmic reticulum membrane,endoplasmic reticulum	protein binding	signal transduction,protein transport
Q3UHX2	2.44831	0.00123919	Q3UHX2	Pdap1	28 kDa heat- and acid-stable phosphoprotein	HAP28_MOUSE	3	cytosol,extracellular space,plasma membrane	platelet-derived growth factor binding	platelet-derived growth factor receptor signaling pathway
Q9DCM0	2.44677	0.00442763	Q9DCM0	Ethe1	Persulfide dioxygenase ETHE1, mitochondrial	ETHE1_MOUSE	2	mitochondrion,nucleoplasm,cytoplasm,mitochondrial matrix	iron ion binding,hydrolase activity, acting on ester bonds,identical protein binding,sulfur dioxygenase activity	glutathione metabolic process,hydrogen sulfide metabolic process
Q9ERR1	2.44182	0.00404729	Q9ERR1	Ndel1	Nuclear distribution protein nudE-like 1	NDEL1_MOUSE	4	kinetochore,centrosome,nuclear envelope,cytoplasm,microtubule organizing center,spindle,cytosol,microtubule,synaptic vesicle,axon,cell leading edge,axon hillock,cell body,neurofilament cytoskeleton,Requires Ontology,axon cytoplasm,kinesin complex,microtubule associated complex	protein binding,microtubule binding,identical protein binding,alpha-tubulin binding,macromolecular complex binding,beta-tubulin binding,oligopeptidase activity	canonical Wnt signaling pathway,microtubule cytoskeleton organization,neuron migration,inner cell mass cell proliferation,mitotic centrosome separation,retrograde axonal transport,cell migration,central nervous system neuron axonogenesis,vesicle transport along microtubule,nuclear envelope disassembly,centrosome localization,neurofilament cytoskeleton organization,activation of GTPase activity,ne…
Q61885	2.44039	0.000966445	Q61885	Mog	Myelin-oligodendrocyte glycoprotein	MOG_MOUSE	6	external side of plasma membrane,cell surface,integral component of membrane,myelin sheath,membrane raft	receptor binding	regulation of cytokine production,cell adhesion,T cell receptor signaling pathway
Q8CG72	2.44026	0.00647253	Q8CG72	Adprs	ADP-ribose glycohydrolase ARH3	ADPRS_MOUSE	3	nucleus,mitochondrion,nucleoplasm,cytoplasm,mitochondrial matrix,nuclear body,Requires Ontology	magnesium ion binding,hydrolase activity, hydrolyzing O-glycosyl compounds,poly(ADP-ribose) glycohydrolase activity,O-acetyl-ADP-ribose deacetylase activity,Requires Ontology	cellular response to superoxide,DNA repair,negative regulation of necroptotic process,Requires Ontology
F8VQK3	2.42994	0.00439661	F8VQK3	Gucy1a2	Guanylate cyclase domain-containing protein	F8VQK3_MOUSE	2	guanylate cyclase complex, soluble	guanylate cyclase activity,GTP binding,heme binding,macromolecular complex binding	positive regulation of nitric oxide mediated signal transduction,cGMP biosynthetic process,cGMP-mediated signaling,response to oxygen levels
P55012	2.42955	0.000342349	P55012	Slc12a2	Solute carrier family 12 member 2	S12A2_MOUSE	4	plasma membrane,apical plasma membrane,cytosol,integral component of membrane,basolateral plasma membrane,basal plasma membrane,lateral plasma membrane,cytoplasmic vesicle membrane,cell projection,neuron projection,neuronal cell body,cell body,cell periphery	protein binding,sodium:potassium:chloride symporter activity,ammonium transmembrane transporter activity,potassium ion transmembrane transporter activity,cation:chloride symporter activity,potassium:chloride symporter activity,protein kinase binding,metal ion transmembrane transporter activity,chaperone binding,Hsp90 protein binding	cellular sodium ion homeostasis,cell volume homeostasis,gamma-aminobutyric acid signaling pathway,cellular potassium ion homeostasis,cellular chloride ion homeostasis,multicellular organism growth,maintenance of blood-brain barrier,detection of mechanical stimulus involved in sensory perception of sound,branching involved in mammary gland duct morphogenesis,mammary duct terminal end bud growth,ne…
Q7SIG6	2.42528	0.00296003	Q7SIG6	Asap2	Arf-GAP with SH3 domain, ANK repeat and PH domain-containing protein 2	ASAP2_MOUSE	2	cellular_component,plasma membrane,Golgi cisterna membrane	GTPase activator activity,metal ion binding	positive regulation of GTPase activity
Q9D2N4	2.42342	0.000434358	Q9D2N4	Dtna	Dystrobrevin alpha	DTNA_MOUSE	6	plasma membrane,synapse,nucleoplasm,cytoplasm,cell junction,sarcolemma,intermediate filament cytoskeleton,dystrobrevin complex,macromolecular complex	protein binding,zinc ion binding	synaptic signaling
Q2PFD7	2.4172	0.000241401	Q2PFD7	Psd3	PH and SEC7 domain-containing protein 3	PSD3_MOUSE	20	cleavage furrow,ruffle membrane,postsynaptic density,membrane	guanyl-nucleotide exchange factor activity	ARF protein signal transduction,regulation of ARF protein signal transduction,regulation of catalytic activity
P17563;Q63836	2.4142	0.00293027	P17563;Q63836	Selenbp1;Selenbp2	Methanethiol oxidase;Selenium-binding protein 2	SBP1_MOUSE;SBP2_MOUSE	2	fibrillar center,nucleolus,cytosol,membrane;fibrillar center,nucleolus,cytosol,membrane	selenium binding,methanethiol oxidase activity;selenium binding	brown fat cell differentiation,protein transport;protein transport
P63054	2.40883	0.00351541	P63054	Pcp4	Calmodulin regulator protein PCP4	PCP4_MOUSE	3	cytoplasm,neurofilament,axon,neuron projection,macromolecular complex	RNA binding,calcium ion binding,calmodulin binding	negative regulation of protein kinase activity,positive regulation of neuron projection development,positive regulation of dopamine secretion,negative regulation of neuron apoptotic process,positive regulation of neuron differentiation,calmodulin dependent kinase signaling pathway
P10639	2.40828	0.000204886	P10639	Txn	Thioredoxin	THIO_MOUSE	4	extracellular region,nucleus,nucleoplasm,cytoplasm,mitochondrion,cytosol,axon,dendrite,neuronal cell body	protein binding,protein disulfide oxidoreductase activity,enzyme binding,protein homodimerization activity,protein-disulfide reductase activity	negative regulation of transcription from RNA polymerase II promoter,cell redox homeostasis,negative regulation of protein export from nucleus,response to radiation,positive regulation of peptidyl-serine phosphorylation,positive regulation of DNA binding,response to nitric oxide,negative regulation of hydrogen peroxide-induced cell death,positive regulation of peptidyl-cysteine S-nitrosylation
Q6ZPF3	2.40435	0.0023008	Q6ZPF3	Tiam2	T-lymphoma invasion and metastasis-inducing protein 2	TIAM2_MOUSE	2	membrane,synapse,cytoplasm,lamellipodium,filopodium,growth cone,perikaryon	guanyl-nucleotide exchange factor activity,GTPase activator activity,protein binding	small GTPase mediated signal transduction,positive regulation of axonogenesis,activation of GTPase activity
O35857	2.40292	0.00531638	O35857	Timm44	Mitochondrial import inner membrane translocase subunit TIM44	TIM44_MOUSE	3	mitochondrial inner membrane,fibrillar center,mitochondrion,mitochondrial matrix	protein binding,ATP binding,enzyme binding,chaperone binding	intracellular protein transport,protein import into mitochondrial matrix
Q8BIF0	2.39913	0.00466882	Q8BIF0	Cd99l2	CD99 antigen-like protein 2	C99L2_MOUSE	2	plasma membrane,adherens junction,cell surface,integral component of membrane		diapedesis,positive regulation of neutrophil extravasation,positive regulation of T cell extravasation,cell adhesion
Q99J77	2.38008	0.00355474	Q99J77	Nans	Sialic acid synthase	SIAS_MOUSE	2	cytosol	N-acylneuraminate-9-phosphate synthase activity	carbohydrate biosynthetic process,glycosylation
O88983	2.37704	0.00671722	O88983	Stx8	Syntaxin-8	STX8_MOUSE	2	endomembrane system,integral component of membrane,lysosomal membrane,endosome,early endosome,late endosome,trans-Golgi network,cytosol,late endosome membrane,vesicle,phagocytic vesicle,perinuclear region of cytoplasm,recycling endosome,SNARE complex	SNARE binding,SNAP receptor activity,protein binding,chloride channel inhibitor activity,syntaxin binding,ubiquitin protein ligase binding	cellular response to interferon-gamma,intracellular protein transport,vesicle fusion,endosome to lysosome transport,vesicle-mediated transport,early endosome to late endosome transport,vesicle docking,regulation of protein localization to plasma membrane
P27671	2.37602	0.00215896	P27671	Rasgrf1	Ras-specific guanine nucleotide-releasing factor 1	RGRF1_MOUSE	3	plasma membrane,cytoplasm,cytosol,basolateral plasma membrane,apicolateral plasma membrane,growth cone,neuronal cell body,apical dendrite	guanyl-nucleotide exchange factor activity,protein binding,protein C-terminus binding,protein kinase binding,receptor tyrosine kinase binding,small GTPase binding,glutamate receptor binding	cell proliferation,regulation of neuronal synaptic plasticity,regulation of N-methyl-D-aspartate selective glutamate receptor activity,Ras protein signal transduction,neuron projection development,response to endoplasmic reticulum stress,regulation of Rac protein signal transduction,regulation of Rho protein signal transduction,positive regulation of GTPase activity,regulation of Ras protein sign…
Q99JX3	2.3746	0.000688786	Q99JX3	Gorasp2	Golgi reassembly-stacking protein 2	GORS2_MOUSE	3	Golgi apparatus,Golgi membrane,endoplasmic reticulum membrane,Golgi medial cisterna	molecular_function	organelle organization,Golgi organization,spermatogenesis,cell differentiation,response to endoplasmic reticulum stress,Requires Ontology,organelle assembly
Q6ZPQ6	2.36731	0.00117705	Q6ZPQ6	Pitpnm2	Membrane-associated phosphatidylinositol transfer protein 2	PITM2_MOUSE	7	cytoplasm,cytoskeleton,endomembrane system,membrane	calcium ion binding,protein binding,phospholipid binding,phosphatidylcholine transporter activity,phosphatidylinositol transporter activity,receptor tyrosine kinase binding,phosphatidylcholine binding,phosphatidylinositol binding	phospholipid transport,phosphatidylinositol-mediated signaling,Requires Ontology
Q62433	2.36421	0.000904299	Q62433	Ndrg1	Protein NDRG1	NDRG1_MOUSE	3	cytoplasm,nucleus,centrosome,cytosol,microtubule,plasma membrane,adherens junction,microtubule cytoskeleton,myelin sheath,perinuclear region of cytoplasm,recycling endosome membrane,glutamatergic synapse	microtubule binding,small GTPase binding,gamma-tubulin binding,cadherin binding	mast cell activation,signal transduction,negative regulation of cell proliferation,DNA damage response, signal transduction by p53 class mediator,peripheral nervous system myelin maintenance,cellular response to hypoxia,Requires Ontology
Q8C754	2.36308	0.00703089	Q8C754	Vps52	Vacuolar protein sorting-associated protein 52 homolog	VPS52_MOUSE	3	Golgi apparatus,cytosol,endosome membrane,membrane,perinuclear region of cytoplasm,recycling endosome,EARP complex,GARP complex	syntaxin binding	lysosomal transport,ectodermal cell differentiation,embryonic ectodermal digestive tract development,Golgi to vacuole transport,protein transport,endocytic recycling,retrograde transport, endosome to Golgi
Q9JJY3	2.3596	0.00310661	Q9JJY3	Smpd3	Sphingomyelin phosphodiesterase 3	NSMA2_MOUSE	3	cytoplasm,Golgi cis cisterna,Golgi membrane,extracellular region,Golgi apparatus,plasma membrane,membrane	phosphatidylserine binding,phospholipase activity,sphingomyelin phosphodiesterase activity,protein binding,identical protein binding,metal ion binding,neutral sphingomyelin phosphodiesterase activity,phosphatidic acid binding	skeletal system development,ossification,regulation of protein phosphorylation,endochondral ossification,chondrocyte development,hematopoietic progenitor cell differentiation,regulation of leukocyte migration,chondrocyte development involved in endochondral bone morphogenesis,sphingolipid metabolic process,ceramide metabolic process,sphingomyelin metabolic process,sphingomyelin catabolic process,…
E9PWR4	2.35729	0.00379108	E9PWR4	Dip2c	DMAP_binding domain-containing protein	E9PWR4_MOUSE	3	cellular_component	molecular_function	biological_process
Q9R1V6	2.34779	0.000109957	Q9R1V6	Adam22	Disintegrin and metalloproteinase domain-containing protein 22	ADA22_MOUSE	6	glutamatergic synapse,integral component of postsynaptic density membrane,plasma membrane,integral component of membrane,axon	metalloendopeptidase activity,protein binding	adult locomotory behavior,Schwann cell differentiation,myelination in peripheral nervous system,gliogenesis,proteolysis,neurotransmitter receptor localization to postsynaptic specialization membrane
P60879	2.33668	0.000896666	P60879	Snap25	Synaptosomal-associated protein 25	SNP25_MOUSE	18	voltage-gated potassium channel complex,BLOC-1 complex,vesicle,plasma membrane,glutamatergic synapse,photoreceptor inner segment,cytoplasm,endosome,trans-Golgi network,cytosol,cytoskeleton,synaptic vesicle,actin cytoskeleton,membrane,lamellipodium,filopodium,axon,growth cone,extrinsic component of cytoplasmic side of plasma membrane,somatodendritic compartment,presynaptic membrane,neuron projecti…	SNARE binding,voltage-gated potassium channel activity,SNAP receptor activity,protein binding,myosin binding,syntaxin-1 binding,protein domain specific binding,syntaxin binding,ion channel binding,protein N-terminus binding,calcium-dependent protein binding	neurotransmitter secretion,locomotory behavior,associative learning,long-term synaptic potentiation,regulation of establishment of protein localization,exocytosis,vesicle fusion,long-term memory,regulation of neuron projection development,synaptic vesicle exocytosis,synaptic vesicle priming,endosomal transport,sleep,synaptic vesicle fusion to presynaptic active zone membrane,SNARE complex assembl…
Q6P9K9	2.33203	0.000688786	Q6P9K9	Nrxn3	Neurexin-3	NRX3A_MOUSE	7	GABA-ergic synapse,integral component of membrane,presynaptic membrane,macromolecular complex	calcium channel regulator activity,protein binding,metal ion binding	chemical synaptic transmission,neurotransmitter secretion,synapse assembly,cell adhesion,learning,adult behavior,social behavior,vocalization behavior,regulation of synaptic vesicle exocytosis
Q9DB15	2.32763	0.00432353	Q9DB15	Mrpl12	39S ribosomal protein L12, mitochondrial	RM12_MOUSE	2	mitochondrion,mitochondrial inner membrane,mitochondrial ribosome,mitochondrial large ribosomal subunit	structural constituent of ribosome	transcription from mitochondrial promoter,mitochondrial translation,positive regulation of transcription, DNA-templated
Q8CI32	2.3149	0.00505407	Q8CI32	Bag5	BAG family molecular chaperone regulator 5	BAG5_MOUSE	2	nucleus,cytoplasm,cytosol,membrane,mitochondrion,inclusion body,perinuclear region of cytoplasm	adenyl-nucleotide exchange factor activity,protein binding,protein kinase binding,ubiquitin protein ligase binding,chaperone binding	Golgi organization,negative regulation of neuron projection development,negative regulation of protein ubiquitination,negative regulation of proteasomal ubiquitin-dependent protein catabolic process,protein stabilization,negative regulation of ubiquitin-protein transferase activity,negative regulation of protein refolding,neuron death,regulation of inclusion body assembly,negative regulation of o…
P63080	2.31411	0.00428656	P63080	Gabrb3	Gamma-aminobutyric acid receptor subunit beta-3	GBRB3_MOUSE	3	integral component of plasma membrane,cell surface,neuron projection,synapse,GABA-ergic synapse,plasma membrane,cytoplasmic vesicle membrane,terminal bouton,inhibitory synapse,integral component of postsynaptic membrane,integral component of postsynaptic specialization membrane,GABA-A receptor complex,chloride channel complex	chloride channel activity,GABA-gated chloride ion channel activity,GABA-A receptor activity,ion channel activity,protein binding,neurotransmitter receptor activity,AP-2 adaptor complex binding,identical protein binding,transmitter-gated ion channel activity involved in regulation of postsynaptic membrane potential	gamma-aminobutyric acid signaling pathway,nervous system development,brain development,learning,memory,response to xenobiotic stimulus,reproductive behavior,cerebellum development,social behavior,exploration behavior,circadian sleep/wake cycle, REM sleep,hard palate development,motor behavior,cellular response to zinc ion,response to anesthetic,signal transduction,chemical synaptic transmission,s…
O70250	2.31262	0.00293027	O70250	Pgam2	Phosphoglycerate mutase 2	PGAM2_MOUSE	2	cytosol,nucleus	bisphosphoglycerate mutase activity,phosphoglycerate mutase activity,protein binding,hydrolase activity,identical protein binding,2,3-bisphosphoglycerate-dependent phosphoglycerate mutase activity	glycolytic process,Notch signaling pathway,gluconeogenesis,striated muscle contraction,spermatogenesis,response to inorganic substance,response to mercury ion,canonical glycolysis
D3Z3N4	2.31059	0.00413754	D3Z3N4	Hnrnph3	Heterogeneous nuclear ribonucleoprotein H3	D3Z3N4_MOUSE	6	nucleoplasm,nucleus,ribonucleoprotein complex	RNA binding	epithelial cell differentiation,regulation of RNA splicing
Q80X80	2.30836	0.000382265	Q80X80	C2cd2l	Phospholipid transfer protein C2CD2L	C2C2L_MOUSE	14	cytoplasmic side of apical plasma membrane,endoplasmic reticulum membrane,integral component of membrane,cortical endoplasmic reticulum,Requires Ontology	phosphatidylinositol transporter activity,phosphatidylinositol binding,insulin binding	positive regulation of insulin secretion involved in cellular response to glucose stimulus,phospholipid transport,Requires Ontology
Q62417	2.30457	0.00318296	Q62417	Sorbs1	Sorbin and SH3 domain-containing protein 1	SRBS1_MOUSE	3	nucleus,cytoplasm,cell-substrate junction,stress fiber,centrosome,cytosol,cytoskeleton,plasma membrane,adherens junction,focal adhesion,membrane,nuclear matrix,membrane raft,synapse,flotillin complex	insulin receptor binding,protein binding,protein kinase binding,receptor signaling complex scaffold activity,ubiquitin protein ligase binding	acetylcholine receptor signaling pathway,regulation of skeletal muscle acetylcholine-gated channel clustering,insulin receptor signaling pathway,cell-substrate adhesion,cellular response to insulin stimulus,stress fiber assembly,positive regulation of glycogen biosynthetic process,positive regulation of glucose import,positive regulation of insulin receptor signaling pathway,positive regulation o…
Q4KUS2	2.30256	0.000207805	Q4KUS2	Unc13a	Protein unc-13 homolog A	UN13A_MOUSE	3	plasma membrane,synaptic vesicle membrane,neuromuscular junction,presynaptic membrane,terminal bouton,calyx of Held,presynaptic active zone,presynaptic active zone cytoplasmic component,glutamatergic synapse,Golgi-associated vesicle,axon,neuron projection,synapse,excitatory synapse,synaptic membrane,presynapse,macromolecular complex	SNARE binding,calcium ion binding,protein binding,calmodulin binding,phospholipid binding,syntaxin-1 binding,protein domain specific binding,syntaxin binding,diacylglycerol binding,spectrin binding,identical protein binding,macromolecular complex binding,protein N-terminus binding	dense core granule docking,positive regulation of neurotransmitter secretion,neuromuscular junction development,synaptic vesicle docking,synaptic vesicle maturation,synaptic transmission, glutamatergic,regulation of short-term neuronal synaptic plasticity,beta-amyloid metabolic process,innervation,neurotransmitter secretion,regulation of synaptic vesicle priming,synaptic vesicle exocytosis,synapt…
E9Q3M9	2.29882	0.00149016	E9Q3M9	Cracdl	DUF4592 domain-containing protein	E9Q3M9_MOUSE	13	cellular_component	molecular_function	biological_process
Q8CFE4	2.28857	0.00443173	Q8CFE4	Scyl2	SCY1-like protein 2	SCYL2_MOUSE	2	Golgi apparatus,endosome membrane,clathrin-coated vesicle	protein kinase activity,receptor binding,protein binding,ATP binding	positive regulation of receptor internalization,protein phosphorylation,brain development,endosome to lysosome transport,pyramidal neuron development,negative regulation of canonical Wnt signaling pathway,receptor internalization involved in canonical Wnt signaling pathway,positive regulation of clathrin-dependent endocytosis
G5E8K5	2.2883	0.000412002	G5E8K5	Ank3	Ankyrin-3	ANK3_MOUSE	12	bicellular tight junction,membrane,axon initial segment,synapse,lysosome,plasma membrane,basal plasma membrane,cell surface,intercalated disc,spectrin-associated cytoskeleton,basolateral plasma membrane,lateral plasma membrane,sarcoplasmic reticulum,Z disc,T-tubule,axon,dendrite,neuromuscular junction,node of Ranvier,paranode region of axon,sarcolemma,neuron projection,postsynaptic membrane	structural constituent of cytoskeleton,protein binding,cytoskeletal protein binding,spectrin binding,protein binding, bridging,ion channel binding,cadherin binding,Requires Ontology	axon guidance,synapse organization,protein localization to axon,mitotic cytokinesis,plasma membrane organization,cytoskeleton organization,signal transduction,axonogenesis,neuromuscular junction development,positive regulation of gene expression,positive regulation of cell communication by electrical coupling,positive regulation of sodium ion transport,magnesium ion homeostasis,neuronal action po…
Q9CXS4	2.28606	0.0025529	Q9CXS4	Cenpv	Centromere protein V	CENPV_MOUSE	4	kinetochore,nucleus,spindle midzone,nucleoplasm,cytosol,microtubule cytoskeleton,midbody,nuclear membrane	molecular_function,carbon-sulfur lyase activity,metal ion binding	ameboidal-type cell migration,cell cycle,pericentric heterochromatin assembly,positive regulation of cytokinesis,regulation of chromosome organization,centromere complex assembly,cell division
Q80ZI6	2.28387	0.00402544	Q80ZI6	Lrsam1	E3 ubiquitin-protein ligase LRSAM1	LRSM1_MOUSE	2	cytoplasm,cytosol,membrane	ubiquitin-protein transferase activity,metal ion binding,ubiquitin protein ligase activity	protein polyubiquitination,autophagy,protein catabolic process,negative regulation of endocytosis,viral budding,protein autoubiquitination,ubiquitin-dependent endocytosis,positive regulation of xenophagy,positive regulation of autophagosome assembly
Q60780	2.28144	0.00139469	Q60780	Gas7	Growth arrest-specific protein 7	GAS7_MOUSE	6	cytoplasm,actin filament,plasma membrane,ruffle	identical protein binding,actin filament binding	regulation of cell shape,actin filament polymerization,neuron differentiation,neuron projection morphogenesis,actin filament bundle assembly
Q9WV60	2.27902	0.00264232	Q9WV60	Gsk3b	Glycogen synthase kinase-3 beta	GSK3B_MOUSE	2	nucleus,cytoplasm,cytosol,postsynaptic density,axon,glutamatergic synapse,nucleoplasm,mitochondrion,centrosome,microtubule,plasma membrane,membrane,dendrite,growth cone,beta-catenin destruction complex,neuronal cell body,dendritic spine,dendritic shaft,membrane-bounded organelle,cell body,membrane raft,perinuclear region of cytoplasm,Requires Ontology,macromolecular complex,ribonucleoprotein comp…	protease binding,p53 binding,protein kinase activity,protein serine/threonine kinase activity,protein serine/threonine/tyrosine kinase activity,integrin binding,protein binding,ATP binding,beta-catenin binding,kinase activity,protein kinase binding,ubiquitin protein ligase binding,protein kinase A catalytic subunit binding,dynactin binding,ionotropic glutamate receptor binding,tau protein binding…	positive regulation of gene expression,negative regulation of gene expression,re-entry into mitotic cell cycle,regulation of cell growth,protein phosphorylation,protein export from nucleus,ER overload response,axonogenesis,myoblast fusion,animal organ morphogenesis,negative regulation of cardiac muscle hypertrophy,positive regulation of peptidyl-threonine phosphorylation,regulation of neuron proj…
Q9JLN9	2.27832	0.00614553	Q9JLN9	Mtor	Serine/threonine-protein kinase mTOR	MTOR_MOUSE	5	PML body,dendrite,neuronal cell body,nucleus,Golgi membrane,cytoplasm,mitochondrial outer membrane,lysosome,lysosomal membrane,endoplasmic reticulum membrane,cytosol,endomembrane system,membrane,TORC1 complex,TORC2 complex,phagocytic vesicle,glutamatergic synapse,postsynaptic cytosol,nuclear envelope,macromolecular complex	RNA polymerase III type 1 promoter sequence-specific DNA binding,RNA polymerase III type 2 promoter sequence-specific DNA binding,RNA polymerase III type 3 promoter sequence-specific DNA binding,TFIIIC-class transcription factor binding,protein kinase activity,protein serine/threonine kinase activity,protein serine/threonine/tyrosine kinase activity,protein binding,ATP binding,kinase activity,pro…	regulation of protein phosphorylation,positive regulation of protein phosphorylation,heart morphogenesis,heart valve morphogenesis,energy reserve metabolic process,protein phosphorylation,germ cell development,post-embryonic development,positive regulation of lamellipodium assembly,positive regulation of myotube differentiation,negative regulation of macroautophagy,phosphorylation,peptidyl-serine…
Q06185	2.27655	0.000680113	Q06185	Atp5me	ATP synthase subunit e, mitochondrial	ATP5I_MOUSE	4	mitochondrion,mitochondrial proton-transporting ATP synthase complex, coupling factor F(o),mitochondrial proton-transporting ATP synthase complex	proton-transporting ATP synthase activity, rotational mechanism,macromolecular complex binding	ion transport,mitochondrial ATP synthesis coupled proton transport,ATP metabolic process
O54829	2.26899	0.00115752	O54829	Rgs7	Regulator of G-protein signaling 7	RGS7_MOUSE	7	postsynaptic membrane,presynapse,glutamatergic synapse,nucleus,nuclear envelope,cytoplasm,cytosol,plasma membrane,dendrite terminus,membrane raft,macromolecular complex	G-protein alpha-subunit binding,GTPase activator activity,protein binding,G-protein beta-subunit binding	G-protein coupled receptor signaling pathway,regulation of G-protein coupled receptor protein signaling pathway,negative regulation of signal transduction,intracellular signal transduction,positive regulation of GTPase activity,regulation of postsynaptic membrane potential,positive regulation of potassium ion transmembrane transport
P80560	2.26102	0.00369059	P80560	Ptprn2	Receptor-type tyrosine-protein phosphatase N2	PTPR2_MOUSE	5	cytoplasm,endoplasmic reticulum lumen,secretory granule,integral component of synaptic vesicle membrane,secretory granule membrane,synaptic vesicle membrane,terminal bouton,receptor complex	protein tyrosine phosphatase activity,protein binding	lipid metabolic process,neurotransmitter secretion,negative regulation of GTPase activity,peptidyl-tyrosine dephosphorylation,insulin secretion involved in cellular response to glucose stimulus
Q5RJI5	2.2591	0.000688786	Q5RJI5	Brsk1	Serine/threonine-protein kinase BRSK1	BRSK1_MOUSE	4	cytoplasm,centrosome,nucleus,nucleoplasm,synaptic vesicle,cell junction,presynaptic active zone,Requires Ontology	magnesium ion binding,protein serine/threonine kinase activity,protein serine/threonine/tyrosine kinase activity,protein binding,ATP binding,protein kinase binding,gamma-tubulin binding,tau-protein kinase activity,Requires Ontology	G2/M transition of mitotic cell cycle,response to UV,peptidyl-serine phosphorylation,establishment of cell polarity,neuron differentiation,neuron projection morphogenesis,protein phosphorylation,cellular response to DNA damage stimulus,mitotic G2 DNA damage checkpoint,neurotransmitter secretion,axonogenesis,associative learning,regulation of neuron projection development,intracellular signal tran…
P16330	2.25741	0.000269405	P16330	Cnp	2',3'-cyclic-nucleotide 3'-phosphodiesterase	CN37_MOUSE	26	cytoplasm,extracellular space,mitochondrial outer membrane,mitochondrial inner membrane,microtubule,plasma membrane,microvillus,membrane,pseudopodium,myelin sheath abaxonal region,myelin sheath adaxonal region,melanosome,cell projection,myelin sheath,perinuclear region of cytoplasm	RNA binding,2',3'-cyclic-nucleotide 3'-phosphodiesterase activity,cyclic nucleotide binding	axonogenesis,adult locomotory behavior,response to toxic substance,oligodendrocyte differentiation,microtubule cytoskeleton organization,aging,cyclic nucleotide catabolic process,forebrain development,response to lipopolysaccharide,regulation of mitochondrial membrane permeability
Q9DCT8	2.25003	0.00117705	Q9DCT8	Crip2	Cysteine-rich protein 2	CRIP2_MOUSE	2	cell cortex	protein binding,metal ion binding	positive regulation of cell proliferation,hemopoiesis
Q9JKY5	2.24936	0.00682954	Q9JKY5	Hip1r	Huntingtin-interacting protein 1-related protein	HIP1R_MOUSE	2	clathrin-coated vesicle,mitochondrion,cytosol,cytoskeleton,plasma membrane,clathrin-coated pit,cell cortex,postsynaptic density,membrane,apical plasma membrane,clathrin-coated vesicle membrane,ruffle membrane,dendrite cytoplasm,neuronal cell body,dendritic spine,intracellular membrane-bounded organelle,perinuclear region of cytoplasm,synaptic membrane	actin binding,protein binding,phosphatidylinositol-4,5-bisphosphate binding,phosphatidylinositol-3,4,5-trisphosphate binding,SH3 domain binding,clathrin binding,clathrin light chain binding,phosphatidylinositol binding,clathrin adaptor activity,identical protein binding,protein homodimerization activity,phosphatidylinositol-3,4-bisphosphate binding,protein heterodimerization activity,actin filame…	receptor-mediated endocytosis,endocytosis,apoptotic process,activation of cysteine-type endopeptidase activity involved in apoptotic process,actin filament organization,regulation of endocytosis,negative regulation of actin filament polymerization,positive regulation of protein binding,regulation of actin cytoskeleton organization,negative regulation of Arp2/3 complex-mediated actin nucleation,po…
Q6NVF0	2.2453	0.00355474	Q6NVF0	Ocrl	Inositol polyphosphate 5-phosphatase OCRL	OCRL_MOUSE	2	cytoplasm,membrane,photoreceptor outer segment,nucleus,early endosome,Golgi apparatus,trans-Golgi network,plasma membrane,clathrin-coated pit,clathrin-coated vesicle,phagocytic vesicle membrane,early endosome membrane	phosphatidylinositol-4,5-bisphosphate 5-phosphatase activity,inositol-polyphosphate 5-phosphatase activity,GTPase activator activity,small GTPase binding,phosphatidylinositol-3,4,5-trisphosphate 5-phosphatase activity,inositol-1,4,5-trisphosphate 5-phosphatase activity,inositol-1,3,4,5-tetrakisphosphate 5-phosphatase activity,inositol phosphate phosphatase activity	in utero embryonic development,phosphatidylinositol dephosphorylation,signal transduction,regulation of GTPase activity,inositol phosphate dephosphorylation,cilium morphogenesis
Q9D0L8	2.24403	0.00458116	Q9D0L8	Rnmt	mRNA cap guanine-N7 methyltransferase	MCES_MOUSE	2	nucleus,fibrillar center,nucleoplasm,mRNA cap binding complex,mRNA cap methyltransferase complex,receptor complex	RNA binding,mRNA (guanine-N7-)-methyltransferase activity	7-methylguanosine mRNA capping,cellular response to leukemia inhibitory factor,Requires Ontology
Q80YA9	2.24109	0.00172622	Q80YA9	Cnksr2	Connector enhancer of kinase suppressor of ras 2	CNKR2_MOUSE	6	cytoplasm,plasma membrane,postsynaptic density,neuron projection,neuronal cell body,postsynaptic membrane,glutamatergic synapse,Requires Ontology	protein binding,protein kinase binding,identical protein binding	intracellular signal transduction,regulation of signal transduction,Requires Ontology
P70414	2.241	0.000307118	P70414	Slc8a1	Sodium/calcium exchanger 1	NAC1_MOUSE	10	integral component of plasma membrane,membrane,axon,sarcolemma,postsynapse,nucleoplasm,mitochondrion,microtubule,plasma membrane,intercalated disc,integral component of membrane,basolateral plasma membrane,Z disc,T-tubule,dendrite,intrinsic component of plasma membrane,cell projection,neuronal cell body,dendritic spine,dendritic shaft,postsynaptic membrane,integral component of postsynaptic membr…	calcium:sodium antiporter activity,calcium ion binding,protein binding,calmodulin binding,cytoskeletal protein binding,cation:cation antiporter activity,ankyrin binding,ion channel binding,calcium:sodium antiporter activity involved in regulation of cardiac muscle cell membrane potential,ion antiporter activity involved in regulation of postsynaptic membrane potential,calcium:cation antiporter ac…	embryonic placenta development,regulation of the force of heart contraction,heart morphogenesis,sodium ion transport,calcium ion transport,post-embryonic development,regulation of gene expression,embryonic heart tube development,muscle cell development,cardiac muscle cell development,cardiac muscle contraction,negative regulation of protein serine/threonine kinase activity,response to hypoxia,reg…
Q8R1N4	2.24072	0.00584133	Q8R1N4	Nudcd3	NudC domain-containing protein 3	NUDC3_MOUSE	3	cytoplasm,cytoplasmic dynein complex	unfolded protein binding	protein folding,cilium morphogenesis,Requires Ontology
Q80UU9	2.23733	0.001068	Q80UU9	Pgrmc2	Membrane-associated progesterone receptor component 2	PGRC2_MOUSE	3	endomembrane system,membrane,nuclear envelope,endoplasmic reticulum,integral component of membrane	steroid binding,protein binding,heme transporter activity,heme binding	heme transport,adipose tissue development
Q9CY27	2.23695	0.000672939	Q9CY27	Tecr	Very-long-chain enoyl-CoA reductase	TECR_MOUSE	5	endoplasmic reticulum,integral component of endoplasmic reticulum membrane	oxidoreductase activity,Requires Ontology	sphingolipid metabolic process,steroid biosynthetic process,fatty acid elongation,very long-chain fatty acid biosynthetic process
Q8K010	2.23403	0.00703656	Q8K010	Oplah	5-oxoprolinase	OPLA_MOUSE	2		ATP binding,5-oxoprolinase (ATP-hydrolyzing) activity,identical protein binding	glutathione metabolic process
Q9QUG9	2.23074	0.00286336	Q9QUG9	Rasgrp2	RAS guanyl-releasing protein 2	GRP2_MOUSE	3	plasma membrane,cytosol,ruffle membrane,neuron projection,synapse	guanyl-nucleotide exchange factor activity,calcium ion binding	Ras protein signal transduction,positive regulation of GTPase activity,cellular response to calcium ion
Q8BWZ3	2.21947	0.00343995	Q8BWZ3	Naa25	N-alpha-acetyltransferase 25, NatB auxiliary subunit	NAA25_MOUSE	2	cytoplasm,Golgi apparatus,cytosol,NatB complex	peptide alpha-N-acetyltransferase activity	N-terminal peptidyl-methionine acetylation
Q9JM63	2.21935	0.00118679	Q9JM63	Kcnj10	ATP-sensitive inward rectifier potassium channel 10	KCJ10_MOUSE	3	plasma membrane,ciliary base,integral component of plasma membrane,microvillus,basolateral plasma membrane,apical plasma membrane,astrocyte projection,presynapse,cell body	receptor binding,inward rectifier potassium channel activity,potassium channel activity,protein binding,ATP binding,identical protein binding	potassium ion transport,visual perception,adult walking behavior,oligodendrocyte development,central nervous system myelination,regulation of membrane potential,regulation of long-term neuronal synaptic plasticity,glutamate reuptake,potassium ion homeostasis,regulation of resting membrane potential,potassium ion transmembrane transport,regulation of ion transmembrane transport,regulation of senso…
Q6NVE8	2.21821	0.00196416	Q6NVE8	Wdr44	WD repeat-containing protein 44	WDR44_MOUSE	7	Golgi apparatus,cytosol,microtubule,endosome membrane,perinuclear region of cytoplasm	small GTPase binding	regulation of cell migration
P42567	2.21434	0.00755635	P42567	Eps15	Epidermal growth factor receptor substrate 15	EPS15_MOUSE	3	cytosol,plasma membrane,clathrin-coated pit,aggresome,clathrin-coated vesicle,early endosome membrane,intracellular membrane-bounded organelle,ciliary membrane,AP-2 adaptor complex,clathrin coat of coated pit	calcium ion binding,protein binding,SH3 domain binding,polyubiquitin binding,identical protein binding	regulation of protein localization,Golgi to endosome transport,endocytosis,protein transport,endosomal transport,receptor-mediated endocytosis of virus by host cell,viral entry into host cell,clathrin coat assembly
Q9QWY8	2.20861	0.00139833	Q9QWY8	Asap1	Arf-GAP with SH3 domain, ANK repeat and PH domain-containing protein 1	ASAP1_MOUSE	4	podosome,cell projection membrane,cytosol,dendritic spine	phosphatidylserine binding,GTPase activator activity,protein binding,phosphatidylinositol-4,5-bisphosphate binding,phosphatidylinositol-3,4,5-trisphosphate binding,metal ion binding	negative regulation of dendritic spine development,positive regulation of membrane tubulation,positive regulation of GTPase activity,cilium morphogenesis,positive regulation of podosome assembly
Q8VBY2	2.20324	0.00377945	Q8VBY2	Camkk1	Calcium/calmodulin-dependent protein kinase kinase 1	KKCC1_MOUSE	2	cytoplasm,nucleoplasm,cytosol	protein serine/threonine kinase activity,calmodulin-dependent protein kinase activity,protein serine/threonine/tyrosine kinase activity,calmodulin binding,ATP binding,Requires Ontology	protein phosphorylation,activation of protein kinase activity,intracellular signal transduction,positive regulation of protein kinase activity
A2ALU4	2.20302	0.00314947	A2ALU4	Shroom2	Protein Shroom2	SHRM2_MOUSE	2	cortical actin cytoskeleton,adherens junction,apical plasma membrane,apical junction complex,cytoplasm,cytoskeleton,microtubule,plasma membrane,cell-cell junction,bicellular tight junction,cell cortex,neuronal cell body	actin binding,protein binding,beta-catenin binding,protein domain specific binding,actin filament binding	cell morphogenesis,actin filament bundle assembly,negative regulation of actin filament depolymerization,cell-cell junction maintenance,lens morphogenesis in camera-type eye,actin filament organization,brain development,eye pigment granule organization,cell migration,establishment of melanosome localization,melanosome organization,camera-type eye development,cellular pigment accumulation,ear deve…
B1AZP2	2.20203	0.0023008	B1AZP2	Dlgap4	Disks large-associated protein 4	DLGP4_MOUSE	4	neuromuscular junction,glutamatergic synapse,cholinergic synapse,postsynaptic specialization,plasma membrane,dendrite,neuronal cell body,synapse	protein binding,protein domain specific binding,binding, bridging	signaling,regulation of postsynaptic neurotransmitter receptor activity
Q9WV92	2.19969	0.000259092	Q9WV92	Epb41l3	Band 4.1-like protein 3	E41L3_MOUSE	41	axolemma,cytoskeleton,plasma membrane,cytosol,cell-cell junction,postsynaptic density,cell junction,paranode region of axon,juxtaparanode region of axon	actin binding,structural constituent of cytoskeleton,protein binding,Requires Ontology	regulation of cell growth,protein localization to paranode region of axon,apoptotic process,regulation of cell shape,cortical cytoskeleton organization,cortical actin cytoskeleton organization,paranodal junction assembly,actomyosin structure organization,myelin maintenance,neuron projection morphogenesis,axon development,protein localization to juxtaparanode region of axon,protein localization to…
Q80UJ7	2.19969	0.000207805	Q80UJ7	Rab3gap1	Rab3 GTPase-activating protein catalytic subunit	RB3GP_MOUSE	8	cytoplasm,Golgi apparatus,lipid particle,excitatory synapse,endoplasmic reticulum tubular network,postsynapse,macromolecular complex	guanyl-nucleotide exchange factor activity,GTPase activator activity,small GTPase binding	lipid particle organization,brain development,positive regulation of gene expression,regulation of synaptic vesicle priming,hypothalamus development,regulation of Rab protein signal transduction,camera-type eye development,regulation of GTPase activity,positive regulation of GTPase activity,regulation of short-term neuronal synaptic plasticity,synaptic vesicle transport,protein stabilization,exci…
Q6P4T2	2.19422	0.00498933	Q6P4T2	Snrnp200	U5 small nuclear ribonucleoprotein 200 kDa helicase	U520_MOUSE	2	nucleus,nucleoplasm,spliceosomal complex,U5 snRNP,U4/U6 x U5 tri-snRNP complex,U2-type precatalytic spliceosome,U2-type catalytic step 1 spliceosome,catalytic step 2 spliceosome	nucleic acid binding,RNA helicase activity,helicase activity,ATP binding,ATPase activity,identical protein binding	spliceosome conformational change to release U4 (or U4atac) and U1 (or U11),mRNA splicing, via spliceosome
P20917	2.19152	0.00116011	P20917	Mag	Myelin-associated glycoprotein	MAG_MOUSE	11	plasma membrane,cytoplasm,integral component of plasma membrane,paranode region of axon,myelin sheath adaxonal region,myelin sheath,compact myelin,Schmidt-Lanterman incisure,membrane raft,mesaxon	receptor binding,protein binding,protein kinase binding,carbohydrate binding,sialic acid binding,protein homodimerization activity,Requires Ontology	transmission of nerve impulse,axon regeneration,cell adhesion,negative regulation of neuron projection development,central nervous system myelination,negative regulation of axon extension,positive regulation of myelination,central nervous system myelin formation,myelination,negative regulation of neuron apoptotic process,negative regulation of neuron differentiation,positive regulation of astrocy…
Q8JZK9	2.19119	0.00155514	Q8JZK9	Hmgcs1	Hydroxymethylglutaryl-CoA synthase, cytoplasmic	HMCS1_MOUSE	2	cytosol	hydroxymethylglutaryl-CoA synthase activity,isomerase activity,small molecule binding,protein homodimerization activity,organic acid binding	acetyl-CoA metabolic process,cholesterol biosynthetic process,farnesyl diphosphate biosynthetic process, mevalonate pathway,response to purine-containing compound,cellular response to low-density lipoprotein particle stimulus
Q6PE13	2.18669	0.0046415	Q6PE13	Prrt3	Proline-rich transmembrane protein 3	PRRT3_MOUSE	5	cellular_component,integral component of membrane	molecular_function	biological_process
Q9D415	2.18584	0.000412974	Q9D415	Dlgap1	Disks large-associated protein 1	DLGP1_MOUSE	2	glutamatergic synapse,postsynaptic specialization,postsynaptic density,synapse,postsynaptic membrane,Requires Ontology	protein binding,protein domain specific binding,macromolecular complex binding,binding, bridging,structural constituent of postsynaptic density	chemical synaptic transmission,protein localization to synapse,regulation of proteasomal protein catabolic process,aggresome assembly,regulation of postsynaptic neurotransmitter receptor activity,maintenance of postsynaptic density structure
Q9CQW1	2.17404	0.00015967	Q9CQW1	Ykt6	Synaptobrevin homolog YKT6	YKT6_MOUSE	9	Golgi apparatus,Golgi membrane,cytoplasm,mitochondrion,endosome,endoplasmic reticulum,cytosol,integral component of plasma membrane,membrane,cytoplasmic vesicle membrane,neuronal cell body,apical dendrite,basilar dendrite,SNARE complex	SNAP receptor activity,protein-cysteine S-palmitoyltransferase activity	ER to Golgi vesicle-mediated transport,vesicle targeting,vesicle docking involved in exocytosis,protein transport,retrograde transport, endosome to Golgi,membrane fusion
P22723	2.16875	0.00421958	P22723	Gabrg2	Gamma-aminobutyric acid receptor subunit gamma-2	GBRG2_MOUSE	2	integral component of plasma membrane,dendrite membrane,neuron projection,synapse,postsynapse,GABA-ergic synapse,cytoplasm,axon,cytoplasmic vesicle membrane,inhibitory synapse,glutamatergic synapse,integral component of postsynaptic specialization membrane,GABA-A receptor complex,chloride channel complex,GABA receptor complex	benzodiazepine receptor activity,GABA receptor activity,GABA-gated chloride ion channel activity,GABA-A receptor activity,inhibitory extracellular ligand-gated ion channel activity,chloride channel activity,protein binding,neurotransmitter receptor activity,transmitter-gated ion channel activity involved in regulation of postsynaptic membrane potential	gamma-aminobutyric acid signaling pathway,chemical synaptic transmission,post-embryonic development,adult behavior,signal transduction,ion transmembrane transport,regulation of membrane potential,neurological system process,synaptic transmission, GABAergic,regulation of postsynaptic membrane potential,cellular response to histamine,chloride transmembrane transport,inhibitory synapse assembly
A2AG50	2.16807	0.00391187	A2AG50	Map7d2	MAP7 domain-containing protein 2	MA7D2_MOUSE	4	microtubule cytoskeleton		microtubule cytoskeleton organization
Q8CDG3	2.16692	0.000908098	Q8CDG3	Vcpip1	Deubiquitinating protein VCIP135	VCIP1_MOUSE	8	synapse,nucleus,cytoplasm,endoplasmic reticulum,Golgi stack	thiol-dependent ubiquitin-specific protease activity	mitotic cell cycle,cellular response to DNA damage stimulus,Golgi organization,endoplasmic reticulum membrane fusion,protein ubiquitination,protein deubiquitination,protein K11-linked deubiquitination,protein K48-linked deubiquitination,Golgi reassembly,Requires Ontology
Q91ZR1	2.15739	0.00267791	Q91ZR1	Rab4b	Ras-related protein Rab-4B	RAB4B_MOUSE	2	endosome,insulin-responsive compartment,mitochondrion,plasma membrane,perinuclear region of cytoplasm,recycling endosome,anchored component of synaptic vesicle membrane	obsolete small monomeric GTPase activity,GTP binding	protein transport,regulation of endocytosis,Rab protein signal transduction,glucose import
Q3USB7	2.15607	0.00538565	Q3USB7	Plcl1	Inactive phospholipase C-like protein 1	PLCL1_MOUSE	2	cytoplasm,plasma membrane	phosphatidylinositol phospholipase C activity,GABA receptor binding,inositol 1,4,5 trisphosphate binding	gamma-aminobutyric acid signaling pathway,regulation of synaptic transmission, GABAergic,regulation of peptidyl-serine phosphorylation,positive regulation of receptor binding,lipid metabolic process,phosphatidylinositol-mediated signaling,Requires Ontology
P31648	2.1556	0.00011589	P31648	Slc6a1	Sodium- and chloride-dependent GABA transporter 1	SC6A1_MOUSE	9	plasma membrane,integral component of plasma membrane,cell surface,axon,neuron projection,GABA-ergic synapse,integral component of postsynaptic membrane,integral component of presynaptic membrane,neuronal cell body	gamma-aminobutyric acid:sodium symporter activity,gamma-aminobutyric acid transmembrane transporter activity,sodium:chloride symporter activity,identical protein binding,metal ion binding	memory,associative learning,synapse organization,learning,response to toxic substance,response to sucrose,response to organic substance,response to inorganic substance,response to lead ion,positive regulation of gamma-aminobutyric acid secretion,response to purine-containing compound,negative regulation of synaptic transmission, GABAergic,response to estradiol,sodium ion transmembrane transport,r…
Q99MN1	2.15485	0.00310661	Q99MN1	Kars1	Lysine--tRNA ligase	SYK_MOUSE	4	extracellular space,nucleus,mitochondrion,cytosol,cytoplasm,plasma membrane,aminoacyl-tRNA synthetase multienzyme complex	tRNA binding,ATP adenylyltransferase activity,lysine-tRNA ligase activity,ATP binding,amino acid binding,identical protein binding,protein homodimerization activity,scaffold protein binding	basophil activation involved in immune response,positive regulation of inflammatory response to antigenic stimulus,lysyl-tRNA aminoacylation,response to X-ray,diadenosine tetraphosphate biosynthetic process,positive regulation of macrophage activation,positive regulation of transcription, DNA-templated,ERK1 and ERK2 cascade
Q8BIW1	2.14954	0.00309919	Q8BIW1	Prune1	Exopolyphosphatase PRUNE1	PRUN1_MOUSE	4	cytoplasm,nucleus,cytosol,focal adhesion	exopolyphosphatase activity,inorganic diphosphatase activity,tubulin binding,phosphatase activity,metal ion binding	dephosphorylation,regulation of microtubule polymerization,regulation of neurogenesis
A2AQ25	2.14869	0.00124545	A2AQ25	Skt	Sickle tail protein	SKT_MOUSE	8	cytoplasm	molecular_function,protein binding	embryonic skeletal system development
P84086	2.14543	0.0019452	P84086	Cplx2	Complexin-2	CPLX2_MOUSE	3	terminal bouton,calyx of Held,presynapse,glutamatergic synapse,nucleus,cytosol,dendrite,neuronal cell body,perikaryon,synapse,postsynapse,SNARE complex,synaptobrevin 2-SNAP-25-syntaxin-1a-complexin II complex	SNARE binding,syntaxin-1 binding,calcium-dependent protein binding	nervous system development,synaptic vesicle exocytosis,cell differentiation,regulation of synaptic vesicle fusion to presynaptic membrane,positive regulation of synaptic plasticity,mast cell degranulation,regulation of neurotransmitter secretion
Q3UYC0	2.14487	0.0056253	Q3UYC0	Ppm1h	Protein phosphatase 1H	PPM1H_MOUSE	3	synapse,glutamatergic synapse,nucleus,nucleoplasm,cytoplasm	phosphoprotein phosphatase activity,myosin phosphatase activity,identical protein binding	protein dephosphorylation
Q69ZS6	2.14288	0.00547003	Q69ZS6	Sv2c	Synaptic vesicle glycoprotein 2C	SV2C_MOUSE	4	integral component of membrane,synaptic vesicle membrane,neuron projection,synaptic vesicle,integral component of synaptic vesicle membrane	transmembrane transporter activity	chemical synaptic transmission,neurotransmitter transport,transmembrane transport
P12023	2.1421	0.00216379	P12023	App	Amyloid-beta A4 protein	A4_MOUSE	4	cytoplasm,lysosome,plasma membrane,very-low-density lipoprotein particle,low-density lipoprotein particle,intermediate-density lipoprotein particle,high-density lipoprotein particle,neuron projection,cell body,presynapse,postsynapse,early endosome,Golgi apparatus,cell surface,membrane raft,presynaptic active zone,extracellular space,nucleus,nuclear envelope lumen,mitochondrion,endosome,endoplasmi…	RNA polymerase II core promoter proximal region sequence-specific DNA binding,G-protein coupled receptor binding,chromatin binding,serine-type endopeptidase inhibitor activity,receptor binding,frizzled binding,insulin receptor binding,integrin binding,protein binding,heparin binding,peptidase activator activity,enzyme binding,receptor activator activity,acetylcholine receptor binding,apolipoprote…	positive regulation of apoptotic process,regulation of beta-amyloid clearance,suckling behavior,mRNA polyadenylation,regulation of translation,protein phosphorylation,cellular copper ion homeostasis,endocytosis,response to oxidative stress,regulation of epidermal growth factor-activated receptor activity,axonogenesis,mating behavior,locomotory behavior,axo-dendritic transport,cholesterol metaboli…
Q8BNW9	2.13789	0.000688499	Q8BNW9	Kbtbd11	Kelch repeat and BTB domain-containing protein 11	KBTBB_MOUSE	3	cellular_component	molecular_function	biological_process
Q80UM3	2.1371	0.00409991	Q80UM3	Naa15	N-alpha-acetyltransferase 15, NatA auxiliary subunit	NAA15_MOUSE	3	cytoplasm,nucleus,cytosol,nuclear body,NatA complex,intracellular membrane-bounded organelle,perinuclear region of cytoplasm,transcription factor complex	peptide alpha-N-acetyltransferase activity,acetyltransferase activity,ribosome binding,protein binding,N-acetyltransferase activity	angiogenesis,N-terminal protein amino acid acetylation,N-terminal peptidyl-methionine acetylation,cell differentiation,negative regulation of apoptotic process,positive regulation of transcription, DNA-templated,protein stabilization
Q6ZWX6	2.13445	0.000962891	Q6ZWX6	Eif2s1	Eukaryotic translation initiation factor 2 subunit 1	IF2A_MOUSE	5	synapse,nucleus,cytoplasm,cytosol,cytoplasmic stress granule,glial limiting end-foot,eukaryotic translation initiation factor 2 complex,eukaryotic translation initiation factor 2B complex,eukaryotic 48S preinitiation complex,multi-eIF complex,translation initiation ternary complex	translation initiation factor activity,protein binding,ribosome binding	translation,regulation of translational initiation in response to stress,protein autophosphorylation,translational initiation,aging,negative regulation of translational initiation in response to stress,stress granule assembly,cellular response to amino acid starvation,cellular response to oxidative stress,cellular response to heat,cellular response to UV,response to endoplasmic reticulum stress,P…
P53986	2.13435	0.000269405	P53986	Slc16a1	Monocarboxylate transporter 1	MOT1_MOUSE	2	integral component of plasma membrane,integral component of membrane,synapse,mitochondrion,centrosome,plasma membrane,basolateral plasma membrane,apical plasma membrane,cell junction,intracellular membrane-bounded organelle,basal plasma membrane,lateral plasma membrane	monocarboxylic acid transmembrane transporter activity,lactate transmembrane transporter activity,symporter activity,identical protein binding,carboxylic acid transmembrane transporter activity,organic cyclic compound binding	lipid metabolic process,centrosome cycle,monocarboxylic acid transport,response to food,lactate transmembrane transport,plasma membrane lactate transport,glucose homeostasis,regulation of insulin secretion,behavioral response to nutrient,cellular response to organic cyclic compound,carboxylic acid transmembrane transport
Q8BGD9	2.13423	0.00117144	Q8BGD9	Eif4b	Eukaryotic translation initiation factor 4B	IF4B_MOUSE	7	cytosol,dendrite,neuronal cell body,postsynapse	translation initiation factor activity,RNA strand annealing activity,RNA strand-exchange activity,ribosomal small subunit binding	formation of translation preinitiation complex,eukaryotic translation initiation factor 4F complex assembly
O54988	2.13304	0.00223635	O54988	Slk	STE20-like serine/threonine-protein kinase	SLK_MOUSE	10	cytoplasm,cell leading edge,perinuclear region of cytoplasm	protein kinase activity,protein serine/threonine kinase activity,protein serine/threonine/tyrosine kinase activity,protein binding,ATP binding,identical protein binding,protein homodimerization activity,Requires Ontology	protein phosphorylation,apoptotic process,regulation of cell migration,cytoplasmic microtubule organization,positive regulation of histone phosphorylation,regulation of apoptotic process,positive regulation of apoptotic process,protein autophosphorylation,regulation of focal adhesion assembly
D3YVV7	2.13263	0.00542418	D3YVV7	Nova2	NOVA alternative-splicing regulator 2	D3YVV7_MOUSE	2
Q61595	2.13091	0.00123919	Q61595	Ktn1	Kinectin	KTN1_MOUSE	6	endoplasmic reticulum,integral component of endoplasmic reticulum membrane	kinesin binding	microtubule-based movement,protein transport
P08551	2.12411	0.00215896	P08551	Nefl	Neurofilament light polypeptide	NFL_MOUSE	26	neuron projection,cytoplasm,intermediate filament,axon,neuromuscular junction,Requires Ontology,cholinergic synapse,neurofilament,growth cone,myelin sheath,axon cytoplasm	structural constituent of cytoskeleton,protein binding,protein C-terminus binding,protein domain specific binding,protein binding, bridging,identical protein binding,phospholipase binding,macromolecular complex binding,Requires Ontology	microtubule cytoskeleton organization,peripheral nervous system axon regeneration,regulation of axon diameter,locomotion,negative regulation of neuron apoptotic process,intermediate filament organization,intermediate filament bundle assembly,neuron projection morphogenesis,positive regulation of axonogenesis,neuromuscular process controlling balance,neurofilament cytoskeleton organization,anterog…
Q61768	2.12192	0.00774651	Q61768	Kif5b	Kinesin-1 heavy chain	KINH_MOUSE	5	microtubule,cytoplasm,lysosomal membrane,cytosol,microtubule cytoskeleton,endocytic vesicle,vesicle,dendrite cytoplasm,centriolar satellite,ciliary rootlet,neuron projection,membrane-bounded organelle,axonal growth cone,phagocytic vesicle,perinuclear region of cytoplasm,axon cytoplasm,kinesin complex	microtubule motor activity,protein binding,ATP binding,microtubule binding,JUN kinase binding,ATP-dependent microtubule motor activity, plus-end-directed,ATPase activity,identical protein binding,microtubule lateral binding	mitochondrial transport,microtubule-based process,cytoplasm organization,vesicle transport along microtubule,cellular response to interferon-gamma,plus-end-directed vesicle transport along microtubule,microtubule-based movement,axon guidance,hippocampus development,cytoskeleton-dependent intracellular transport,positive regulation of vesicle fusion,positive regulation of synaptic transmission, GA…
Q8K221	2.12125	0.00123919	Q8K221	Arfip2	Arfaptin-2	ARFP2_MOUSE	2	trans-Golgi network membrane,ruffle,cytoplasm,cell cortex	protein binding,phospholipid binding,protein domain specific binding,GTP-dependent protein binding,identical protein binding,phosphatidylinositol-4-phosphate binding,Requires Ontology	macromitophagy,intracellular protein transport,actin cytoskeleton organization,regulation of Arp2/3 complex-mediated actin nucleation,protein localization to pre-autophagosomal structure
P04370	2.11126	0.00136411	P04370	Mbp	Myelin basic protein	MBP_MOUSE	7	internode region of axon,neuronal cell body,compact myelin,cell periphery,nucleus,cytoplasm,plasma membrane,cell surface,cell projection,myelin sheath,macromolecular complex	protease binding,calmodulin binding,structural constituent of myelin sheath	sensory perception of sound,response to toxic substance,myelination,membrane organization,MAPK cascade,response to progesterone,positive regulation of interleukin-6 production,negative regulation of heterotypic cell-cell adhesion,maintenance of blood-brain barrier,negative regulation of axonogenesis,positive regulation of metalloendopeptidase activity,positive regulation of chemokine (C-X-C motif…
G3X972	2.10745	0.000880735	G3X972	Sec24c	Sec24-related gene family, member C (S. cerevisiae)	G3X972_MOUSE	3	endoplasmic reticulum exit site,endoplasmic reticulum membrane,cytosol,COPII vesicle coat	SNARE binding,zinc ion binding	in utero embryonic development,intracellular protein transport,ER to Golgi vesicle-mediated transport,cargo loading into COPII-coated vesicle
E9Q7X7	2.10733	0.0013053	E9Q7X7	Nrxn2	Neurexin-2	NRX2A_MOUSE	5	integral component of membrane,presynaptic membrane,macromolecular complex	transmembrane signaling receptor activity,calcium channel regulator activity,protein binding,metal ion binding,cell adhesion molecule binding,neuroligin family protein binding	chemical synaptic transmission,neurotransmitter secretion,synapse assembly,cell adhesion,signal transduction,adult behavior,social behavior,vocal learning,vocalization behavior,postsynaptic membrane assembly,gephyrin clustering involved in postsynaptic density assembly,neuroligin clustering involved in postsynaptic membrane assembly,postsynaptic density protein 95 clustering
B8QI36	2.10084	0.00158476	B8QI36	Ppfia4	Liprin-alpha 4	B8QI36_MOUSE	4	synapse,presynaptic active zone,cytoplasm	protein binding	synapse organization
Q9JM52	2.10026	0.000310547	Q9JM52	Mink1	Misshapen-like kinase 1	MINK1_MOUSE	13	cytoplasm,Golgi apparatus,postsynaptic density,axon,dendrite	protein serine/threonine kinase activity,protein serine/threonine/tyrosine kinase activity,ATP binding,Requires Ontology	negative thymic T cell selection,MAPK cascade,regulation of cell-matrix adhesion,protein phosphorylation,chemical synaptic transmission,brain development,regulation of cell-cell adhesion,regulation of cell migration,actin cytoskeleton reorganization,intracellular signal transduction,regulation of MAPK cascade,positive regulation of JNK cascade,protein autophosphorylation,neuron projection morphog…
P70206	2.098	0.000116297	P70206	Plxna1	Plexin-A1	PLXA1_MOUSE	11	integral component of plasma membrane,nucleoplasm,cytosol,plasma membrane,membrane,semaphorin receptor complex	protein binding,semaphorin receptor activity	regulation of smooth muscle cell migration,dichotomous subdivision of terminal units involved in salivary gland branching,neuron projection guidance,neuron projection extension,negative regulation of cell adhesion,regulation of cell shape,regulation of cell migration,regulation of GTPase activity,positive regulation of axonogenesis,semaphorin-plexin signaling pathway involved in axon guidance
Q8K406	2.09559	0.00299139	Q8K406	Lgi3	Leucine-rich repeat LGI family member 3	LGI3_MOUSE	2	synaptic vesicle,extracellular region,neuron projection	catalytic activity,protein binding	exocytosis,regulation of exocytosis
Q5SVL6	2.09506	0.00193375	Q5SVL6	Rap1gap2	Rap1 GTPase-activating protein 2	RPGP2_MOUSE	5	cytoplasm,plasma membrane,centrosome,cytosol,nuclear membrane,neuron projection	GTPase activator activity	negative regulation of neuron projection development,regulation of cell size,regulation of small GTPase mediated signal transduction,activation of GTPase activity
Q61599	2.08991	0.00655965	Q61599	Arhgdib	Rho GDP-dissociation inhibitor 2	GDIR2_MOUSE	2	cytosol,membrane	GTPase activity,Rho GDP-dissociation inhibitor activity,GTPase activator activity,small GTPase binding	Rho protein signal transduction,regulation of Rho protein signal transduction,regulation of catalytic activity,negative regulation of trophoblast cell migration,regulation of actin cytoskeleton reorganization
Q99NE5	2.08896	0.000639982	Q99NE5	Rims1	Regulating synaptic membrane exocytosis protein 1	RIMS1_MOUSE	8	presynaptic membrane,cytoskeleton of presynaptic active zone,presynaptic active zone cytoplasmic component,glutamatergic synapse,GABA-ergic synapse,plasma membrane,postsynaptic density,vesicle,cell projection,synapse,inhibitory synapse	protein binding,SH3 domain binding,protein kinase binding,small GTPase binding,ion channel binding,metal ion binding,structural constituent of presynaptic active zone	neurotransmitter secretion,regulation of membrane potential,regulation of long-term neuronal synaptic plasticity,calcium ion-regulated exocytosis of neurotransmitter,intracellular protein transport,positive regulation of gene expression,positive regulation of synaptic vesicle priming,synaptic vesicle docking,synaptic vesicle priming,cell differentiation,regulation of synaptic plasticity,maintenan…
Q9QYX7	2.08434	8.51305e-05	Q9QYX7	Pclo	Protein piccolo	PCLO_MOUSE	63	axon,cytoskeleton of presynaptic active zone,glutamatergic synapse,GABA-ergic synapse,Golgi-associated vesicle,trans-Golgi network,postsynaptic density,transport vesicle,dendrite,growth cone,neuromuscular junction,neuron projection,neuronal cell body,terminal bouton,cone cell pedicle,rod spherule,synapse,perinuclear region of cytoplasm,presynaptic active zone,inhibitory synapse,ribbon synapse,Req…	transcription corepressor binding,calcium ion binding,protein binding,profilin binding,calcium-dependent phospholipid binding,structural constituent of presynaptic active zone	cytoskeleton organization,regulation of exocytosis,insulin secretion,synaptic vesicle targeting,protein localization to synapse,maintenance of presynaptic active zone structure,synapse organization,regulation of endosome size,synaptic vesicle clustering,modulation of excitatory postsynaptic potential,presynapse to nucleus signaling pathway,positive regulation of synaptic vesicle recycling,presyna…
Q9WTR1	2.08352	0.00458833	Q9WTR1	Trpv2	Transient receptor potential cation channel subfamily V member 2	TRPV2_MOUSE	2	integral component of plasma membrane,cytoplasm,plasma membrane,cell surface,endomembrane system,lamellipodium,axon,growth cone membrane,melanosome,axonal growth cone,cell body	ion channel activity,cation channel activity,calcium channel activity,identical protein binding	apoptotic process,response to temperature stimulus,negative regulation of cell proliferation,response to heat,positive regulation of axon extension,positive regulation of calcium ion import,calcium ion import across plasma membrane,Requires Ontology
Q68FM6	2.08128	0.00424873	Q68FM6	Elfn2	Protein phosphatase 1 regulatory subunit 29	PPR29_MOUSE	4	extracellular space,extracellular matrix,integral component of membrane	protein phosphatase inhibitor activity	negative regulation of catalytic activity
P48318	2.06678	0.00128034	P48318	Gad1	Glutamate decarboxylase 1	DCE1_MOUSE	7	cytoplasm,presynaptic active zone,mitochondrion,cell cortex,axon,axon terminus,neuron projection terminus,synapse,inhibitory synapse,clathrin-sculpted gamma-aminobutyric acid transport vesicle membrane	glutamate decarboxylase activity,glutamate binding,carboxy-lyase activity,pyridoxal phosphate binding,identical protein binding,macromolecular complex binding,protein N-terminus binding	social behavior,locomotory exploration behavior,gamma-aminobutyric acid biosynthetic process,protein-pyridoxal-5-phosphate linkage,neurotransmitter biosynthetic process
Q80SW1	2.06158	0.0021616	Q80SW1	Ahcyl1	S-adenosylhomocysteine hydrolase-like protein 1	SAHH2_MOUSE	7	cytosol,cytoplasm,endoplasmic reticulum,apical plasma membrane,intracellular membrane-bounded organelle,ER-mitochondrion membrane contact site	adenosylhomocysteinase activity,RNA binding,protein binding,identical protein binding	mRNA polyadenylation,protein export from nucleus,positive regulation of sodium ion transport,regulation of mRNA 3'-end processing,regulation of ion transmembrane transporter activity,regulation of anion transport,one-carbon metabolic process,apoptotic process,S-adenosylmethionine cycle,angiotensin-activated signaling pathway,epithelial fluid transport,response to calcium ion,mitochondrion-ER teth…
Q8R5H1	2.06052	0.00595194	Q8R5H1	Usp15	Ubiquitin carboxyl-terminal hydrolase 15	UBP15_MOUSE	2	nucleus,cytoplasm,mitochondrion,cytosol,plasma membrane,nuclear body	cysteine-type endopeptidase activity,thiol-dependent ubiquitin-specific protease activity,transforming growth factor beta receptor binding,identical protein binding,SMAD binding,ubiquitinated histone binding,Lys48-specific deubiquitinase activity	ubiquitin-dependent protein catabolic process,transforming growth factor beta receptor signaling pathway,protein deubiquitination,BMP signaling pathway,monoubiquitinated protein deubiquitination,histone H2B conserved C-terminal lysine deubiquitination,pathway-restricted SMAD protein phosphorylation,protein K48-linked deubiquitination,positive regulation of RIG-I signaling pathway,negative regulat…
Q9Z1R2	2.05886	0.00810832	Q9Z1R2	Bag6	Large proline-rich protein BAG6	BAG6_MOUSE	2	nucleus,nucleoplasm,cytoplasm,cytosol,membrane,intracellular membrane-bounded organelle,extracellular exosome,BAT3 complex	receptor binding,protein binding,Hsp70 protein binding,polyubiquitin binding,ubiquitin protein ligase binding,identical protein binding,ribosome binding,misfolded protein binding,proteasome binding,ubiquitin-specific protease binding	apoptotic process,regulation of apoptotic process,negative regulation of apoptotic process,kidney development,immune response-activating cell surface receptor signaling pathway,antigen processing and presentation of peptide antigen via MHC class I,chromatin organization,ubiquitin-dependent protein catabolic process,posttranslational protein targeting to membrane,synaptonemal complex assembly,sper…
Q61016	2.05686	0.00355474	Q61016	Gng7	Guanine nucleotide-binding protein G(I)/G(S)/G(O) subunit gamma-7	GBG7_MOUSE	4	heterotrimeric G-protein complex	G-protein beta-subunit binding	behavioral fear response,receptor guanylyl cyclase signaling pathway,locomotory behavior,G-protein coupled receptor signaling pathway,regulation of adenylate cyclase activity
Q9JKL5	2.05422	0.00533951	Q9JKL5	Tesc	Calcineurin B homologous protein 3	CHP3_MOUSE	2	ruffle,nucleus,nucleoplasm,cytoplasm,cytosol,plasma membrane,lamellipodium,ruffle membrane	magnesium ion binding,protein kinase inhibitor activity,calcium ion binding,phosphatase inhibitor activity,protein homodimerization activity	megakaryocyte development,cellular sodium ion homeostasis,negative regulation of cell proliferation,male gonad development,positive regulation of gene expression,protein transport,megakaryocyte differentiation,positive regulation of granulocyte differentiation,positive regulation of sodium:proton antiporter activity,regulation of cell adhesion mediated by integrin,negative regulation of catalytic…
Q9D6K5	2.05051	0.00315014	Q9D6K5	Synj2bp	Synaptojanin-2-binding protein	SYJ2B_MOUSE	2	basolateral plasma membrane,cell junction,neuromuscular junction,neuron projection,postsynaptic density membrane,mitochondrion,mitochondrial outer membrane,integral component of mitochondrial outer membrane,perinuclear region of cytoplasm	protein binding,protein C-terminus binding	protein targeting,cytoplasm organization,Rho protein signal transduction,regulation of endocytosis,negative regulation of endothelial cell proliferation,endocytosis,chemical synaptic transmission,regulation of Notch signaling pathway,negative regulation of endothelial cell migration,negative regulation of angiogenesis,receptor clustering,establishment or maintenance of epithelial cell apical/basa…
Q80TR1	2.04941	0.00374169	Q80TR1	Adgrl1	Adhesion G protein-coupled receptor L1	AGRL1_MOUSE	5	integral component of plasma membrane,postsynaptic density,axon,presynaptic membrane,plasma membrane,growth cone,neuron projection,synapse,glutamatergic synapse,integral component of presynaptic membrane	G-protein coupled receptor activity,toxic substance binding,latrotoxin receptor activity,carbohydrate binding,cell adhesion molecule binding	positive regulation of synapse assembly,heterophilic cell-cell adhesion via plasma membrane cell adhesion molecules,cell surface receptor signaling pathway,adenylate cyclase-activating G-protein coupled receptor signaling pathway,calcium-mediated signaling using intracellular calcium source,positive regulation of synapse maturation
A2AJI0	2.0488	0.00734365	A2AJI0	Map7d1	MAP7 domain-containing protein 1	MA7D1_MOUSE	3	microtubule cytoskeleton,spindle,cytosol		microtubule cytoskeleton organization
O08919	2.04874	0.00158476	O08919	Numbl	Numb-like protein	NUMBL_MOUSE	2	cytoplasm		nervous system development,neuroblast proliferation,axonogenesis,forebrain development,adherens junction organization,cytokine-mediated signaling pathway,protein metabolic process,lateral ventricle development,neuroblast division in subventricular zone,positive regulation of neurogenesis,positive regulation of dendrite morphogenesis
Q8BFQ8	2.04804	0.00453009	Q8BFQ8	Gatd1	Glutamine amidotransferase-like class 1 domain-containing protein 1	GALD1_MOUSE	2	extracellular region
P62627	2.04442	0.00443867	P62627	Dynlrb1	Dynein light chain roadblock-type 1	DLRB1_MOUSE	3	cytoplasm,centrosome,microtubule,dynein complex,cytoplasmic dynein complex	protein binding,identical protein binding,dynein intermediate chain binding	microtubule-based movement,visual behavior
Q9CYR0	2.04317	0.00532063	Q9CYR0	Ssbp1	Single-stranded DNA-binding protein, mitochondrial	SSBP_MOUSE	2	nucleoid,mitochondrial nucleoid,mitochondrion	chromatin binding,single-stranded DNA binding,identical protein binding,protein homodimerization activity	mitochondrion morphogenesis,mitochondrial DNA replication,DNA unwinding involved in DNA replication,positive regulation of helicase activity,protein homotetramerization,positive regulation of mitochondrial DNA replication,Requires Ontology
O55033	2.04251	0.00158243	O55033	Nck2	Cytoplasmic protein NCK2	NCK2_MOUSE	2	cytoplasm,endoplasmic reticulum,cytosol,vesicle membrane,postsynaptic density,synapse	phosphotyrosine binding,receptor tyrosine kinase binding,signaling adaptor activity,macromolecular complex binding,scaffold protein binding	immunological synapse formation,actin filament organization,cell migration,lamellipodium assembly,ephrin receptor signaling pathway,dendritic spine development,signal transduction,positive regulation of actin filament polymerization,negative regulation of peptidyl-serine phosphorylation,positive regulation of translation in response to endoplasmic reticulum stress,positive regulation of T cell pr…
Q8BW96	2.03978	0.00199036	Q8BW96	Camk1d	Calcium/calmodulin-dependent protein kinase type 1D	KCC1D_MOUSE	3	cytoplasm,nucleus	calmodulin-dependent protein kinase activity,protein serine/threonine/tyrosine kinase activity,calmodulin binding,ATP binding,Requires Ontology	positive regulation of apoptotic process,negative regulation of apoptotic process,inflammatory response,nervous system development,positive regulation of neuron projection development,peptidyl-serine phosphorylation,positive regulation of CREB transcription factor activity,positive regulation of phagocytosis,regulation of dendrite development,positive regulation of respiratory burst,regulation of…
P35288	2.03919	0.000259092	P35288	Rab23	Ras-related protein Rab-23	RAB23_MOUSE	4	autophagosome,endosome membrane,endomembrane system,cytoplasm,centrosome,cytosol,plasma membrane,cell junction,phagocytic vesicle membrane,phagocytic vesicle	GTPase activity,GTP binding	neural tube closure,signal transduction,nervous system development,regulation of smoothened signaling pathway,spinal cord dorsal/ventral patterning,embryonic digit morphogenesis,negative regulation of proteolysis,autophagosome assembly,intracellular protein transport,cellular defense response,dorsal/ventral neural tube patterning,negative regulation of protein import into nucleus,GTP metabolic pr…
P51859	2.03385	0.00421341	P51859	Hdgf	Hepatoma-derived growth factor	HDGF_MOUSE	7	nucleus,extracellular space,nucleoplasm,cytoplasm,transcriptional repressor complex	nucleotide binding,RNA polymerase II core promoter proximal region sequence-specific DNA binding,transcription corepressor binding,transcriptional repressor activity, RNA polymerase II transcription regulatory region sequence-specific binding,double-stranded DNA binding,transcription cofactor activity,transcription corepressor activity,actin binding,protein binding,growth factor activity,heparin …	negative regulation of neuron apoptotic process,cellular response to interleukin-7,negative regulation of transcription from RNA polymerase II promoter,regulation of transcription from RNA polymerase II promoter,signal transduction,protein localization to nucleus,positive regulation of transcription from RNA polymerase II promoter,positive regulation of cell division
Q8K2Q9	2.03251	0.00239007	Q8K2Q9	Shtn1	Shootin-1	SHOT1_MOUSE	2	cytoplasm,microtubule,microtubule cytoskeleton,lamellipodium,filopodium,axon,growth cone,cell leading edge,perikaryon,axonal growth cone,perinuclear region of cytoplasm,microtubule associated complex	protein binding,kinesin binding,identical protein binding,cell adhesion molecule binding,actin filament binding	axonogenesis,membrane depolarization,regulation of establishment of cell polarity,regulation of neuron migration,substrate-dependent cell migration, cell extension,Ras protein signal transduction,Cdc42 protein signal transduction,netrin-activated signaling pathway,positive regulation of axon extension,neuron projection morphogenesis,cytoplasmic actin-based contraction involved in cell motility,en…
P08553	2.03037	0.00149385	P08553	Nefm	Neurofilament medium polypeptide	NFM_MOUSE	40	cytoplasm,intermediate filament,axon,Requires Ontology,cytoskeleton,neurofilament,postsynaptic density,neuromuscular junction,neuron projection,perikaryon,myelin sheath,intermediate filament cytoskeleton,neurofibrillary tangle	receptor binding,structural constituent of cytoskeleton,toxic substance binding,macromolecular complex binding	microtubule cytoskeleton organization,axo-dendritic transport,regulation of axon diameter,intermediate filament cytoskeleton organization,intermediate filament bundle assembly,neurofilament cytoskeleton organization,neurofilament bundle assembly,intermediate filament polymerization or depolymerization,intermediate filament organization
Q99PL6	2.02769	0.000723021	Q99PL6	Ubxn6	UBX domain-containing protein 6	UBXN6_MOUSE	4	cytoplasm,nucleus,lysosomal membrane,microtubule organizing center,cytosol,extrinsic component of membrane,early endosome membrane,late endosome membrane,endosome,macromolecular complex		macroautophagy,endosome to lysosome transport via multivesicular body sorting pathway,ERAD pathway
Q8BL65	2.02381	0.0042479	Q8BL65	Ablim2	Actin-binding LIM protein 2	ABLM2_MOUSE	4	actin cytoskeleton,myofibril	metal ion binding,actin filament binding	positive regulation of transcription from RNA polymerase II promoter,transcription, DNA-templated,lamellipodium assembly,actin cytoskeleton organization
Q8C3W1	2.02297	0.00151242	Q8C3W1	MGI:1916801	Uncharacterized protein C1orf198 homolog	CA198_MOUSE	4	cytosol	molecular_function	biological_process
O54724	2.02099	0.00389662	O54724	Cavin1	Caveolae-associated protein 1	CAVN1_MOUSE	2	cytoplasm,caveola,nucleus,mitochondrion,endoplasmic reticulum,cytosol,plasma membrane,intracellular membrane-bounded organelle,membrane raft,macromolecular complex	protein binding,rRNA primary transcript binding,identical protein binding	termination of RNA polymerase I transcription,transcription initiation from RNA polymerase I promoter,rRNA transcription,protein secretion,positive regulation of cell motility
Q5SSL4	2.02067	0.000672939	Q5SSL4	Abr	Active breakpoint cluster region-related protein	ABR_MOUSE	12	membrane,Requires Ontology,glutamatergic synapse,cytosol,plasma membrane,axon,dendritic spine	guanyl-nucleotide exchange factor activity,GTPase activator activity	brain development,actin cytoskeleton organization,negative regulation of cell migration,response to lipopolysaccharide,inner ear morphogenesis,negative regulation of neutrophil degranulation,negative regulation of inflammatory response,positive regulation of phagocytosis,neuromuscular process controlling balance,negative regulation of cellular extravasation,intracellular signal transduction,regul…
Q9DBT5	2.01733	0.0035814	Q9DBT5	Ampd2	AMP deaminase 2	AMPD2_MOUSE	6	cytosol	AMP deaminase activity,identical protein binding,metal ion binding	IMP biosynthetic process,nucleotide metabolic process,cholesterol homeostasis,glomerular visceral epithelial cell development,energy homeostasis,GMP salvage,IMP salvage,AMP metabolic process,ATP metabolic process,GTP metabolic process,cyclic purine nucleotide metabolic process
Q99L13	2.01711	0.0042165	Q99L13	Hibadh	3-hydroxyisobutyrate dehydrogenase, mitochondrial	3HIDH_MOUSE	3	mitochondrion	3-hydroxyisobutyrate dehydrogenase activity,oxidoreductase activity, acting on the CH-OH group of donors, NAD or NADP as acceptor,NADP binding,NAD binding	valine catabolic process
P47753	2.01181	0.00430792	P47753	Capza1	F-actin-capping protein subunit alpha-1	CAZA1_MOUSE	3	cytosol,brush border,cell-cell junction,membrane,cortical cytoskeleton,F-actin capping protein complex,WASH complex	protein binding,actin filament binding	barbed-end actin filament capping,actin cytoskeleton organization,cell junction assembly
Q5SSM3	2.01081	0.000718709	Q5SSM3	Arhgap44	Rho GTPase-activating protein 44	RHG44_MOUSE	3	postsynaptic density,leading edge membrane,dendritic spine,presynaptic active zone,glutamatergic synapse,dendrite,recycling endosome	GTPase activator activity,phospholipid binding,small GTPase binding	signal transduction,regulation of actin cytoskeleton organization,regulation of Rac protein signal transduction,negative regulation of Rac protein signal transduction,regulation of GTPase activity,negative regulation of filopodium assembly,regulation of dendritic spine morphogenesis,modification of dendritic spine,neurotransmitter receptor transport, endosome to postsynaptic membrane,modification…
Q99J99	2.00944	0.00377945	Q99J99	Mpst	3-mercaptopyruvate sulfurtransferase	THTM_MOUSE	3	mitochondrion,cytoplasm,mitochondrial inner membrane,cytosol,neuron projection,synapse	thiosulfate sulfurtransferase activity,3-mercaptopyruvate sulfurtransferase activity,identical protein binding	kidney development,liver development,transsulfuration,spinal cord development,hydrogen sulfide biosynthetic process
O08759	2.00915	0.00177342	O08759	Ube3a	Ubiquitin-protein ligase E3A	UBE3A_MOUSE	3	cytosol,nucleus,proteasome complex	transcription coactivator activity,ubiquitin-protein transferase activity,protein binding,metal ion binding,ubiquitin protein ligase activity	ovarian follicle development,ubiquitin-dependent protein catabolic process,positive regulation of phosphatidylinositol 3-kinase signaling,protein ubiquitination,androgen receptor signaling pathway,sperm entry,positive regulation of transcription from RNA polymerase II promoter,prostate gland growth,protein polyubiquitination,positive regulation of protein ubiquitination,response to progesterone,l…
P47809	2.008	0.00310661	P47809	Map2k4	Dual specificity mitogen-activated protein kinase kinase 4	MP2K4_MOUSE	4	nucleus,cytosol,axon,dendrite cytoplasm,perikaryon	protein serine/threonine kinase activity,MAP kinase kinase activity,protein tyrosine kinase activity,protein binding,ATP binding,JUN kinase kinase activity,Requires Ontology	MAPK cascade,JNK cascade,response to wounding,positive regulation of JUN kinase activity,negative regulation of motor neuron apoptotic process,positive regulation of protein phosphorylation,protein phosphorylation,apoptotic process,peptidyl-tyrosine phosphorylation,positive regulation of smooth muscle cell apoptotic process,positive regulation of apoptotic process,positive regulation of neuron ap…
P26638	2.00524	0.000447226	P26638	Sars1	Serine--tRNA ligase, cytoplasmic	SYSC_MOUSE	8	cytosol,nucleus,cytoplasm,mitochondrion	tRNA binding,RNA polymerase II core promoter proximal region sequence-specific DNA binding,serine-tRNA ligase activity,ATP binding,enzyme binding,protein homodimerization activity	negative regulation of transcription from RNA polymerase II promoter,seryl-tRNA aminoacylation,negative regulation of angiogenesis,selenocysteinyl-tRNA(Sec) biosynthetic process,negative regulation of vascular endothelial growth factor production
Q9Z2H5	2.00486	0.00103229	Q9Z2H5	Epb41l1	Band 4.1-like protein 1	E41L1_MOUSE	31	cytoskeleton,plasma membrane,cytosol,postsynaptic density,synaptic membrane,macromolecular complex	actin binding,receptor binding,structural molecule activity,protein binding	cortical actin cytoskeleton organization,actomyosin structure organization
P60202	2.00085	0.00143181	P60202	Plp1	Myelin proteolipid protein	MYPR_MOUSE	6	plasma membrane,myelin sheath,integrin alphav-beta3 complex	protein binding,structural constituent of myelin sheath,identical protein binding,macromolecular complex binding	inflammatory response,axon ensheathment,positive regulation of gene expression,astrocyte development,central nervous system myelination,myelination,long-chain fatty acid biosynthetic process,axon development,glial cell differentiation,positive regulation of cell migration,neuron projection development,AMPA selective glutamate receptor signaling pathway,positive regulation of calcium ion transmemb…
Q8VD04	1.99985	0.00158476	Q8VD04	Gripap1	GRIP1-associated protein 1	GRAP1_MOUSE	8	postsynaptic recycling endosome,glutamatergic synapse,extrinsic component of postsynaptic early endosome membrane,nucleoplasm,cytosol,axon,dendrite,intracellular membrane-bounded organelle,recycling endosome membrane	protein binding,identical protein binding	neurotransmitter receptor transport, endosome to postsynaptic membrane,Requires Ontology,regulation of modification of synaptic structure
A6H630	1.99973	0.00457988	A6H630	Armt1	Damage-control phosphatase ARMT1	ARMT1_MOUSE	2	cellular_component	S-adenosylmethionine-dependent methyltransferase activity,protein-glutamate O-methyltransferase activity,phosphatase activity,enzyme binding,metal ion binding,protein carboxyl O-methyltransferase activity,fructose 6-phosphate aldolase activity,Requires Ontology	protein methylation,cellular response to DNA damage stimulus,dephosphorylation,methylation,regulation of response to DNA damage stimulus
Q8BHL3	1.99846	0.000772689	Q8BHL3	Tbc1d10b	TBC1 domain family member 10B	TB10B_MOUSE	4	cytosol,plasma membrane	GTPase activator activity	retrograde transport, endosome to Golgi,regulation of GTPase activity,activation of GTPase activity
Q8K021	1.99742	0.00147365	Q8K021	Scamp1	Secretory carrier-associated membrane protein 1	SCAM1_MOUSE	8	trans-Golgi network membrane,recycling endosome membrane,trans-Golgi network,synaptic vesicle,integral component of membrane,clathrin-coated vesicle,integral component of synaptic vesicle membrane,cytoplasmic vesicle membrane,synaptic vesicle membrane,zymogen granule membrane,synapse	protein binding,protein domain specific binding	exocytosis,endocytosis,protein transport
Q9CQN1	1.99733	0.00282487	Q9CQN1	Trap1	Heat shock protein 75 kDa, mitochondrial	TRAP1_MOUSE	3	mitochondrial inner membrane,cell periphery,nucleoplasm,mitochondrion,mitochondrial intermembrane space,mitochondrial matrix	RNA binding,ATP binding,ATPase activity,protein kinase binding,unfolded protein binding	protein folding,translational attenuation,negative regulation of cellular respiration,negative regulation of intrinsic apoptotic signaling pathway in response to hydrogen peroxide
Q66L44	1.99448	0.00293707	Q66L44	Cbarp	Voltage-dependent calcium channel beta subunit-associated regulatory protein	CBARP_MOUSE	2	secretory granule,growth cone,plasma membrane,integral component of membrane,synaptic vesicle membrane	ion channel binding	negative regulation of calcium ion-dependent exocytosis,negative regulation of voltage-gated calcium channel activity,negative regulation of calcium ion transmembrane transport
Q0VBF8	1.99329	0.00158476	Q0VBF8	Stum	Protein stum homolog	STUM_MOUSE	2	cellular_component,integral component of membrane	molecular_function	biological_process
Q8R0S4	1.99261	0.00296691	Q8R0S4	Cacnb4	Voltage-dependent L-type calcium channel subunit beta-4	CACB4_MOUSE	2	glutamatergic synapse,nucleolus,cytoplasm,plasma membrane,nuclear speck,synapse,presynapse,voltage-gated calcium channel complex	voltage-gated calcium channel activity,high voltage-gated calcium channel activity,protein binding,protein kinase binding,voltage-gated calcium channel activity involved in positive regulation of presynaptic cytosolic calcium levels	synaptic transmission, GABAergic,calcium ion transport,gamma-aminobutyric acid signaling pathway,neuromuscular junction development,adult walking behavior,gamma-aminobutyric acid secretion,neuronal action potential propagation,synaptic transmission, glutamatergic,regulation of membrane potential,cAMP metabolic process,spleen development,thymus development,Peyer's patch development,T cell receptor…
Q8K2C9	1.99066	0.000723021	Q8K2C9	Hacd3	Very-long-chain (3R)-3-hydroxyacyl-CoA dehydratase 3	HACD3_MOUSE	3	integral component of endoplasmic reticulum membrane,endoplasmic reticulum,nuclear membrane	protein binding,3-hydroxyacyl-CoA dehydratase activity,enzyme binding,Requires Ontology,3-hydroxy-behenoyl-CoA dehydratase activity,3-hydroxy-lignoceroyl-CoA dehydratase activity	I-kappaB kinase/NF-kappaB signaling,JNK cascade,Rho protein signal transduction,sphingolipid biosynthetic process,fatty acid elongation,very long-chain fatty acid biosynthetic process,positive regulation of viral genome replication,positive regulation by virus of viral protein levels in host cell
Q8K400	1.98251	0.00250453	Q8K400	Stxbp5	Syntaxin-binding protein 5	STXB5_MOUSE	2	cytoplasm,plasma membrane,Requires Ontology,presynapse,cytosol,synaptic vesicle,secretory granule,neuromuscular junction,extrinsic component of presynaptic membrane,presynaptic cytosol,acetylcholine-gated channel complex,SNARE complex	GTPase activator activity,protein binding,syntaxin-1 binding,syntaxin binding,myosin II binding	exocytosis,regulation of exocytosis,axonogenesis,regulation of synaptic vesicle priming,protein transport,positive regulation of exocytosis,regulation of protein secretion,regulation of catalytic activity,synaptic vesicle cycle,regulation of synaptic vesicle exocytosis
Q91VI7	1.98222	0.00318772	Q91VI7	Rnh1	Ribonuclease inhibitor	RINI_MOUSE	2	nucleoplasm,cytosol,angiogenin-PRI complex	ribonuclease inhibitor activity	negative regulation of catalytic activity,regulation of angiogenesis
P60469	1.98181	0.000242022	P60469	Ppfia3	Liprin-alpha-3	LIPA3_MOUSE	25	synapse,presynaptic active zone,presynaptic active zone cytoplasmic component,glutamatergic synapse,acrosomal vesicle,cytoplasm,epididymosome	molecular_function	neurotransmitter secretion,synaptic vesicle exocytosis,synaptic vesicle docking,regulation of short-term neuronal synaptic plasticity,synapse organization
O35609	1.9809	0.00443597	O35609	Scamp3	Secretory carrier-associated membrane protein 3	SCAM3_MOUSE	3	trans-Golgi network membrane,recycling endosome membrane,Golgi membrane,integral component of membrane,intracellular membrane-bounded organelle	ubiquitin protein ligase binding	intracellular protein transport,response to organic substance,response to retinoic acid,protein transport
Q80ZJ1	1.97555	0.0046357	Q80ZJ1	Rap2a	Ras-related protein Rap-2a	RAP2A_MOUSE	6	plasma membrane,cytosol,membrane,midbody,recycling endosome,recycling endosome membrane	magnesium ion binding,GTPase activity,obsolete small monomeric GTPase activity,protein binding,GTP binding,GDP binding	negative regulation of cell migration,positive regulation of protein autophosphorylation,establishment of protein localization,positive regulation of protein phosphorylation,microvillus assembly,actin cytoskeleton reorganization,Rap protein signal transduction,cellular protein localization,regulation of JNK cascade,regulation of dendrite morphogenesis,cellular response to xenobiotic stimulus,prot…
Q05512	1.97424	0.00107626	Q05512	Mark2	Serine/threonine-protein kinase MARK2	MARK2_MOUSE	4	cytoplasm,nucleus,nucleoplasm,actin filament,plasma membrane,membrane,lateral plasma membrane,dendrite,basal cortex,microtubule bundle	magnesium ion binding,protein serine/threonine kinase activity,protein serine/threonine/tyrosine kinase activity,ATP binding,lipid binding,protein N-terminus binding,tau protein binding,tau-protein kinase activity,Requires Ontology	microtubule cytoskeleton organization,neuron migration,protein phosphorylation,positive regulation of neuron projection development,Wnt signaling pathway,peptidyl-serine phosphorylation,establishment of cell polarity,intracellular signal transduction,establishment or maintenance of epithelial cell apical/basal polarity,protein autophosphorylation,regulation of axonogenesis,regulation of cytoskele…
Q6PGE7	1.97191	0.000971818	Q6PGE7	Slc6a7	Sodium-dependent proline transporter	SC6A7_MOUSE	4	integral component of plasma membrane,integral component of synaptic vesicle membrane,Requires Ontology,glutamatergic synapse,integral component of presynaptic membrane	L-proline transmembrane transporter activity,symporter activity	proline transmembrane transport,neurotransmitter transport,proline transport,sodium ion transmembrane transport
Q5DQR4	1.97145	0.00094232	Q5DQR4	Stxbp5l	Syntaxin-binding protein 5-like	STB5L_MOUSE	4	cytoplasm,plasma membrane,neuromuscular junction,neuronal dense core vesicle,SNARE complex	GTPase activator activity,syntaxin binding,myosin II binding	regulation of exocytosis,glucose homeostasis,negative regulation of insulin secretion,exocytosis,protein transport,regulation of protein secretion,regulation of catalytic activity,regulation of synaptic vesicle exocytosis
Q0KL02	1.97055	0.00373203	Q0KL02	Trio	Triple functional domain protein	TRIO_MOUSE	5	cytoplasm,extrinsic component of membrane,early endosome,cell projection	protein serine/threonine kinase activity,protein serine/threonine/tyrosine kinase activity,guanyl-nucleotide exchange factor activity,ATP binding,enzyme binding,Requires Ontology	protein phosphorylation,axon guidance,central nervous system development,negative regulation of fat cell differentiation,neuron projection morphogenesis,regulation of catalytic activity
Q8VEH5	1.96967	0.00651756	Q8VEH5	Epm2aip1	EPM2A-interacting protein 1	EPMIP_MOUSE	3	nucleus,cytoplasm,cytoplasmic side of endoplasmic reticulum membrane	protein binding,identical protein binding	response to insulin,positive regulation of glycogen biosynthetic process,positive regulation of glycogen (starch) synthase activity
Q9EQZ6	1.9696	0.0047492	Q9EQZ6	Rapgef4	Rap guanine nucleotide exchange factor 4	RPGF4_MOUSE	4	plasma membrane,Requires Ontology,photoreceptor outer segment,photoreceptor inner segment,cytosol,brush border,cilium,postsynaptic density,basolateral plasma membrane,apical plasma membrane,axon,dendrite,growth cone,neuronal cell body,dendritic spine,cone cell pedicle,excitatory synapse,glutamatergic synapse,macromolecular complex	guanyl-nucleotide exchange factor activity,protein binding,cAMP binding,small GTPase binding,macromolecular complex binding	adenylate cyclase-modulating G-protein coupled receptor signaling pathway,adenylate cyclase-activating G-protein coupled receptor signaling pathway,calcium ion regulated exocytosis,regulation of exocytosis,insulin secretion,hormone secretion,signal transduction,Ras protein signal transduction,positive regulation of smooth muscle cell migration,positive regulation of GTPase activity,positive regul…
P0C0A3	1.96867	0.00542418	P0C0A3	Chmp6	Charged multivesicular body protein 6	CHMP6_MOUSE	3	multivesicular body,autophagosome membrane,kinetochore,nuclear pore,lysosomal membrane,kinetochore microtubule,plasma membrane,endosome membrane,midbody,multivesicular body membrane,amphisome membrane,ESCRT III complex	macromolecular complex binding,protein N-terminus binding	plasma membrane repair,membrane budding,autophagy,nucleus organization,mitotic metaphase plate congression,negative regulation of epidermal growth factor-activated receptor activity,protein transport,nuclear envelope reassembly,late endosome to vacuole transport via multivesicular body sorting pathway,multivesicular body assembly,viral budding via host ESCRT complex,regulation of protein cataboli…
Q60749	1.96568	0.00267791	Q60749	Khdrbs1	KH domain-containing, RNA-binding, signal transduction-associated protein 1	KHDR1_MOUSE	4	nucleus,nucleoplasm,cytoplasm,membrane,macromolecular complex,Grb2-Sos complex	RNA binding,mRNA binding,protein binding,poly(A) binding,poly(U) RNA binding,SH3 domain binding,protein domain specific binding,signaling adaptor activity,SH2 domain binding,identical protein binding,macromolecular complex binding,protein tyrosine kinase binding	negative regulation of transcription from RNA polymerase II promoter,regulation of RNA export from nucleus,regulation of alternative mRNA splicing, via spliceosome,mRNA processing,cell cycle,cell surface receptor signaling pathway,spermatogenesis,positive regulation of translational initiation,positive regulation of RNA export from nucleus,regulation of mRNA splicing, via spliceosome,T cell recep…
Q3URD3	1.96301	0.00869913	Q3URD3	Slmap	Sarcolemmal membrane-associated protein	SLMAP_MOUSE	2	extracellular space,microtubule organizing center,integral component of membrane,Z disc,M band,sarcolemma		muscle contraction,protein localization to plasma membrane,regulation of membrane depolarization during cardiac muscle cell action potential,regulation of sodium ion transmembrane transport,regulation of voltage-gated sodium channel activity
Q8BPM0	1.96085	0.00118767	Q8BPM0	Daam1	Disheveled-associated activator of morphogenesis 1	DAAM1_MOUSE	3	stress fiber,cytosol,plasma membrane,motile cilium,ciliary basal body	actin binding,protein binding,small GTPase binding,identical protein binding	Wnt signaling pathway,actin cytoskeleton organization
Q8VH51	1.95978	0.00355474	Q8VH51	Rbm39	RNA-binding protein 39	RBM39_MOUSE	3	nucleoplasm,microtubule cytoskeleton,nuclear speck,centriolar satellite,macromolecular complex	RNA binding,protein binding,RS domain binding	mRNA processing,RNA splicing,regulation of mRNA splicing, via spliceosome
Q9WTR5	1.95761	0.00436145	Q9WTR5	Cdh13	Cadherin-13	CAD13_MOUSE	5	extracellular space,cytoplasm,plasma membrane,caveola,external side of plasma membrane,anchored component of membrane,neuron projection,synapse,perinuclear region of cytoplasm,GABA-ergic synapse,catenin complex	calcium ion binding,protein binding,low-density lipoprotein particle binding,identical protein binding,protein homodimerization activity,cadherin binding,adiponectin binding,lipoprotein particle binding	positive regulation of endothelial cell proliferation,positive regulation of cell-matrix adhesion,sprouting angiogenesis,homophilic cell adhesion via plasma membrane adhesion molecules,negative regulation of cell adhesion,Rho protein signal transduction,negative regulation of cell proliferation,calcium-dependent cell-cell adhesion via plasma membrane cell adhesion molecules,Rac protein signal tra…
A0A2I3BQ48	1.9573	0.00432353	A0A2I3BQ48	Dgkh	Diacylglycerol kinase	A0A2I3BQ48_MOUSE	2
Q9QWI6	1.95644	0.000241401	Q9QWI6	Srcin1	SRC kinase signaling inhibitor 1	SRCN1_MOUSE	35	focal adhesion,cytoplasm,postsynaptic density,actin cytoskeleton,lamellipodium,filopodium,axon,dendrite,neuron projection,neuronal cell body,synapse,presynapse	protein binding,protein kinase binding,protein domain specific binding	negative regulation of cell adhesion,exocytosis,regulation of cell migration,substrate adhesion-dependent cell spreading,negative regulation of protein secretion,regulation of dendritic spine morphogenesis,positive regulation of protein tyrosine kinase activity,negative regulation of protein tyrosine kinase activity
P05480	1.95231	0.00015967	P05480	Src	Neuronal proto-oncogene tyrosine-protein kinase Src	SRC_MOUSE	2	extrinsic component of cytoplasmic side of plasma membrane,podosome,nucleus,nucleoplasm,cytoplasm,mitochondrion,mitochondrial inner membrane,lysosome,late endosome,cytosol,cytoskeleton,actin filament,plasma membrane,caveola,focal adhesion,postsynaptic density,membrane,cell junction,ruffle membrane,neuron projection,neuronal cell body,dendritic growth cone,perinuclear region of cytoplasm,synaptic …	protein kinase activity,protein serine/threonine/tyrosine kinase activity,protein tyrosine kinase activity,non-membrane spanning protein tyrosine kinase activity,protein kinase C binding,receptor binding,insulin receptor binding,integrin binding,protein binding,ATP binding,protein C-terminus binding,phospholipase activator activity,kinase activity,enzyme binding,kinase binding,protein kinase bind…	protein phosphorylation,positive regulation of protein processing,cell migration,peptidyl-tyrosine phosphorylation,forebrain development,regulation of intracellular estrogen receptor signaling pathway,substrate adhesion-dependent cell spreading,cellular response to reactive oxygen species,intracellular signal transduction,osteoclast development,cellular response to platelet-derived growth factor …
Q5PR73	1.94998	0.0019867	Q5PR73	Diras2	GTP-binding protein Di-Ras2	DIRA2_MOUSE	7	plasma membrane	GTPase activity,GTP binding,GDP binding	signal transduction,biological_process
Q62448	1.93579	0.00197502	Q62448	Eif4g2	Eukaryotic translation initiation factor 4 gamma 2	IF4G2_MOUSE	3	postsynaptic density,cytoplasm,cytosol,eukaryotic translation initiation factor 4F complex	mRNA binding,translation initiation factor activity,protein binding,translation factor activity, RNA binding	translational initiation,regulation of translational initiation,negative regulation of autophagy,positive regulation of cell growth,cellular macromolecule biosynthetic process
P60766	1.93567	0.00238481	P60766	Cdc42	Cell division control protein 42 homolog	CDC42_MOUSE	3	centrosome,cell leading edge,dendritic spine,Golgi membrane,storage vacuole,cytoplasm,cytosol,plasma membrane,cell-cell junction,membrane,secretory granule,filopodium,midbody,leading edge membrane,lamellipodium membrane,cytoplasmic ribonucleoprotein granule,cell projection,neuron projection,neuronal cell body,myelin sheath,apical part of cell,phagocytic vesicle,spindle midzone,cell periphery,mito…	GTPase activity,obsolete small monomeric GTPase activity,protein binding,GTP binding,protein kinase binding,GTP-dependent protein binding,mitogen-activated protein kinase kinase kinase binding,thioesterase binding,GBD domain binding,apolipoprotein A-I receptor binding,identical protein binding,ubiquitin protein ligase activity	cardiac conduction system development,endocytosis,regulation of mitotic nuclear division,nuclear migration,Rho protein signal transduction,adherens junction organization,cellular protein localization,establishment or maintenance of apical/basal cell polarity,dendritic cell migration,regulation of protein binding,positive regulation of MAPK cascade,positive regulation of phosphatidylinositol 3-kin…
Q6ZQ18	1.93324	0.000447226	Q6ZQ18	Efr3b	Protein EFR3 homolog B	EFR3B_MOUSE	8	plasma membrane,cytosol,actin cytoskeleton	molecular_function	phosphatidylinositol phosphorylation,protein localization to plasma membrane
O88447	1.9303	0.00468428	O88447	Klc1	Kinesin light chain 1	KLC1_MOUSE	6	cytoplasm,membrane-bounded organelle,cytosol,microtubule,membrane,axon,growth cone,cytoplasmic vesicle,vesicle,ciliary rootlet,neuron projection,neuronal cell body,kinesin complex	protein binding,tubulin binding,kinesin binding	axo-dendritic transport,intracellular protein transport,microtubule-based movement,protein localization to synapse,stress granule disassembly
P27612	1.93021	0.00215896	P27612	Plaa	Phospholipase A-2-activating protein	PLAP_MOUSE	6	nucleus,cytoplasm,synapse,extracellular exosome	protein binding,phospholipase A2 activator activity,ubiquitin binding	inflammatory response,prostaglandin metabolic process,nervous system development,ubiquitin homeostasis,macroautophagy,positive regulation of phospholipase A2 activity,proteasome-mediated ubiquitin-dependent protein catabolic process,ubiquitin-dependent protein catabolic process via the multivesicular body sorting pathway,cellular response to lipopolysaccharide,negative regulation of protein K63-l…
Q99KC8	1.92857	0.00251091	Q99KC8	Vwa5a	von Willebrand factor A domain-containing protein 5A	VMA5A_MOUSE	2	nucleoplasm,Requires Ontology	extracellular matrix structural constituent	biological_process
Q99PU5	1.92762	0.00400426	Q99PU5	Acsbg1	Long-chain-fatty-acid--CoA ligase ACSBG1	ACBG1_MOUSE	11	peroxisome,endoplasmic reticulum,Golgi apparatus,cytoplasm,plasma membrane,cytoplasmic vesicle	long-chain fatty acid-CoA ligase activity,ATP binding,CoA-ligase activity,very long-chain fatty acid-CoA ligase activity	response to glucocorticoid,very long-chain fatty acid metabolic process,ovarian follicle atresia,long-chain fatty acid metabolic process,long-chain fatty acid biosynthetic process
Q9DC61	1.92566	0.00587994	Q9DC61	Pmpca	Mitochondrial-processing peptidase subunit alpha	MPPA_MOUSE	2	mitochondrion,mitochondrial inner membrane,mitochondrial matrix	metallopeptidase activity,endopeptidase activity,metalloendopeptidase activity,metal ion binding	protein processing involved in protein targeting to mitochondrion,protein processing
P46935	1.92328	0.00244345	P46935	Nedd4	E3 ubiquitin-protein ligase NEDD4	NEDD4_MOUSE	4	cytoplasm,dendritic spine,glutamatergic synapse,postsynaptic cytosol,chromatin,Golgi apparatus,cytosol,plasma membrane,microvillus,cell cortex,membrane,membrane raft,perinuclear region of cytoplasm,ubiquitin ligase complex,macromolecular complex	ubiquitin-protein transferase activity,protein binding,protein C-terminus binding,sodium channel inhibitor activity,enzyme binding,protein domain specific binding,beta-2 adrenergic receptor binding,ionotropic glutamate receptor binding,ubiquitin binding,phosphoserine binding,phosphothreonine binding,ubiquitin protein ligase activity,RNA polymerase binding,proline-rich region binding	viral budding,negative regulation of transcription from RNA polymerase II promoter,adaptive immune response,outflow tract morphogenesis,endocardial cushion development,ubiquitin-dependent protein catabolic process,protein monoubiquitination,neuromuscular junction development,negative regulation of sodium ion transport,protein ubiquitination,T cell activation,positive regulation of protein catabol…
P70429	1.92179	0.00642656	P70429	Evl	Ena/VASP-like protein	EVL_MOUSE	3	cytoplasm,cytoskeleton,focal adhesion,lamellipodium,phagocytic vesicle	actin binding,protein binding,profilin binding,SH3 domain binding	cellular response to interferon-gamma,axon guidance,actin polymerization or depolymerization,negative regulation of epithelial cell migration,actin filament-based movement,platelet activation,positive regulation of actin filament polymerization,actin nucleation,barbed-end actin filament capping,protein homotetramerization,positive regulation of stress fiber assembly,negative regulation of ruffle …
Q9D7X3	1.91973	0.00615715	Q9D7X3	Dusp3	Dual specificity protein phosphatase 3	DUS3_MOUSE	4	cytoplasm,cytosol,immunological synapse,nucleus,nucleoplasm	phosphoprotein phosphatase activity,protein tyrosine phosphatase activity,cytoskeletal protein binding,protein tyrosine/serine/threonine phosphatase activity,phosphatase activity,myosin phosphatase activity,protein kinase binding,receptor tyrosine kinase binding,MAP kinase phosphatase activity,protein tyrosine kinase binding	protein dephosphorylation,dephosphorylation,negative regulation of cell migration,peptidyl-tyrosine dephosphorylation,negative regulation of epidermal growth factor receptor signaling pathway,negative regulation of MAPK cascade,positive regulation of mitotic cell cycle,negative regulation of JNK cascade,negative regulation of T cell receptor signaling pathway,negative regulation of T cell activat…
Q9EPN1	1.9153	0.00153428	Q9EPN1	Nbea	Neurobeachin	NBEA_MOUSE	9	cytosol,membrane,nucleoplasm,trans-Golgi network,plasma membrane,endomembrane system,postsynaptic membrane,nucleus	protein kinase binding,protein kinase A binding	protein targeting,protein localization,hematopoietic stem cell homeostasis,post-Golgi vesicle-mediated transport
P0C0S6;Q3THW5	1.91	0.00282487	P0C0S6;Q3THW5	H2az1;H2az2	Histone H2A.Z;Histone H2A.V	H2AZ_MOUSE;H2AV_MOUSE	2	Barr body,nucleosome,euchromatin,heterochromatin,nucleus;nucleosome,nucleus	RNA polymerase II core promoter proximal region sequence-specific DNA binding,RNA polymerase II core promoter sequence-specific DNA binding,DNA binding,chromatin DNA binding,nucleosomal DNA binding,protein heterodimerization activity;DNA binding,protein heterodimerization activity	chromatin assembly or disassembly,cellular response to insulin stimulus,positive regulation of transcription from RNA polymerase II promoter,cellular response to estradiol stimulus;chromatin assembly or disassembly
Q9WTU6	1.90973	0.00504813	Q9WTU6	Mapk9	Mitogen-activated protein kinase 9	MK09_MOUSE	2	nucleus,cytoplasm,mitochondrion,cytosol,plasma membrane,nuclear speck,neuron projection,perikaryon	protein kinase activity,protein serine/threonine kinase activity,JUN kinase activity,MAP kinase activity,protein serine/threonine/tyrosine kinase activity,protein binding,ATP binding,cysteine-type endopeptidase activator activity involved in apoptotic process,mitogen-activated protein kinase kinase kinase binding,Requires Ontology	protein phosphorylation,response to cadmium ion,Requires Ontology,positive regulation of podosome assembly,positive regulation of apoptotic signaling pathway,release of cytochrome c from mitochondria,positive regulation of protein phosphorylation,activation of cysteine-type endopeptidase activity involved in apoptotic process,JNK cascade,JUN phosphorylation,response to xenobiotic stimulus,positiv…
Q8C729	1.9097	0.000606829	Q8C729	Fam126b	Protein FAM126B	F126B_MOUSE	2	plasma membrane,cytosol	molecular_function	phosphatidylinositol phosphorylation,protein localization to plasma membrane
Q9D8B3	1.90926	0.000689825	Q9D8B3	Chmp4b	Charged multivesicular body protein 4b	CHM4B_MOUSE	4	multivesicular body,cytoplasmic side of plasma membrane,autophagosome membrane,kinetochore,nucleus,nuclear envelope,nuclear pore,cytoplasm,lysosomal membrane,endosome,kinetochore microtubule,cytosol,plasma membrane,postsynaptic density,membrane,midbody,vesicle,multivesicular body membrane,glutamatergic synapse,amphisome membrane,ESCRT III complex,membrane coat	protein binding,identical protein binding,protein homodimerization activity	mitotic cytokinesis,plasma membrane repair,posttranslational protein targeting to membrane,membrane budding,autophagy,nucleus organization,mitotic metaphase plate congression,exit from mitosis,regulation of autophagy,regulation of centrosome duplication,nuclear envelope reassembly,late endosome to vacuole transport via multivesicular body sorting pathway,multivesicular body assembly,maintenance o…
P70236	1.90872	0.00122733	P70236	Map2k6	Dual specificity mitogen-activated protein kinase kinase 6	MP2K6_MOUSE	2	cytosol,nucleoplasm,cytoskeleton	protein serine/threonine kinase activity,MAP kinase kinase activity,protein tyrosine kinase activity,protein binding,ATP binding,phosphatase activator activity,protein kinase binding,identical protein binding,protein serine/threonine kinase activator activity,Requires Ontology	MAPK cascade,protein phosphorylation,positive regulation of MAP kinase activity,positive regulation of MAPK cascade,cardiac muscle contraction,osteoblast differentiation,positive regulation of protein phosphorylation,response to ischemia,apoptotic process,response to xenobiotic stimulus,peptidyl-tyrosine phosphorylation,ovulation cycle process,positive regulation of prostaglandin secretion,positi…
Q99MK8	1.90417	0.000688786	Q99MK8	Grk2	Beta-adrenergic receptor kinase 1	ARBK1_MOUSE	4	nucleus,cytoplasm,mitochondrion,cytosol,caveola,cilium,membrane,basolateral plasma membrane,apical plasma membrane,axon,dendritic spine,dendritic shaft,membrane raft,synapse,presynapse	G-protein coupled receptor binding,protein kinase activity,protein serine/threonine kinase activity,G-protein coupled receptor kinase activity,protein binding,ATP binding,ubiquitin protein ligase binding,Edg-2 lysophosphatidic acid receptor binding,delta-type opioid receptor binding,kappa-type opioid receptor binding,beta-adrenergic receptor kinase activity,scaffold protein binding	regulation of the force of heart contraction,desensitization of G-protein coupled receptor protein signaling pathway,protein phosphorylation,G-protein coupled receptor signaling pathway,heart development,peptidyl-serine phosphorylation,peptidyl-threonine phosphorylation,negative regulation of the force of heart contraction by chemical signal,response to oxidative stress,tachykinin receptor signal…
Q5DTY9	1.90185	0.000887032	Q5DTY9	Kctd16	BTB/POZ domain-containing protein KCTD16	KCD16_MOUSE	5	presynaptic membrane,postsynaptic membrane,cell projection,receptor complex	molecular_function	regulation of G-protein coupled receptor protein signaling pathway,protein homooligomerization
Q80TJ1	1.90088	0.000539269	Q80TJ1	Cadps	Calcium-dependent secretion activator 1	CAPS1_MOUSE	31	glutamatergic synapse,dense core granule,cytoplasmic vesicle,Requires Ontology,presynapse	calcium ion binding,protein binding,phosphatidylinositol-4,5-bisphosphate binding,protein kinase binding	vesicle organization,synaptic vesicle priming,catecholamine secretion,protein transport,positive regulation of exocytosis,positive regulation of calcium ion-dependent exocytosis,presynaptic dense core vesicle exocytosis
P70188	1.90063	0.00443597	P70188	Kifap3	Kinesin-associated protein 3	KIFA3_MOUSE	3	spindle microtubule,axoneme,ciliary transition zone,condensed nuclear chromosome,endoplasmic reticulum,Golgi apparatus,centrosome,cytosol,microtubule cytoskeleton,photoreceptor connecting cilium,ciliary basal body,periciliary membrane compartment,kinesin II complex	protein binding,kinesin binding,protein phosphatase binding,Requires Ontology	protein localization,negative regulation of cell proliferation,negative regulation of apoptotic process,positive regulation of calcium-dependent cell-cell adhesion,microtubule-based process,microtubule-based movement,cilium organization
Q9EPJ9	1.89958	0.000197809	Q9EPJ9	Arfgap1	ADP-ribosylation factor GTPase-activating protein 1	ARFG1_MOUSE	10	Golgi membrane,synapse,postsynaptic density	GTPase activator activity,protein binding,metal ion binding	regulation of endocytosis,protein transport,vesicle-mediated transport,regulation of ARF protein signal transduction,regulation of catalytic activity
Q04690	1.89902	0.000136395	Q04690	Nf1	Neurofibromin	NF1_MOUSE	3	nucleus,nucleolus,cytoplasm,postsynaptic density,membrane,axon,dendrite,neuron projection,presynapse,macromolecular complex	GTPase activator activity,protein binding,microtubule binding,phosphatidylethanolamine binding,phosphatidylcholine binding,syndecan binding	MAPK cascade,osteoblast differentiation,metanephros development,response to hypoxia,liver development,negative regulation of endothelial cell proliferation,positive regulation of endothelial cell proliferation,regulation of cell-matrix adhesion,negative regulation of cell-matrix adhesion,negative regulation of protein kinase activity,cell communication,Ras protein signal transduction,negative reg…
P70333	1.89674	0.00215896	P70333	Hnrnph2	Heterogeneous nuclear ribonucleoprotein H2	HNRH2_MOUSE	2	nucleoplasm,cytosol,postsynaptic density,ribonucleoprotein complex	RNA binding	regulation of RNA splicing
Q91ZP9	1.89468	0.00402979	Q91ZP9	Necab2	N-terminal EF-hand calcium-binding protein 2	NECA2_MOUSE	5	cytoplasm,plasma membrane,axon,dendrite	calcium ion binding,A2A adenosine receptor binding,type 5 metabotropic glutamate receptor binding,identical protein binding	regulation of amyloid precursor protein biosynthetic process,positive regulation of adenosine receptor signaling pathway,positive regulation of ERK1 and ERK2 cascade,positive regulation of glutamate receptor signaling pathway,negative regulation of G-protein coupled receptor internalization,positive regulation of protein localization to membrane
Q8K183	1.8938	0.00271464	Q8K183	Pdxk	Pyridoxal kinase	PDXK_MOUSE	6	cytosol,nucleoplasm	magnesium ion binding,ATP binding,zinc ion binding,pyridoxal kinase activity,pyridoxal phosphate binding,potassium ion binding,sodium ion binding,lithium ion binding,small molecule binding,protein homodimerization activity,pyridoxal binding,organic cyclic compound binding	pyridoxal 5'-phosphate salvage,phosphorylation,pyridoxal phosphate biosynthetic process,negative regulation of apoptotic process
O55017	1.89212	0.00158476	O55017	Cacna1b	Voltage-dependent N-type calcium channel subunit alpha-1B	CAC1B_MOUSE	2	neuronal cell body,plasma membrane,membrane,dendrite,neuron projection,dendritic shaft,axon terminus,Requires Ontology,glutamatergic synapse,voltage-gated calcium channel complex,macromolecular complex	voltage-gated calcium channel activity,calcium ion binding,protein binding,ATP binding,protein C-terminus binding,high voltage-gated calcium channel activity,protein phosphatase 2A binding,voltage-gated calcium channel activity involved in positive regulation of presynaptic cytosolic calcium levels	calcium ion transport,neurotransmitter secretion,locomotory behavior,regulation of heart contraction,regulation of blood pressure,response to pain,regulation of calcium ion transport,calcium ion transmembrane transport,positive regulation of neurotransmitter secretion,chemical synaptic transmission,response to organic cyclic compound,sensory perception of pain,response to testosterone,regulation …
Q9JLB9	1.89201	0.00493473	Q9JLB9	Nectin3	Nectin-3	NECT3_MOUSE	2	adherens junction,apical junction complex,Requires Ontology,integral component of postsynaptic density membrane,plasma membrane,cell-cell junction,axon,dendrite,cell-cell contact zone,synapse	protein binding,identical protein binding,protein homodimerization activity,cell adhesion molecule binding	lens morphogenesis in camera-type eye,cell adhesion,fertilization,retina morphogenesis in camera-type eye,cell-cell adhesion,protein localization to cell junction,homophilic cell adhesion via plasma membrane adhesion molecules,heterophilic cell-cell adhesion via plasma membrane cell adhesion molecules,spermatid development,Requires Ontology
Q01097	1.88826	0.0023225	Q01097	Grin2b	Glutamate receptor ionotropic, NMDA 2B	NMDE2_MOUSE	5	plasma membrane,postsynaptic density membrane,glutamatergic synapse,integral component of postsynaptic density membrane,cytoplasm,lysosome,late endosome,endoplasmic reticulum membrane,cytoskeleton,integral component of plasma membrane,synaptic vesicle,cell surface,postsynaptic density,membrane,NMDA selective glutamate receptor complex,Z disc,transport vesicle membrane,presynaptic membrane,neuron …	ionotropic glutamate receptor activity,NMDA glutamate receptor activity,receptor binding,interleukin-1 receptor binding,extracellular-glutamate-gated ion channel activity,cation channel activity,calcium channel activity,protein binding,beta-catenin binding,zinc ion binding,ligand-gated ion channel activity,glycine binding,glutamate binding,glutamate-gated calcium ion channel activity,D2 dopamine …	behavioral fear response,in utero embryonic development,startle response,suckling behavior,cation transport,calcium ion transport,chemical synaptic transmission,sensory organ development,learning,memory,regulation of protein kinase A signaling,fear response,response to ethanol,regulation of synaptic plasticity,behavioral response to pain,detection of mechanical stimulus involved in sensory percep…
Q99J08	1.88825	0.00156061	Q99J08	Sec14l2	SEC14-like protein 2	S14L2_MOUSE	2	cytoplasm,cytosol,nucleoplasm	enzyme activator activity,lipid binding,transferase activity, transferring alkyl or aryl (other than methyl) groups	positive regulation of cholesterol biosynthetic process,regulation of catalytic activity
P61924	1.8879	0.000109957	P61924	Copz1	Coatomer subunit zeta-1	COPZ1_MOUSE	2	Golgi membrane,COPI vesicle coat	molecular_function	toxin transport,intracellular protein transport,retrograde vesicle-mediated transport, Golgi to ER,intra-Golgi vesicle-mediated transport
Q6NZB0	1.88784	0.00504813	Q6NZB0	Dnajc8	DnaJ homolog subfamily C member 8	DNJC8_MOUSE	2	nucleus,nucleoplasm,cytosol,intercellular bridge	Hsp70 protein binding
P62264	1.88626	0.00256848	P62264	Rps14	40S ribosomal protein S14	RS14_MOUSE	5	postsynaptic density,nucleolus,cytoplasm,mitochondrion,cytosol,cytosolic ribosome,cytosolic small ribosomal subunit	RNA binding,structural constituent of ribosome,translation regulator activity,mRNA 5'-UTR binding,small ribosomal subunit rRNA binding	ribosomal small subunit assembly,negative regulation of transcription from RNA polymerase II promoter,maturation of SSU-rRNA from tricistronic rRNA transcript (SSU-rRNA, 5.8S rRNA, LSU-rRNA),cytoplasmic translation,translation,regulation of translation,erythrocyte differentiation,maturation of SSU-rRNA
Q99LI8	1.88537	0.00471105	Q99LI8	Hgs	Hepatocyte growth factor-regulated tyrosine kinase substrate	HGS_MOUSE	3	cytoplasm,lysosome,endosome,early endosome,cytosol,membrane,secretory granule,early endosome membrane,multivesicular body membrane,intracellular membrane-bounded organelle,ESCRT-0 complex	protein binding,protein domain specific binding,phosphatidylinositol binding,identical protein binding,ubiquitin binding,ubiquitin-like protein ligase binding,metal ion binding,Requires Ontology	protein targeting to lysosome,endosome to lysosome transport,membrane invagination,positive regulation of gene expression,negative regulation of platelet-derived growth factor receptor signaling pathway,negative regulation of angiogenesis,negative regulation of vascular endothelial growth factor receptor signaling pathway,regulation of MAP kinase activity,negative regulation of JAK-STAT cascade,p…
A2A5R2	1.88505	0.005806	A2A5R2	Arfgef2	Brefeldin A-inhibited guanine nucleotide-exchange protein 2	BIG2_MOUSE	3	Golgi membrane,cytoplasm,Golgi apparatus,trans-Golgi network,microtubule organizing center,cytosol,axonemal microtubule,membrane,cytoplasmic vesicle,asymmetric synapse,symmetric synapse,dendritic spine,intracellular membrane-bounded organelle,perinuclear region of cytoplasm,recycling endosome	guanyl-nucleotide exchange factor activity,myosin binding,protein kinase A regulatory subunit binding,GABA receptor binding	intracellular signal transduction,receptor recycling,exocytosis,Golgi to plasma membrane transport,endosome organization,endomembrane system organization,protein transport,regulation of ARF protein signal transduction,positive regulation of tumor necrosis factor production,regulation of catalytic activity
C0HKE1;C0HKE2;C0HKE3;C0HKE4;C0HKE5;C0HKE6;C0HKE7;C0HKE8;C0HKE9;Q8BFU2;Q8CGP5;Q8CGP6;Q8CGP7	1.8841	0.00169075	C0HKE1;C0HKE2;C0HKE3;C0HKE4;C0HKE5;C0HKE6;C0HKE7;C0HKE8;C0HKE9;Q8BFU2;Q8CGP5;Q8CGP6;Q8CGP7	H2ac4;H2ac6;H2ac7;H2ac8;H2ac11;H2ac13;Hist1h2an;Hist1h2ao;Hist1h2ap;H2aw;Hist1h2af;H2ac12;H2ac15	Histone H2A type 1-B;Histone H2A type 1-C;Histone H2A type 1-D;Histone H2A type 1-E;Histone H2A type 1-G;Histone H2A type 1-I;Histone H2A type 1-N;Histone H2A type 1-O;Histone H2A type 1-P;Histone H2A type 3;Histone H2A type 1-F;Histone H2A type 1-H;Histone H2A type 1-K	H2A1B_MOUSE;H2A1C_MOUSE;H2A1D_MOUSE;H2A1E_MOUSE;H2A1G_MOUSE;H2A1I_MOUSE;H2A1N_MOUSE;H2A1O_MOUSE;H2A1P_MOUSE;H2A3_MOUSE;H2A1F_MOUSE;H2A1H_MOUSE;H2A1K_MOUSE	6	nucleus,nucleosome;nucleosome,nucleus,CENP-A containing nucleosome;nucleosome,nucleus,CENP-A containing nucleosome;nucleus,nucleosome;nucleus,nucleosome;nucleosome,nucleus,CENP-A containing nucleosome;nucleosome,nucleus,CENP-A containing nucleosome;nucleus,nucleosome;nucleus,nucleosome;nucleus,nucleosome;nucleosome,nucleus,CENP-A containing nucleosome;nucleosome,nucleus,CENP-A containing nucleoso…	DNA binding,protein heterodimerization activity;DNA binding,protein heterodimerization activity;DNA binding,protein heterodimerization activity;DNA binding,protein heterodimerization activity;DNA binding,protein heterodimerization activity;DNA binding,protein heterodimerization activity;DNA binding,protein heterodimerization activity;DNA binding,protein heterodimerization activity;DNA binding,pro…	chromatin assembly or disassembly,protein localization to CENP-A containing chromatin;negative regulation of cell proliferation;negative regulation of cell proliferation;;;negative regulation of cell proliferation;negative regulation of cell proliferation;;;nucleosome disassembly,UV-damage excision repair;negative regulation of cell proliferation;negative regulation of cell proliferation;negative…
Q9Z2X1	1.88327	0.00227464	Q9Z2X1	Hnrnpf	Heterogeneous nuclear ribonucleoprotein F	HNRPF_MOUSE	4	nucleoplasm,nucleus,cytosol,catalytic step 2 spliceosome,ribonucleoprotein complex	RNA binding,single-stranded RNA binding,TBP-class protein binding	mRNA processing,RNA splicing,regulation of RNA splicing
P62245	1.88188	0.00442763	P62245	Rps15a	40S ribosomal protein S15a	RS15A_MOUSE	4	cytoplasm,mitochondrion,cytosol,cytosolic ribosome,cytosolic small ribosomal subunit	structural constituent of ribosome	cytoplasmic translation,positive regulation of cell proliferation,response to virus,positive regulation of cell cycle
Q07813	1.88164	0.00805802	Q07813	Bax	Apoptosis regulator BAX	BAX_MOUSE	2	cell periphery,mitochondrial outer membrane,nucleus,nuclear envelope,cytoplasm,mitochondrion,endoplasmic reticulum,endoplasmic reticulum membrane,cytosol,integral component of membrane,mitochondrial membrane,perinuclear region of cytoplasm,mitochondrial permeability transition pore complex,pore complex,Bcl-2 family protein complex,BAX complex,BAK complex	protein binding,lipid binding,channel activity,Hsp70 protein binding,heat shock protein binding,identical protein binding,protein homodimerization activity,macromolecular complex binding,protein heterodimerization activity,chaperone binding,BH domain binding,BH3 domain binding	regulation of mitochondrial membrane potential,ovarian follicle development,neuron migration,leukocyte homeostasis,T cell homeostatic proliferation,B cell homeostasis,B cell apoptotic process,kidney development,release of cytochrome c from mitochondria,protein insertion into mitochondrial membrane involved in apoptotic signaling pathway,blood vessel remodeling,myeloid cell homeostasis,B cell nega…
Q8K4X7	1.8802	0.000204886	Q8K4X7	Agpat4	1-acyl-sn-glycerol-3-phosphate acyltransferase delta	PLCD_MOUSE	3	mitochondrial outer membrane,endomembrane system,endoplasmic reticulum,endoplasmic reticulum membrane,integral component of membrane	1-acylglycerol-3-phosphate O-acyltransferase activity,transferase activity, transferring acyl groups,lysophosphatidic acid acyltransferase activity	phospholipid metabolic process,CDP-diacylglycerol biosynthetic process
Q9DCC8	1.87974	0.00976143	Q9DCC8	Tomm20	Mitochondrial import receptor subunit TOM20 homolog	TOM20_MOUSE	2	integral component of mitochondrial outer membrane,mitochondrion,mitochondrial envelope,mitochondrial outer membrane,ER-mitochondrion membrane contact site,sperm midpiece,mitochondrial outer membrane translocase complex	protein transmembrane transporter activity,protein binding,P-P-bond-hydrolysis-driven protein transmembrane transporter activity,mitochondrion targeting sequence binding,unfolded protein binding	protein targeting to mitochondrion,response to muscle activity,tRNA import into mitochondrion,protein import into mitochondrial matrix,response to 3,3',5-triiodo-L-thyronine
Q8BSS9	1.87887	0.0013133	Q8BSS9	Ppfia2	Liprin-alpha-2	LIPA2_MOUSE	4	synapse,presynaptic active zone,glutamatergic synapse,presynaptic cytosol,cell surface,axon,dendritic spine	protein binding,macromolecular complex binding,Requires Ontology	synapse organization,regulation of dendritic spine development,regulation of dendritic spine morphogenesis,Requires Ontology,dense core granule cytoskeletal transport,regulation of synaptic vesicle exocytosis
P62823	1.87154	0.00215896	P62823	Rab3c	Ras-related protein Rab-3C	RAB3C_MOUSE	6	endosome,plasma membrane,synaptic vesicle,cytosol,vesicle,perinuclear region of cytoplasm,anchored component of synaptic vesicle membrane	GTPase activity,protein binding,GTP binding,GTP-dependent protein binding,myosin V binding	regulation of exocytosis,vesicle docking involved in exocytosis,protein secretion,antigen processing and presentation,protein localization to plasma membrane
Q8BWY3	1.87057	0.00462932	Q8BWY3	Etf1	Eukaryotic peptide chain release factor subunit 1	ERF1_MOUSE	2	cytoplasm,cytosol,translation release factor complex	translation release factor activity,translation termination factor activity,translation release factor activity, codon specific,sequence-specific mRNA binding	translational termination,protein methylation,nuclear-transcribed mRNA catabolic process, nonsense-mediated decay,cytoplasmic translational termination,regulation of translational termination
Q8K212	1.86464	0.000260275	Q8K212	Pacs1	Phosphofurin acidic cluster sorting protein 1	PACS1_MOUSE	11	Golgi apparatus,COPI-coated vesicle,perinuclear region of cytoplasm	ion channel binding	protein localization to Golgi apparatus,positive regulation of protein binding,cellular protein localization,protein localization to plasma membrane
P37804	1.86412	0.00156357	P37804	Tagln	Transgelin	TAGL_MOUSE	3	cytoskeleton,cytoplasm	actin filament binding	cytoskeleton organization,epithelial cell differentiation
Q91VE0	1.85633	0.00137388	Q91VE0	Slc27a4	Long-chain fatty acid transport protein 4	S27A4_MOUSE	2	endoplasmic reticulum membrane,plasma membrane,microvillus,endoplasmic reticulum,integral component of membrane,brush border membrane	nucleotide binding,long-chain fatty acid-CoA ligase activity,long-chain fatty acid transporter activity,very long-chain fatty acid-CoA ligase activity,arachidonate-CoA ligase activity,palmitoyl-CoA ligase activity,oleoyl-CoA ligase activity,oleate transporter activity	very long-chain fatty acid metabolic process,medium-chain fatty acid transport,long-chain fatty acid metabolic process,fatty acid metabolic process,long-chain fatty acid transport,very long-chain fatty acid catabolic process,skin development,activation of GTPase activity,response to nutrient,fatty acid transport,positive regulation of apoptotic process,glucose import in response to insulin stimul…
Q80TZ3	1.85577	0.00400747	Q80TZ3	Dnajc6	Putative tyrosine-protein phosphatase auxilin	AUXI_MOUSE	8	cytoplasm,postsynaptic density,vesicle,intracellular membrane-bounded organelle,synapse,presynapse	protein tyrosine phosphatase activity,SH3 domain binding,clathrin binding	clathrin coat disassembly,regulation of clathrin-dependent endocytosis,synaptic vesicle uncoating,peptidyl-tyrosine dephosphorylation,clathrin-dependent endocytosis
Q80W47	1.854	0.00242211	Q80W47	Wipi2	WD repeat domain phosphoinositide-interacting protein 2	WIPI2_MOUSE	2	membrane,cytosol,extrinsic component of membrane,pre-autophagosomal structure membrane,pre-autophagosomal structure,nucleoplasm,autophagosome,macromolecular complex	protein binding,phosphatidylinositol-5-phosphate binding,phosphatidylinositol-3-phosphate binding,phosphatidylinositol-3,5-bisphosphate binding	protein localization to pre-autophagosomal structure,protein lipidation involved in autophagosome assembly,xenophagy,autophagosome assembly,mitophagy,protein lipidation,cellular response to starvation,nucleophagy
Q8K4G5	1.85229	0.00518381	Q8K4G5	Ablim1	Actin-binding LIM protein 1	ABLM1_MOUSE	2	stress fiber,actin cytoskeleton,cytoplasm,postsynaptic density,lamellipodium	actin binding,protein binding,metal ion binding,actin filament binding	axon guidance,lamellipodium assembly,positive regulation of transcription from RNA polymerase II promoter,cilium morphogenesis,cytoskeleton organization
Q80TE7	1.85139	0.0011913	Q80TE7	Lrrc7	Leucine-rich repeat-containing protein 7	LRRC7_MOUSE	10	actin cytoskeleton,postsynaptic density,basolateral plasma membrane,cell junction,axon initial segment,nucleoplasm,cytoplasm,centrosome,cytosol,plasma membrane,filopodium,neuron projection,dendritic spine,synapse,glutamatergic synapse,integral component of postsynaptic density membrane	protein C-terminus binding	positive regulation of neuron projection development,receptor clustering,establishment or maintenance of epithelial cell apical/basal polarity,receptor localization to synapse,cell-cell adhesion
P63168	1.85026	0.0056253	P63168	Dynll1	Dynein light chain 1, cytoplasmic	DYL1_MOUSE	4	mitochondrion,COP9 signalosome,kinetochore,nucleus,cytoplasm,centrosome,cytosol,cytoskeleton,microtubule,cilium,membrane,secretory granule,dynein complex,mitotic spindle,axon cytoplasm,cytoplasmic dynein complex	enzyme inhibitor activity,protein binding,protein C-terminus binding,enzyme binding,protein domain specific binding,nitric-oxide synthase regulator activity,identical protein binding,macromolecular complex binding,dynein intermediate chain binding,dynein light intermediate chain binding,scaffold protein binding	intraciliary retrograde transport,motile cilium assembly,negative regulation of nitric oxide biosynthetic process,positive regulation of nonmotile primary cilium assembly,apoptotic process,negative regulation of phosphorylation,negative regulation of catalytic activity,cilium morphogenesis
Q9CT10	1.84926	0.00405414	Q9CT10	Ranbp3	Ran-binding protein 3	RANB3_MOUSE	2	cytoplasm,nucleus,nucleoplasm,nuclear pore	GTPase activator activity,small GTPase binding,R-SMAD binding	protein export from nucleus,regulation of catalytic activity
P62849	1.84891	0.00226051	P62849	Rps24	40S ribosomal protein S24	RS24_MOUSE	4	cytoplasm,endoplasmic reticulum,cytosol,cytosolic ribosome,cytosolic small ribosomal subunit,small ribosomal subunit	structural constituent of ribosome,translation initiation factor binding	translation,cytoplasmic translation,rRNA processing,erythrocyte homeostasis,ribosomal small subunit biogenesis
Q6I6G8	1.84834	0.00825415	Q6I6G8	Hecw2	E3 ubiquitin-protein ligase HECW2	HECW2_MOUSE	2	cytoplasm,mitotic spindle	ubiquitin protein ligase activity	protein polyubiquitination,protein ubiquitination,regulation of mitotic metaphase/anaphase transition,proteasome-mediated ubiquitin-dependent protein catabolic process,positive regulation of protein catabolic process,regulation of dendrite morphogenesis,negative regulation of sodium ion transmembrane transporter activity
Q8BYI8	1.84466	0.00336368	Q8BYI8	Fam234b	Protein FAM234B	F234B_MOUSE	2	cellular_component,Golgi apparatus,cytoskeleton,integral component of membrane	molecular_function	biological_process
O35465	1.84399	0.00124545	O35465	Fkbp8	Peptidyl-prolyl cis-trans isomerase FKBP8	FKBP8_MOUSE	3	mitochondrion,mitochondrial envelope,endoplasmic reticulum,cytosol,integral component of endoplasmic reticulum membrane,mitochondrial membrane,macromolecular complex	peptidyl-prolyl cis-trans isomerase activity,protein binding,identical protein binding,protein binding involved in protein folding,disordered domain specific binding	cell fate specification,protein folding,smoothened signaling pathway,dorsal/ventral pattern formation,regulation of gene expression,dorsal/ventral neural tube patterning,neural tube development,regulation of BMP signaling pathway,positive regulation of BMP signaling pathway,multicellular organism growth,camera-type eye development,negative regulation of apoptotic process,protein peptidyl-prolyl i…
Q3UMR5	1.84025	0.00252234	Q3UMR5	Mcu	Calcium uniporter protein, mitochondrial	MCU_MOUSE	5	integral component of mitochondrial inner membrane,mitochondrion,mitochondrial inner membrane,calcium channel complex,uniplex complex	calcium channel activity,protein binding,uniporter activity,identical protein binding	calcium ion transmembrane import into mitochondrion,mitochondrial calcium ion transport,calcium-mediated signaling,positive regulation of insulin secretion,glucose homeostasis,protein oligomerization,mitochondrial calcium ion homeostasis,positive regulation of mitochondrial calcium ion concentration,positive regulation of neutrophil chemotaxis,positive regulation of mitochondrial fission,actin fi…
P29341	1.83933	0.00409431	P29341	Pabpc1	Polyadenylate-binding protein 1	PABP1_MOUSE	7	nucleus,cytosol,cytoplasmic stress granule,synapse,cytoplasm,lamellipodium,dendrite,cell leading edge,cytoplasmic ribonucleoprotein granule,Requires Ontology,catalytic step 2 spliceosome,messenger ribonucleoprotein complex,ribonucleoprotein complex	RNA binding,mRNA binding,mRNA 3'-UTR binding,protein binding,protein C-terminus binding,poly(A) binding,poly(U) RNA binding	nuclear-transcribed mRNA catabolic process, nonsense-mediated decay,mRNA processing,RNA splicing,gene silencing by RNA,positive regulation of viral genome replication,positive regulation of nuclear-transcribed mRNA poly(A) tail shortening,CRD-mediated mRNA stabilization,negative regulation of nuclear-transcribed mRNA catabolic process, deadenylation-dependent decay,positive regulation of nuclear-…
P42859	1.83854	0.00941627	P42859	Htt	Huntingtin	HD_MOUSE	5	cytoplasm,glutamatergic synapse,presynaptic cytosol,postsynaptic cytosol,nucleus,nucleoplasm,early endosome,late endosome,autophagosome,endoplasmic reticulum,Golgi apparatus,centriole,cytosol,postsynaptic density,inclusion body,clathrin-coated vesicle,axon,dendrite,cytoplasmic vesicle membrane,cytoplasmic vesicle,neuronal cell body,perinuclear region of cytoplasm,neuronal ribonucleoprotein granul…	p53 binding,receptor binding,protein binding,profilin binding,kinase binding,heat shock protein binding,dynactin binding,identical protein binding,ion channel binding,dynein intermediate chain binding,beta-tubulin binding,diazepam binding	neuron development,urea cycle,citrulline metabolic process,mitochondrial transport,ER to Golgi vesicle-mediated transport,mitochondrion organization,endoplasmic reticulum organization,dopamine receptor signaling pathway,spermatogenesis,gastrulation,central nervous system development,brain development,cell aging,learning or memory,learning,grooming behavior,locomotory behavior,axo-dendritic transp…
Q9ERI6	1.83818	0.00561416	Q9ERI6	Rdh14	Retinol dehydrogenase 14	RDH14_MOUSE	2	nucleoplasm,mitochondrion,endoplasmic reticulum,cytosol	steroid dehydrogenase activity,alcohol dehydrogenase (NADP+) activity,NADP-retinol dehydrogenase activity,Requires Ontology	retinol metabolic process
Q9DB73	1.83533	0.00180386	Q9DB73	Cyb5r1	NADH-cytochrome b5 reductase 1	NB5R1_MOUSE	3	mitochondrion,integral component of membrane	cytochrome-b5 reductase activity, acting on NAD(P)H,FAD binding	sterol biosynthetic process
A1L3P4	1.83508	0.00369393	A1L3P4	Slc9a6	Sodium/hydrogen exchanger	A1L3P4_MOUSE	4	plasma membrane,recycling endosome,mitochondrion,endosome,early endosome,late endosome,endoplasmic reticulum membrane,integral component of membrane,dendrite,cytoplasmic vesicle,early endosome membrane,intracellular membrane-bounded organelle,axon terminus,axonal spine,synapse,recycling endosome membrane	sodium:proton antiporter activity,potassium:proton antiporter activity	brain-derived neurotrophic factor receptor signaling pathway,axon extension,neuron projection morphogenesis,synapse organization,regulation of neurotrophin TRK receptor signaling pathway,dendritic spine development,dendrite extension,hydrogen ion transmembrane transport,regulation of intracellular pH,potassium ion transmembrane transport,anion transmembrane transport,sodium ion import across plas…
Q3UHD6	1.83445	0.00320262	Q3UHD6	Snx27	Sorting nexin-27	SNX27_MOUSE	4	retromer complex,WASH complex,early endosome,immunological synapse,nucleoplasm,endosome,cytosol,plasma membrane,postsynaptic density,early endosome membrane	protein binding,phosphatidylinositol-3-phosphate binding,phosphatidylinositol binding,ionotropic glutamate receptor binding	endosome to lysosome transport,endosomal transport,intracellular protein transport,signal transduction,endocytic recycling,Requires Ontology,endosome to plasma membrane protein transport,negative regulation of inward rectifier potassium channel activity,positive regulation of AMPA glutamate receptor clustering
O88343	1.83346	8.51305e-05	O88343	Slc4a4	Electrogenic sodium bicarbonate cotransporter 1	S4A4_MOUSE	16	plasma membrane,membrane,basolateral plasma membrane,integral component of plasma membrane,cell surface	inorganic anion exchanger activity,protein binding,sodium:bicarbonate symporter activity,symporter activity,transmembrane transporter activity,identical protein binding	regulation of membrane potential,positive regulation of glycolytic process,regulation of intracellular pH,sodium ion transport,regulation of pH,bicarbonate transport,inorganic anion transport,sodium ion transmembrane transport,sodium ion export from cell,ion homeostasis,transmembrane transport,anion transmembrane transport
Q03137	1.8331	0.00197146	Q03137	Epha4	Ephrin type-A receptor 4	EPHA4_MOUSE	5	integral component of plasma membrane,neuron projection,dendritic spine,Requires Ontology,glutamatergic synapse,integral component of postsynaptic membrane,integral component of presynaptic membrane,cytoplasm,mitochondrial outer membrane,endoplasmic reticulum,Golgi apparatus,plasma membrane,adherens junction,cell surface,postsynaptic density,filopodium,axon,dendrite,neuromuscular junction,early e…	protein kinase activity,protein serine/threonine/tyrosine kinase activity,transmembrane receptor protein tyrosine kinase activity,GPI-linked ephrin receptor activity,transmembrane-ephrin receptor activity,protein binding,ATP binding,kinase activity,PH domain binding,identical protein binding,ephrin receptor binding,DH domain binding,protein tyrosine kinase binding	axon guidance,adult walking behavior,nephric duct morphogenesis,negative regulation of cellular response to hypoxia,cell adhesion,negative regulation of cell adhesion,transmembrane receptor protein tyrosine kinase signaling pathway,motor neuron axon guidance,positive regulation of cell proliferation,glial cell migration,negative regulation of epithelial to mesenchymal transition,negative regulati…
O08917	1.83295	0.00172034	O08917	Flot1	Flotillin-1	FLOT1_MOUSE	8	COP9 signalosome,cortical actin cytoskeleton,plasma membrane,cytoplasmic vesicle,Requires Ontology,uropod,endosome,early endosome,microtubule organizing center,caveola,cell-cell junction,adherens junction,external side of plasma membrane,membrane,basolateral plasma membrane,lamellipodium,centriolar satellite,sarcolemma,melanosome,cell-cell contact zone,plasma membrane raft,membrane raft,synapse,p…	protease binding,protein binding,ionotropic glutamate receptor binding	endocytosis,axonogenesis,axon guidance,regulation of Rho protein signal transduction,protein localization to plasma membrane,membrane raft assembly,positive regulation of cytokine production,positive regulation of protein phosphorylation,regulation of receptor internalization,extracellular matrix disassembly,positive regulation of protein binding,positive regulation of synaptic transmission, dopa…
Q8BG32	1.83115	0.00226122	Q8BG32	Psmd11	26S proteasome non-ATPase regulatory subunit 11	PSD11_MOUSE	5	proteasome complex,proteasome regulatory particle,proteasome regulatory particle, lid subcomplex,proteasome accessory complex	structural molecule activity,protein binding	ubiquitin-dependent protein catabolic process,proteasome assembly,stem cell differentiation
Q8BG92	1.8276	0.00561613	Q8BG92	Clvs2	Clavesin-2	CLVS2_MOUSE	3	endosome,trans-Golgi network,clathrin-coated vesicle,early endosome membrane	phosphatidylinositol-3,5-bisphosphate binding,phosphatidylinositol bisphosphate binding	lysosome organization
Q9CR26	1.82582	0.005626	Q9CR26	Vta1	Vacuolar protein sorting-associated protein VTA1 homolog	VTA1_MOUSE	2	multivesicular body,nucleoplasm,cytoplasm,cytosol,endosome membrane,intracellular membrane-bounded organelle	protein binding,protein C-terminus binding	protein transport,late endosome to vacuole transport via multivesicular body sorting pathway,viral budding,multivesicular body sorting pathway
P54726	1.82549	0.00798982	P54726	Rad23a	UV excision repair protein RAD23 homolog A	RD23A_MOUSE	2	nucleoplasm,cytosol,nucleus,cytoplasm,Golgi apparatus,centriolar satellite,intracellular membrane-bounded organelle,proteasome complex,macromolecular complex	damaged DNA binding,kinase binding,polyubiquitin binding,ubiquitin binding,proteasome binding,ubiquitin-specific protease binding	cellular response to DNA damage stimulus,nucleotide-excision repair,protein destabilization,regulation of proteasomal ubiquitin-dependent protein catabolic process,positive regulation of proteasomal ubiquitin-dependent protein catabolic process,proteasome-mediated ubiquitin-dependent protein catabolic process,positive regulation of viral genome replication,positive regulation of cell cycle
Q64105	1.82501	0.00065227	Q64105	Spr	Sepiapterin reductase	SPRE_MOUSE	2	nucleoplasm,mitochondrion,cytosol	sepiapterin reductase activity,protein homodimerization activity	L-phenylalanine metabolic process,pteridine metabolic process,regulation of multicellular organism growth,norepinephrine metabolic process,dopamine metabolic process,serotonin metabolic process,tetrahydrobiopterin metabolic process,cell morphogenesis involved in neuron differentiation,voluntary musculoskeletal movement,tetrahydrobiopterin biosynthetic process,nitric oxide biosynthetic process,res…
Q3THK7	1.81878	0.00302167	Q3THK7	Gmps	GMP synthase [glutamine-hydrolyzing]	GUAA_MOUSE	6	cytosol	GMP synthase activity,GMP synthase (glutamine-hydrolyzing) activity,ATP binding,pyrophosphatase activity	GMP biosynthetic process,glutamine metabolic process,GMP salvage
Q8BVI4	1.81832	0.000962891	Q8BVI4	Qdpr	Dihydropteridine reductase	DHPR_MOUSE	7	cytoplasm,mitochondrion,cytosol,neuron projection	6,7-dihydropteridine reductase activity,identical protein binding,NADPH binding,NADH binding	liver development,L-phenylalanine catabolic process,tetrahydrobiopterin biosynthetic process,response to aluminum ion,response to lead ion,response to glucagon,cellular response to xenobiotic stimulus
Q9JI91	1.81746	0.00700554	Q9JI91	Actn2	Alpha-actinin-2	ACTN2_MOUSE	19	plasma membrane,cortical actin cytoskeleton,Z disc,cell junction,cell projection,striated muscle thin filament,focal adhesion,sarcomere,filopodium,postsynaptic density membrane,glutamatergic synapse,Requires Ontology	calcium ion binding,protein binding,phosphatidylinositol-4,5-bisphosphate binding,cytoskeletal protein binding,protein domain specific binding,LIM domain binding,ligand-dependent nuclear receptor transcription coactivator activity,protein binding, bridging,titin binding,identical protein binding,ion channel binding,actin filament binding,FATZ binding,titin Z domain binding	muscle contraction,microspike assembly,actin cytoskeleton organization,regulation of membrane potential,negative regulation of potassium ion transport,positive regulation of potassium ion transport,sarcomere organization,positive regulation of transcription, DNA-templated,focal adhesion assembly,actin filament uncapping,muscle cell development,cardiac muscle cell development,protein localization …
O55091	1.81462	0.00238376	O55091	Impact	Protein IMPACT	IMPCT_MOUSE	6	cytosol,polysome	actin binding,protein binding,ribosome binding	negative regulation of protein phosphorylation,regulation of translational initiation,negative regulation of transcription from RNA polymerase II promoter,negative regulation of protein complex assembly,negative regulation of protein autophosphorylation,cellular response to amino acid starvation,cellular response to glucose starvation,positive regulation of neuron differentiation,negative regulat…
P23116	1.81351	0.00819088	P23116	Eif3a	Eukaryotic translation initiation factor 3 subunit A	EIF3A_MOUSE	3	postsynaptic density,nucleus,nucleoplasm,nucleolus,microtubule organizing center,cytosol,eukaryotic translation initiation factor 3 complex,microtubule,eukaryotic 43S preinitiation complex,eukaryotic 48S preinitiation complex,multi-eIF complex,eukaryotic translation initiation factor 3 complex, eIF3e,eukaryotic translation initiation factor 3 complex, eIF3m	translation initiation factor activity,RNA binding,mRNA binding,protein binding,receptor tyrosine kinase binding	formation of cytoplasmic translation initiation complex,translation reinitiation,negative regulation of ERK1 and ERK2 cascade,IRES-dependent viral translational initiation,viral translational termination-reinitiation
Q6P9K8	1.81266	0.000418969	Q6P9K8	Caskin1	Caskin-1	CSKI1_MOUSE	11	cytoplasm,membrane	protein domain specific binding,identical protein binding	signal transduction
Q9CZX9	1.81187	0.00137388	Q9CZX9	Emc4	ER membrane protein complex subunit 4	EMC4_MOUSE	2	endoplasmic reticulum membrane,integral component of membrane,integral component of endoplasmic reticulum membrane,ER membrane protein complex	membrane insertase activity	apoptotic process,protein insertion into ER membrane by stop-transfer membrane-anchor sequence,tail-anchored membrane protein insertion into ER membrane
Q7TPM6	1.81042	0.00683592	Q7TPM6	Fsd1	Fibronectin type III and SPRY domain-containing protein 1	FSD1_MOUSE	3	nucleus,cytoplasm,centrosome,microtubule,cleavage furrow	microtubule binding,identical protein binding	cell cycle,cytoplasmic microtubule organization,regulation of cytokinesis,cell division,regulation of cell division,regulation of mitotic spindle organization
Q61074	1.80617	0.00933532	Q61074	Ppm1g	Protein phosphatase 1G	PPM1G_MOUSE	2	nucleoplasm,nucleus,membrane	phosphoprotein phosphatase activity,protein serine/threonine phosphatase activity,protein binding,myosin phosphatase activity,metal ion binding	protein dephosphorylation,regulation of cell cycle,cell cycle,peptidyl-threonine dephosphorylation
Q80U63	1.80505	0.00520114	Q80U63	Mfn2	Mitofusin-2	MFN2_MOUSE	11	intrinsic component of mitochondrial outer membrane,cytoplasm,mitochondrion,mitochondrial outer membrane,cytosol,microtubule cytoskeleton,integral component of membrane	GTPase activity,protein binding,GTP binding,small GTPase binding,ubiquitin protein ligase binding,identical protein binding,proteoglycan binding,GTPase binding	blastocyst formation,mitochondrial fusion,protein localization to pre-autophagosomal structure,camera-type eye morphogenesis,protein targeting to mitochondrion,apoptotic process,response to unfolded protein,mitochondrion organization,mitochondrial membrane organization,negative regulation of cell proliferation,positive regulation of gene expression,negative regulation of cardiac muscle cell apopt…
Q8BHG1	1.80427	0.0101434	Q8BHG1	Nrdc	Nardilysin	NRDC_MOUSE	2	mitochondrion	metalloendopeptidase activity,protein binding,peptidase activity,metal ion binding	proteolysis,positive regulation of membrane protein ectodomain proteolysis,regulation of endopeptidase activity,Requires Ontology
P97445	1.8033	0.00170422	P97445	Cacna1a	Voltage-dependent P/Q-type calcium channel subunit alpha-1A	CAC1A_MOUSE	2	neuronal cell body,glutamatergic synapse,nucleus,cytoplasm,plasma membrane,dendrite,cell projection,perikaryon,integral component of presynaptic active zone membrane,voltage-gated calcium channel complex,macromolecular complex	voltage-gated calcium channel activity,protein binding,calmodulin binding,high voltage-gated calcium channel activity,syntaxin binding,metal ion binding,voltage-gated calcium channel activity involved in regulation of presynaptic cytosolic calcium ion concentration	synaptic transmission, GABAergic,regulation of neurotransmitter levels,calcium ion transport,positive regulation of cytosolic calcium ion concentration,gamma-aminobutyric acid signaling pathway,chemical synaptic transmission,neuron-neuron synaptic transmission,neuromuscular synaptic transmission,synapse assembly,adult walking behavior,regulation of hormone levels,gamma-aminobutyric acid secretion…
Q8K4R4	1.80248	0.00380679	Q8K4R4	Pitpnc1	Cytoplasmic phosphatidylinositol transfer protein 1	PITC1_MOUSE	2	cytoplasm,nucleoplasm,cytosol	phosphatidylinositol transporter activity,phosphatidylinositol binding,phosphatidic acid binding,phosphatidylglycerol binding,phosphatidic acid transporter activity	phosphatidylinositol metabolic process,signal transduction,phospholipid transport,Requires Ontology
Q6P5F9	1.80189	0.00550395	Q6P5F9	Xpo1	Exportin-1	XPO1_MOUSE	4	nucleus,cytoplasm,kinetochore,annulate lamellae,nucleoplasm,nucleolus,cytosol,Cajal body,nuclear membrane,intracellular membrane-bounded organelle,macromolecular complex,ribonucleoprotein complex	RNA binding,nuclear export signal receptor activity,protein binding,protein domain specific binding,small GTPase binding	protein export from nucleus,regulation of centrosome duplication,protein localization to nucleus,regulation of protein catabolic process,regulation of protein export from nucleus,ribosomal subunit export from nucleus,ribosomal large subunit export from nucleus,ribosomal small subunit export from nucleus,negative regulation of transcription from RNA polymerase II promoter,nucleocytoplasmic transpo…
Q01730	1.80169	0.00736397	Q01730	Rsu1	Ras suppressor protein 1	RSU1_MOUSE	2	focal adhesion	molecular_function	Ras protein signal transduction,positive regulation of neural precursor cell proliferation,signal transduction,positive regulation of cell-substrate adhesion,positive regulation of GTPase activity
Q99JF8	1.80114	0.0043235	Q99JF8	Psip1	PC4 and SFRS1-interacting protein	PSIP1_MOUSE	5	nucleus,euchromatin,heterochromatin,nucleoplasm,nuclear periphery	chromatin binding,double-stranded DNA binding,transcription cofactor activity,transcription coactivator activity,supercoiled DNA binding,Requires Ontology	mRNA 5'-splice site recognition,regulation of transcription from RNA polymerase II promoter,response to oxidative stress,response to heat,positive regulation of transcription from RNA polymerase II promoter
P19246	1.80085	0.00119929	P19246	Nefh	Neurofilament heavy polypeptide	NFH_MOUSE	20	neurofilament,axon,Requires Ontology,nucleus,cytoplasm,mitochondrion,cytoskeleton,intermediate filament,postsynaptic density,neuronal cell body,perikaryon,myelin sheath,neurofibrillary tangle,apical dendrite	structural constituent of cytoskeleton,toxic substance binding,protein kinase binding,protein binding, bridging,macromolecular complex binding,Requires Ontology	microtubule cytoskeleton organization,intermediate filament cytoskeleton organization,intermediate filament bundle assembly,peripheral nervous system neuron axonogenesis,neurofilament cytoskeleton organization,cellular response to leukemia inhibitory factor,ovarian follicle atresia,brain development,axon regeneration,neurofilament bundle assembly,axon development,Requires Ontology,regulation of o…
P31324	1.79811	0.00137272	P31324	Prkar2b	cAMP-dependent protein kinase type II-beta regulatory subunit	KAP3_MOUSE	16	cytoplasm,postsynapse,glutamatergic synapse,centrosome,plasma membrane,dendrite,neuronal cell body,dendritic spine,dendritic shaft,membrane raft,perinuclear region of cytoplasm,ciliary base,cAMP-dependent protein kinase complex	cAMP-dependent protein kinase inhibitor activity,protein binding,cAMP-dependent protein kinase regulator activity,protein kinase binding,protein domain specific binding,cAMP binding,ubiquitin protein ligase binding,protein kinase A catalytic subunit binding	fatty acid metabolic process,learning,regulation of protein kinase activity,modulation of synaptic transmission,response to antipsychotic drug,response to clozapine,negative regulation of cAMP-dependent protein kinase activity
Q9QZI8	1.7967	0.00532063	Q9QZI8	Serinc1	Serine incorporator 1	SERC1_MOUSE	2	membrane,endoplasmic reticulum membrane,plasma membrane,integral component of membrane	enzyme binding,protein binding, bridging	phosphatidylserine metabolic process,sphingolipid metabolic process,phospholipid biosynthetic process,membrane biogenesis,positive regulation of CDP-diacylglycerol-serine O-phosphatidyltransferase activity,positive regulation of serine C-palmitoyltransferase activity
Q8R5M8	1.79371	0.00172034	Q8R5M8	Cadm1	Cell adhesion molecule 1	CADM1_MOUSE	6	plasma membrane,neuron projection,synapse,Requires Ontology,glutamatergic synapse,integral component of postsynaptic membrane,integral component of presynaptic membrane,cell-cell junction,synaptic vesicle,postsynaptic density,basolateral plasma membrane,axon,dendrite	receptor binding,protein binding,PDZ domain binding,protein homodimerization activity,cell adhesion molecule binding	cell adhesion,synapse assembly,unidimensional cell growth,calcium-independent cell-cell adhesion via plasma membrane cell-adhesion molecules,bone development,positive regulation of cytokine production,liver development,apoptotic process,homophilic cell adhesion via plasma membrane adhesion molecules,heterophilic cell-cell adhesion via plasma membrane cell adhesion molecules,spermatogenesis,cell r…
Q8VD37	1.79361	0.00156357	Q8VD37	Sgip1	SH3-containing GRB2-like protein 3-interacting protein 1	SGIP1_MOUSE	7	cytoplasm,plasma membrane,clathrin-coated pit,clathrin-coated vesicle,presynapse,AP-2 adaptor complex	protein binding,phospholipid binding,microtubule binding,tubulin binding,SH3 domain binding	response to dietary excess,positive regulation of multicellular organism growth,positive regulation of receptor-mediated endocytosis,clathrin coat assembly,clathrin-dependent endocytosis,energy homeostasis,positive regulation of eating behavior,positive regulation of feeding behavior
P56395	1.79143	0.00310661	P56395	Cyb5a	Cytochrome b5	CYB5_MOUSE	4	endoplasmic reticulum membrane,membrane,intracellular membrane-bounded organelle,mitochondrion,endoplasmic reticulum,cytosol,integral component of membrane	stearoyl-CoA 9-desaturase activity,enzyme binding,heme binding,metal ion binding	fatty acid metabolic process
P00848	1.79052	0.00588292	P00848	Mtatp6	ATP synthase subunit a	ATP6_MOUSE	2	mitochondrion,integral component of membrane,mitochondrial proton-transporting ATP synthase complex,proton-transporting ATP synthase complex, coupling factor F(o)	proton-transporting ATP synthase activity, rotational mechanism	ion transport,aging,ATP synthesis coupled proton transport,mitochondrial ATP synthesis coupled proton transport,response to hyperoxia
P11352	1.78997	0.00808211	P11352	Gpx1	Glutathione peroxidase 1	GPX1_MOUSE	4	Lewy body,mitochondrion,cytosol,nucleus,cytoplasm	peroxidase activity,glutathione peroxidase activity,protein binding,SH3 domain binding,phospholipid-hydroperoxide glutathione peroxidase activity	response to reactive oxygen species,temperature homeostasis,endothelial cell development,negative regulation of inflammatory response to antigenic stimulus,lipid metabolic process,triglyceride metabolic process,apoptotic process,response to oxidative stress,sensory perception of sound,cell proliferation,intrinsic apoptotic signaling pathway in response to oxidative stress,response to xenobiotic s…
P16460	1.78736	0.000966445	P16460	Ass1	Argininosuccinate synthase	ASSY_MOUSE	7	cytoplasm,nucleus,nucleoplasm,mitochondrion,mitochondrial outer membrane,lysosome,endoplasmic reticulum,cytosol,neuron projection,neuronal cell body,perikaryon,myelin sheath,cell body fiber	argininosuccinate synthase activity,protein binding,ATP binding,toxic substance binding,amino acid binding,identical protein binding	urea cycle,citrulline metabolic process,argininosuccinate metabolic process,kidney development,liver development,arginine biosynthetic process,aspartate metabolic process,acute-phase response,midgut development,aging,response to nutrient,circadian rhythm,response to xenobiotic stimulus,response to zinc ion,response to mycotoxin,response to estradiol,positive regulation of nitric oxide biosyntheti…
Q9WVA3	1.78484	0.00325457	Q9WVA3	Bub3	Mitotic checkpoint protein BUB3	BUB3_MOUSE	3	kinetochore,nucleoplasm,mitotic checkpoint complex,bub1-bub3 complex	ubiquitin binding	mitotic sister chromatid segregation,chromosome segregation,mitotic spindle assembly checkpoint,attachment of spindle microtubules to kinetochore,protein localization to kinetochore,cell division,meiotic cell cycle,negative regulation of ubiquitin-protein transferase activity,regulation of chromosome segregation
Q8BXZ1	1.78456	0.00140266	Q8BXZ1	Tmx3	Protein disulfide-isomerase TMX3	TMX3_MOUSE	2	endoplasmic reticulum,endoplasmic reticulum membrane,cell surface,integral component of membrane	protein disulfide isomerase activity,protein disulfide oxidoreductase activity	peptidyl-cysteine oxidation
Q80TV8	1.78451	0.00640171	Q80TV8	Clasp1	CLIP-associating protein 1	CLAP1_MOUSE	2	focal adhesion,kinetochore,microtubule organizing center,spindle microtubule,cytoplasmic microtubule,basal cortex,mitotic spindle,Golgi apparatus,centrosome,kinetochore microtubule,cell cortex,microtubule cytoskeleton,cortical microtubule cytoskeleton,centrosomal corona	dystroglycan binding,protein binding,microtubule binding,kinetochore binding,microtubule plus-end binding	negative regulation of microtubule depolymerization,establishment of spindle orientation,cell division,microtubule cytoskeleton organization,microtubule bundle formation,vesicle targeting,microtubule nucleation,Golgi organization,mitotic spindle organization,exit from mitosis,regulation of gastrulation,positive regulation of epithelial cell migration,regulation of epithelial to mesenchymal transi…
Q99LE6	1.78308	0.00535983	Q99LE6	Abcf2	ATP-binding cassette sub-family F member 2	ABCF2_MOUSE	2	mitochondrion	ATP binding	biological_process
Q3UH60	1.78255	0.000816565	Q3UH60	Dip2b	Disco-interacting protein 2 homolog B	DIP2B_MOUSE	2	nucleus,cytoplasm,axon,dendrite,perikaryon	alpha-tubulin binding	negative regulation of axon extension,positive regulation of peptidyl-lysine acetylation
Q9Z0P4	1.78137	0.000743587	Q9Z0P4	Palm	Paralemmin-1	PALM_MOUSE	11	plasma membrane,nucleoplasm,cytoplasm,postsynaptic density,basolateral plasma membrane,apicolateral plasma membrane,filopodium,axon,filopodium membrane,dendrite membrane,dendritic spine membrane,neuron spine	D3 dopamine receptor binding	cytoskeleton organization,adenylate cyclase-inhibiting G-protein coupled receptor signaling pathway,negative regulation of adenylate cyclase activity,protein localization,regulation of cell shape,positive regulation of filopodium assembly,synapse maturation,negative regulation of dopamine receptor signaling pathway,cellular response to electrical stimulus,protein localization to plasma membrane
Q8BMI3	1.77983	0.00584465	Q8BMI3	Gga3	ADP-ribosylation factor-binding protein GGA3	GGA3_MOUSE	2	lysosome,early endosome,Golgi apparatus,trans-Golgi network,early endosome membrane,recycling endosome,recycling endosome membrane,macromolecular complex	small GTPase binding,phosphatidylinositol binding,ubiquitin binding,macromolecular complex binding	positive regulation of protein catabolic process,protein localization to lysosome,protein targeting to lysosome,regulation of protein stability,protein destabilization,endocytic recycling,protein localization to cell surface,Golgi to plasma membrane protein transport,negative regulation of beta-amyloid formation
Q80YN3	1.77788	0.000896666	Q80YN3	Bcas1	Breast carcinoma-amplified sequence 1 homolog	BCAS1_MOUSE	8	cytoplasm,cytosol,postsynaptic density	protein homodimerization activity	myelination
O70439	1.77769	0.000691795	O70439	Stx7	Syntaxin-7	STX7_MOUSE	4	synaptic vesicle,endomembrane system,integral component of membrane,immunological synapse,lysosome,lysosomal membrane,endosome,early endosome,late endosome,plasma membrane,endocytic vesicle,integral component of synaptic vesicle membrane,early endosome membrane,late endosome membrane,vesicle,azurophil granule,perinuclear region of cytoplasm,recycling endosome,tertiary granule,SNARE complex	SNARE binding,SNAP receptor activity,protein binding,chloride channel inhibitor activity,syntaxin binding,macromolecular complex binding	positive regulation of T cell mediated cytotoxicity,intracellular protein transport,vesicle fusion,endosome to lysosome transport,vesicle-mediated transport,vesicle docking,organelle localization,organelle assembly,positive regulation of receptor localization to synapse,regulation of protein localization to plasma membrane
B9EJA2	1.77766	0.00475818	B9EJA2	Cttnbp2	Cortactin-binding protein 2	CTTB2_MOUSE	5	postsynaptic actin cytoskeleton,glutamatergic synapse,cell cortex,synaptic vesicle,dendritic spine	SH3 domain binding	brain development,regulation of synapse organization,regulation of modification of postsynaptic actin cytoskeleton
Q8JZW4	1.77743	0.00330431	Q8JZW4	Cpne5	Copine-5	CPNE5_MOUSE	6	plasma membrane,neuron projection,neuronal cell body,perikaryon	calcium-dependent phospholipid binding,metal ion binding	cell differentiation,cellular response to calcium ion,positive regulation of dendrite extension
Q8CGK3	1.77713	0.00614604	Q8CGK3	Lonp1	Lon protease homolog, mitochondrial	LONM_MOUSE	8	mitochondrial matrix,nucleoplasm,mitochondrion,cytosol,mitochondrial nucleoid	mitochondrial RNA polymerase regulatory region DNA binding,single-stranded DNA binding,single-stranded RNA binding,ATP-dependent peptidase activity,serine-type endopeptidase activity,ATP binding,ATPase activity,identical protein binding,ADP binding,sequence-specific DNA binding,G-quadruplex DNA binding,DNA polymerase binding	proteolysis,response to hypoxia,misfolded or incompletely synthesized protein catabolic process,mitochondrion organization,aging,response to hormone,response to aluminum ion,protein catabolic process,cellular response to oxidative stress,chaperone-mediated protein complex assembly,proteolysis involved in cellular protein catabolic process,macromolecular complex assembly,oxidation-dependent protei…
Q62241	1.77704	0.00141932	Q62241	Snrpc	U1 small nuclear ribonucleoprotein C	RU1C_MOUSE	2	nucleus,nucleoplasm,Cajal body,commitment complex,U1 snRNP,U2-type prespliceosome	single-stranded RNA binding,mRNA binding,zinc ion binding,U1 snRNA binding,pre-mRNA 5'-splice site binding,protein homodimerization activity,U1 snRNP binding	spliceosomal snRNP assembly,mRNA 5'-splice site recognition,mRNA splicing, via spliceosome
O88851	1.77661	0.00413938	O88851	Rbbp9	Putative hydrolase RBBP9	RBBP9_MOUSE	2	nucleoplasm	molecular_function,hydrolase activity	response to nematode,positive regulation of gene expression,Type II pneumocyte differentiation,regulation of cell proliferation
Q4ACU6	1.7753	0.00310661	Q4ACU6	Shank3	SH3 and multiple ankyrin repeat domains protein 3	SHAN3_MOUSE	7	postsynaptic membrane,postsynaptic density,dendritic spine,glutamatergic synapse,cytoplasm,extrinsic component of cytoplasmic side of plasma membrane,neuron projection,neuron spine,synapse,excitatory synapse,ciliary membrane,Requires Ontology	actin binding,protein binding,protein C-terminus binding,zinc ion binding,SH3 domain binding,GKAP/Homer scaffold activity,ionotropic glutamate receptor binding,identical protein binding,protein self-association,macromolecular complex binding,scaffold protein binding,structural constituent of postsynaptic density	MAPK cascade,embryonic epithelial tube formation,learning or memory,locomotory behavior,negative regulation of actin filament bundle assembly,social behavior,regulation of synaptic plasticity,dendritic spine morphogenesis,vocalization behavior,regulation of AMPA glutamate receptor clustering,synapse assembly,learning,memory,associative learning,gene expression,glial cell proliferation,striatal me…
P23927	1.77174	0.00188103	P23927	Cryab	Alpha-crystallin B chain	CRYAB_MOUSE	3	extracellular region,nucleus,cytoplasm,mitochondrion,lysosome,Golgi apparatus,cytosol,plasma membrane,cell surface,postsynaptic density,microtubule cytoskeleton,Z disc,axon,M band,I band,actin filament bundle,dendritic spine,perikaryon,myelin sheath,contractile fiber,synapse,synaptic membrane,cardiac myofibril,macromolecular complex	beta-amyloid binding,structural molecule activity,structural constituent of eye lens,protein binding,microtubule binding,cytoskeletal protein binding,identical protein binding,protein homodimerization activity,macromolecular complex binding,metal ion binding,unfolded protein binding	response to hypoxia,lens development in camera-type eye,tubulin complex assembly,muscle organ development,negative regulation of gene expression,regulation of cell death,response to hydrogen peroxide,camera-type eye development,negative regulation of apoptotic process,negative regulation of cysteine-type endopeptidase activity involved in apoptotic process,apoptotic process involved in morphogene…
P63073	1.77084	0.00314947	P63073	Eif4e	Eukaryotic translation initiation factor 4E	IF4E_MOUSE	2	glutamatergic synapse,cytoplasmic mRNA processing body,nucleus,cytoplasm,cytosol,cytoplasmic stress granule,eukaryotic translation initiation factor 4F complex,chromatoid body,cytoplasmic ribonucleoprotein granule,perinuclear region of cytoplasm,postsynapse,postsynaptic cytosol,mRNA cap binding complex,RISC complex,macromolecular complex	RNA 7-methylguanosine cap binding,translation initiation factor activity,protein binding,enzyme binding,eukaryotic initiation factor 4G binding,translation regulator activity,Requires Ontology	behavioral fear response,negative regulation of translation,stem cell population maintenance,negative regulation of neuron differentiation,cellular response to dexamethasone stimulus,G1/S transition of mitotic cell cycle,translational initiation,regulation of translation,lung development,positive regulation of mitotic cell cycle,regulation of translation at postsynapse, modulating synaptic transm…
Q3B7Z2	1.76968	0.00374919	Q3B7Z2	Osbp	Oxysterol-binding protein 1	OSBP1_MOUSE	5	cytosol,plasma membrane,membrane,intracellular membrane-bounded organelle,perinuclear endoplasmic reticulum,Golgi membrane,nucleoplasm,nucleolus,cytoplasm,endoplasmic reticulum membrane,Golgi apparatus,trans-Golgi network,cell junction,perinuclear region of cytoplasm	protein binding,sterol transporter activity,protein domain specific binding,sterol binding,phosphatidylinositol-4-phosphate binding,Requires Ontology	sphingomyelin biosynthetic process,phospholipid transport,sterol transport,intracellular cholesterol transport,ceramide transport,positive regulation of insulin secretion involved in cellular response to glucose stimulus,positive regulation of tyrosine phosphorylation of STAT protein,Requires Ontology,positive regulation of secretory granule organization
Q9ES28	1.76965	0.00402979	Q9ES28	Arhgef7	Rho guanine nucleotide exchange factor 7	ARHG7_MOUSE	4	storage vacuole,ruffle,cytoplasm,centrosome,cytosol,plasma membrane,focal adhesion,cell cortex,lamellipodium,growth cone,neuron projection,neuronal cell body,mitotic spindle pole,postsynapse,GABA-ergic synapse,macromolecular complex	small GTPase binding,guanyl-nucleotide exchange factor activity,protein binding,protein kinase binding,gamma-tubulin binding	hematopoietic progenitor cell differentiation,positive regulation of protein binding,positive regulation of GTPase activity,positive regulation of growth hormone secretion,Golgi organization,small GTPase mediated signal transduction,lamellipodium assembly,positive regulation of apoptotic process,astrocyte cell migration,postsynaptic actin cytoskeleton organization,Requires Ontology,regulation of …
Q8C7M3	1.76802	0.00137272	Q8C7M3	Trim9	E3 ubiquitin-protein ligase TRIM9	TRIM9_MOUSE	5	cytoplasm,cytoskeleton,synaptic vesicle,dendrite,presynaptic cytosol	SNARE binding,protein binding,zinc ion binding,protein domain specific binding,protein homodimerization activity,ubiquitin protein ligase activity	synaptic vesicle exocytosis,protein ubiquitination,negative regulation of SNARE complex assembly,proteasome-mediated ubiquitin-dependent protein catabolic process,negative regulation of calcium ion-dependent exocytosis
O35682	1.76635	0.00143003	O35682	Myadm	Myeloid-associated differentiation marker	MYADM_MOUSE	3	plasma membrane,cell-cell junction,ruffle,integral component of membrane,cortical actin cytoskeleton,membrane raft		negative regulation of protein phosphorylation,negative regulation of gene expression,positive regulation of cell migration,negative regulation of actin filament polymerization,membrane raft organization,negative regulation of heterotypic cell-cell adhesion,establishment of endothelial barrier,protein localization to plasma membrane,negative regulation of protein kinase C signaling,positive regul…
Q0VGU4	1.76613	0.00629493	Q0VGU4	Vgf	Neurosecretory protein VGF	VGF_MOUSE	4	extracellular space,extracellular region,Golgi apparatus,transport vesicle,secretory granule membrane,cytoplasmic vesicle,neuron projection,neuronal cell body,intracellular membrane-bounded organelle,synapse	hormone activity,neuropeptide hormone activity,growth factor activity	ovarian follicle development,response to dietary excess,generation of precursor metabolites and energy,response to cold,sexual reproduction,insulin secretion,response to insulin,glucose homeostasis,signal transduction,carbohydrate homeostasis,defense response to bacterium,penile erection,regulation of synaptic plasticity,regulation of neuronal synaptic plasticity,response to cAMP
Q6PEB6	1.76458	0.00424873	Q6PEB6	Mob4	MOB-like protein phocein	PHOCN_MOUSE	2	cytoplasm,Golgi apparatus,cytosol,membrane,Golgi cisterna membrane,neuronal cell body,dendritic spine,perinuclear region of cytoplasm	kinase binding,metal ion binding
Q9Z2D6	1.764	0.00477805	Q9Z2D6	Mecp2	Methyl-CpG-binding protein 2	MECP2_MOUSE	4	heterochromatin,nucleus,chromatin,nucleoplasm,cytoplasm,centrosome,cytosol,postsynapse,glutamatergic synapse,macromolecular complex	four-way junction DNA binding,DNA binding,chromatin binding,transcription factor activity, sequence-specific DNA binding,transcription corepressor activity,mRNA binding,protein binding,methyl-CpG binding,double-stranded methylated DNA binding,enzyme binding,protein domain specific binding,chromatin DNA binding,siRNA binding,histone deacetylase binding,unmethylated CpG binding,protein N-terminus b…	negative regulation of transcription from RNA polymerase II promoter,behavioral fear response,response to hypoxia,startle response,neurological system process involved in regulation of systemic arterial blood pressure,regulation of respiratory gaseous exchange by neurological system process,inositol metabolic process,regulation of gene expression by genetic imprinting,regulation of transcription …
Q8BTX9	1.76217	0.010551	Q8BTX9	Hsdl1	Inactive hydroxysteroid dehydrogenase-like protein 1	HSDL1_MOUSE	2	mitochondrion,intracellular membrane-bounded organelle,intermediate filament cytoskeleton	steroid dehydrogenase activity,molecular_function	biological_process
Q8K0T0	1.76187	0.000250762	Q8K0T0	Rtn1	Reticulon-1	RTN1_MOUSE	23	Golgi membrane,endoplasmic reticulum,endoplasmic reticulum membrane,smooth endoplasmic reticulum,integral component of membrane		negative regulation of beta-amyloid formation
Q0VF55	1.76166	0.00104191	Q0VF55	Atp2b3	Calcium-transporting ATPase	Q0VF55_MOUSE	15	integral component of plasma membrane,intracellular membrane-bounded organelle,glutamatergic synapse,GABA-ergic synapse,plasma membrane,membrane raft,Requires Ontology,integral component of presynaptic membrane,parallel fiber	calcium-transporting ATPase activity,ATP binding,calcium ion transmembrane transporter activity,ATPase activity,cation-transporting ATPase activity,PDZ domain binding,metal ion binding,calcium-transporting ATPase activity involved in regulation of presynaptic cytosolic calcium ion concentration	cellular calcium ion homeostasis,regulation of cytosolic calcium ion concentration,regulation of presynaptic cytosolic calcium ion concentration,calcium ion export from cell
Q61655;Q8BZY3	1.76137	0.00542177	Q61655;Q8BZY3	Ddx19a;Ddx19b	ATP-dependent RNA helicase DDX19A;DEAD (Asp-Glu-Ala-Asp) box polypeptide 19b	DD19A_MOUSE;Q8BZY3_MOUSE	2	nucleus,cytoplasmic stress granule,nucleoplasm;nucleus,cytoplasmic stress granule,nuclear envelope	RNA binding,RNA helicase activity,ATP binding,ATPase activity;RNA binding,RNA helicase activity,ATP binding,ATPase activity	poly(A)+ mRNA export from nucleus;poly(A)+ mRNA export from nucleus
P70398	1.76118	0.00700554	P70398	Usp9x	Probable ubiquitin carboxyl-terminal hydrolase FAF-X	USP9X_MOUSE	8	nucleus,cytosol,cytoplasm,growth cone,apical part of cell	cysteine-type endopeptidase activity,thiol-dependent ubiquitin-specific protease activity,protein binding,ubiquitin protein ligase binding,Lys63-specific deubiquitinase activity,co-SMAD binding,ubiquitinyl hydrolase activity,Lys48-specific deubiquitinase activity	in utero embryonic development,post-embryonic development,cerebellar cortex structural organization,hippocampus development,axon extension,regulation of T cell receptor signaling pathway,cellular response to transforming growth factor beta stimulus,neuron projection extension,neuron migration,cell cycle,chromosome segregation,transforming growth factor beta receptor signaling pathway,cell migrati…
Q8BJY1	1.75956	0.00333131	Q8BJY1	Psmd5	26S proteasome non-ATPase regulatory subunit 5	PSMD5_MOUSE	3	proteasome regulatory particle, base subcomplex,proteasome accessory complex		proteasome regulatory particle assembly
P61750	1.75946	0.000630056	P61750	Arf4	ADP-ribosylation factor 4	ARF4_MOUSE	2	plasma membrane,glutamatergic synapse,cytoplasm,Golgi apparatus,cytosol,ruffle membrane,dendritic spine	GTPase activity,epidermal growth factor receptor binding,protein binding,GTP binding	learning,apical protein localization,establishment or maintenance of epithelial cell apical/basal polarity,dendritic spine development,protein localization to cilium,protein ADP-ribosylation,intracellular protein transport,retrograde vesicle-mediated transport, Golgi to ER,epidermal growth factor receptor signaling pathway,vesicle-mediated transport,cell migration,activation of phospholipase D ac…
Q7M6Y3	1.75937	0.000917783	Q7M6Y3	Picalm	Phosphatidylinositol-binding clathrin assembly protein	PICAL_MOUSE	5	perinuclear region of cytoplasm,clathrin-coated pit,synaptic vesicle,clathrin-coated vesicle,extrinsic component of presynaptic endocytic zone,nucleus,endosome,early endosome,Golgi apparatus,plasma membrane,cell surface,postsynaptic density,intrinsic component of membrane,vesicle,presynaptic membrane,neuron projection,neuronal cell body,intracellular membrane-bounded organelle,synapse,postsynapti…	SNARE binding,1-phosphatidylinositol binding,phosphatidylinositol-4,5-bisphosphate binding,SH3 domain binding,clathrin binding,small GTPase binding,clathrin heavy chain binding,identical protein binding,tau protein binding,low-density lipoprotein particle receptor binding	regulation of beta-amyloid formation,endocytosis,receptor-mediated endocytosis,membrane budding,axonogenesis,learning or memory,negative regulation of gene expression,synaptic vesicle budding from presynaptic endocytic zone membrane,synaptic vesicle maturation,vesicle-mediated transport,endosomal transport,hemopoiesis,regulation of endocytosis,receptor internalization,regulation of protein locali…
P61358	1.75547	0.00270299	P61358	Rpl27	60S ribosomal protein L27	RL27_MOUSE	3	nucleoplasm,nucleolus,cytoplasm,cytosol,cytosolic large ribosomal subunit,cytosolic ribosome,cytoplasmic side of rough endoplasmic reticulum membrane,large ribosomal subunit,ribonucleoprotein complex	structural constituent of ribosome	cytoplasmic translation,rRNA processing,response to aldosterone
Q6GQT9	1.75412	0.00332729	Q6GQT9	Nomo1	Nodal modulator 1	NOMO1_MOUSE	4	endoplasmic reticulum membrane,integral component of membrane,macromolecular complex	carbohydrate binding,ribosome binding	biological_process
Q9R0X4	1.75347	0.00251635	Q9R0X4	Acot9	Acyl-coenzyme A thioesterase 9, mitochondrial	ACOT9_MOUSE	5	mitochondrion,mitochondrial matrix	acetyl-CoA hydrolase activity,protein binding,palmitoyl-CoA hydrolase activity,acyl-CoA hydrolase activity,carboxylic ester hydrolase activity	long-chain fatty acid metabolic process,acyl-CoA metabolic process,short-chain fatty acid metabolic process
P15864	1.75338	0.00402979	P15864	H1-2	Histone H1.2	H12_MOUSE	3	nucleus,euchromatin,nucleosome	DNA binding,double-stranded DNA binding,protein binding,chromatin DNA binding,nucleosomal DNA binding	negative regulation of transcription from RNA polymerase II promoter,regulation of transcription from RNA polymerase II promoter,nucleosome positioning,histone H3-K4 trimethylation,histone H3-K27 trimethylation,nucleosome assembly,chromosome condensation,negative regulation of DNA recombination
Q8CIN4	1.74952	0.00377945	Q8CIN4	Pak2	Serine/threonine-protein kinase PAK 2	PAK2_MOUSE	3	cytoplasm,postsynaptic density,glutamatergic synapse,nucleus,cytosol,cell-cell junction,membrane,secretory granule,perinuclear region of cytoplasm	protein kinase activity,protein serine/threonine kinase activity,protein serine/threonine/tyrosine kinase activity,protein binding,ATP binding,protein kinase binding,protein tyrosine kinase activator activity,small GTPase binding,identical protein binding,Requires Ontology	protein phosphorylation,protein autophosphorylation,dendritic spine development,cellular response to organic cyclic compound,cardiac muscle hypertrophy,apoptotic process,phosphorylation,peptidyl-serine phosphorylation,adherens junction assembly,intracellular signal transduction,regulation of growth,negative regulation of apoptotic process,regulation of MAPK cascade,positive regulation of peptidyl…
H3BJD6	1.74835	0.00560326	H3BJD6	Ppp1r9a	Protein phosphatase 1, regulatory subunit 9A	H3BJD6_MOUSE	16	cytoplasm,postsynaptic density,actin cytoskeleton,dendrite,cytosol,cytoskeleton,lamellipodium,filopodium,growth cone,cortical actin cytoskeleton,neuromuscular junction,neuron projection,neuronal cell body,dendritic spine,dendritic spine neck,synapse,postsynaptic actin cytoskeleton,glutamatergic synapse,growth cone lamellipodium	protein binding,protein C-terminus binding,protein phosphatase 1 binding,protein kinase binding,protein domain specific binding,identical protein binding,ion channel binding,macromolecular complex binding,actin filament binding,GTPase binding	actin filament organization,calcium-mediated signaling,neuron projection development,positive regulation of neuron projection development,regulation of actin filament polymerization,positive regulation of protein kinase activity,modulation of synaptic transmission,regulation of filopodium assembly,negative regulation of stress fiber assembly,regulation of synapse structural plasticity,regulation …
Q99JB2	1.74783	0.00612678	Q99JB2	Stoml2	Stomatin-like protein 2, mitochondrial	STML2_MOUSE	5	immunological synapse,COP9 signalosome,actin cytoskeleton,T cell receptor complex,mitochondrion,mitochondrial inner membrane,mitochondrial intermembrane space,extrinsic component of plasma membrane,membrane raft	GTPase binding,cardiolipin binding	mitochondrion localization,mitochondrial calcium ion transport,cellular calcium ion homeostasis,mitochondrion organization,lipid localization,positive regulation of mitochondrial membrane potential,positive regulation of interleukin-2 production,mitochondrial protein processing,CD4-positive, alpha-beta T cell activation,mitochondrial ATP synthesis coupled proton transport,T cell receptor signalin…
Q9D4H1	1.74697	0.00352196	Q9D4H1	Exoc2	Exocyst complex component 2	EXOC2_MOUSE	2	exocyst,plasma membrane,Flemming body	protein binding,protein kinase binding,small GTPase binding,protein N-terminus binding	positive regulation of exocytosis,mitotic cytokinesis,exocytosis,Golgi to plasma membrane transport,vesicle docking involved in exocytosis,protein transport,membrane fission,vesicle tethering involved in exocytosis,regulation of entry of bacterium into host cell
Q924M7	1.74676	0.00207195	Q924M7	Mpi	Mannose-6-phosphate isomerase	MPI_MOUSE	3	cytosol	mannose-6-phosphate isomerase activity,zinc ion binding	GDP-mannose biosynthetic process,mannose to fructose-6-phosphate metabolic process,glycolytic process from mannose through fructose-6-phosphate
Q641P0	1.74461	0.000309872	Q641P0	Actr3b	Actin-related protein 3B	ARP3B_MOUSE	2	cytoplasm,cytoskeleton,cell projection	actin filament binding,ATP binding	biological_process
P55302	1.74064	0.00657017	P55302	Lrpap1	Alpha-2-macroglobulin receptor-associated protein	AMRP_MOUSE	3	endosome,endoplasmic reticulum-Golgi intermediate compartment,cis-Golgi network,plasma membrane,endomembrane system,rough endoplasmic reticulum lumen,cytoplasm,endoplasmic reticulum,rough endoplasmic reticulum,Golgi apparatus,Golgi lumen,cell surface,endosome lumen,vesicle	heparin binding,lipase binding,receptor agonist activity,receptor antagonist activity,low-density lipoprotein particle receptor binding,very-low-density lipoprotein particle receptor binding	negative regulation of receptor internalization,signal transduction,negative regulation of very-low-density lipoprotein particle clearance,negative regulation of protein binding,regulation of receptor-mediated endocytosis,negative regulation of cell death,Requires Ontology,negative regulation of beta-amyloid clearance,negative regulation of receptor activity
O35864	1.73806	0.00532063	O35864	Cops5	COP9 signalosome complex subunit 5	CSN5_MOUSE	4	chromatin,cytoplasm,nucleus,nucleoplasm,cytosol,synaptic vesicle,COP9 signalosome,perinuclear region of cytoplasm,transcription factor complex	transcription coactivator activity,metalloendopeptidase activity,protein binding,metallopeptidase activity,NEDD8-specific protease activity,enzyme binding,macrophage migration inhibitory factor binding,metal ion binding,isopeptidase activity,Requires Ontology	regulation of transcription, DNA-templated,regulation of cell cycle,protein deneddylation,protein deubiquitination,negative regulation of apoptotic process,positive regulation of transcription from RNA polymerase II promoter,regulation of JNK cascade,positive regulation of sequence-specific DNA binding transcription factor activity,regulation of IRE1-mediated unfolded protein response,exosomal se…
Q8BKX1	1.73786	0.00184389	Q8BKX1	Baiap2	Brain-specific angiogenesis inhibitor 1-associated protein 2	BAIP2_MOUSE	20	postsynaptic density,actin cytoskeleton,nucleoplasm,cytosol,Requires Ontology,ruffle,rough endoplasmic reticulum,Golgi apparatus,microtubule,plasma membrane,lamellipodium,secretory granule,filopodium,neuron projection,neuronal cell body,dendritic spine,dendritic shaft,neuron projection terminus,excitatory synapse,synaptic membrane,presynapse,postsynapse,glutamatergic synapse,presynaptic cytosol,p…	transcription cofactor binding,protein binding,cytoskeletal adaptor activity,PDZ domain binding,identical protein binding,proline-rich region binding,scaffold protein binding	Rho protein signal transduction,dendrite development,regulation of synaptic plasticity,actin filament bundle assembly,plasma membrane organization,brain development,regulation of cell shape,response to bacterium,positive regulation of neuron projection development,positive regulation of actin filament polymerization,regulation of actin cytoskeleton organization,protein localization to synapse,mod…
D3YXK2	1.7372	0.00195028	D3YXK2	Safb	Scaffold attachment factor B1	SAFB1_MOUSE	3	nucleus,nucleoplasm,midbody	RNA polymerase II core promoter proximal region sequence-specific DNA binding,chromatin binding,RNA binding,protein binding,sequence-specific DNA binding	intracellular estrogen receptor signaling pathway,regulation of growth,hormone metabolic process,regulation of transcription from RNA polymerase II promoter,positive regulation of transcription from RNA polymerase II promoter,regulation of mRNA processing
P49443	1.73709	0.00291435	P49443	Ppm1a	Protein phosphatase 1A	PPM1A_MOUSE	6	nucleus,cytosol,plasma membrane,membrane,neuron projection	magnesium ion binding,phosphoprotein phosphatase activity,protein serine/threonine phosphatase activity,protein C-terminus binding,myosin phosphatase activity,manganese ion binding,calmodulin-dependent protein phosphatase activity,ion channel binding,R-SMAD binding	protein dephosphorylation,negative regulation of BMP signaling pathway,positive regulation of protein export from nucleus,cellular response to transforming growth factor beta stimulus,N-terminal protein myristoylation,negative regulation of SMAD protein complex assembly,dephosphorylation,negative regulation of transforming growth factor beta receptor signaling pathway,peptidyl-threonine dephospho…
P70168	1.72571	0.00403407	P70168	Kpnb1	Importin subunit beta-1	IMB1_MOUSE	10	nucleus,cytoplasm,nuclear envelope,nucleoplasm,cytosol,cytoplasmic stress granule,nuclear membrane,NLS-dependent protein nuclear import complex,endoplasmic reticulum tubular network,nuclear pore,macromolecular complex	protein binding,nuclear localization sequence binding,kinesin binding,enzyme binding,protein domain specific binding,small GTPase binding,macromolecular complex binding,Hsp90 protein binding,nuclear import signal receptor activity,importin-alpha family protein binding	protein import into nucleus,ribosomal protein import into nucleus,RNA import into nucleus,mitotic chromosome movement towards spindle pole,mitotic metaphase plate congression,astral microtubule organization,Ran protein signal transduction,establishment of mitotic spindle localization,establishment of protein localization,mitotic spindle assembly
Q8C5H8	1.72312	0.00882295	Q8C5H8	Nadk2	NAD kinase 2, mitochondrial	NAKD2_MOUSE	2	mitochondrion	NAD+ kinase activity,ATP binding,protein homodimerization activity	NADP biosynthetic process,phosphorylation,NAD metabolic process
P34884	1.72259	0.0042479	P34884	Mif	Macrophage migration inhibitory factor	MIF_MOUSE	4	extracellular space,extracellular region,nucleoplasm,cytoplasm,cytosol,plasma membrane,cell surface,myelin sheath	protease binding,dopachrome isomerase activity,cytokine activity,cytokine receptor binding,chemoattractant activity,identical protein binding,phenylpyruvate tautomerase activity	cell aging,DNA damage response, signal transduction by p53 class mediator,regulation of cell proliferation,prostaglandin biosynthetic process,positive regulation of cytokine production,positive regulation of protein phosphorylation,positive regulation of adaptive immune response,negative regulation of mature B cell apoptotic process,inflammatory response,cell surface receptor signaling pathway,po…
Q8CGK7	1.72214	0.00627466	Q8CGK7	Gnal	Guanine nucleotide-binding protein G(olf) subunit alpha	GNAL_MOUSE	5	plasma membrane,heterotrimeric G-protein complex	G-protein coupled receptor binding,GTPase activity,GTP binding,G-protein beta/gamma-subunit complex binding,metal ion binding	response to amphetamine,G-protein coupled receptor signaling pathway,adenylate cyclase-activating G-protein coupled receptor signaling pathway,activation of adenylate cyclase activity,adenylate cyclase-activating dopamine receptor signaling pathway,sensory perception of smell,response to caffeine,adenylate cyclase-modulating G-protein coupled receptor signaling pathway,sensory perception of chemi…
Q8BKC5	1.7217	0.00492846	Q8BKC5	Ipo5	Importin-5	IPO5_MOUSE	4	nucleus,cytoplasm	protein binding,nuclear localization sequence binding,small GTPase binding,nuclear import signal receptor activity	protein import into nucleus,NLS-bearing protein import into nucleus,ribosomal protein import into nucleus,positive regulation of protein import into nucleus,cellular response to amino acid stimulus
A2AGT5	1.72107	0.00493436	A2AGT5	Ckap5	Cytoskeleton-associated protein 5	CKAP5_MOUSE	10	microtubule cytoskeleton,microtubule plus-end,kinetochore,spindle pole,centrosome,nucleolus,cytoplasm,plasma membrane,dendrite,perikaryon,neuronal ribonucleoprotein granule,postsynapse,macromolecular complex	microtubule binding,ribonucleoprotein complex binding,microtubule plus-end binding,Requires Ontology	cytoplasmic translation,centrosome cycle,locomotory behavior,visual learning,mRNA localization resulting in posttranscriptional regulation of gene expression,ribonucleoprotein complex assembly,central nervous system myelin formation,positive regulation of endocytosis,habituation,excitatory postsynaptic potential,long-term synaptic potentiation,dendritic spine maintenance,spindle organization,mito…
Q9CZ04	1.72078	0.00226051	Q9CZ04	Cops7a	COP9 signalosome complex subunit 7a	CSN7A_MOUSE	3	nucleus,nucleoplasm,cytoplasm,cytosol,COP9 signalosome	molecular_function	protein deneddylation,COP9 signalosome assembly
O35286	1.72028	0.004058	O35286	Dhx15	Pre-mRNA-splicing factor ATP-dependent RNA helicase DHX15	DHX15_MOUSE	5	U2-type post-mRNA release spliceosomal complex,nucleolus,nuclear speck,spliceosomal complex,U12-type spliceosomal complex	RNA binding,RNA helicase activity,double-stranded RNA binding,protein binding,ATP binding,ATPase activity	mRNA processing,RNA splicing,response to toxic substance,defense response to bacterium,positive regulation of I-kappaB kinase/NF-kappaB signaling,response to alkaloid,defense response to virus,Requires Ontology
Q7TNL5	1.72018	0.00439381	Q7TNL5	Ppp2r5d	Serine/threonine-protein phosphatase 2A 56 kDa regulatory subunit	Q7TNL5_MOUSE	4	nucleus,cytosol,protein phosphatase type 2A complex	phosphoprotein phosphatase activity,protein binding,protein phosphatase activator activity	regulation of protein phosphorylation,positive regulation of neuron projection development,regulation of protein autophosphorylation,positive regulation of protein dephosphorylation,positive regulation of transcription from RNA polymerase II promoter,positive regulation of neurotrophin TRK receptor signaling pathway,cellular response to growth factor stimulus,protein dephosphorylation,signal tran…
Q80VP0	1.7198	0.00370717	Q80VP0	Tecpr1	Tectonin beta-propeller repeat-containing protein 1	TCPR1_MOUSE	4	autophagosome membrane,lysosomal membrane,nucleoplasm,integral component of membrane,cytoplasmic vesicle,macromolecular complex,intracellular membrane-bounded organelle	phosphatidylinositol-3-phosphate binding	autophagy,macroautophagy,autophagosome maturation,regulation of autophagosome maturation
Q8K386	1.71755	0.00454647	Q8K386	Rab15	Ras-related protein Rab-15	RAB15_MOUSE	2	endosome,Golgi apparatus,plasma membrane,synaptic vesicle,insulin-responsive compartment,recycling endosome,cytoplasm,cilium,endosome membrane,perinuclear region of cytoplasm	GTPase activity,protein binding,GTP binding	vesicle docking involved in exocytosis,protein secretion,regulation of exocytosis,Rab protein signal transduction,cellular response to insulin stimulus,protein localization to plasma membrane,positive regulation of regulated secretory pathway
E9PYF4	1.71707	0.0116362	E9PYF4	Lmo7	LIM domain only 7	E9PYF4_MOUSE	3	nucleus,nuclear envelope,nucleoplasm,cytoplasm,plasma membrane,adherens junction,cell surface,apical plasma membrane	protein C-terminus binding,actinin binding,metal ion binding	regulation of signaling,regulation of cell adhesion,positive regulation of transcription from RNA polymerase II promoter
O08539	1.71672	0.00124145	O08539	Bin1	Myc box-dependent-interacting protein 1	BIN1_MOUSE	15	cytoskeleton,plasma membrane,synaptic vesicle,synapse,nucleus,nuclear envelope,cytoplasm,endosome,cytosol,microtubule,membrane,Z disc,T-tubule,axon,I band,node of Ranvier,axon initial segment,varicosity,axon terminus,cerebellar mossy fiber,RNA polymerase II transcription repressor complex,extrinsic component of synaptic vesicle membrane,glutamatergic synapse,dendrite,vesicle,lipid tube	protease binding,protein binding,phospholipid binding,aspartic-type endopeptidase inhibitor activity,identical protein binding,macromolecular complex binding,tau protein binding,actin filament binding,GTPase binding,chaperone binding,RNA polymerase binding	muscle cell differentiation,negative regulation of transcription from RNA polymerase II promoter,nucleus organization,endosome to lysosome transport,regulation of cell cycle process,positive regulation of actin filament polymerization,T-tubule organization,positive regulation of apoptotic process,positive regulation of GTPase activity,regulation of neuron differentiation,positive regulation of en…
Q9D7X8	1.71377	0.00424873	Q9D7X8	Ggct	Gamma-glutamylcyclotransferase	GGCT_MOUSE	3	cytosol	gamma-glutamylcyclotransferase activity,protein homodimerization activity	release of cytochrome c from mitochondria
Q8C854	1.71219	0.00711136	Q8C854	Myef2	Myelin expression factor 2	MYEF2_MOUSE	3	nucleus,cytoplasm,post-mRNA release spliceosomal complex,ribonucleoprotein complex	RNA polymerase II core promoter proximal region sequence-specific DNA binding,transcriptional repressor activity, RNA polymerase II transcription regulatory region sequence-specific binding,single-stranded DNA binding,mRNA binding	negative regulation of transcription from RNA polymerase II promoter,regulation of mRNA stability involved in response to oxidative stress
Q3UWL8	1.7109	0.00589706	Q3UWL8	Pfdn4	Prefoldin subunit 4	Q3UWL8_MOUSE	2	cytoplasm,nucleus,mitochondrion,prefoldin complex	beta-amyloid binding,unfolded protein binding	protein folding,Requires Ontology
Q921F4	1.71054	0.00214459	Q921F4	Hnrnpll	Heterogeneous nuclear ribonucleoprotein L-like	HNRLL_MOUSE	5	nucleus	mRNA binding	mRNA processing,positive regulation of RNA splicing,regulation of RNA splicing
O35887	1.71018	0.00392457	O35887	Calu	Calumenin	CALU_MOUSE	6	endoplasmic reticulum,extracellular region,endoplasmic reticulum lumen,endoplasmic reticulum membrane,Golgi apparatus,sarcoplasmic reticulum lumen,melanosome,intracellular membrane-bounded organelle	enzyme inhibitor activity,calcium ion binding,enzyme binding	negative regulation of catalytic activity
P31938	1.70979	0.00614553	P31938	Map2k1	Dual specificity mitogen-activated protein kinase kinase 1	MP2K1_MOUSE	8	microtubule,nucleus,mitochondrion,early endosome,late endosome,endoplasmic reticulum,Golgi apparatus,microtubule organizing center,cytosol,plasma membrane,focal adhesion,cell cortex,postsynaptic density,axon,dendrite,dendrite cytoplasm,perikaryon,perinuclear region of cytoplasm,glutamatergic synapse	protein serine/threonine kinase activity,MAP kinase kinase activity,protein serine/threonine/tyrosine kinase activity,protein tyrosine kinase activity,MAP-kinase scaffold activity,protein binding,ATP binding,protein C-terminus binding,protein kinase binding,protein kinase activator activity,small GTPase binding,mitogen-activated protein kinase kinase kinase binding,protein serine/threonine kinase…	protein phosphorylation,heart development,cerebellar cortex formation,neuron differentiation,keratinocyte differentiation,thyroid gland development,positive regulation of MAPK cascade,positive regulation of cell differentiation,positive regulation of Ras protein signal transduction,thymus development,regulation of axon regeneration,cell motility,positive regulation of axonogenesis,Bergmann glial …
Q99JR5	1.70327	0.00997812	Q99JR5	Tinagl1	Tubulointerstitial nephritis antigen-like	TINAL_MOUSE	3	extracellular space,lysosome,cytoplasm,Requires Ontology	extracellular matrix structural constituent,cysteine-type peptidase activity,laminin binding	proteolysis
Q68FF6	1.70205	0.00376146	Q68FF6	Git1	ARF GTPase-activating protein GIT1	GIT1_MOUSE	4	calyx of Held,mitochondrion,endosome,centrosome,cytosol,focal adhesion,postsynaptic density,lamellipodium,neuron projection,synapse,mitotic spindle pole,postsynapse,glutamatergic synapse,GABA-ergic synapse	GTPase activator activity,protein binding,small GTPase binding,identical protein binding,gamma-tubulin binding,macromolecular complex binding,metal ion binding,structural constituent of postsynaptic specialization	immunological synapse formation,ephrin receptor signaling pathway,dendritic spine development,intramembranous ossification,brain development,locomotory behavior,regulation of G-protein coupled receptor protein signaling pathway,negative regulation of ARF protein signal transduction,regulation of cytokinesis,negative regulation of interleukin-1 beta production,cell redox homeostasis,negative regul…
O35621	1.69882	0.00789404	O35621	Pmm1	Phosphomannomutase 1	PMM1_MOUSE	2	cytosol,cytoplasm,neuronal cell body	phosphomannomutase activity,metal ion binding	cellular response to leukemia inhibitory factor,mannose metabolic process,protein N-linked glycosylation,GDP-mannose biosynthetic process
P43006	1.69817	0.000372849	P43006	Slc1a2	Excitatory amino acid transporter 2	EAA2_MOUSE	25	plasma membrane,glutamatergic synapse,integral component of presynaptic membrane,integral component of plasma membrane,cell surface,membrane,axon,axolemma,vesicle,presynaptic membrane,neuron projection,dendritic spine,dendritic shaft,cell body,neuron projection terminus,membrane raft,synapse,astrocyte projection,membrane protein complex	L-glutamate transmembrane transporter activity,high-affinity glutamate transmembrane transporter activity,anion transmembrane transporter activity,neutral amino acid transmembrane transporter activity,glutamate:sodium symporter activity,cysteine transmembrane transporter activity,metal ion binding	nervous system development,visual behavior,response to xenobiotic stimulus,response to light stimulus,response to wounding,multicellular organism aging,L-glutamate transport,telencephalon development,adult behavior,cellular response to extracellular stimulus,multicellular organism growth,response to amino acid,positive regulation of glucose import,anion transmembrane transport,L-glutamate import …
Q3UNH4	1.69607	0.00011589	Q3UNH4	Gprin1	G protein-regulated inducer of neurite outgrowth 1	GRIN1_MOUSE	28	plasma membrane,growth cone	phosphoprotein binding	neuron projection development
P42125	1.69489	0.0043414	P42125	Eci1	Enoyl-CoA delta isomerase 1, mitochondrial	ECI1_MOUSE	2	mitochondrion,mitochondrial inner membrane,mitochondrial matrix	dodecenoyl-CoA delta-isomerase activity,enoyl-CoA hydratase activity,intramolecular oxidoreductase activity, transposing C=C bonds,identical protein binding	fatty acid beta-oxidation
Q60771	1.6936	0.000269405	Q60771	Cldn11	Claudin-11	CLD11_MOUSE	4	plasma membrane,bicellular tight junction,lipid particle,neurofilament,integral component of plasma membrane,cell junction,axon,myelin sheath,basal part of cell,occluding junction	structural molecule activity,protein binding,identical protein binding	cell adhesion,spermatogenesis,axon ensheathment,calcium-independent cell-cell adhesion via plasma membrane cell-adhesion molecules,bicellular tight junction assembly,Requires Ontology
P11627	1.69105	0.00269481	P11627	L1cam	Neural cell adhesion molecule L1	L1CAM_MOUSE	8	plasma membrane,axon,neuronal cell body,endosome,external side of plasma membrane,cell surface,membrane,integral component of membrane,dendrite,presynaptic membrane,terminal bouton,dendritic growth cone,axonal growth cone,membrane raft,Requires Ontology	integrin binding,protein binding,axon guidance receptor activity,protein domain specific binding,PDZ domain binding,sialic acid binding,identical protein binding,protein self-association	homophilic cell adhesion via plasma membrane adhesion molecules,heterophilic cell-cell adhesion via plasma membrane cell adhesion molecules,leukocyte cell-cell adhesion,cell surface receptor signaling pathway,axon guidance,positive regulation of cell-cell adhesion,neuron projection development,cell-cell adhesion mediated by integrin,homotypic cell-cell adhesion,positive regulation of calcium-medi…
O70492	1.69061	0.003173	O70492	Snx3	Sorting nexin-3	SNX3_MOUSE	4	retromer complex,early endosome membrane,cytoplasm,early endosome,cytosol,endosome membrane,clathrin-coated vesicle,early phagosome	protein binding,phosphatidylinositol-5-phosphate binding,protein phosphatase binding,phosphatidylinositol-3-phosphate binding,phosphatidylinositol-4-phosphate binding,phosphatidylinositol-3,5-bisphosphate binding,retromer complex binding	heme biosynthetic process,regulation of cellular protein metabolic process,regulation of intracellular protein transport,transferrin transport,hemoglobin biosynthetic process,response to bacterium,membrane invagination,positive regulation of neuron projection development,protein to membrane docking,regulation of Wnt signaling pathway,endocytic recycling,late endosome to Golgi transport,negative r…
Q9R1T2	1.69057	0.00578409	Q9R1T2	Sae1	SUMO-activating enzyme subunit 1	SAE1_MOUSE	4	cytoplasm,nucleoplasm,SUMO activating enzyme complex	SUMO activating enzyme activity,protein C-terminus binding,ATP-dependent protein binding,small protein activating enzyme binding,protein heterodimerization activity	protein sumoylation,protein modification by small protein conjugation,positive regulation of protein sumoylation
Q9DBR7	1.68771	0.0068365	Q9DBR7	Ppp1r12a	Protein phosphatase 1 regulatory subunit 12A	MYPT1_MOUSE	2	cytoplasm,Z disc,A band,kinetochore,nucleolus,centrosome,cytosol,plasma membrane,actin cytoskeleton,contractile fiber,PTW/PP1 phosphatase complex	phosphoprotein phosphatase activity,enzyme inhibitor activity,protein binding,phosphatase regulator activity,protein kinase binding,14-3-3 protein binding	protein dephosphorylation,regulation of nucleocytoplasmic transport,cellular response to xenobiotic stimulus,mitotic cell cycle,centrosome cycle,signal transduction,regulation of cell adhesion,regulation of myosin-light-chain-phosphatase activity,positive regulation of myosin-light-chain-phosphatase activity,negative regulation of catalytic activity,positive regulation of transcription from RNA p…
Q6NZJ6	1.68584	0.00515939	Q6NZJ6	Eif4g1	Eukaryotic translation initiation factor 4 gamma 1	IF4G1_MOUSE	7	nucleus,cytoplasm,cytosol,cytoplasmic stress granule,eukaryotic translation initiation factor 4F complex,postsynapse,polysome	mRNA binding,translation initiation factor activity,protein binding,ATP binding,translation factor activity, RNA binding,eukaryotic initiation factor 4E binding,identical protein binding	behavioral fear response,positive regulation of neuron differentiation,translation,translational initiation,regulation of translational initiation,negative regulation of autophagy,negative regulation of peptidyl-threonine phosphorylation,positive regulation of cell death,positive regulation of cell growth,cellular response to nutrient levels,positive regulation of cellular protein metabolic proce…
O08989	1.68391	0.00134551	O08989	Mras	Ras-related protein M-Ras	RASM_MOUSE	2	plasma membrane	GTPase activity,obsolete small monomeric GTPase activity,GTP binding,GDP binding,GTP-dependent protein binding	cellular response to leukemia inhibitory factor,Ras protein signal transduction
Q9D394	1.68358	0.000880476	Q9D394	Rufy3	Protein RUFY3	RUFY3_MOUSE	13	cytoplasm,axon,dendrite,neuronal cell body,cytosol,endomembrane system,membrane,lamellipodium,cell junction,filopodium,growth cone,perikaryon	protein binding	regulation of axonogenesis,positive regulation of axonogenesis,actin filament organization,positive regulation of cell migration,positive regulation of axon extension,negative regulation of axonogenesis,positive regulation of intracellular protein transport,regulation of establishment of cell polarity
E9Q7M2	1.68064	0.00681212	E9Q7M2	Tsc22d2	TSC22 domain family, member 2	E9Q7M2_MOUSE	2			response to osmotic stress,regulation of transcription from RNA polymerase II promoter
Q9Z0H8	1.68055	0.00468428	Q9Z0H8	Clip2	CAP-Gly domain-containing linker protein 2	CLIP2_MOUSE	6	cytoplasmic microtubule,nucleus,cytoplasm,microtubule plus-end,microtubule cytoskeleton,lamellar body,dendritic microtubule	protein binding,microtubule binding,microtubule plus-end binding	cytoplasmic microtubule organization
Q8BGH2	1.67598	0.00511719	Q8BGH2	Samm50	Sorting and assembly machinery component 50 homolog	SAM50_MOUSE	5	integral component of membrane,mitochondrial sorting and assembly machinery complex,mitochondrion,mitochondrial outer membrane,mitochondrial inner membrane	protein binding	mitochondrial respiratory chain complex assembly,cristae formation,protein import into mitochondrial outer membrane,macromolecular complex assembly
P52196	1.67585	0.00466714	P52196	Tst	Thiosulfate sulfurtransferase	THTR_MOUSE	4	mitochondrion,mitochondrial inner membrane,mitochondrial matrix	thiosulfate sulfurtransferase activity,5S rRNA binding	transsulfuration,epithelial cell differentiation,rRNA import into mitochondrion,rRNA transport
P03921	1.67564	0.00799496	P03921	Mtnd5	NADH-ubiquinone oxidoreductase chain 5	NU5M_MOUSE	4	mitochondrion,mitochondrial inner membrane,mitochondrial respiratory chain complex I,neuron projection	NADH dehydrogenase (ubiquinone) activity,NADH dehydrogenase activity	response to hypoxia,mitochondrial electron transport, NADH to ubiquinone,aerobic respiration,response to organonitrogen compound,electron transport coupled proton transport,mitochondrial respiratory chain complex I assembly,response to hydrogen peroxide,mitochondrial ATP synthesis coupled proton transport
Q99LP6	1.67533	0.00560021	Q99LP6	Grpel1	GrpE protein homolog 1, mitochondrial	GRPE1_MOUSE	2	nucleoplasm,mitochondrion,mitochondrial matrix,presequence translocase-associated import motor	adenyl-nucleotide exchange factor activity,ATPase activator activity,identical protein binding,protein homodimerization activity,unfolded protein binding,chaperone binding,ATPase binding	protein folding,protein import into mitochondrial matrix
Q3UTJ2	1.67479	0.0100663	Q3UTJ2	Sorbs2	Sorbin and SH3 domain-containing protein 2	SRBS2_MOUSE	3	plasma membrane,dendrite,neuronal cell body,synapse,cytoskeleton,focal adhesion,postsynaptic density,apical plasma membrane,Z disc,lamellipodium,perinuclear region of cytoplasm	protein binding,protein domain specific binding,identical protein binding	Notch signaling pathway,acetylcholine receptor signaling pathway,regulation of skeletal muscle acetylcholine-gated channel clustering,actin filament organization,cell growth involved in cardiac muscle cell development
P50544	1.67368	0.0046415	P50544	Acadvl	Very long-chain specific acyl-CoA dehydrogenase, mitochondrial	ACADV_MOUSE	4	mitochondrion,nucleoplasm,nucleolus,mitochondrial inner membrane,extrinsic component of mitochondrial inner membrane,mitochondrial membrane,mitochondrial nucleoid	fatty-acyl-CoA binding,acyl-CoA dehydrogenase activity,long-chain-acyl-CoA dehydrogenase activity,very-long-chain-acyl-CoA dehydrogenase activity,identical protein binding,flavin adenine dinucleotide binding	fatty acid catabolic process,response to cold,temperature homeostasis,fatty acid beta-oxidation,epithelial cell differentiation,fatty acid beta-oxidation using acyl-CoA dehydrogenase,negative regulation of fatty acid biosynthetic process,negative regulation of fatty acid oxidation,regulation of cholesterol metabolic process
P49442	1.67333	0.00420442	P49442	Inpp1	Inositol polyphosphate 1-phosphatase	INPP_MOUSE	2		inositol-1,4-bisphosphate 1-phosphatase activity,metal ion binding,inositol-1,3,4-trisphosphate 1-phosphatase activity	phosphatidylinositol phosphorylation,inositol phosphate dephosphorylation
Q9Z1D1	1.67233	0.00421341	Q9Z1D1	Eif3g	Eukaryotic translation initiation factor 3 subunit G	EIF3G_MOUSE	2	nucleus,cytoplasm,cytosol,eukaryotic translation initiation factor 3 complex,perinuclear region of cytoplasm,eukaryotic 43S preinitiation complex,eukaryotic 48S preinitiation complex	translation initiation factor activity,RNA binding,protein binding	formation of cytoplasmic translation initiation complex,translational initiation,viral translational termination-reinitiation
O35250	1.67229	0.00401165	O35250	Exoc7	Exocyst complex component 7	EXOC7_MOUSE	2	exocyst,microtubule organizing center,cytosol,plasma membrane,growth cone membrane,centriolar satellite,Flemming body	protein binding	mitotic cytokinesis,exocytosis,vesicle docking involved in exocytosis,protein transport,membrane fission,vesicle tethering involved in exocytosis,regulation of entry of bacterium into host cell
Q61036	1.67153	0.00412997	Q61036	Pak3	Serine/threonine-protein kinase PAK 3	PAK3_MOUSE	2	cytoplasm,postsynaptic density,glutamatergic synapse,endosome,cytosol	protein kinase activity,protein serine/threonine kinase activity,MAP kinase kinase activity,protein binding,ATP binding,SH3 domain binding,small GTPase binding,metal ion binding,GTPase binding,Requires Ontology	dendritic spine development,cellular response to organic cyclic compound,MAPK cascade,protein phosphorylation,axonogenesis,positive regulation of fibroblast migration,regulation of neuron projection development,dendrite development,regulation of actin filament polymerization,regulation of actin cytoskeleton organization,intracellular signal transduction,regulation of MAPK cascade,positive regulat…
Q8BHW2	1.66958	0.00199795	Q8BHW2	Oscp1	Protein OSCP1	OSCP1_MOUSE	2	cytoplasm,plasma membrane,basal plasma membrane	transmembrane transporter activity	drug transmembrane export
Q9WTM5	1.66955	0.00653011	Q9WTM5	Ruvbl2	RuvB-like 2	RUVB2_MOUSE	5	nucleosome,euchromatin,nucleus,nucleoplasm,cytoplasm,centrosome,cytosol,membrane,nuclear matrix,Ino80 complex,NuA4 histone acetyltransferase complex,R2TP complex,Requires Ontology,RPAP3/R2TP/prefoldin-like complex,Swr1 complex,MLL1 complex,ribonucleoprotein complex	RNA polymerase II core promoter proximal region sequence-specific DNA binding,RNA polymerase II core promoter sequence-specific DNA binding,TFIID-class transcription factor binding,DNA helicase activity,transcription corepressor activity,protein binding,ATP binding,beta-catenin binding,ATPase activity,TBP-class protein binding,chromatin DNA binding,identical protein binding,protein homodimerizati…	box C/D snoRNP assembly,telomere maintenance,regulation of DNA replication,DNA repair,regulation of DNA repair,DNA recombination,chromatin remodeling,regulation of transcription, DNA-templated,regulation of transcription from RNA polymerase II promoter,histone acetylation,DNA duplex unwinding,regulation of chromosome organization,cellular response to UV,positive regulation of histone acetylation,…
O54828	1.66698	0.00501608	O54828	Rgs9	Regulator of G-protein signaling 9	RGS9_MOUSE	2	postsynaptic density membrane,glutamatergic synapse,nucleus,cytoplasm	GTPase activator activity,protein binding	G-protein coupled receptor signaling pathway,light adaption,dark adaptation,response to amphetamine,dopamine receptor signaling pathway,nervous system development,visual perception,regulation of G-protein coupled receptor protein signaling pathway,negative regulation of signal transduction,response to estradiol,intracellular signal transduction,regulation of catalytic activity,positive regulation…
P56212	1.66635	0.00266878	P56212	Arpp19	cAMP-regulated phosphoprotein 19	ARP19_MOUSE	5	cytoplasm	protein phosphatase inhibitor activity,receptor binding,potassium channel regulator activity,phosphatase inhibitor activity,protein phosphatase regulator activity,protein phosphatase 2A binding	G2/M transition of mitotic cell cycle,mitotic cell cycle,negative regulation of protein dephosphorylation,negative regulation of catalytic activity,positive regulation of gluconeogenesis,cell division
Q99KV1	1.66612	0.00281851	Q99KV1	Dnajb11	DnaJ homolog subfamily B member 11	DJB11_MOUSE	4	endoplasmic reticulum,extracellular space,nucleus,cytoplasm,endoplasmic reticulum lumen,endoplasmic reticulum chaperone complex,Requires Ontology	receptor binding,protein binding,unfolded protein binding,misfolded protein binding	mRNA modification,negative regulation of neurogenesis,protein folding,positive regulation of ATPase activity,protein maturation
O88533	1.66451	0.00583243	O88533	Ddc	Aromatic-L-amino-acid decarboxylase	DDC_MOUSE	4	cytoplasm,synaptic vesicle,axon,neuronal cell body	aromatic-L-amino-acid decarboxylase activity,amino acid binding,carboxy-lyase activity,enzyme binding,protein domain specific binding,pyridoxal phosphate binding,5-hydroxy-L-tryptophan decarboxylase activity,L-dopa decarboxylase activity	response to toxic substance,cellular amino acid metabolic process,catecholamine metabolic process,circadian rhythm,multicellular organism aging,aminergic neurotransmitter loading into synaptic vesicle,isoquinoline alkaloid metabolic process,dopamine biosynthetic process,serotonin biosynthetic process,response to pyrethroid,phytoalexin metabolic process,cellular response to alkaloid,cellular respo…
Q8VHJ5	1.66338	0.00228147	Q8VHJ5	Mark1	Serine/threonine-protein kinase MARK1	MARK1_MOUSE	3	cytoplasm,cytoskeleton,plasma membrane,dendrite	magnesium ion binding,phosphatidylserine binding,protein kinase activity,protein serine/threonine kinase activity,protein serine/threonine/tyrosine kinase activity,ATP binding,phosphatidylinositol-4,5-bisphosphate binding,tau-protein kinase activity,phosphatidic acid binding,Requires Ontology	positive regulation of gene expression,negative regulation of gene expression,microtubule cytoskeleton organization,neuron migration,protein phosphorylation,cytoskeleton organization,negative regulation of epithelial to mesenchymal transition,regulation of neuron projection development,Wnt signaling pathway,intracellular signal transduction,regulation of dendrite development,establishment of mito…
O08583	1.66194	0.00367946	O08583	Alyref	THO complex subunit 4	THOC4_MOUSE	3	chromosome, telomeric region,exon-exon junction complex,nucleus,cytoplasm,nuclear speck,transcription export complex,catalytic step 2 spliceosome	single-stranded DNA binding,RNA binding,mRNA binding,Requires Ontology	regulation of DNA recombination,mRNA processing,RNA export from nucleus,mRNA export from nucleus,RNA splicing,replication fork processing,positive regulation of DNA-templated transcription, elongation,viral mRNA export from host cell nucleus
P53811	1.66149	0.00384018	P53811	Pitpnb	Phosphatidylinositol transfer protein beta isoform	PIPNB_MOUSE	2	cytoplasm,Golgi membrane,endoplasmic reticulum membrane,Golgi apparatus	phospholipid binding,phosphatidylcholine transporter activity,phosphatidylinositol transporter activity,phosphatidylcholine binding,phosphatidylinositol binding,Requires Ontology	in utero embryonic development,retrograde vesicle-mediated transport, Golgi to ER,phospholipid transport,Requires Ontology
P43275	1.66102	0.00424873	P43275	H1-1	Histone H1.1	H11_MOUSE	2	nucleus,chromatin,euchromatin,nucleoplasm,cell surface,vesicle,nucleosome	DNA binding,double-stranded DNA binding,protein binding,heparin binding,chromatin DNA binding,nucleosomal DNA binding	spermatogenesis,nucleosome assembly,nucleosome positioning,chromosome condensation,negative regulation of DNA recombination,positive regulation of receptor-mediated endocytosis
Q8R464	1.65886	0.00199963	Q8R464	Cadm4	Cell adhesion molecule 4	CADM4_MOUSE	5	cell-cell contact zone,integral component of membrane,cell leading edge	protein phosphatase binding,receptor tyrosine kinase binding,vascular endothelial growth factor receptor 1 binding,vascular endothelial growth factor receptor 2 binding	regulation of protein phosphorylation,negative regulation of protein phosphorylation,cell adhesion,negative regulation of peptidyl-threonine phosphorylation,negative regulation of vascular endothelial growth factor receptor signaling pathway,regulation of Rac protein signal transduction,regulation of cell proliferation,negative regulation of peptidyl-tyrosine phosphorylation,regulation of wound h…
Q8VHH5	1.65821	0.00190716	Q8VHH5	Agap3	Arf-GAP with GTPase, ANK repeat and PH domain-containing protein 3	AGAP3_MOUSE	6	nucleus,cytoplasm,cell periphery	GTPase activity,GTPase activator activity,GTP binding,polyubiquitin binding,metal ion binding	protein import into nucleus,cellular response to reactive oxygen species,proteasome-mediated ubiquitin-dependent protein catabolic process,regulation of catalytic activity
P53994	1.65619	0.00110208	P53994	Rab2a	Ras-related protein Rab-2A	RAB2A_MOUSE	10	Golgi membrane,Golgi apparatus,endoplasmic reticulum membrane,membrane,endoplasmic reticulum-Golgi intermediate compartment membrane,melanosome,neuronal cell body,perinuclear region of cytoplasm,anchored component of synaptic vesicle membrane	GTPase activity,protein binding,GTP binding,GDP binding	intracellular protein transport,Golgi organization,vesicle-mediated transport
Q8CBW3	1.65494	0.00251033	Q8CBW3	Abi1	Abl interactor 1	ABI1_MOUSE	4	lamellipodium,nucleus,cytoskeleton,postsynaptic density,growth cone,cell leading edge,filopodium tip,neuron projection,glutamatergic synapse,SCAR complex	protein binding,SH3 domain binding,protein tyrosine kinase activator activity,signaling adaptor activity	somitogenesis,peptidyl-tyrosine phosphorylation,megakaryocyte development,dendrite morphogenesis,lamellipodium morphogenesis,actin polymerization or depolymerization,positive regulation of protein tyrosine kinase activity,postsynapse to nucleus signaling pathway
Q8BFU3	1.65311	0.00395311	Q8BFU3	Rnf214	RING finger protein 214	RN214_MOUSE	3	cellular_component	ubiquitin-protein transferase activity,metal ion binding	protein ubiquitination
Q9DCZ4	1.65247	0.00190877	Q9DCZ4	Apoo	MICOS complex subunit Mic26	MIC26_MOUSE	3	Golgi membrane,extracellular region,mitochondrion,endoplasmic reticulum membrane,cytosol,integral component of mitochondrial inner membrane,MICOS complex		cristae formation
Q9D0J8	1.65224	0.00200513	Q9D0J8	Ptms	Parathymosin	PTMS_MOUSE	2	nucleus,cytosol	zinc ion binding,histone binding	immune system process,negative regulation of apoptotic process,positive regulation of transcription from RNA polymerase II promoter
Q8CE50	1.65178	0.00402979	Q8CE50	Snx30	Sorting nexin-30	SNX30_MOUSE	2	early endosome,early endosome membrane	phosphatidylinositol binding	protein transport,positive regulation of autophagosome assembly
Q9ER72	1.64942	0.00551246	Q9ER72	Cars1	Cysteine--tRNA ligase, cytoplasmic	SYCC_MOUSE	3	cytoplasm,cytosol	tRNA binding,cysteine-tRNA ligase activity,ATP binding,identical protein binding,protein homodimerization activity,metal ion binding	cysteinyl-tRNA aminoacylation
Q8CGF6	1.64825	0.00514638	Q8CGF6	Wdr47	WD repeat-containing protein 47	WDR47_MOUSE	5	cytoplasm,microtubule	molecular_function
Q9JLB0	1.6479	0.00276754	Q9JLB0	Mpp6	MAGUK p55 subfamily member 6	MPP6_MOUSE	8	plasma membrane,cell-cell junction,integral component of membrane	guanylate kinase activity,protein binding	GMP metabolic process,GDP metabolic process
Q9ESN6	1.64746	0.00246069	Q9ESN6	Trim2	Tripartite motif-containing protein 2	TRIM2_MOUSE	10	cytoplasm	ubiquitin-protein transferase activity,protein binding,zinc ion binding,myosin binding,ubiquitin protein ligase activity	cellular response to leukemia inhibitory factor,protein polyubiquitination,proteasome-mediated ubiquitin-dependent protein catabolic process,regulation of neuron apoptotic process
Q5XG69	1.64707	0.00540542	Q5XG69	Fam169a	Soluble lamin-associated protein of 75 kDa	F169A_MOUSE	3	cellular_component,nuclear inner membrane	molecular_function	biological_process
P18052	1.64623	0.00293401	P18052	Ptpra	Receptor-type tyrosine-protein phosphatase alpha	PTPRA_MOUSE	2	Requires Ontology,plasma membrane,focal adhesion,membrane,intracellular membrane-bounded organelle,receptor complex	protein tyrosine phosphatase activity,protein binding,macromolecular complex binding	protein phosphorylation,insulin receptor signaling pathway,protein dephosphorylation,integrin-mediated signaling pathway,peptidyl-tyrosine dephosphorylation,positive regulation of oligodendrocyte differentiation,modulation of synaptic transmission,regulation of focal adhesion assembly
Q9D3D9	1.64322	0.00598007	Q9D3D9	Atp5f1d	ATP synthase subunit delta, mitochondrial	ATPD_MOUSE	4	mitochondrion,mitochondrial envelope,mitochondrial inner membrane,mitochondrial proton-transporting ATP synthase complex, catalytic core F(1),mitochondrial proton-transporting ATP synthase complex,proton-transporting ATP synthase complex,proton-transporting ATP synthase complex, catalytic core F(1)	ATPase activity,proton-transporting ATP synthase activity, rotational mechanism,hydrogen ion transmembrane transporter activity,macromolecular complex binding	hydrogen ion transmembrane transport,aerobic respiration,ATP synthesis coupled proton transport,mitochondrial proton-transporting ATP synthase complex assembly,mitochondrial ATP synthesis coupled proton transport,ATP metabolic process
B2RUJ5	1.64296	0.00624527	B2RUJ5	Apba1	Amyloid-beta A4 precursor protein-binding family A member 1	APBA1_MOUSE	2	cytoplasm,plasma membrane,dendritic spine,presynaptic active zone membrane,Requires Ontology,glutamatergic synapse,nucleus,Golgi apparatus,cytosol,synaptic vesicle,membrane,perinuclear region of cytoplasm,macromolecular complex	beta-amyloid binding,protein binding,phosphatidylinositol-4,5-bisphosphate binding,PDZ domain binding,macromolecular complex binding	in utero embryonic development,intracellular protein transport,chemical synaptic transmission,locomotory behavior,regulation of gene expression,glutamate secretion,gamma-aminobutyric acid secretion,multicellular organism growth,macromolecular complex assembly,regulation of synaptic vesicle exocytosis
B9EJ86	1.63298	0.00266691	B9EJ86	Osbpl8	Oxysterol-binding protein-related protein 8	OSBL8_MOUSE	3	cytosol,membrane,intracellular membrane-bounded organelle,endoplasmic reticulum,endoplasmic reticulum membrane,integral component of membrane,nuclear membrane,cortical endoplasmic reticulum	phosphatidylserine binding,protein binding,sterol transporter activity,cholesterol binding,sterol binding,phosphatidylinositol-4-phosphate binding,Requires Ontology	negative regulation of cell migration,positive regulation of insulin receptor signaling pathway,positive regulation of protein kinase B signaling,protein localization to nuclear pore,negative regulation of sequestering of triglyceride,phospholipid transport,sterol transport,activation of protein kinase B activity,fat cell differentiation,positive regulation of glucose import,Requires Ontology
P58871	1.63227	0.00166306	P58871	Tnks1bp1	182 kDa tankyrase-1-binding protein	TB182_MOUSE	4	heterochromatin,nucleus,cytoplasm,plasma membrane,adherens junction,actin cytoskeleton,CCR4-NOT complex	enzyme binding,macromolecular complex binding,ankyrin repeat binding	double-strand break repair,positive regulation of peptidyl-threonine phosphorylation,positive regulation of protein autophosphorylation,positive regulation of peptidyl-serine phosphorylation,cellular response to ionizing radiation
P62881	1.63122	0.00176449	P62881	Gnb5	Guanine nucleotide-binding protein subunit beta-5	GNB5_MOUSE	5	cytoplasm,presynapse,nucleus,cytosol,plasma membrane,myelin sheath,cell body,heterotrimeric G-protein complex,macromolecular complex	GTPase activator activity,protein binding,receptor signaling complex scaffold activity,G-protein gamma-subunit binding,GTPase activating protein binding,chaperone binding	G-protein coupled receptor signaling pathway,light adaption,dark adaptation,dopamine receptor signaling pathway,positive regulation of GTPase activity,negative regulation of voltage-gated calcium channel activity
Q9CPY7	1.63083	0.0047492	Q9CPY7	Lap3	Cytosol aminopeptidase	AMPL_MOUSE	6	cytoplasm,nucleoplasm,mitochondrion,trans-Golgi network,cytosol,midbody	carboxypeptidase activity,peptidase activity,manganese ion binding,metalloaminopeptidase activity	proteolysis
Q8BRT1	1.6261	0.00264784	Q8BRT1	Clasp2	CLIP-associating protein 2	CLAP2_MOUSE	11	kinetochore,microtubule,focal adhesion,mitotic spindle,microtubule organizing center,spindle microtubule,cytoplasmic microtubule,basal cortex,spindle pole,Golgi apparatus,trans-Golgi network,cytosol,plasma membrane,cell cortex,microtubule cytoskeleton,cell leading edge,ruffle membrane,axonal growth cone,cortical microtubule plus-end	dystroglycan binding,protein binding,microtubule binding,microtubule plus-end binding,actin filament binding,protein tyrosine kinase binding	negative regulation of microtubule depolymerization,establishment or maintenance of cell polarity,cell migration,microtubule cytoskeleton organization,vesicle targeting,microtubule nucleation,Golgi organization,mitotic spindle organization,exit from mitosis,regulation of gastrulation,positive regulation of epithelial cell migration,regulation of epithelial to mesenchymal transition,regulation of …
Q9JL62	1.62577	0.000743358	Q9JL62	Gltp	Glycolipid transfer protein	GLTP_MOUSE	4	cytosol	lipid binding,identical protein binding,glycolipid binding,Requires Ontology,ceramide 1-phosphate binding,ceramide 1-phosphate transporter activity	ceramide transport,Requires Ontology,ceramide 1-phosphate transport
O88487	1.6227	0.00389717	O88487	Dync1i2	Cytoplasmic dynein 1 intermediate chain 2	DC1I2_MOUSE	6	cytoplasm,centrosome,microtubule,dynein complex,vesicle,cytoplasmic dynein complex,outer dynein arm	protein binding,macromolecular complex binding,dynein light chain binding,dynein heavy chain binding	microtubule-based movement,transport along microtubule,negative regulation of neuron projection development
Q8C078	1.62103	0.00665252	Q8C078	Camkk2	Calcium/calmodulin-dependent protein kinase kinase 2	KKCC2_MOUSE	2	nucleus,cytosol,neuron projection	protein serine/threonine kinase activity,calmodulin-dependent protein kinase activity,protein serine/threonine/tyrosine kinase activity,calcium ion binding,protein binding,calmodulin binding,ATP binding,Requires Ontology	positive regulation of protein phosphorylation,protein phosphorylation,signal transduction,activation of protein kinase activity,protein autophosphorylation,CAMKK-AMPK signaling cascade
Q99L45	1.62028	0.00724136	Q99L45	Eif2s2	Eukaryotic translation initiation factor 2 subunit 2	IF2B_MOUSE	4	cytoplasm,eukaryotic translation initiation factor 2 complex	mRNA binding,translation initiation factor activity,protein binding,translation initiation factor binding,metal ion binding	in utero embryonic development,male germ cell proliferation,male gonad development,formation of translation preinitiation complex,formation of cytoplasmic translation initiation complex
Q9EPL8	1.6178	0.00377945	Q9EPL8	Ipo7	Importin-7	IPO7_MOUSE	2	nuclear envelope,cytosol,nucleoplasm	protein binding,small GTPase binding,histone binding,SMAD binding	protein import into nucleus,innate immune response
P32037	1.61618	0.00170422	P32037	Slc2a3	Solute carrier family 2, facilitated glucose transporter member 3	GTR3_MOUSE	10	integral component of plasma membrane,membrane,acrosomal membrane,cytoplasm,plasma membrane,integral component of membrane,cell projection,perikaryon	glucose transmembrane transporter activity,glucose binding,hexose transmembrane transporter activity,dehydroascorbic acid transporter activity,D-glucose transmembrane transporter activity	glucose transmembrane transport,monosaccharide transport,glucose import,dehydroascorbic acid transport
Q9CQM9	1.61601	0.00395311	Q9CQM9	Glrx3	Glutaredoxin-3	GLRX3_MOUSE	4	nucleus,cytosol,cell cortex,Z disc,dendrite,iron-sulfur cluster assembly complex	protein kinase C binding,protein binding,identical protein binding,metal ion binding,iron-sulfur cluster binding,glutathione oxidoreductase activity	regulation of the force of heart contraction,cellular iron ion homeostasis,negative regulation of cardiac muscle hypertrophy,iron-sulfur cluster assembly,[2Fe-2S] cluster assembly,cell redox homeostasis,iron ion homeostasis,protein maturation by iron-sulfur cluster transfer
P11881	1.61569	0.000991347	P11881	Itpr1	Inositol 1,4,5-trisphosphate receptor type 1	ITPR1_MOUSE	12	endoplasmic reticulum membrane,plasma membrane,sarcoplasmic reticulum,cytoplasmic vesicle membrane,secretory granule membrane,synapse,Requires Ontology,nuclear envelope,nuclear inner membrane,nucleolus,cytoplasm,endoplasmic reticulum,postsynaptic density,integral component of endoplasmic reticulum membrane,dendrite,transport vesicle membrane,smooth endoplasmic reticulum membrane,platelet dense gr…	inositol 1,4,5-trisphosphate-sensitive calcium-release channel activity,calcium ion binding,protein binding,protein C-terminus binding,calcium-release channel activity,calcium channel inhibitor activity,protein phosphatase binding,protein domain specific binding,phosphatidylinositol binding,identical protein binding,ion channel binding,macromolecular complex binding,inositol 1,4,5 trisphosphate b…	calcium ion transport,post-embryonic development,endoplasmic reticulum calcium ion homeostasis,voluntary musculoskeletal movement,cell morphogenesis,response to hypoxia,positive regulation of cytosolic calcium ion concentration,positive regulation of neuron projection development,epithelial fluid transport,positive regulation of apoptotic process,inositol phosphate-mediated signaling,negative reg…
Q2NL51	1.61552	0.00153428	Q2NL51	Gsk3a	Glycogen synthase kinase-3 alpha	GSK3A_MOUSE	5	nucleus,cytoplasm,cytosol,axon,mitochondrion,microtubule,beta-catenin destruction complex	protein kinase activity,protein serine/threonine kinase activity,protein serine/threonine/tyrosine kinase activity,receptor binding,protein binding,ATP binding,protein kinase binding,protein kinase A catalytic subunit binding,tau-protein kinase activity,Requires Ontology	protein phosphorylation,positive regulation of peptidyl-threonine phosphorylation,cell migration,positive regulation of peptidyl-serine phosphorylation,cellular response to lithium ion,cellular response to organic cyclic compound,regulation of systemic arterial blood pressure,cardiac left ventricle morphogenesis,glycogen metabolic process,regulation of gene expression by genetic imprinting,signal…
Q8BG73	1.61295	0.00153428	Q8BG73	Sh3bgrl2	SH3 domain-binding glutamic acid-rich-like protein 2	SH3L2_MOUSE	2	nucleoplasm,nuclear membrane	protein binding,SH3 domain binding	biological_process
O35382	1.61184	0.00332729	O35382	Exoc4	Exocyst complex component 4	EXOC4_MOUSE	5	endosome,Golgi apparatus,growth cone membrane,synapse,exocyst,cytoplasm,plasma membrane,microvillus,synaptic vesicle,postsynaptic density,growth cone,cell leading edge,myelin sheath abaxonal region,neuron projection,neuronal cell body,dendritic shaft,myelin sheath,Flemming body,macromolecular complex	protein binding,PDZ domain binding,small GTPase binding,macromolecular complex binding,protein N-terminus binding	paraxial mesoderm formation,mitotic cytokinesis,protein targeting to membrane,exocytosis,Golgi to plasma membrane transport,vesicle docking involved in exocytosis,chemical synaptic transmission,establishment of cell polarity,membrane biogenesis,oligodendrocyte differentiation,positive regulation of calcium-mediated signaling,regulation of protein transport,Golgi to transport vesicle transport,mem…
Q80TQ2	1.61178	0.00679575	Q80TQ2	Cyld	Ubiquitin carboxyl-terminal hydrolase CYLD	CYLD_MOUSE	4	cytoplasmic microtubule,midbody,cytosol,centrosome,spindle,extrinsic component of cytoplasmic side of plasma membrane,ciliary basal body,perinuclear region of cytoplasm,ciliary tip	thiol-dependent ubiquitin-specific protease activity,protein binding,zinc ion binding,protein kinase binding,Lys63-specific deubiquitinase activity,proline-rich region binding,Lys48-specific deubiquitinase activity	protein deubiquitination,CD4-positive or CD8-positive, alpha-beta T cell lineage commitment,regulation of protein binding,regulation of B cell differentiation,positive regulation of T cell differentiation,homeostasis of number of cells,regulation of T cell receptor signaling pathway,positive regulation of T cell receptor signaling pathway,necroptotic process,ripoptosome assembly involved in necro…
Q58A65	1.61135	0.00239281	Q58A65	Spag9	C-Jun-amino-terminal kinase-interacting protein 4	JIP4_MOUSE	2	cytoplasm,lysosomal membrane,cytosol,centriolar satellite,perinuclear region of cytoplasm	MAP-kinase scaffold activity,protein binding,JUN kinase binding,kinesin binding,receptor signaling complex scaffold activity,identical protein binding	retrograde transport, endosome to Golgi,positive regulation of MAPK cascade,positive regulation of neuron differentiation,striated muscle cell differentiation,negative regulation of protein phosphorylation,vesicle-mediated transport,positive regulation of cell migration,lysosome localization,negative regulation of neuron differentiation,negative regulation of dendrite extension
P03893	1.6105	0.000896666	P03893	Mtnd2	NADH-ubiquinone oxidoreductase chain 2	NU2M_MOUSE	2	mitochondrion,mitochondrial inner membrane,mitochondrial respiratory chain complex I,postsynaptic density	NADH dehydrogenase (ubiquinone) activity,protein kinase binding,ionotropic glutamate receptor binding	reactive oxygen species metabolic process,mitochondrial electron transport, NADH to ubiquinone,aerobic respiration,mitochondrial respiratory chain complex I assembly,mitochondrial ATP synthesis coupled proton transport
P39447	1.60695	0.00530142	P39447	Tjp1	Tight junction protein ZO-1	ZO1_MOUSE	2	plasma membrane,bicellular tight junction,nucleus,cytoplasm,cytosol,cell-cell junction,adherens junction,gap junction,cell surface,intercalated disc,membrane,basolateral plasma membrane,apical plasma membrane,apicolateral plasma membrane,cell junction,I band,apical junction complex,apical part of cell,intercellular canaliculus,occluding junction,macromolecular complex	protein binding,calmodulin binding,beta-catenin binding,protein C-terminus binding,protein domain specific binding,cell adhesion molecule binding,connexin binding	blastocyst formation,sensory perception of sound,positive regulation of cell proliferation,negative regulation of apoptotic process,response to xenobiotic stimulus,positive regulation of cell migration,actomyosin structure organization,response to lipopolysaccharide,adherens junction maintenance,negative regulation of vascular permeability,cell-cell junction organization,response to ethanol,regul…
Q9QUN9	1.6069	0.0185062	Q9QUN9	Dkk3	Dickkopf-related protein 3	DKK3_MOUSE	3	extracellular space,extracellular region	co-receptor binding,receptor antagonist activity	Wnt signaling pathway,negative regulation of aldosterone biosynthetic process,negative regulation of transcription, DNA-templated,negative regulation of canonical Wnt signaling pathway,negative regulation of cortisol biosynthetic process,negative regulation of receptor activity
Q8BJ42	1.60451	0.00579043	Q8BJ42	Dlgap2	Disks large-associated protein 2	DLGP2_MOUSE	3	glutamatergic synapse,postsynaptic specialization,plasma membrane,postsynaptic density,dendrite,dendritic spine	protein domain specific binding,binding, bridging	neuron-neuron synaptic transmission,regulation of postsynaptic neurotransmitter receptor activity
P23242	1.60312	0.00262837	P23242	Gja1	Gap junction alpha-1 protein	CXA1_MOUSE	9	nucleus,nucleoplasm,cytoplasm,mitochondrion,mitochondrial outer membrane,lysosome,endosome,early endosome,late endosome,multivesicular body,endoplasmic reticulum,Golgi apparatus,cytosol,intermediate filament,plasma membrane,cell-cell junction,fascia adherens,gap junction,intercalated disc,membrane,integral component of membrane,apical plasma membrane,lateral plasma membrane,cell junction,intracel…	receptor binding,gap junction channel activity,protein binding,beta-catenin binding,ion transmembrane transporter activity,efflux transmembrane transporter activity,tubulin binding,SH3 domain binding,protein domain specific binding,PDZ domain binding,glutathione transmembrane transporter activity,alpha-tubulin binding,beta-tubulin binding,gap junction hemi-channel activity,connexin binding,gap ju…	osteoblast differentiation,in utero embryonic development,neuron migration,heart looping,epithelial cell maturation,lens development in camera-type eye,atrial ventricular junction remodeling,cell-cell signaling,heart development,adult heart development,regulation of heart contraction,positive regulation of gene expression,negative regulation of gene expression,cell communication by chemical coupl…
Q9Z268	1.60236	0.00190877	Q9Z268	Rasal1	RasGAP-activating-like protein 1	RASL1_MOUSE	9	plasma membrane,cytosol	GTPase activator activity,phospholipid binding,metal ion binding	cell differentiation,intracellular signal transduction,regulation of GTPase activity,negative regulation of Ras protein signal transduction,cellular response to calcium ion,positive regulation of dendrite extension
P46660	1.60181	0.000688786	P46660	Ina	Alpha-internexin	AINX_MOUSE	30	cytoplasm,intermediate filament,Requires Ontology,postsynapse,neurofilament,cytoplasmic ribonucleoprotein granule,myelin sheath,glutamatergic synapse	structural constituent of cytoskeleton,protein binding,macromolecular complex binding,structural constituent of postsynaptic actin cytoskeleton,Requires Ontology	intermediate filament cytoskeleton organization,neurofilament cytoskeleton organization,cellular response to leukemia inhibitory factor,nervous system development,cell differentiation,intermediate filament organization,postsynaptic actin cytoskeleton organization,Requires Ontology
P56812	1.60103	0.00755635	P56812	Pdcd5	Programmed cell death protein 5	PDCD5_MOUSE	4	nucleus,cytosol,cytoplasm	DNA binding,heparin binding,acetyltransferase activator activity,beta-tubulin binding	apoptotic process,negative regulation of cell proliferation,positive regulation of gene expression,positive regulation of apoptotic process,positive regulation of cysteine-type endopeptidase activity involved in apoptotic process,cellular response to transforming growth factor beta stimulus,positive regulation of release of cytochrome c from mitochondria,positive regulation of protein import into…
P00397	1.60054	0.00417789	P00397	Mtco1	Cytochrome c oxidase subunit 1	COX1_MOUSE	2	mitochondrion,mitochondrial inner membrane,mitochondrial respiratory chain complex IV,mitochondrial membrane,mitochondrial respiratory chain complex III,respiratory chain complex IV	cytochrome-c oxidase activity,heme binding,metal ion binding	mitochondrial electron transport, cytochrome c to oxygen,response to oxidative stress,aging,aerobic respiration,electron transport coupled proton transport,cerebellum development,respiratory electron transport chain,response to copper ion,response to electrical stimulus
Q8BHZ0	1.60013	0.00374169	Q8BHZ0	Cyria	CYFIP-related Rac1 interactor A	CYRIA_MOUSE	5	membrane	molecular_function,small GTPase binding	biological_process,regulation of actin filament polymerization
Q9WV80	1.59954	0.0046016	Q9WV80	Snx1	Sorting nexin-1	SNX1_MOUSE	3	early endosome,endosome,endosome membrane,extrinsic component of postsynaptic endosome membrane,Requires Ontology,cytoplasm,lysosome,Golgi apparatus,cytosol,postsynaptic density,membrane,lamellipodium,early endosome membrane,vesicle,dendritic spine,intracellular membrane-bounded organelle,perinuclear region of cytoplasm,presynapse,retromer complex,retromer, tubulation complex,macromolecular compl…	epidermal growth factor receptor binding,insulin receptor binding,protein binding,phosphatidylinositol binding,identical protein binding,protein homodimerization activity,protein heterodimerization activity,transferrin receptor binding,leptin receptor binding	negative regulation of transforming growth factor beta receptor signaling pathway,intracellular protein transport,neuron projection development,receptor internalization,early endosome to Golgi transport,retrograde transport, endosome to Golgi,positive regulation of protein catabolic process,lamellipodium morphogenesis
Q91YR1	1.59915	0.00417834	Q91YR1	Twf1	Twinfilin-1	TWF1_MOUSE	5	ruffle membrane,cytoplasm,actin filament,myofibril,nucleolus,cytosol,cell-cell junction,actin cytoskeleton,filopodium,perinuclear region of cytoplasm	actin binding,actin monomer binding,protein tyrosine kinase activity,protein binding,ATP binding,phosphatidylinositol-4,5-bisphosphate binding,macromolecular complex binding,actin filament binding	regulation of lamellipodium assembly,positive regulation of cardiac muscle hypertrophy,positive regulation of neuron projection development,peptidyl-tyrosine phosphorylation,actin filament depolymerization,negative regulation of actin filament polymerization,sequestering of actin monomers,regulation of actin phosphorylation,barbed-end actin filament capping
Q80Y17	1.5973	0.0048383	Q80Y17	Llgl1	Lethal(2) giant larvae protein homolog 1	L2GL1_MOUSE	2	axon,cytoplasm,plasma membrane,cortical actin cytoskeleton,Golgi cis cisterna,Golgi membrane,cytoskeleton,basolateral plasma membrane,early endosome membrane,trans-Golgi network membrane,myelin sheath abaxonal region	GTPase activator activity,protein kinase binding,small GTPase binding,myosin II binding	maintenance of apical/basal cell polarity,exocytosis,Golgi to plasma membrane transport,axonogenesis,brain development,regulation of Notch signaling pathway,cortical actin cytoskeleton organization,regulation of establishment or maintenance of cell polarity,regulation of protein secretion,regulation of catalytic activity,establishment of spindle orientation,macromolecular complex assembly
P62334	1.59706	0.0042924	P62334	Psmc6	26S proteasome regulatory subunit 10B	PRS10_MOUSE	3	nucleus,inclusion body,proteasome complex,proteasome regulatory particle, base subcomplex,proteasome accessory complex,cytosolic proteasome complex	ATP binding,ATPase activity,proteasome-activating ATPase activity,identical protein binding	ER-associated ubiquitin-dependent protein catabolic process,proteasome-mediated ubiquitin-dependent protein catabolic process,positive regulation of RNA polymerase II transcriptional preinitiation complex assembly,positive regulation of inclusion body assembly,positive regulation of proteasomal protein catabolic process
Q9ESN9	1.5965	0.00217869	Q9ESN9	Mapk8ip3	C-Jun-amino-terminal kinase-interacting protein 3	JIP3_MOUSE	4	cytoplasm,Golgi membrane,smooth endoplasmic reticulum,plasma membrane,axon,dendrite,growth cone,axolemma,cytoplasmic vesicle,neuron projection,cell body,perinuclear region of cytoplasm,axon cytoplasm	MAP-kinase scaffold activity,protein binding,JUN kinase binding,kinesin binding,receptor signaling complex scaffold activity,mitogen-activated protein kinase kinase binding,mitogen-activated protein kinase kinase kinase binding	in utero embryonic development,JNK cascade,axon guidance,respiratory gaseous exchange,protein localization,post-embryonic development,regulation of gene expression,forebrain development,positive regulation of JUN kinase activity,lung alveolus development,lung morphogenesis,vesicle-mediated transport,axon regeneration,negative regulation of apoptotic process,positive regulation of neuron different…
Q9Z1Q2	1.59615	0.00312356	Q9Z1Q2	Abhd16a	Phosphatidylserine lipase ABHD16A	ABHGA_MOUSE	4	membrane,integral component of membrane	phospholipase activity,palmitoyl-(protein) hydrolase activity,acylglycerol lipase activity	phosphatidylserine catabolic process,monoacylglycerol catabolic process,macromolecule depalmitoylation,prostaglandin catabolic process
P99024	1.59524	0.0126413	P99024	Tubb5	Tubulin beta-5 chain	TBB5_MOUSE	4	cytoplasm,microtubule,nucleus,nuclear envelope lumen,cytosol,cytoplasmic ribonucleoprotein granule,cell body,membrane raft,intercellular bridge,mitotic spindle,macromolecular complex,tubulin complex	GTPase activity,structural constituent of cytoskeleton,GTP binding,protein domain specific binding,ubiquitin protein ligase binding,GTPase activating protein binding,MHC class I protein binding,macromolecular complex binding	microtubule-based process,spindle assembly,odontoblast differentiation,microtubule cytoskeleton organization,mitotic cell cycle,regulation of synapse organization
Q91YP2	1.59385	0.0067272	Q91YP2	Nln	Neurolysin, mitochondrial	NEUL_MOUSE	2	mitochondrial intermembrane space,mitochondrion,cytosol,plasma membrane	metalloendopeptidase activity,peptidase activity,peptide binding,metal ion binding,oligopeptidase activity	regulation of gluconeogenesis,regulation of skeletal muscle fiber differentiation,proteolysis,peptide metabolic process,protein catabolic process
Q63844	1.59057	0.00340769	Q63844	Mapk3	Mitogen-activated protein kinase 3	MK03_MOUSE	4	nucleus,cytoplasm,nuclear envelope,nucleoplasm,mitochondrion,early endosome,late endosome,Golgi apparatus,cytosol,cytoskeleton,plasma membrane,caveola,focal adhesion,pseudopodium,macromolecular complex	phosphotyrosine binding,protein kinase activity,protein serine/threonine kinase activity,MAP kinase activity,MAP kinase kinase activity,protein binding,ATP binding,phosphatase binding,identical protein binding,scaffold protein binding,Requires Ontology	positive regulation of macrophage chemotaxis,Requires Ontology,protein phosphorylation,cellular response to DNA damage stimulus,signal transduction,animal organ morphogenesis,neural crest cell development,phosphorylation,regulation of ossification,regulation of cellular pH,thyroid gland development,lipopolysaccharide-mediated signaling pathway,response to lipopolysaccharide,outer ear morphogenesi…
Q9CWK8	1.59019	0.00468428	Q9CWK8	Snx2	Sorting nexin-2	SNX2_MOUSE	4	endosome,endosome membrane,cytoplasm,lysosome,cytosol,membrane,lamellipodium,early endosome membrane,retromer complex,retromer, tubulation complex,macromolecular complex	epidermal growth factor receptor binding,insulin receptor binding,phosphatidylinositol binding,identical protein binding,protein homodimerization activity,protein heterodimerization activity,transferrin receptor binding,leptin receptor binding	intracellular protein transport,endocytosis,early endosome to Golgi transport,retrograde transport, endosome to Golgi,lamellipodium morphogenesis
Q01405	1.58985	0.00352196	Q01405	Sec23a	Protein transport protein Sec23A	SC23A_MOUSE	4	endoplasmic reticulum exit site,Golgi membrane,endoplasmic reticulum membrane,cytosol,ER to Golgi transport vesicle membrane,extrinsic component of membrane,ER to Golgi transport vesicle,perinuclear region of cytoplasm,COPII vesicle coat	GTPase activator activity,protein binding,zinc ion binding	intracellular protein transport,regulation of catalytic activity,protein localization to plasma membrane,cargo loading into COPII-coated vesicle
Q62318	1.58947	0.00623069	Q62318	Trim28	Transcription intermediary factor 1-beta	TIF1B_MOUSE	10	nucleolus,chromatin,nucleoplasm,euchromatin,heterochromatin,nucleus,macromolecular complex,RNA polymerase II transcription factor complex	DNA binding,chromatin binding,transcription coactivator activity,transcription corepressor activity,protein kinase activity,ubiquitin-protein transferase activity,protein binding,zinc ion binding,SUMO transferase activity,ubiquitin protein ligase binding,Krueppel-associated box domain binding,chromo shadow domain binding,promoter-specific chromatin binding	negative regulation of transcription from RNA polymerase II promoter,in utero embryonic development,protein phosphorylation,embryo implantation,DNA methylation involved in embryo development,positive regulation of DNA binding,innate immune response,negative regulation of single stranded viral RNA replication via double stranded DNA intermediate,negative regulation of transcription, DNA-templated,…
Q99LG2	1.58928	0.00590862	Q99LG2	Tnpo2	Transportin-2	TNPO2_MOUSE	3	nucleus,cytoplasm	protein binding,nuclear localization sequence binding,small GTPase binding,nuclear import signal receptor activity	protein import into nucleus,negative regulation of muscle cell differentiation
Q62048	1.58911	0.00190877	Q62048	Pea15	Astrocytic phosphoprotein PEA-15	PEA15_MOUSE	6	nucleoplasm,cytosol,microtubule associated complex	protein kinase C binding	apoptotic process,intracellular signal transduction,negative regulation of extrinsic apoptotic signaling pathway via death domain receptors,positive regulation of extrinsic apoptotic signaling pathway via death domain receptors,MAPK cascade,carbohydrate transport,negative regulation of glucose import
O35127	1.58873	0.00547153	O35127	Grcc10	Protein C10	C10_MOUSE	2	cytoplasm,nuclear speck	molecular_function	post-embryonic development,regulation of skeletal muscle contraction,corpus callosum morphogenesis,third ventricle development,psychomotor behavior,camera-type eye morphogenesis,cognition
Q9CQ86	1.58829	0.00573697	Q9CQ86	Mien1	Migration and invasion enhancer 1	MIEN1_MOUSE	2	cytosol,nucleoplasm,plasma membrane,intrinsic component of the cytoplasmic side of the plasma membrane,centriolar satellite	protein binding	apoptotic process,response to selenium ion,positive regulation of cell migration,negative regulation of apoptotic process,positive regulation of filopodium assembly
Q4VAA2	1.58779	0.00310661	Q4VAA2	Cdv3	Protein CDV3	CDV3_MOUSE	5	cytoplasm,cytosol,plasma membrane	molecular_function	biological_process
Q6PAJ1	1.5871	0.00598372	Q6PAJ1	Bcr	Breakpoint cluster region protein	BCR_MOUSE	3	membrane,Requires Ontology,glutamatergic synapse,cytoplasm,cytosol,plasma membrane,postsynaptic density,axon,dendritic spine,macromolecular complex	protein serine/threonine kinase activity,protein serine/threonine/tyrosine kinase activity,guanyl-nucleotide exchange factor activity,GTPase activator activity,protein binding,ATP binding,enzyme binding,Requires Ontology	renal system process,brain development,actin cytoskeleton organization,negative regulation of cell migration,response to lipopolysaccharide,inner ear morphogenesis,negative regulation of neutrophil degranulation,homeostasis of number of cells,negative regulation of inflammatory response,positive regulation of phagocytosis,neuromuscular process controlling balance,regulation of nitrogen compound m…
Q3KNM2	1.58607	0.000795315	Q3KNM2	Marchf5	E3 ubiquitin-protein ligase MARCHF5	MARH5_MOUSE	2	mitochondrion,mitochondrial outer membrane,endoplasmic reticulum,endoplasmic reticulum membrane,integral component of membrane	zinc ion binding,GTPase binding,ubiquitin protein ligase activity	protein polyubiquitination,protein autoubiquitination,protein localization to mitochondrion,regulation of mitochondrial fission,positive regulation of mitochondrial fission,negative regulation of cell aging
O88696	1.58544	0.00681212	O88696	Clpp	ATP-dependent Clp protease proteolytic subunit, mitochondrial	CLPP_MOUSE	4	mitochondrion,mitochondrial matrix,endopeptidase Clp complex	endopeptidase activity,ATP-dependent peptidase activity,serine-type endopeptidase activity,protein binding,ATPase binding	misfolded or incompletely synthesized protein catabolic process,proteolysis,membrane protein proteolysis,proteolysis involved in cellular protein catabolic process
Q9CXJ4	1.58454	0.000307118	Q9CXJ4	Abcb8	Mitochondrial potassium channel ATP-binding subunit	MITOS_MOUSE	3	integral component of membrane,nucleoplasm,nucleolus,mitochondrion,mitochondrial inner membrane,mitochondrial membrane,Requires Ontology	ATP binding,ATPase activity, coupled to transmembrane movement of substances,Requires Ontology	cell volume homeostasis,transmembrane transport,potassium ion transmembrane transport,Requires Ontology
Q7TSJ2	1.58424	0.000573441	Q7TSJ2	Map6	Microtubule-associated protein 6	MAP6_MOUSE	53	Golgi-associated vesicle,cis-Golgi network,microtubule,axon,dendrite,Golgi apparatus,transport vesicle membrane,neuron projection,perinuclear region of cytoplasm,secretory vesicle,axon cytoplasm	calmodulin binding,microtubule binding	microtubule cytoskeleton organization,axonal transport of mitochondrion,cytoskeleton-dependent intracellular transport,lysosome localization,dendrite morphogenesis,positive regulation of axonogenesis,regulation of microtubule cytoskeleton organization
Q5U458	1.58385	0.00207311	Q5U458	Dnajc11	DnaJ homolog subfamily C member 11	DJC11_MOUSE	4	mitochondrial sorting and assembly machinery complex,MICOS complex,nucleoplasm,mitochondrion,mitochondrial outer membrane,mitochondrial inner membrane,nuclear speck		cristae formation
Q9D7N9	1.58271	0.00174711	Q9D7N9	Apmap	Adipocyte plasma membrane-associated protein	APMAP_MOUSE	3	cell surface,membrane,integral component of membrane	arylesterase activity,strictosidine synthase activity	biosynthetic process
Q9QYB5	1.58186	0.000269405	Q9QYB5	Add3	Gamma-adducin	ADDG_MOUSE	10	cytoskeleton,plasma membrane,postsynaptic density,condensed nuclear chromosome,cytoplasm,brush border,cell-cell junction,cell cortex,membrane	protein kinase C binding,structural constituent of cytoskeleton,calmodulin binding,actin filament binding	cytoskeleton organization,response to xenobiotic stimulus,positive regulation of vasoconstriction,barbed-end actin filament capping,positive regulation of cytoskeleton organization
Q7TSC1	1.57847	0.00960145	Q7TSC1	Prrc2a	Protein PRRC2A	PRC2A_MOUSE	3	nucleoplasm,cytosol,plasma membrane		cell differentiation
P56380	1.57762	0.00374179	P56380	Nudt2	Bis(5'-nucleosyl)-tetraphosphatase [asymmetrical]	AP4A_MOUSE	2	mitochondrion	bis(5'-nucleosyl)-tetraphosphatase (asymmetrical) activity,GTP binding	AMP biosynthetic process,ATP biosynthetic process,apoptotic process
Q60972	1.57687	0.00573697	Q60972	Rbbp4	Histone-binding protein RBBP4	RBBP4_MOUSE	6	nucleus,chromosome, telomeric region,chromatin,nucleoplasm,cytosol,Sin3 complex,NuRD complex,NURF complex,ATPase complex,histone deacetylase complex,macromolecular complex,CAF-1 complex,ESC/E(Z) complex	DNA-dependent ATPase activity,RNA polymerase II core promoter proximal region sequence-specific DNA binding,protein binding,histone binding,histone deacetylase binding	chromatin remodeling,negative regulation of transcription from RNA polymerase II promoter,DNA replication,DNA replication-dependent nucleosome assembly,DNA replication-independent nucleosome assembly,regulation of transcription, DNA-templated,cell cycle,brain development,regulation of gene expression,histone deacetylation,negative regulation of cell migration,negative regulation of transforming g…
Q99LR1	1.57676	0.00264784	Q99LR1	Abhd12	Lysophosphatidylserine lipase ABHD12	ABD12_MOUSE	5	endoplasmic reticulum membrane,membrane,cytoplasm,mitochondrion,integral component of membrane,dendrite cytoplasm,AMPA glutamate receptor complex	phospholipase activity,lysophospholipase activity,palmitoyl-(protein) hydrolase activity,acylglycerol lipase activity	phosphatidylserine catabolic process,adult walking behavior,response to auditory stimulus,protein depalmitoylation,phospholipid catabolic process,acylglycerol catabolic process,glycerophospholipid catabolic process,regulation of inflammatory response,monoacylglycerol catabolic process
Q3UJB0	1.57513	0.00520692	Q3UJB0	Sf3b2	SAP domain-containing protein	Q3UJB0_MOUSE	2	nucleus,U2-type spliceosomal complex,nuclear speck,spliceosomal complex,U2 snRNP,U12-type spliceosomal complex,U2-type precatalytic spliceosome,precatalytic spliceosome,catalytic step 2 spliceosome	protein binding	mRNA splicing, via spliceosome
P47746	1.57472	0.00330281	P47746	Cnr1	Cannabinoid receptor 1	CNR1_MOUSE	3	intracellular membrane-bounded organelle,cytoplasm,mitochondrion,plasma membrane,integral component of mitochondrial membrane,presynapse,glutamatergic synapse,GABA-ergic synapse,integral component of presynaptic membrane,mitochondrial outer membrane,actin cytoskeleton,axon,growth cone,presynaptic membrane,membrane raft	G-protein coupled receptor activity,cannabinoid receptor activity,identical protein binding,voltage-gated calcium channel activity involved in positive regulation of presynaptic cytosolic calcium levels	axonal fasciculation,glucose homeostasis,positive regulation of acute inflammatory response to antigenic stimulus,G-protein coupled receptor signaling pathway,adenylate cyclase-modulating G-protein coupled receptor signaling pathway,adenylate cyclase-activating G-protein coupled receptor signaling pathway,spermatogenesis,aging,response to nutrient,learning or memory,memory,positive regulation of …
Q91XM9	1.57455	0.000609745	Q91XM9	Dlg2	Disks large homolog 2	DLG2_MOUSE	14	voltage-gated potassium channel complex,basolateral plasma membrane,cell junction,neuromuscular junction,neuron projection,axon initial segment,postsynaptic density membrane,glutamatergic synapse,cytoplasm,postsynaptic density,membrane,dendrite,synaptic vesicle membrane,neuronal cell body,perikaryon,juxtaparanode region of axon,postsynaptic membrane,anchored component of postsynaptic density memb…	protein binding,protein C-terminus binding,kinase binding,protein phosphatase binding,PDZ domain binding,macromolecular complex binding,structural constituent of postsynaptic density	chemical synaptic transmission,sensory perception of pain,cellular response to potassium ion,receptor clustering,neuronal ion channel clustering,clustering of voltage-gated potassium channels,establishment or maintenance of epithelial cell apical/basal polarity,receptor localization to synapse,cell-cell adhesion,maintenance of postsynaptic density structure,anterograde axonal protein transport,re…
Q8C0L0	1.57189	0.00485253	Q8C0L0	Tmx4	Thioredoxin-related transmembrane protein 4	TMX4_MOUSE	2	nuclear inner membrane,integral component of membrane
Q8VE33	1.57175	0.00374477	Q8VE33	Gdap1l1	Ganglioside-induced differentiation-associated protein 1-like 1	GD1L1_MOUSE	5			glutathione metabolic process
P31786	1.57168	0.00352575	P31786	Dbi	Acyl-CoA-binding protein	ACBP_MOUSE	5	extracellular space,nucleus,cytoplasm,mitochondrion,Golgi apparatus,plasma membrane,synaptic vesicle,contractile fiber,perinuclear endoplasmic reticulum,protein-lipid complex	fatty-acyl-CoA binding,lipid binding,benzodiazepine receptor binding,long-chain fatty acyl-CoA binding,identical protein binding	behavioral fear response,hair follicle development,triglyceride metabolic process,learning or memory,lateral ventricle development,regulation of synaptic transmission, GABAergic,skin development,long-term synaptic potentiation,fatty acid metabolic process,glial cell proliferation,negative regulation of fatty acid beta-oxidation,phosphatidylcholine acyl-chain remodeling,positive regulation of lipi…
Q7TN29	1.57117	0.000896666	Q7TN29	Smap2	Stromal membrane-associated protein 2	SMAP2_MOUSE	2	nucleoplasm,cytosol	GTPase activator activity,protein binding,metal ion binding	regulation of catalytic activity
Q9D1G5	1.5711	0.00531638	Q9D1G5	Lrrc57	Leucine-rich repeat-containing protein 57	LRC57_MOUSE	3	membrane	molecular_function	biological_process
E9Q3L2	1.56976	0.000307118	E9Q3L2	Pi4ka	Phosphatidylinositol 4-kinase alpha	PI4KA_MOUSE	10	cytoplasm,plasma membrane,membrane,Golgi-associated vesicle membrane	1-phosphatidylinositol 4-kinase activity,ATP binding,kinase activity,phosphatidylinositol kinase activity	phosphorylation,viral RNA genome replication,viral replication complex formation and maintenance,phosphatidylinositol phosphorylation,phosphatidylinositol-mediated signaling
O70228	1.56939	0.0050583	O70228	Atp9a	Probable phospholipid-transporting ATPase IIA	ATP9A_MOUSE	2	endosome,trans-Golgi network,plasma membrane,early endosome,integral component of membrane,early endosome membrane,trans-Golgi network membrane,perinuclear region of cytoplasm,recycling endosome,recycling endosome membrane	magnesium ion binding,protease binding,ATP binding,ATPase activity,Requires Ontology	retrograde vesicle-mediated transport, Golgi to ER,endocytosis,phospholipid translocation,negative regulation of exosomal secretion,regulation of retrograde transport, endosome to Golgi,regulation of endocytic recycling
[truncated: 1,190 more rows]

## Sheet: PFC_CAAX
ProteinGroups	AVG Log2 Ratio	Qvalue	UniProtIds	Genes	ProteinDescriptions	ProteinNames	# Unique Total Peptides	GO Cellular Component	GO Molecular Function	GO Biological Process
[truncated: 508 more rows]

## Sheet: NAc
ProteinGroups	AVG Log2 Ratio	Qvalue	UniProtIds	Genes	ProteinDescriptions	ProteinNames	# Unique Total Peptides	GO Cellular Component	GO Molecular Function	GO Biological Process
[truncated: 1,917 more rows]

## Sheet: PAG
ProteinGroups	AVG Log2 Ratio	Pvalue	UniProtIds	Genes	ProteinDescriptions	ProteinNames	# Unique Total Peptides	GO Cellular Component	GO Molecular Function	GO Biological Process
[truncated: 143 more rows]

[truncated: 2 more sheets: Cocaine_vs_saline, Cocaine_vs_nobiotin]
