# Supplementary material for: Acute in vivo proximity labeling for membrane targeted proteomics in neuronal circuits
Source: bioRxiv. 2026 Jul 16:2025.12.04.691871. Preprint. [Version 3] doi: 10.64898/2025.12.04.691871 (PMC13345169; doi:10.64898/2025.12.04.691871)
Supplement: Supplement 7 — Table S6 [excel]. RNA-seq differential expression reanalysis for PFC projection neurons [file media-7.xlsx]

## Sheet: RNA_norm_counts
Gene Name	Cav_Nac Norm counts	Cav_PAG Norm counts
0610005C13Rik	0.00189307	0.00142193
0610007C21Rik	0.609426	0.856859
0610007L01Rik	0.352708	0.302849
0610007N19Rik	0	0
0610007P08Rik	0.0504863	0.0624686
0610007P14Rik	0.467423	0.489496
0610007P22Rik	0.331877	0.359509
0610009B22Rik	0.264951	0.395938
0610009D07Rik	0.386766	0.585662
0610009L18Rik	0.033796	0.0502858
0610009O20Rik	0.1078	0.104081
0610010B08Rik	0.00079875	0.000686265
0610010F05Rik	0.353355	0.313651
0610010K14Rik	0.225119	0.484114
0610010O12Rik	0.436187	0.51436
0610011F06Rik	0.382981	0.516536
0610011L14Rik	0.479835	0.384949
0610012G03Rik	0.739664	1.11437
0610030E20Rik	0.103646	0.042439
0610031J06Rik	0.415361	0.427524
0610037L13Rik	0.277611	0.425165
0610037P05Rik	0.601973	0.631306
0610038B21Rik	0.00159167	0.00530537
0610038L08Rik	0.00299416	0.000217284
0610039K10Rik	0.00287793	0.00195442
0610040B10Rik	0.014723	0.0253028
0610040F04Rik	0.0082292	0.00338771
0610040J01Rik	0	0.00011775
0610043K17Rik	0.00259023	0.000257952
0910001L09Rik	0.218182	0.246474
100043387	0.0604921	0.0601196
1110001A16Rik	0.263467	0.413276
1110001J03Rik	0.116812	0.243706
1110002B05Rik	0.327796	0.164087
1110002L01Rik	0.0161045	0.00547482
1110002N22Rik	0.0729693	0.114598
1110003E01Rik	0.960874	1.29662
1110004E09Rik	0.417977	0.519407
1110004F10Rik	1.18774	1.12722
1110005A03Rik	0.213921	0.331703
1110006O24Rik	0.0126744	0.0103321
1110007C09Rik	0.0560888	0.0664415
1110008F13Rik	0.534307	0.739273
1110008J03Rik	0.270097	0.233463
1110008L16Rik	0.0398468	0.0192251
1110008P14Rik	0.917977	1.42414
1110012J17Rik	0.0556361	0.0176512
1110012L19Rik	0.182066	0.15134
1110014N23Rik	0.635732	0.380636
1110015O18Rik	0.0137441	0.00173391
1110017D15Rik	0.0159798	0.0188147
1110017F19Rik	0	0.000612041
1110018G07Rik	0.185933	0.247126
1110018J18Rik	0.0298779	0.0285966
1110019D14Rik	0.0152517	0.0166062
1110020A21Rik	0.00108578	0.00644744
1110020G09Rik	0.065827	0.0661158
1110021J02Rik	0.107231	0.0740008
1110021L09Rik	0.0669695	0.0234382
1110028C15Rik	0.0104912	0.0222105
1110028F11Rik	0	0
1110031I02Rik	0.0951493	0.102133
1110032A03Rik	0.284494	0.351951
1110032A04Rik	0.00898456	0.0141442
1110032F04Rik	0.319847	0.26869
1110034A24Rik	0.148465	0.166153
1110034B05Rik	0.14979	0.143851
1110034G24Rik	0.0373898	0.11615
1110035M17Rik	0.0387828	0.0824363
1110037F02Rik	0.15461	0.189062
1110038B12Rik	0.0527209	0.0717423
1110038D17Rik	0.0870146	0.0445705
1110038F14Rik	0.0989287	0.214985
1110046J04Rik	0.00667371	0.0290181
1110049F12Rik	1.46187	1.38346
1110050K14Rik	0	0
1110051M20Rik	1.00653	0.847702
1110054M08Rik	0.00051537	0.0130005
1110054O05Rik	0.214431	0.144652
1110057K04Rik	0.387843	0.443187
1110058L19Rik	0.36763	0.514287
1110059E24Rik	0.158072	0.2296
1110059G10Rik	0.0361811	0.120587
1110059M19Rik	0	0
1110065P20Rik	0.206385	0.309446
1110067D22Rik	0.102999	0.144416
1190002F15Rik	0	0
1190002H23Rik	0.00585172	0.000492496
1190002N15Rik	0.0784177	0.123183
1190003J15Rik	0.0243479	0.0395515
1190005F20Rik	0.18748	0.197195
1190005I06Rik	0.0171117	0.00435486
1190007F08Rik	0.00728853	0.00301968
1190007I07Rik	0.0317318	0.0821371
1200009I06Rik	0.0154604	0.00855362
1200011I18Rik	0.0993649	0.135816
1200011M11Rik	0.12044	0.0878749
1200014J11Rik	0.0901258	0.102611
1200016B10Rik	0.129812	0.110817
1300001I01Rik	0.31884	0.241216
1300002E11Rik	0.0375532	0.106678
1300010F03Rik	0.0943251	0.080061
1300014I06Rik	0.00180284	0
1300017J02Rik	0.000396425	0.0107654
1300018I17Rik	0.246272	0.196651
1300018J18Rik	0.14066	0.0712397
1500001M20Rik	0.137718	0.182328
1500002O20Rik	0.176651	0.111222
1500003O03Rik	0.985917	0.829992
1500004A13Rik	0.22837	0.223784
1500009C09Rik	0.1812	0.140864
1500009L16Rik	0.208329	0.173319
1500010J02Rik	0.183838	0.164411
1500011B03Rik	1.02521	1.22532
1500011H22Rik	0.86454	0.982284
1500011K16Rik	0.254753	0.412285
1500012F01Rik	0.0609245	0.165269
1500012K07Rik	0.0105379	0.00991839
1500015A07Rik	0.0401282	0.0447887
1500015O10Rik	0	0
1500017E21Rik	0	0.00239917
1500031L02Rik	0.630453	0.588277
1500032L24Rik	0.815504	1.18612
1520402A15Rik	0.177332	0.26919
1600002D24Rik	0	0
1600002H07Rik	0.0980256	0.0770644
1600002K03Rik	0.0252568	0.0368308
1600012F09Rik	0.245926	0.274589
1600012H06Rik	0.175997	0.122722
1600014C10Rik	0.180134	0.173377
1600014C23Rik	0.000585426	0
1600014K23Rik	0	0
1600020E01Rik	0.0780965	0.0735167
1600021P15Rik	0.144449	0.0786724
1600027N09Rik	0.101857	0.0837749
1600029D21Rik	0	0
1600029O15Rik	0.0207633	0
1700001C02Rik	0	0
1700001D01Rik	0	0.00343139
1700001G11Rik	0.0010975	0.0105719
1700001G17Rik	0.00885508	0.0129269
1700001J03Rik	0	0
1700001J11Rik	0	0
1700001K19Rik	0.00211026	0.000145479
1700001K23Rik	0	0
1700001L05Rik	0.0201143	0.00630222
1700001L19Rik	0.285512	0.345831
1700001O22Rik	0.0169995	0.0678477
1700001P01Rik	0.000490946	0.00192864
1700003D09Rik	0.00122635	0.00359769
1700003E16Rik	0.302229	0.241004
1700003F12Rik	0.00447788	0.00133421
1700003L19Rik	0.00248462	0.001321
1700003M02Rik	0.0209947	0.00487803
1700003M07Rik	0.0148746	0.0130441
1700006E09Rik	0	0.000137141
1700006F04Rik	0.00357126	0
1700007B14Rik	0	0
1700007F19Rik	0.025681	0.00146712
1700007G11Rik	0.001932	0.00442701
1700007I08Rik	0	0
1700007J10Rik	0	0.00156044
1700007K09Rik	0	0.00146776
1700007K13Rik	0.0502844	0.104077
1700007L15Rik	0	0.00110001
1700007P06Rik	0.00361455	0.000220287
1700008F21Rik	0	0.000167154
1700008J07Rik	0.00981467	0.0208832
1700008K24Rik	0	0
1700008O03Rik	0.0163125	0.0263142
1700008P20Rik	0	0
1700009C05Rik	0.000277428	0
1700009P17Rik	0	0
1700010I14Rik	0	0
1700010K23Rik	0	0
1700011E24Rik	0	0
1700011F14Rik	0	0
1700011H14Rik	0.00296747	0
1700011I03Rik	0.00328292	0
1700011J10Rik	0.0819038	0.0942746
1700012A16Rik	0.0100948	0.00238697
1700012B09Rik	0	0
1700012B15Rik	0.0820248	0.043663
1700012D01Rik	0.00781849	0
1700012D14Rik	0.00110681	0.00696762
1700012I11Rik	0	0
1700012L04Rik	0.00156462	0.000153424
1700013F07Rik	0.00985622	0.022471
1700013G23Rik	0.00812135	0.0063397
1700013N18Rik	0	0.00400045
1700015E13Rik	0	0.0034926
1700015F17Rik	0.00253584	0.00130304
1700016C15Rik	0	0
1700016D06Rik	0	0
1700016H13Rik	0	0
1700016K19Rik	0.038161	0.0402918
1700016L04Rik	0.00230581	0
1700016M24Rik	0.00191684	0
1700017B05Rik	0.0352259	0.0502081
1700018A04Rik	0	5.69866e-05
1700018G05Rik	0.00289276	0
1700018L02Rik	0.017784	0.00649241
1700018L24Rik	0	0
1700019A02Rik	0.00133336	0.000231267
1700019B03Rik	0	0
1700019D03Rik	0.162997	0.341439
1700019E19Rik	0.092425	0.110264
1700019G17Rik	0.00866036	0.00838366
1700019G24Rik	0.00455186	0.00209687
1700019L03Rik	0.0193224	0.00148852
1700019N12Rik	0.0422695	0.00671299
1700019N19Rik	0.00287434	0
1700020A23Rik	0	0
1700020D05Rik	0	0
1700020I14Rik	0.286456	0.406981
1700020L24Rik	0	0
1700020N18Rik	0	0.00107769
1700020O03Rik	0.0733189	0.059965
1700021C14Rik	0.0250616	0.0193333
1700021F05Rik	0.276742	0.328545
1700021K19Rik	0.27193	0.172384
1700021N21Rik	0.00730253	0.00338303
1700022I11Rik	0	0
1700022P22Rik	0.00317747	0.00320056
1700023A16Rik	0	0
1700023E05Rik	0.004527	0.0214238
1700023F02Rik	0.000796848	0
1700023F06Rik	0.00779107	0.00162533
1700023L04Rik	0	0
1700024B18Rik	0.00203837	6.10582e-05
1700024F13Rik	0.000170341	0.00011512
1700024P03Rik	0	0
1700024P16Rik	0.000149372	0.0130563
1700025B11Rik	0.00321936	0.00302285
1700025E21Rik	0	0.000798536
1700025F24Rik	0	0
1700025G04Rik	0.245423	0.229881
1700025K23Rik	0.115552	0.164073
1700025K24Rik	0	0
1700026D08Rik	0.00975796	0
1700026D11Rik	0	6.09122e-05
1700026J04Rik	0	0
1700026L06Rik	0	0
1700027A23Rik	0.0106778	0.0178281
1700027D21Rik	0	0
1700027F09Rik	0	0
1700027H10Rik	0.00458861	0.000296111
1700027I24Rik	0	0
1700028B04Rik	0.00101496	0.00107995
1700028E10Rik	0	0.000382504
1700028I16Rik	0	0.004337
1700028J19Rik	0.0525572	0.0481492
1700028K03Rik	0.0107283	0.00040215
1700028P14Rik	0.0107919	0
1700029F09Rik	0.112251	0.124513
1700029G01Rik	0.00179999	0.000131149
1700029H14Rik	0	0
1700029I01Rik	0	0
1700029I15Rik	0.00850916	0.0028446
1700029J03Rik	0	0
1700029J07Rik	0.0302985	0.0380684
1700029J11Rik	0	0
1700030A11Rik	0	0
1700030C10Rik	0.0176928	0.000129036
1700030F04Rik	0.0123514	0.00308966
1700030J22Rik	0.045287	0.0276536
1700030K09Rik	0.0484366	0.0317376
1700030L20Rik	0	0
1700031A10Rik	0	0
1700034F02Rik	0.000420309	0.000681633
1700034G24Rik	0.00702961	0.00910123
1700034H14Rik	0.0662234	0.103864
1700034H15Rik	0.0119865	0.0198643
1700034I23Rik	0	0.000858848
1700034J05Rik	0	0.00145155
1700034O15Rik	0.00579369	0
1700034P13Rik	0.00284658	0.00467038
1700037C18Rik	0.0608914	0.0662202
1700037H04Rik	0.713986	0.967105
1700039E15Rik	0	0
1700040I03Rik	0.233973	0.361281
1700040L02Rik	0.0346147	0.000519417
1700042G07Rik	0	0
1700042G15Rik	0.000302372	0
1700045I19Rik	0.0378859	0.0121114
1700047G03Rik	0	0
1700048M11Rik	0	0
1700048O20Rik	0.0433427	0.0529006
1700049G17Rik	0.00533992	0.0122404
1700049L16Rik	0	0
1700051A21Rik	0.00136938	0
1700052K11Rik	0.089705	0.0771798
1700052N19Rik	0.0428131	0.055979
1700054A03Rik	0.000280017	0
1700054M17Rik	0	0.00012777
1700054N08Rik	0.455739	0.392948
1700055N04Rik	0.000149876	0.0071475
1700056E22Rik	0	0
1700057K13Rik	0	0
1700058G18Rik	0.00135903	0.00323099
1700060C20Rik	0	0
1700061G19Rik	0.0118723	0.00663522
1700061I17Rik	0	0
1700061J05Rik	0	0
1700063D05Rik	0	0
1700064M15Rik	0.00559894	0.00130709
1700065D16Rik	0.00162897	0.00547632
1700065I17Rik	0	0.000800405
1700065J18Rik	0	0
1700066B19Rik	0	0.0067566
1700066J24Rik	0.00301331	0.00383711
1700066M21Rik	0.106864	0.0773405
1700066O22Rik	0.000146658	0
1700067K01Rik	0.0088035	0.00455058
1700067P10Rik	0	0
1700069L16Rik	0	0
1700071K01Rik	0.00715019	0.000132996
1700071M16Rik	0	4.27179e-05
1700073E17Rik	0	0
1700074H08Rik	0.00118341	0
1700080N15Rik	0.0107226	0.00800933
1700081H22Rik	0.00157074	0
1700081L11Rik	0.226242	0.19922
1700084C01Rik	0.00423154	0.0167809
1700084E18Rik	0.00125698	0.00239213
1700084J12Rik	0.000143355	0
1700085C21Rik	0	0.0045125
1700086L19Rik	0.2714	0.454127
1700086O06Rik	0.039068	0.0488367
1700088E04Rik	0.0384941	0.0285441
1700091E21Rik	0	0.00237102
1700092K14Rik	0.0082084	0.00177338
1700092M07Rik	0	0
1700093K21Rik	0	0.00102014
1700094D03Rik	0.0199853	0.0228408
1700095B22Rik	0.00514741	0.0120551
1700096K18Rik	0.0136088	0.00729995
1700100L14Rik	0	0
1700101E01Rik	0.000149724	0
1700101I11Rik	0.025368	0.0236884
1700101O22Rik	0	0
1700102H20Rik	0	0
1700102P08Rik	0.00252533	0
1700105P06Rik	0.00889906	0.00368363
1700106N22Rik	0.166181	0.299849
1700108F19Rik	0	0
1700108M19Rik	0.00460461	0
1700109G14Rik	0	0
1700109H08Rik	0.00023376	0
1700110C19Rik	0.00299416	0
1700110K17Rik	0.00295795	0.00223129
1700112E06Rik	0	0
1700113A16Rik	0.0883016	0.0872046
1700113H08Rik	0.00130741	0.00190265
1700113I22Rik	0.0249736	0.0234335
1700120C14Rik	0.00890305	0.00735113
1700120G07Rik	0	0
1700120K04Rik	0.00367267	0
1700123I01Rik	0	0
1700123L14Rik	0	0.000261954
1700123M08Rik	0.00979016	0.00597472
1700123O20Rik	0.212167	0.285216
1700123O21Rik	0.00409349	0.00200897
1700125D06Rik	0.000631526	0.00429032
1700125G02Rik	0	0
1700125G22Rik	0.000484093	0
1700125H03Rik	0.000356806	0
1700125H20Rik	0	0.00145403
1700128F08Rik	0.000157851	0
1810006K21Rik	0.175116	0.367456
1810007C17Rik	0	0
1810007D17Rik	0	0
1810008A18Rik	0.450095	0.343583
1810009A15Rik	0.208675	0.262228
1810010D01Rik	0	0
1810010H24Rik	0.012968	0.0142436
1810011O10Rik	0	0
1810012K16Rik	0.00346454	0
1810012P15Rik	0.236742	0.12137
1810013D10Rik	0.321222	0.530877
1810013L24Rik	0.046539	0.0820007
1810014B01Rik	0.0169375	0.0101089
1810014F10Rik	0.202758	0.249201
1810019D21Rik	0	0
1810019J16Rik	0	0
1810020D17Rik	0.24315	0.39124
1810020O05Rik	0.0041189	0.00193624
1810021B22Rik	0.00360975	0.0011769
1810022K09Rik	0.129708	0.272832
1810024B03Rik	0.000155291	0
1810026B05Rik	0.168188	0.196422
1810026J23Rik	0.379525	0.369159
1810027O10Rik	0.293469	0.404019
1810029B16Rik	0.0558483	0.0581061
1810030N24Rik	0.219514	0.297834
1810030O07Rik	0.198209	0.142256
1810031K17Rik	0.0857267	0.052911
1810032O08Rik	0.0399197	0.0585356
1810033B17Rik	0	0
1810034E14Rik	0	0.00109845
1810035I16Rik	0	0
1810035L17Rik	0.181666	0.321994
1810037I17Rik	0.366599	0.482033
1810041L15Rik	0.242562	0.0391126
1810043G02Rik	0.644998	0.643652
1810043H04Rik	0.117129	0.221999
1810044D09Rik	0.00058403	0.00965489
1810046J19Rik	0.708507	0.987102
1810046K07Rik	0	0
1810048J11Rik	0.173993	0.122679
1810049H13Rik	0.0838956	0.0864481
1810053B23Rik	0	0
1810055G02Rik	0.345688	0.1901
1810058I24Rik	0.204175	0.27011
1810062G17Rik	0.00237915	0
1810062O18Rik	0.0122188	0.0120919
1810063B05Rik	0.171052	0.333602
1810063B07Rik	0.133451	0.279095
1810064F22Rik	0	0
1810074P20Rik	0.381011	0.426648
2010001E11Rik	0.0105381	0
2010001M06Rik	0	0
2010001M09Rik	0	0
2010002M12Rik	0.00903273	0
2010002N04Rik	0.0338688	0
2010003O02Rik	0.00694996	0.0300954
2010009K17Rik	0.000417274	0
2010010A06Rik	0	0.0001393
2010011I20Rik	0.0744891	0.0372448
2010012O05Rik	0.362569	0.429064
2010015L04Rik	0.0386472	0.0771484
2010016I18Rik	0	0
2010106C02Rik	0	0
2010106E10Rik	0	0
2010106G01Rik	0.242727	0.242412
2010107E04Rik	0.382507	0.671805
2010107G12Rik	0	0
2010107G23Rik	0.478073	0.517843
2010107H07Rik	0.0258438	0.0901247
2010109A12Rik	0	0.000164038
2010109I03Rik	0	0
2010109K11Rik	0.0311679	0.0359899
2010111I01Rik	0.182346	0.198522
2010204K13Rik	0.0740199	0.200508
2010300C02Rik	0.485578	0.563973
2010305A19Rik	0.241834	0.30395
2010308F09Rik	0	0.00105847
2010315B03Rik	0.0528149	0.0430976
2010317E24Rik	0	0
2010320M18Rik	0.0684266	0.0974392
2010321M09Rik	0.146922	0.171293
2200002D01Rik	0	0
2200002J24Rik	0	0
2200002K05Rik	0.20546	0.146485
2210009G21Rik	0.0354457	0.0343257
2210010C04Rik	0.00155236	0
2210012G02Rik	0.0657589	0.152296
2210013O21Rik	0.394565	0.647418
2210015D19Rik	0.314297	0.209775
2210016F16Rik	0.146362	0.215561
2210016L21Rik	1.03868	1.38373
2210018M11Rik	0.286101	0.196208
2210020M01Rik	0	0
2210021J22Rik	0.200638	0.250156
2210403K04Rik	0.37603	0.372303
2210404J11Rik	0.0414576	0.065062
2210404O07Rik	0.0120612	0.0126484
2210404O09Rik	0.0407881	0.0280827
2210408F21Rik	0.197954	0.255827
2210408I21Rik	0.0634988	0.130118
2210409E12Rik	0	0
2210411K11Rik	0.0302675	0.0407236
2210416O15Rik	0	0.000315667
2210417K05Rik	0.0133744	0.00796515
2210420H20Rik	0	0
2300002M23Rik	0	0
2300009A05Rik	0.0937753	0.0915714
2310001A20Rik	0.444643	0.350355
2310001H17Rik	0	0
2310001K24Rik	0.000124903	0.00011512
2310002D06Rik	0.00513995	0.0106557
2310002J15Rik	0	0
2310003C23Rik	0.155484	0.132325
2310003F16Rik	0.532716	0.805235
2310003H01Rik	0.0941578	0.086222
2310003L22Rik	0.291504	0.499969
2310004I24Rik	0.136426	0.166575
2310004N24Rik	0.403209	0.59749
2310005A03Rik	0	0
2310005G13Rik	0.00120222	0.00185627
2310007B03Rik	0	0
2310008H04Rik	0	0.000545191
2310008H09Rik	0.104597	0.230315
2310009A05Rik	0.0684544	0.142795
2310009B15Rik	0.0310417	0.0921043
2310010J17Rik	0.00314973	0.00616281
2310010M20Rik	0.00016374	0.000165017
2310011J03Rik	0.287942	0.322254
2310014F07Rik	0	0
2310014L17Rik	0.0105914	0.000542254
2310015A10Rik	0.0183838	0.0121329
2310015B20Rik	0.00125536	0
2310015D24Rik	0	0.00016259
2310016M24Rik	0.787518	1.13497
2310020H05Rik	0	0
2310021P13Rik	0.31693	0.244853
2310022A10Rik	0.340679	0.194136
2310022B05Rik	0.0165542	0.00586648
2310028H24Rik	0.165468	0.117081
2310030G06Rik	0.0360133	0.00773341
2310030N02Rik	0.167162	0.282685
2310033E01Rik	0	0.0036259
2310033P09Rik	0.171721	0.327595
2310034G01Rik	0.0294093	0.0109057
2310034O05Rik	0	0.000354329
2310035C23Rik	0.149743	0.212079
2310035K24Rik	0.0903499	0.23919
2310036O22Rik	0.535304	0.706204
2310037I24Rik	0.319709	0.219014
2310039H08Rik	0.0475759	0.0890925
2310039L15Rik	0	0
2310040G24Rik	0.0313412	0.0192536
2310042D19Rik	0.000178751	5.69866e-05
2310042E22Rik	0	0.00999688
2310043L19Rik	0	0
2310043O21Rik	0	0
2310044G17Rik	0.200318	0.113713
2310044H10Rik	1.35026	1.37619
2310045N01Rik	0.204383	0.228609
2310046A06Rik	0.314697	0.225355
2310046O06Rik	0.106215	0.208984
2310047B19Rik	0.0408339	0.0436467
2310047M10Rik	0.0823691	0.0667351
2310050B05Rik	0.00258404	0.00086375
2310057M21Rik	0.208506	0.220163
2310061C15Rik	0.120773	0.236626
2310061I04Rik	0.542591	0.601364
2310061J03Rik	0.0600446	0.0682607
2310065F04Rik	0	0
2310067B10Rik	0.78634	0.43082
2310068J16Rik	0.00862572	0.00234454
2310069G16Rik	0.0601163	0.112467
2310079F23Rik	0.0416317	0.0307328
2400001E08Rik	0.753811	0.953805
2400003C14Rik	0.763105	0.465087
2400009B08Rik	0.0520305	0.156447
2410001C21Rik	0.723827	0.648211
2410002F23Rik	0.780657	0.591887
2410002I01Rik	0.211819	0.165793
2410002O22Rik	0.377517	0.308945
2410003K15Rik	0.125278	0.225084
2410003L11Rik	0	0.000128958
2410004A20Rik	0	0
2410004B18Rik	0.367412	0.319296
2410004I01Rik	0	0.000382298
2410004N09Rik	0.013787	0.0174545
2410004P03Rik	0.0144616	0.0231027
2410006H16Rik	0.146682	0.198746
2410007B07Rik	0	0.000413842
2410015M20Rik	0.61521	0.977257
2410016O06Rik	0.271142	0.155173
2410017I17Rik	0	0
2410017P09Rik	0.0912332	0.206832
2410018L13Rik	0.00785427	0.0132354
2410018M08Rik	0.0756839	0.0443506
2410021H03Rik	0	0.0023775
2410022L05Rik	0.435697	0.337857
2410042D21Rik	0.0693295	0.0305403
2410057H14Rik	0.00131667	0.000978188
2410066E13Rik	0.0297088	0.0460404
2410075B13Rik	0.125008	0.0433839
2410076I21Rik	0.000805083	0.0136827
2410089E03Rik	0.122684	0.177191
2410091C18Rik	0.413616	0.564374
2410127L17Rik	0.0242071	0.0235749
2410131K14Rik	0.206585	0.247142
2410137F16Rik	0.0228607	0.0645193
2410137M14Rik	0.00726912	0.000758891
2500003M10Rik	0.607898	0.35293
2500004C02Rik	0.0421401	0.0540804
2510002D24Rik	0.447629	0.499009
2510003E04Rik	1.19968	0.927319
2510006D16Rik	0.576828	0.724697
2510009E07Rik	0.0340314	0.0549707
2510012J08Rik	0.190468	0.141104
2510039O18Rik	0.19414	0.113946
2510049J12Rik	0.00405699	0.00644343
2610001J05Rik	0.339229	0.624316
2610002D18Rik	0	0.00546988
2610002I17Rik	0.148459	0.151619
2610002J02Rik	0.189512	0.276264
2610002M06Rik	0.227312	0.222201
2610005L07Rik	0.0742094	0.0492551
2610008E11Rik	0.0464446	0.0531742
2610015P09Rik	0.0666713	0.0462942
2610016A17Rik	0	0
2610017I09Rik	0.0695212	0.10508
2610018G03Rik	0.0165638	0.0175865
2610019E17Rik	0.00182708	0.00578295
2610019F03Rik	0.0611776	0.0439652
2610020C07Rik	0.000778083	0.00333485
2610020H08Rik	0.00712033	0.00384834
2610021K21Rik	0.00379673	0.000218625
2610027L16Rik	0.0599756	0.051402
2610028E06Rik	0.000298143	0
2610028H24Rik	0	0
2610029G23Rik	0.281949	0.305934
2610029I01Rik	0.187319	0.254176
2610034B18Rik	0.148943	0.213804
2610034M16Rik	0	0.00397731
2610035D17Rik	0.232396	0.189314
2610037D02Rik	0	0
2610039C10Rik	0.0850453	0.091557
2610044O15Rik	0.0598944	0.0736763
2610100L16Rik	0.0475945	0.0242689
2610101N10Rik	0.535527	0.61099
2610109H07Rik	0	0
2610203C20Rik	0.0123811	0.00194781
2610203C22Rik	0	0.00020782
2610204G22Rik	0.00195	0.00718548
2610206C17Rik	0.0018525	0.000164038
2610301B20Rik	0.424987	0.405931
2610301G19Rik	0.381275	0.302757
2610305D13Rik	0	0
2610306M01Rik	0.105875	0.190524
2610307P16Rik	0	0
2610316D01Rik	0.133289	0.0333258
2610318N02Rik	0	0
2610507B11Rik	0.393611	0.275896
2610507I01Rik	0.0339923	0.0414961
2610524H06Rik	0.230005	0.275957
2610528A11Rik	0.00249358	0
2610528E23Rik	0.177769	0.253304
2610528J11Rik	0	0
2700007P21Rik	0.0380437	0.065767
2700023E23Rik	0.0315297	0.0464087
2700029M09Rik	0.414107	0.487196
2700038G22Rik	0.0209012	0.0119199
2700046A07Rik	0	0
2700046G09Rik	0.0285106	0.0237245
2700049A03Rik	0.0432866	0.0336997
2700050L05Rik	0.0651679	0.111218
2700054A10Rik	0.0125911	0.00217504
2700060E02Rik	0.606228	0.695392
2700062C07Rik	0.178269	0.153264
2700069I18Rik	0	0
2700070H01Rik	0.000298694	0
2700078E11Rik	0.0719691	0.0603148
2700081L22Rik	0.00016374	0
2700081O15Rik	0.0255526	0.0373724
2700089E24Rik	0.705901	0.576701
2700090O03Rik	0.149196	0.224273
2700094K13Rik	0.248362	0.301349
2700097O09Rik	0.10603	0.110373
2700099C18Rik	0.0107028	0.00839093
2810001G20Rik	0.0893951	0.065264
2810002D19Rik	0.03305	0.0193984
2810002N01Rik	0.290684	0.353478
2810004N23Rik	0.0867483	0.1356
2810006K23Rik	0.131199	0.106837
2810008D09Rik	0.106985	0.246479
2810008M24Rik	0.125148	0.144812
2810011L19Rik	0.0279492	0.00538465
2810013P06Rik	0.245563	0.148046
2810021B07Rik	0.0916268	0.0774568
2810021J22Rik	0.0968344	0.0564239
2810025M15Rik	0.131255	0.142775
2810029C07Rik	0.144535	0.102512
2810030E01Rik	0.0010996	0.0229329
2810032G03Rik	0.11681	0.0911281
2810046L04Rik	0.10511	0.0798749
2810047C21Rik1	0	0
2810049E08Rik	0.00180393	0.0100063
2810055F11Rik	0.0160748	0.00515958
2810055G20Rik	0.0302412	0.00547286
2810403A07Rik	0.575754	0.548201
2810403D21Rik	0.00828203	0.00325416
2810404M03Rik	0.00333551	0.00441042
2810405F15Rik	0.00407357	0.00017864
2810405K02Rik	0.592059	0.795185
2810407C02Rik	0.173059	0.168277
2810408A11Rik	0	0
2810408I11Rik	0.00587435	0.0065586
2810408M09Rik	0.32578	0.208642
2810410L24Rik	0	0.00294417
2810417H13Rik	0.000829744	0.000392741
2810422J05Rik	0.324082	0.341643
2810422O20Rik	0.0389029	0.0626228
2810428I15Rik	0.243366	0.460197
2810429I04Rik	0.00274293	0.00720696
2810432D09Rik	0.234485	0.387097
2810432L12Rik	1.05877	0.915861
2810433D01Rik	0	0
2810442I21Rik	0.00050819	0
2810442N19Rik	0	0
2810453I06Rik	0.405194	0.335636
2810454H06Rik	0.000150388	0.00332728
2810459M11Rik	0.0282038	0.0220958
2810468N07Rik	0.151122	0.23373
2810471M01Rik	0	0
2810474O19Rik	0.0773937	0.0631663
2900002K06Rik	0.0131247	0.0024213
2900005J15Rik	0.0243638	0.0215467
2900006K08Rik	0.0584882	0.0460278
2900008C10Rik	0.0537429	0.028037
2900009J06Rik	0.014048	0.00648345
2900010M23Rik	0.389763	0.708648
2900011O08Rik	1.8787	1.69511
2900026A02Rik	0.233582	0.240384
2900041M22Rik	0.00215323	0.00279189
2900052N01Rik	0	0.000130817
2900053A13Rik	0.0864086	0.206929
2900055J20Rik	0.533725	0.232323
2900056M20Rik	0.426925	0.294901
2900060B14Rik	0.00372854	0.00893048
2900064A13Rik	0.736282	1.08897
2900076A07Rik	0.0863806	0.0891829
2900079G21Rik	0.0563087	0.066282
2900092D14Rik	0.0216396	0.00344947
2900092E17Rik	0.393259	0.528519
2900097C17Rik	1.101	1.15053
3000002C10Rik	0.017105	0.0190556
3010001F23Rik	0.0339915	0.0335263
3010026O09Rik	0.218926	0.255439
3100003L05Rik	0	0.00169937
3110001D03Rik	0.116956	0.190163
3110001I22Rik	0.0313713	0.0159865
3110002H16Rik	0.21886	0.150621
3110003A17Rik	0.0681006	0.0459629
3110007F17Rik	0.000443058	0.00211731
3110009E18Rik	0.00967817	0.0306202
3110009F21Rik	0	0
3110015C05Rik	0	0
3110021A11Rik	0.000132789	0.00286116
3110021N24Rik	0.0653748	0.0823655
3110035E14Rik	1.22647	1.02124
3110039I08Rik	0.0157121	0.00312038
3110039M20Rik	0.0335354	0.0566814
3110040N11Rik	0.15699	0.143146
3110043O21Rik	0.170192	0.125453
3110045C21Rik	0.00223265	0.00728152
3110047P20Rik	0.144391	0.0968167
3110052M02Rik	0.0590015	0.03939
3110056K07Rik	0.0260125	0.055674
3110056O03Rik	0.267322	0.119704
3110057O12Rik	0.0551101	0.0431449
3110062M04Rik	0.0155061	0.0184874
3110070M22Rik	0.0277835	0.0199718
3110079O15Rik	0.000473572	0.0083177
3110082D06Rik	0.0169153	0.00155028
3110082I17Rik	0.177144	0.131565
3110082J24Rik	0	0
3110099E03Rik	0	0
3200001D21Rik	0.0175797	0.0150675
3200002M19Rik	0.104637	0.0766381
3230401D17Rik	0.112813	0.106768
3300002I08Rik	0.012837	0.018916
3632451O06Rik	0.272702	0.182728
3632454L22Rik	0.0286047	0.0157734
3830406C13Rik	0.290994	0.300904
3830408C21Rik	0.0179844	0.0311636
3830431G21Rik	0.00133241	0.0141944
3930402G23Rik	0.00372099	0
4430402I18Rik	0.0464698	0.0368956
4632411B12Rik	0.186948	0.23692
4632415K11Rik	0.0313968	0.0528372
4632415L05Rik	0.0818783	0.0860328
4632427E13Rik	0.0693767	0.0653346
4632428C04Rik	0.00131569	0.00122036
4632428N05Rik	0	0
4632434I11Rik	0.00132709	0
4732415M23Rik	0.0135069	0.0230841
4732416N19Rik	0.0029265	0.000636462
4732418C07Rik	0.129109	0.120018
4732456N10Rik	0	0
4732471D19Rik	0.0418013	0.00993525
4732471J01Rik	0.0905784	0.0451783
4732491K20Rik	0.0161026	0.0595868
4831426I19Rik	0	0
4831440E17Rik	0.00996239	0.0301748
4832428D23Rik	0	0
4833403I15Rik	0	0
4833412C05Rik	0.0289087	0.013987
4833417C18Rik	0	0.000883635
4833418N02Rik	0.00129839	0.000456866
4833419F23Rik	0.00233497	0
4833420G17Rik	0.264415	0.309825
4833422C13Rik	0.122314	0.0673658
4833424O15Rik	0.235546	0.17383
4833427G06Rik	0	0
4833439L19Rik	1.03473	0.717546
4833442J19Rik	0.0347444	0.0283534
4921501E09Rik	0	0
4921504E06Rik	0	0
4921506M07Rik	0.00396464	0
4921507L20Rik	0	0.00298862
4921507P07Rik	0.00954873	0.0091319
4921508A21Rik	0	0
4921509O07Rik	0	0
4921511C10Rik	0.00404414	0.0022282
4921511H03Rik	0.0111216	0.00880431
4921511I17Rik	0.000452914	0.000517911
4921513D23Rik	0.0745911	0.141844
4921513I03Rik	0	0
4921515E04Rik	0	0
4921515J06Rik	0.0214865	0.0284914
4921517L17Rik	0.0312647	0.0168435
4921523A10Rik	0.00625735	0.000668682
4921524J17Rik	0.147138	0.117367
4921525B02Rik	0	0
4921528I01Rik	0	0
4921530D09Rik	0.0177852	0.00933854
4921530L18Rik	0.00454834	0.00235261
4921530L21Rik	0.000146658	0
4921531C22Rik	0.0323193	0.0471049
4921531P14Rik	0.000376796	0
4921536K21Rik	0.000559846	0.000118073
4921539E11Rik	0	0
4922501C03Rik	0.0422595	0.0484724
4922501L14Rik	0.0461244	0.0462792
4922505E12Rik	0	0
4922505G16Rik	0.00469606	0.00573045
4930401O10Rik	0	0
4930402H24Rik	0.176257	0.187282
4930403N07Rik	0.00217845	0.0144873
4930404H11Rik	0	0
4930404H21Rik	0	0
4930404I05Rik	0.0070169	0.000501191
4930404N11Rik	0.017865	0.00805344
4930405A21Rik	0.00486226	0.00347945
4930405D11Rik	0	0
4930405J17Rik	0	0
4930405P13Rik	0	0.00142093
4930406D18Rik	0	0
4930407I10Rik	0	0
4930412C18Rik	0.00478807	0.00952824
4930412F15Rik	0.00629135	0.0248661
4930413F20Rik	0.00213373	0.00686921
4930413G21Rik	0.01868	0.00628467
4930414L22Rik	0.139005	0.0929299
4930414N06Rik	0	0
4930415F15Rik	0.00551221	0
4930415L06Rik	0	0
4930415O20Rik	0.00234087	0
4930417G10Rik	0	0.00357671
4930417O13Rik	0.000702152	0.0020429
4930417O22Rik	0	0
4930419G24Rik	0.0195186	0.0282815
4930420K17Rik	0.0262209	0.0159524
4930422G04Rik	0.0124256	0.0233625
4930425O10Rik	0	0
4930426L09Rik	0.00393943	0.00252077
4930427A07Rik	0.00235541	0.0293868
4930428E07Rik	0.0016744	0
4930428E23Rik	0	0
4930428G15Rik	0	0
4930429B21Rik	0.106473	0.0744008
4930429F24Rik	0.000865444	0.000925906
4930430F08Rik	0.0620135	0.0405128
4930430F21Rik	0	0
4930430J02Rik	0	0
4930432K21Rik	0.0341306	0.0287936
4930434J06Rik	0	0
4930441O14Rik	0.0206107	0.0428322
4930443G12Rik	0	0
4930443O20Rik	0.00441688	0
4930444A02Rik	0.525089	0.423674
4930444F02Rik	0	0.00148694
4930444M15Rik	0	0
4930444P10Rik	0.00478258	0.0108706
4930447A16Rik	0.000993518	0
4930447C04Rik	0.0485918	0.103925
4930447K03Rik	0	0
4930447N08Rik	0.00578476	0.000515165
4930448F12Rik	0.000141123	0
4930448H16Rik	0	0
4930449E01Rik	0	0
4930449E18Rik	0	0.00137608
4930451C15Rik	0.0133482	0.000411659
4930451I11Rik	0.00689109	0.00264363
4930452B06Rik	0.118492	0.069749
4930452G13Rik	0	0
4930452N14Rik	0.00269882	0
4930453N24Rik	0.117753	0.119426
4930455B14Rik	0.00192002	0
4930455C13Rik	0.00446092	5.60452e-05
4930455C21Rik	0.0471102	0.122158
4930455D15Rik	0.00109741	0
4930455F23Rik	0.256018	0.23738
4930455H04Rik	0.000297692	0
4930456L15Rik	0	0
4930461G14Rik	0	0
4930465A12Rik	0.00114965	0.00260723
4930465K10Rik	0.00458849	0.00833763
4930467D21Rik	0.000829617	0
4930467E23Rik	0.000304924	0.000897992
4930467K11Rik	0	0
4930469G21Rik	0.0139714	0.00760529
4930470H14Rik	0.00415656	0.000383014
4930470P17Rik	0.0159962	0.000874863
4930471C04Rik	0.000759369	0.00124396
4930471G03Rik	0.00378804	0
4930471I20Rik	0	0.00281876
4930471M09Rik	0.00108998	0
4930471M23Rik	0.316069	0.286476
4930473A02Rik	0.00762856	0.00189288
4930473A06Rik	0.0168596	0.0476804
4930474G06Rik	0	0
4930474M22Rik	0.00297741	0
4930474N09Rik	0	0.00221515
4930478L05Rik	0.000265901	0
4930479D17Rik	0.0125649	0.00286116
4930480K15Rik	0.0101472	0.0262508
4930481A15Rik	0.00456241	0.00591667
4930483J18Rik	0	9.19664e-05
4930483K19Rik	0.0019959	0
4930483O08Rik	0	0
4930486F22Rik	0	0.00461873
4930486I03Rik	0	0
4930487H11Rik	0	0
4930488L21Rik	0	0
4930500F04Rik	0	0
4930500J02Rik	0	0
4930502E09Rik	0.0112861	0.000216412
4930502E18Rik	0	0
4930503B20Rik	0	0.001465
4930503E24Rik	0.00015259	0
4930503L19Rik	0.0183467	0.0243187
4930505A04Rik	0.00755544	0.00346091
4930506M07Rik	0.072958	0.0673913
4930507D05Rik	0.00808598	0.023719
4930509E16Rik	0	0
4930509J09Rik	0	0.00114648
4930509K18Rik	0	0.000639594
4930511A02Rik	0	0
4930511M06Rik	0	0
4930511M11Rik	0.000143355	0
4930512B01Rik	0.0138452	0.0113113
4930513D17Rik	0.000640443	0
4930513N10Rik	0.00161223	0.00911893
4930515G01Rik	0.00028964	0.00740705
4930517E11Rik	0	0.00464083
4930519F09Rik	0.000157851	0
4930519F24Rik	0	0
4930520O04Rik	0	0.00761346
4930523C07Rik	0	0
4930524B15Rik	0.00439763	0
4930524L23Rik	0.00602717	0.00613347
4930524O08Rik	0	0.00197995
4930525D18Rik	0	0
4930525F21Rik	0.000575139	0
4930525G20Rik	0.0127454	0.0374259
4930526D03Rik	0	0
4930526I15Rik	0.0481929	0.0583587
4930526L06Rik	0	0
4930527F14Rik	0	0
4930528A17Rik	0.0108845	0.00116425
4930528D03Rik	0	0
4930528F23Rik	0.00187837	0
4930529F24Rik	0.00800387	0.00148876
4930529K09Rik	0.000146066	0
4930529M08Rik	0.0109899	0.00971735
4930533B01Rik	0.000527578	0
4930534B04Rik	0.0147504	0.00514957
4930538K18Rik	0.0121372	0.0085892
4930539C22Rik	0.00182142	0
4930539E08Rik	0.0477989	0.00592598
4930539J05Rik	0.00598665	0.00194721
4930539M17Rik	0.0114449	0
4930539N22Rik	0.00470856	0.00559654
4930544O15Rik	0	0
4930545H06Rik	0	0
4930545L23Rik	0.0022081	0.0102948
4930546K05Rik	0.00483523	0.00979564
4930547C10Rik	0	0
4930547E08Rik	0	0
4930547E14Rik	0.00260786	0.001342
4930547N16Rik	0.00774587	0
4930548H24Rik	0	0
4930548K13Rik	0	0
4930549G23Rik	0	0.00407615
4930550C14Rik	0.00254976	0
4930552P12Rik	0	0
4930555G01Rik	0	0.000171853
4930555I21Rik	0	0
4930556M19Rik	0.00101408	0
4930557J02Rik	0	0
4930558J18Rik	0	0
4930558K02Rik	0	7.57962e-05
4930562C15Rik	0	0
4930562F07Rik	0.0021403	0
4930563D23Rik	0	0
4930563E18Rik	0	0
4930563E22Rik	0.0641539	0.00563966
4930563F08Rik	0.00504499	0.00518947
4930564G21Rik	0	0
4930565N06Rik	0.0025835	0.00184022
4930568G15Rik	0.00527064	0.00310388
4930568K20Rik	0.00480496	0.00012704
4930570G19Rik	0.025364	0.0318963
4930572J05Rik	0.0215748	0.0281887
4930572O13Rik	0	0
4930573O16Rik	0	0
4930578C19Rik	0	0
4930578E11Rik	0	0
4930578M01Rik	0.0126417	0.00483873
4930578N16Rik	0.0082284	0.0144698
4930579C15Rik	0	0.00488564
4930579G18Rik	0.00385211	0.00317215
4930579G22Rik	0.00344526	0.00491144
4930579G24Rik	0.0311945	0.0224297
4930579K19Rik	0.00708921	0.0149392
4930581F22Rik	0.00117809	0
4930583H14Rik	0	0
4930583K01Rik	0	0
4930583P06Rik	0.000132632	0.0031407
4930588N13Rik	0.000621765	0.00306497
4930590J08Rik	0.0034581	0.000396952
4930590L20Rik	0.000301936	0.000113033
4930592A05Rik	0	0
4930592I03Rik	0	0
4930593A02Rik	0.000764078	0
4930593C16Rik	0.00422016	0.00251344
4930594C11Rik	0.00014092	0.000435439
4930596M17Rik	0	0.000728622
4930599N23Rik	0.00144434	0
4931402G19Rik	0	0.000118966
4931403E22Rik	0	0
4931403G20Rik	0.0038807	0.0202752
4931406B18Rik	0	0
4931406C07Rik	0.0353236	0.0146888
4931406H21Rik	0.0600688	0.0199533
4931406P16Rik	0.0699647	0.0405735
4931408A02Rik	0.00352784	0.0101857
4931408C20Rik	0.00339118	0
4931408D14Rik	0.000722941	0.00534593
4931409K22Rik	0	0
4931414P19Rik	0.0505036	0.0164598
4931417G12Rik	0.0107142	0.00299331
4931419H13Rik	0.000717743	0.000448582
4931423N10Rik	0.00303113	0.000128305
4931428F04Rik	0.178229	0.087767
4931429I11Rik	0	0
4931429L15Rik	0	0.00367116
4931430N09Rik	0.000141123	0.00429264
4931431C16Rik	0.00450039	0.0039078
4931440F15Rik	0.0221247	0.00487784
4931440J10Rik	0.00540228	0.00158078
4931440P22Rik	0.00915887	0.0110865
4932411E22Rik	0.0112876	0
4932411G14Rik	0	0
4932412D23Rik	0	0.00142986
4932412H11Rik	0.000459206	0.00425223
4932413F04Rik	0	0.00333086
4932414J04Rik	0	0
4932415G12Rik	0.217613	0.215315
4932416H05Rik	0.0440629	0.0685883
4932418E24Rik	0.00536154	0
4932425I24Rik	0.0118531	0.0421075
4932435O22Rik	0.00288439	0.000668682
4932438A13Rik	0.487176	0.437644
4932438H23Rik	0.0106098	0
4932441J04Rik	0.00043913	0.00754248
4932443I19Rik	0	0.00142093
4933400B14Rik	0	0
4933400C05Rik	0.0102989	0.00717974
4933400C23	0	0
4933400F21Rik	0.00451526	0.0217201
4933401D09Rik	0	0.000163978
4933401P06Rik	0.0105859	0.0133806
4933402C06Rik	0	0
4933402D24Rik	0.00238767	0
4933402J15Rik	0	0
4933402P03Rik	0	0
4933403F05Rik	0.138053	0.116508
4933403G14Rik	0.0173145	0.00964978
4933404M02Rik	0.000796809	0
4933404O12Rik	0.133764	0.053692
4933405D12Rik	0	0.00490928
4933405L10Rik	0.0067761	0.00505508
4933405O20Rik	0	0
4933406C10Rik	0.00699949	0.000638764
4933406I18Rik	0.0241674	0.0105073
4933406J10Rik	0	0.00235241
4933407C03Rik	1.54793	1.33633
4933407E24Rik	0	0
4933407H18Rik	0.029308	0.0431604
4933407I05Rik	0.00147183	0
4933407K13Rik	0.0112065	0.0176202
4933407L21Rik	0.005915	0.00445697
4933408B17Rik	0.00453738	0.000125278
4933408J17Rik	0.000429163	0.000146642
4933408N05Rik	0.00213399	0.00601564
4933409K07Rik	0.00245426	0.00437378
4933411G11Rik	0	0
4933411K16Rik	0	0
4933411K20Rik	0.107721	0.166857
4933412E12Rik	0.0435081	0.0458174
4933412O06Rik	0.053309	0.0221302
4933413G19Rik	0.00154237	0
4933413J09Rik	0	0
4933413L06Rik	0.00658871	0.0218998
4933416C03Rik	0	0.000127346
4933416I08Rik	0.000150105	0
4933417D19Rik	0.00319726	0.00251616
4933417E11Rik	0	0
4933417G07Rik	0.00011182	0.00602083
4933417O13Rik	0.0111861	0
4933421E11Rik	0.0550886	0.112099
4933421O10Rik	0.0541843	0.0427113
4933422A05Rik	0	0
4933422H20Rik	0.000149876	0
4933424B01Rik	0.0781222	0.0854433
4933424G05Rik	0.00132267	0.00333648
4933424G06Rik	0.0198529	0.00741612
4933425H06Rik	0	0
4933425L06Rik	0	0
4933426D04Rik	0.0202174	0.0116414
4933426M11Rik	0.0405258	0.0368495
4933427D06Rik	0	0
4933427D14Rik	0.140673	0.166186
4933427E11Rik	0	0
4933427G17Rik	0.0321899	0.000645245
4933427I22Rik	0	0
4933428C19Rik	0	0
4933430H15Rik	0	0
4933430I17Rik	0.00148067	0
4933430M04Rik	0.00265248	0
4933431E20Rik	0.184583	0.146269
4933431G14Rik	0	0.000174056
4933432B09Rik	0.00587647	0.017119
4933432I03Rik	0	0
4933432I09Rik	0.00361432	0.00129169
4933433C11Rik	0	0
4933433F19Rik	0	0
4933433G15Rik	0.00708809	0
4933433G19Rik	0.00270416	0.000782275
4933433P14Rik	0.634544	0.63896
4933434E20Rik	0.273901	0.622872
4933436C20Rik	0	0
4933437F05Rik	0.00139618	0.00157099
4933438K21Rik	0	0.00187593
4933439C10Rik	0.0965107	0.107299
4933439F18Rik	0.0582049	0.188702
4933439K11Rik	0.00176029	0.00108943
5031410I06Rik	0	0
5031414D18Rik	0.000265901	0
5031425E22Rik	0.045256	0.0207695
5031425F14Rik	0	0.00621507
5031426D15Rik	0.232743	0.323075
5031434C07Rik	0.00144385	0
5031434O11Rik	0.00289003	0.00353561
5031439G07Rik	0.166158	0.247721
5033406O09Rik	0	0
5033411D12Rik	0.00210375	0.00491038
5033414D02Rik	0.118963	0.148954
5133401N09Rik	0.136993	0.237404
5330411J11Rik	0.000631571	0
5330413P13Rik	0.0220655	0.000590703
5330417C22Rik	0.21236	0.267021
5330426P16Rik	0.0694157	0.0289081
5330434G04Rik	0.128347	0.127386
5330437I02Rik	0.00129301	0
5430402O13Rik	0.00893875	0.000209632
5430403N17	0	0
5430405G05Rik	0.112518	0.144199
5430405H02Rik	0.0526029	0.0781738
5430407P10Rik	0.00592648	0
5430411K18Rik	0.0774318	0.0932422
5430416N02Rik	0.0487763	0.0915451
5430416O09Rik	0.000179883	5.71182e-05
5430417L22Rik	0.0563807	0.115996
5430421F17Rik	0	0
5430427O19Rik	0	0
5430435G22Rik	0.00770698	0
5430437J10Rik	0	0
5430437P03Rik	0.748539	0.834796
5430440P10Rik	0	0
5530401A14Rik	0.00896955	0.00346787
5530601H04Rik	0.0777096	0.0817195
5730403B10Rik	1.59503	1.39824
5730405O15Rik	0.0247418	0.0139331
5730408K05Rik	0.00478475	0.00153584
5730409E04Rik	0.652702	0.424242
5730412P04Rik	0.000297391	0
5730419I09Rik	0.117255	0.130372
5730420D15Rik	0.00181713	0.00117492
5730422E09Rik	0.00130799	0.000132996
5730435O14Rik	0.00293038	0
5730437N04Rik	0.431612	0.461175
5730455O13Rik	0.168799	0.317547
5730455P16Rik	0.645663	0.507734
5730469M10Rik	0.382652	0.367048
5730480H06Rik	0.00507459	0.00414613
5730494M16Rik	0.738077	0.774036
5730494N06Rik	0.42115	0.325193
5730507C01Rik	0.00867581	0.00180439
5730508B09Rik	0.0301489	0.016573
5730522E02Rik	0.0357038	0.0745019
5730528L13Rik	0.0680096	0.0722829
5730559C18Rik	0	0.008164
5730577I03Rik	0.0318835	0.0167057
5730590G19Rik	0	0.00363529
5830403L16Rik	0.00986251	0.00907635
5830403M04Rik	0.00256215	0.00155304
5830415F09Rik	0.0226161	0.00562051
5830416I19Rik	0.0027386	0.000144098
5830416P10Rik	0.00854814	0.00068876
5830417I10Rik	0.109296	0.103697
5830418K08Rik	0.0764774	0.101894
5830418P13Rik	0.000746686	0
5830432E09Rik	0.000460215	0.00101826
5830433M19Rik	0.0921829	0.0590403
5830473C10Rik	0	0.000885801
5930412G12Rik	0.00149383	0
5930416I19Rik	0.147357	0.179707
5930434B04Rik	0.537405	0.35954
5930438M14	0.000136388	0.00203918
6030405A18Rik	0.0241364	0.0335312
6030407O03Rik	0.000742177	0
6030408B16Rik	0.000572723	0.0028032
6030419C18Rik	0.0182286	0.0156732
6030422M02Rik	0.0246394	0.0185694
6030429G01Rik	0.00441099	0.00236018
6030446N20Rik	0.0785785	0.0477392
6030458C11Rik	0.172775	0.19316
6030466F02Rik	0.00167897	0.00987617
6030498E09Rik	0.00296089	0.00253493
6230400D17Rik	0.00701842	0.00717901
6230409E13Rik	0.201647	0.273631
6230427J02Rik	0.0283669	0.00659363
6330403A02Rik	0.429476	0.538448
6330403K07Rik	1.94308	1.27455
6330406I15Rik	0.224995	0
6330407J23Rik	0.91557	1.00163
6330408A02Rik	0.0203276	0.0291706
6330409D20Rik	0.0209457	0.035527
6330409N04Rik	0.998459	0.752907
6330415B21Rik	0.0244487	0.0428734
6330416G13Rik	0.104081	0.0491501
6330418K02Rik	0.00989844	0.00839412
6330439K17Rik	0.59164	0.317186
6330503K22Rik	0.169528	0.09776
6330512M04Rik	0.147466	0.147947
6330527O06Rik	0.771913	1.68277
6330545A04Rik	0.0366814	0.0328425
6330549D23Rik	0.000742626	0.00201721
6330578E17Rik	0.347881	0.278505
6430527G18Rik	0.220413	0.146812
6430531B16Rik	0.0442847	0.0142377
6430548G04	0	0
6430548M08Rik	0.800484	0.469617
6430550D23Rik	0.000304475	0.000647844
6430562O15Rik	0.000446105	0
6430571L13Rik	0.00303265	0.00701757
6430573F11Rik	0.0429169	0.136776
6430584L05	0.0398987	0
6430598A04Rik	0.0466216	0.051965
6430704M03Rik	0.640555	0.450612
6530401N04Rik	0.207749	0.207512
6530402F18Rik	0.0594204	0.0127998
6530411M01Rik	0.00106645	0.0130861
6530418L21Rik	0.490487	0.39564
6530439I21	0.000178751	0
6720401G13Rik	0.0790176	0.0416186
6720456B07Rik	1.63346	1.93907
6720456H20Rik	0.0501607	0.0372966
6720463M24Rik	0.0129894	0.00787693
6720468P15Rik	0.00833254	0.00740334
6720483E21Rik	0	0.00248904
6720489N17Rik	0.000853179	0.000634388
6820408C15Rik	0.0220298	0.0157253
6820431F20Rik	0.016856	0.011752
7420700N18Rik	0	0
7530416G11Rik	0.000257676	0.00446363
7530420F21Rik	0.0115436	0
8030423F21Rik	0.000133772	0
8030423J24Rik	0	0
8030443G20Rik	0	0
8030462N17Rik	0.0128748	0.0157774
8430403D17Rik	0.00432846	0.000286126
8430406I07Rik	0.0903814	0.0288843
8430408G22Rik	0	0.00528463
8430410A17Rik	0.426471	0.471642
8430410K20Rik	0.26468	0.211893
8430419L09Rik	1.07521	1.01921
8430423G03Rik	0	0
8430427H17Rik	0.205815	0.102484
8430429K09Rik	0.0879167	0.108983
8430431K14Rik	0.00960504	0
8430436N08Rik	0.0110847	0
9030025P20Rik	0.00388829	0.0148319
9030204H09Rik	0.00442911	0.00868183
9030224M15Rik	0.0205419	0.0087803
9030418K01Rik	0.183602	0.153786
9030425E11Rik	0.107092	0.0016355
9030612E09Rik	0.0175355	0.015552
9030617O03Rik	0.0990674	0.0384877
9030624G23Rik	0.0119021	0.0134428
9030624J02Rik	0.396032	0.26526
9030625A04Rik	0.0235498	0.0166145
9130008F23Rik	0	0
9130011E15Rik	0.100013	0.0464652
9130011J15Rik	0.846036	0.672546
9130014G24Rik	0	0
9130015A21Rik	0.000620853	0
9130017N09Rik	0.00865548	0
9130019O22Rik	0.0288682	0.00343528
9130019P16Rik	0.00248204	0
9130023H24Rik	0.00341596	0.00635394
9130024F11Rik	0.170096	0.0552782
9130221F21Rik	0	0
9130221H12Rik	0	0.013875
9130227L01Rik	0.00448414	0.000947971
9130401M01Rik	0.291597	0.429714
9130409I23Rik	0	0
9230009I02Rik	0	0
9230102K24Rik	0	0
9230110C19Rik	0.100063	0.0599448
9230110F15Rik	0	0
9230112J17Rik	0.00503199	0.00057987
9230114K14Rik	0.022735	0.0684814
9230115E21Rik	0.00523318	0.00354956
9230116N13Rik	0.004094	0.000343554
9330020H09Rik	0.0104848	0.0142041
9330111N05Rik	0	0
9330117O12	0	0
9330133O14Rik	0.0550646	0.0318944
9330151L19Rik	0.230981	0.197941
9330158H04Rik	0.00634131	0.00208415
9330159F19Rik	0.134626	0.223393
9330159M07Rik	0.00390388	0.00625146
9330162B11Rik	0	0
9330175E14Rik	0	0
9330175M20Rik	0.00140638	0.000132531
9330179D12Rik	0.00994227	0.00984462
9330182L06Rik	0.109307	0.0460564
9430008C03Rik	0.0565995	0.0295533
9430014N10Rik	0	0
9430015G10Rik	0.170268	0.178644
9430016H08Rik	0.0846433	0.134851
9430018G01Rik	0	0.00313151
9430020K01Rik	0.696199	0.425379
9430021M05Rik	0.142586	0.0559014
9430023L20Rik	0.785405	1.12476
9430031J16Rik	0.290799	0.119636
9430032N09Rik	0.00487418	0.000236616
9430037G07Rik	0	0.00299587
9430038I01Rik	0.0377241	0.0640343
9430041J12Rik	0.00938897	0.000181125
9430060I03Rik	0.00281244	0.0413688
9430069I07Rik	0.000591576	0
9430076C15Rik	0	0
9430076G02Rik	0	0
9430083A17Rik	0.0846539	0.0512722
9430091E24Rik	0.013762	0.00727537
9530008L14Rik	0.00850872	0.000181125
9530026P05Rik	0.00184048	0
9530027J09Rik	0.000614259	0.00680321
9530036O11Rik	0.000276691	0.00111428
9530048J24Rik	0	0
9530051G07Rik	0.00201034	0.00463187
9530052E02Rik	0.00927053	0.00278906
9530053A07Rik	0	0
9530059O14Rik	0.142787	0.0921216
9530068E07Rik	0.731463	0.508222
9530077C05Rik	0.152631	0.155466
9530080O11Rik	0.0749459	0.0420134
9530082P21Rik	0.506808	0.508482
9530091C08Rik	0.0302051	0.0240201
9630013A20Rik	0.000144744	0.0107321
9630028B13Rik	0	0.00120259
9630033F20Rik	0.0870112	0.112914
9830001H06Rik	0.0247701	0.0106207
9830107B12Rik	0	0
9830132P13	0	0
9830147E19Rik	0.0288768	0.0182706
9830166K06Rik	0.0463581	0.0164792
9930005F22Rik	0	0
9930012K11Rik	0.0245811	0.00113166
9930013L23Rik	0.00874818	0.0256125
9930014A18Rik	0.000289553	0.0213896
9930021J03Rik	0.0516324	0.118518
9930023K05Rik	0.00856972	0.0413315
9930104L06Rik	0.0822237	0.0817923
9930111J21Rik1	0	0
A030009H04Rik	0.994131	0.838933
A130010J15Rik	0.0448057	0.0395604
A130022J15Rik	0.0407552	0.0120674
A130040M12Rik	0.000417931	0.00221611
A130049A11Rik	0.0261974	0.0155337
A130077B15Rik	0	0
A230001M10Rik	0	0
A230020J21Rik	0.00377793	0.00518465
A230028O05Rik	0	0
A230046K03Rik	0.121989	0.0894909
A230050P20Rik	0.426798	0.473756
A230051G13Rik	0.00767862	0.0366047
A230056J06Rik	0.012257	0.0119143
A230056P14Rik	0.0241345	0.00884164
A230057D06Rik	0.0518773	0.0211812
A230065H16Rik	0.00597199	0.0350905
A230070E04Rik	0.0490017	0.0472717
A230072C01Rik	0.081842	0.0471397
A230072E10Rik	0.00075228	0.0028498
A230073K19Rik	0.0338813	0.103689
A230077H06Rik	0.0159927	0.00702458
A230108P19Rik	0.00191658	0
A2ld1	0.0321848	0.0555425
A2m	0	0
A330009N23Rik	0.133138	0.157489
A330021E22Rik	0.0418784	0.0199546
A330023F24Rik	0.1416	0.167866
A330032B11Rik	0.00767873	0.00512126
A330035P11Rik	0	0.000100633
A330040F15Rik	0.0656093	0.0343748
A330041J22Rik	0.00067695	0.00776875
A330049M08Rik	0	0
A330049N07Rik	0.000615292	0
A330050B17Rik	0.0375572	0.00412294
A330050F15Rik	0.001245	0.0134863
A330069E16Rik	0.00644047	0.00960707
A330070K13Rik	0.00172295	0.0344373
A330076C08Rik	0.00123192	0
A330076H08Rik	0.146541	0.112883
A330093E20Rik	0.00489744	0.0100771
A330102I10Rik	0.0440775	0.0333596
A3galt2	0	0
A430005L14Rik	0.37152	0.364292
A430033K04Rik	0.0689503	0.0722551
A430035B10Rik	0.0176266	0.0210152
A430071A18Rik	0.00561076	0.000168967
A430088P11Rik	0	0
A430090L17Rik	0.00601244	0.00541174
A430093F15Rik	0.00615705	0.006877
A430105I19Rik	0.0161018	0.0117359
A430107O13Rik	0	0.00840508
A430110N23Rik	0	0.00449748
A4galt	0	0
A4gnt	0	0.000132531
A530006G24Rik	0	0
A530013C23Rik	0.00360793	0
A530016L24Rik	0.00156801	0.00142813
A530046M15	0.00141921	0.000662327
A530050N04Rik	0.000611834	0.00323263
A530054K11Rik	0.000315524	0.0196981
A530058N18Rik	0.00407164	0.0275066
A530064D06Rik	0	0
A530065N20	0	0
A530072M11Rik	0.000401091	0.00729233
A530088E08Rik	0	0
A530098C11Rik	0	0
A530099J19Rik	0	0
A630007B06Rik	0.20409	0.180319
A630019I02Rik	0	0.000463377
A630020A06	0.00184342	0
A630055G03Rik	0.00174567	0
A630066F11Rik	0.0234948	0.0255282
A630072M18Rik	0.0262988	0.024232
A630075F10Rik	0.00377033	0
A630076J17Rik	0	0
A630077J23Rik	0	0
A630089N07Rik	0.00805811	0.0244326
A630095N17Rik	0.00123069	0
A730008H23Rik	0.00283219	7.57962e-05
A730011L01Rik	0.0512905	0.0710471
A730015I17	0	0
A730017C20Rik	0.337839	0.193487
A730017L22Rik	0.0383499	0.0297418
A730018C14Rik	0	0
A730020E08Rik	0.0208131	0.0328587
A730036I17Rik	0	0
A730037C10Rik	0	0
A730043L09	0.000947004	0
A730046J19Rik	0	0
A730056A06Rik	0.0258065	0.0142788
A730085A09Rik	0	0
A730085K08Rik	0.00621561	0
A730090N16Rik	0.00926239	0.00869396
A730098P11Rik	0.031231	0.031942
A830007P12Rik	0	0.000238608
A830009L08Rik	0.0915384	0.0863019
A830010M20Rik	0.737746	0.490549
A830018L16Rik	0.462511	0.296011
A830019L24Rik	0.00761523	0
A830052D11Rik	0.00139278	0.00711487
A830080D01Rik	0.058625	0.0976115
A830082K12Rik	0.0928869	0.0307139
A830082N09Rik	0.0295466	0.0256717
A830093I24Rik	0.0189719	0.0159062
A930001C03Rik	0.00124233	0
A930001N09Rik	0.141718	0.162481
A930003A15Rik	0.00152176	0
A930003O13Rik	0.00105938	0.0023679
A930004D18Rik	0.00382322	0.000947847
A930005H10Rik	0.107065	0.138117
A930005I04Rik	0.0323242	0.0646371
A930007I19Rik	0.00278095	0.00399619
A930009A15Rik	0	0
A930011G23Rik	0.00656594	0.00305193
A930011O12Rik	0.224741	0.175701
A930012L18Rik	0.0220298	0.000453189
A930013F10Rik	0.0603636	0.0610066
A930015D03Rik	0.0408696	0.0505248
A930017M01Rik	0.0872498	0.0468892
A930018P22Rik	0	0
A930019D19Rik	0	0.00405168
A930024E05Rik	0.00378929	0.000144098
A930038C07Rik	0	0.028332
A930041C12Rik	0.00317398	0.000138439
AA387883	0	0
AA388235	0.0205337	0.00422205
AA415398	0.0130802	0.0207335
AA465934	0.00290259	0.00835317
AA467197	0.00512907	0.00300856
AA474331	0.00859779	0.0018801
AA543186	0.0146616	0.0012382
AA960436	0.150496	0.0900623
AA986860	0.00704091	0.00427103
AA987161	0.0478627	0.0414462
AB099516	0.00244549	0
AB124611	0	0.00418836
AF357355	0.00505847	0.00237276
AF357359	0.0138888	0.0188935
AF357425	0.0168932	0.0122853
AF357426	0.00222366	0.00471974
AF366264	0	0
AF529169	0	0
AI115009	0.0712113	0.03869
AI118078	0.0195567	0.0241712
AI182371	0	0
AI197445	0	0
AI314180	0.202141	0.246422
AI314976	0.207256	0.15575
AI316807	0.25038	0.273334
AI317395	0.00683308	0.00465591
AI413582	0.812388	0.80446
AI414108	0.102953	0.172396
AI428936	0.004349	0.0168917
AI429214	0.0176262	0
AI450353	0.0111737	0.0184932
AI462493	0.190952	0.365928
AI464131	0.0164162	0.00807851
AI467606	0	0
AI480653	0.101116	0.0798521
AI504432	0.0387478	0.0154697
AI506816	0.0325715	0.0212827
AI593442	0.434626	0.334759
AI597468	0.0816295	0.172269
AI597479	0.0982127	0.0853702
AI646023	0.0190635	0.00149171
AI661453	0	0
AI747448	0	0
AI836003	0.151836	0.125384
AI837181	0.403627	0.438458
AI846148	0.188515	0.149826
AI847159	0	0
AI848100	0.198701	0.215501
AI848285	0.00350512	0
AI854517	0.0684131	0.0912153
AI854703	0.11024	0.154472
AI987944	0.025228	0.03584
AK010878	0.142783	0.172512
AK129341	0.0494811	0.0528517
AU015228	0.00015796	0
AU019823	0.0513209	0.0540727
AU021034	0	0
AU021092	0	0
AU022252	0.190462	0.165591
AU022751	0	0
AU022754	0.0137599	0.0152329
AU022793	0	0
AU023762	0.0111721	0.00573538
AU040320	0.220403	0.0964686
AU040972	0	0.00302811
AU041133	0.0698228	0.0477323
AV039307	0.0154906	0.0108474
AV051173	0.0074864	0.00359016
AW011738	0	0
AW046200	0.00256439	0.000576881
AW112010	0	0
AW146020	0.0262661	0.0321695
AW146154	0.0210394	0.0359467
AW209491	0.393265	0.410709
AW495222	0.00733159	0.0101032
AW549877	0.0836297	0.111219
AW551984	0.0103996	0
AW554918	0.0317523	0.0222189
AW555464	0.566926	0.480018
AY074887	0.00535369	0.00498818
AY358078	0	0
AY512931	0	0
Aaas	0.328813	0.329504
Aacs	0.715672	0.534004
Aadat	0.00151778	0
Aagab	0.648667	0.446102
Aak1	0.672468	0.706042
Aamp	1.32778	1.29487
Aanat	0	0.000119045
Aard	0.0269871	0.00788075
Aars	0.882164	0.718145
Aars2	0.193902	0.141271
Aarsd1	0.722059	0.896597
Aasdh	0.0472894	0.0298995
Aasdhppt	0.312809	0.217379
Aass	0	0
Aatf	0.238925	0.155845
Aatk	0.370958	0.392832
Abat	0.12102	0.518691
Abca1	0.00159574	0.00309873
Abca12	0.0067611	0.0118556
Abca13	0	0
Abca14	0	0
Abca15	0	0.0120234
Abca17	0.000761763	0.0144362
Abca2	0.602245	0.711267
Abca3	0.273744	0.211842
Abca4	0	0.00588299
Abca5	0.101211	0.0811774
Abca6	0	0.0138543
Abca7	0.0445235	0.0431779
Abca8a	0	0.0235954
Abca8b	0.0796558	0.0281991
Abca9	0	0.00375239
Abcb10	0.091099	0.0436809
Abcb11	0	0
Abcb1a	0	0
Abcb1b	0.00469846	0.00260438
Abcb4	0.030244	0.000329191
Abcb6	0.302505	0.263633
Abcb7	0.0203825	0.062253
Abcb8	0.531553	0.321672
Abcb9	0.278912	0.247124
Abcc1	0.070869	0.0477952
Abcc10	0.0259026	0.0362456
Abcc12	0	0.010479
Abcc2	0	0
Abcc3	0	0.00319299
Abcc4	0.103382	0.0494119
Abcc5	0.392516	0.400479
Abcc6	0	0
Abcc8	0.0712026	0.0413186
Abcc9	0	0
Abcd1	0.021841	0.0432979
Abcd2	0.00909403	0.0278479
Abcd3	0.230001	0.137883
Abcd4	0.0466897	0.0226523
Abce1	0.114584	0.153243
Abcf1	0.42721	0.503423
Abcf2	0.902061	0.635635
Abcf3	0.566965	0.486072
Abcg1	0.332881	0.7174
Abcg2	0.120608	0.0158527
Abcg4	0.43282	0.264783
Abhd1	0.00891116	0.0275874
Abhd10	0.237354	0.242608
Abhd11	0.349132	0.51412
Abhd12	1.67368	1.4348
Abhd12b	0	0
Abhd13	0.168546	0.111307
Abhd14a	0.304868	0.427059
Abhd14b	0.0701358	0.118391
Abhd15	0	0.00464308
Abhd16a	0.943264	0.661166
Abhd2	0.368658	0.0913869
Abhd3	0.0448257	0.049886
Abhd4	0.0649277	0.0191593
Abhd5	0.0394538	0.0310279
Abhd6	0.645882	0.918598
Abhd8	0.983466	0.750248
Abi1	0.488075	0.398697
Abi2	0.319277	0.369604
Abi3	0.000631393	0.0011462
Abi3bp	0.0382179	0.0056145
Abl1	0.0454748	0.0778276
Abl2	0.118319	0.151846
Ablim1	0.339779	0.158239
Ablim2	0.536587	0.339398
Ablim3	0.0426001	0.0107902
Abr	0.959662	0.942671
Abra	0.0150972	0.0434019
Abt1	0.198331	0.214503
Abtb1	0.301353	0.21077
Abtb2	0.00960181	0
Acaa1a	0.441206	0.383297
Acaa1b	0.0211292	0.0209206
Acaa2	0.0223548	0.0480162
Acaca	0.146069	0.118461
Acacb	0	0.0114133
Acad10	0.0139795	0.00688226
Acad11	0.0354764	0.0419441
Acad12	0.00956779	0.0057313
Acad8	0.18874	0.134658
Acad9	0.43945	0.233033
Acadl	0.00641279	0
Acadm	0.170168	0.19089
Acads	0.00259858	0
Acadsb	0.311699	0.183786
Acadvl	0.362737	0.243642
Acan	0.000252659	0
Acap2	0.290703	0.410671
Acap3	0.642917	0.384336
Acat1	0.951393	1.05058
Acat2	0.601418	0.483773
Acat3	0.00141012	0.00170216
Acbd3	0.213405	0.137988
Acbd4	0.234643	0.372133
Acbd5	0.112689	0.114823
Acbd6	0.498783	0.52909
Acbd7	0.00126361	0.00901758
Accn1	0.311883	0.217417
Accn2	0.191329	0.139245
Accn3	0	0
Accn4	0.0304247	0
Accs	0.00075525	0
Accsl	0	0
Acd	0.576387	0.640909
Ace	0.0220998	0
Ace2	0	0
Ace3	0.0034282	0.00123297
Acer2	0.0129795	0
Acer3	0.0743176	0.0879607
Ache	0.398008	0.356354
Acin1	0.219996	0.246548
Acly	0.48182	0.366745
Acmsd	0	0
Acn9	0.0772522	0.193117
Acnat1	0	0
Acnat2	0.000117515	0.000145479
Aco1	0.126931	0.072524
Aco2	1.69307	1.39454
Acot1	0.104526	0.0277502
Acot10	0.00241167	0.00193275
Acot11	0.0261451	0.0192827
Acot12	0	0.000132996
Acot13	0.464236	0.82913
Acot2	0.0342892	0.0472305
Acot3	0.0709307	0.00777419
Acot4	0.0078373	0.00792788
Acot5	0.0218625	0
Acot6	0.0036828	0.00929205
Acot7	2.13603	2.22978
Acot8	0.175304	0.221455
Acot9	0.48471	0.497561
Acox1	0.459015	0.325429
Acox2	0	0
Acox3	0.0410515	0.0710187
Acoxl	0.00233871	0.000116069
Acp1	0.551665	0.557601
Acp2	0.518533	0.422783
Acp5	0	0.00447081
Acp6	0.140202	0.137824
Acpl2	0.189037	0.135373
Acpp	0	0
Acr	0.00358641	0.00146141
Acrbp	0.0364436	0.0372982
Acrv1	0	0
Acsbg1	0.00175612	0.00115822
Acsf2	0.00276044	0
Acsf3	0.0766855	0.152506
Acsl1	0.135956	0.110854
Acsl3	0.437539	0.325427
Acsl4	0.192542	0.381902
Acsl5	0.595601	0.339213
Acsl6	0.325122	0.430235
Acsm2	0	0
Acsm3	0	0
Acsm4	0	0
Acss1	0.0161018	0.000516221
Acss2	0.148278	0.214932
Acss3	0	0
Acta1	0.183894	0.225371
Acta2	0	0.00138904
Actb	2.2589	2.60205
Actbl2	0	0
Actg1	2.4959	2.16916
Actg2	0	0
Actl6a	0.0728291	0.0316409
Actl6b	0.687598	0.683109
Actl7b	0	0
Actl9	0	0.000200323
Actn1	0.0595721	0.0541511
Actn2	0.128944	0.0710144
Actn3	0.00815021	0.000368463
Actn4	0.75525	0.466213
Actr10	0.987151	0.877224
Actr1a	1.02488	0.828525
Actr1b	1.34728	0.950326
Actr2	0.218136	0.408368
Actr3	0.686594	0.463876
Actr3b	0.994186	0.700677
Actr5	0.0934111	0.0571736
Actr6	0.160527	0.189334
Actr8	0.536182	0.39694
Acvr1	0.0922336	0.0667018
Acvr1b	0.0696432	0.0462067
Acvr1c	0.0526085	0.0619994
Acvr2a	0.295576	0.131676
Acvr2b	0.0652527	0.0891096
Acvrl1	0	0
Acy1	0.052516	0.0643939
Acy3	0.00932148	0.0286758
Acyp1	0.136659	0.265901
Acyp2	0.0980488	0.152057
Ada	0.00866181	0.00465412
Adad2	0	0
Adal	0.0832363	0.133033
Adam10	0.136614	0.36444
Adam11	0.341379	0.241878
Adam12	0	0
Adam15	0.482836	0.422045
Adam17	0.0307135	0.0222092
Adam18	0.0342933	0.0457817
Adam19	0.0671369	0.0378045
Adam1a	0.00776045	0.00339573
Adam1b	0.000558325	0
Adam21	0	0.00542595
Adam22	0.494445	0.489008
Adam23	0.227203	0.181455
Adam3	0	0
Adam32	0	0
Adam33	0.00669447	0
Adam4	0.00310885	0.00463889
Adam5	0	0
Adam8	0.00461463	0.0140677
Adam9	0.0811348	0.0864068
Adamts1	0.0161663	0.0430781
Adamts10	0.0248091	0.0379978
Adamts13	0.0429265	0.080182
Adamts14	0.02218	0
Adamts15	0.0133687	0
Adamts16	0.0236603	0.0176768
Adamts17	0.026063	0.00854346
Adamts18	0.0329484	0.0328551
Adamts19	0	0
Adamts2	0.00805422	0.0353821
Adamts20	0.0574952	0.0437399
Adamts3	0.0709366	0.0187273
Adamts4	0	0.000591161
Adamts5	0	0.00119196
Adamts6	0	0
Adamts7	0	0
Adamts8	0.0483183	0.0142314
Adamts9	0	0.00020782
Adamtsl1	0.0244862	0
Adamtsl2	0.160449	0.171521
Adamtsl3	0.000443058	0
Adamtsl4	0.00202013	0
Adamtsl5	0.000325024	0
Adap1	1.23477	0.927386
Adar	0.560255	0.493495
Adarb1	0.236523	0.158964
Adarb2	0	4.27179e-05
Adat1	0.0578701	0.0527453
Adat2	0.0276963	0.0638585
Adat3	0.0340433	0.0611149
Adc	0.184823	0.140761
Adck1	0.305796	0.327893
Adck2	0.198933	0.147019
Adck3	0.514691	0.512934
Adck4	0.171671	0.0945386
Adck5	0.151847	0.167841
Adcy1	0.722634	0.916978
Adcy10	0.0150473	0.0240768
Adcy2	0.443656	0.284551
Adcy3	0.579559	0.348198
Adcy5	0.0892892	0.0805703
Adcy6	0.0598147	0.103089
Adcy7	0.0500834	0.00655323
Adcy8	0.0500268	0.038829
Adcy9	0.121207	0.127074
Adcyap1	0.10807	0.196199
Adcyap1r1	0.211316	0.00646257
Add1	1.20288	0.960013
Add2	0.44903	0.347383
Add3	0.197981	0.137518
Adh1	0	0
Adh4	0	0
Adh5	0.469543	0.64682
Adh6a	0	0
Adhfe1	0	0.00164953
Adi1	0.574682	0.456701
Adig	0	0
Adipoq	0	0
Adipor1	0.873819	0.629761
Adipor2	0.0603131	0.0493043
Adk	0.512094	0.292882
Adm	0.00602692	0.00640801
Adnp	0.180932	0.267734
Adnp2	0.0553071	0.0757996
Ado	0.145541	0.113793
Adora1	0.950573	0.801135
Adora2a	0	0.00216229
Adora2b	0	0
Adora3	0	0
Adpgk	0.15816	0.117676
Adprh	0.797464	0.688634
Adprhl1	0.00150698	0
Adprhl2	0.315969	0.19877
Adra1a	0.0447144	0.0768041
Adra1b	0.0416828	0.0190724
Adra1d	0.200809	0.152943
Adra2a	0.0420244	0.0301567
Adra2b	0.00468541	0.0353169
Adra2c	0.153995	0.143338
Adrb1	0.160717	0.105213
Adrb2	0.00383516	0
Adrb3	0.0261381	0.0362518
Adrbk1	0.546944	0.498115
Adrbk2	0.196894	0.263778
Adrm1	0.758661	0.835724
Adsl	0.238962	0.231878
Adss	0.388073	0.308585
Adssl1	0.0184475	0.0135704
Aebp1	0	0
Aebp2	0.0772468	0.0432998
Aen	0.246036	0.154704
Aes	0.984383	0.823245
Afap1	0.0542815	0.0635955
Afap1l1	0.0516123	0.0293336
Afap1l2	0	0
Aff1	0.00899567	0.00182285
Aff2	0.0657129	0.0284163
Aff3	0.19283	0.121568
Aff4	0.383813	0.457013
Afg3l1	0.129365	0.0810044
Afg3l2	0.604261	0.431529
Afmid	0.0576798	0.0138289
Afp	0.00105992	0
Aftph	0.235869	0.204747
Aga	0.0257275	0.0404323
Agap1	0.173095	0.11754
Agap2	0.122662	0.151197
Agap3	0.708328	0.573057
Agbl1	0	0.0018596
Agbl2	0	0
Agbl3	0.0603774	0.0570893
Agbl4	0.121666	0.0723801
Agbl5	0.0512753	0.0386553
Ager	0.00545495	0
Agfg1	0.382432	0.237285
Agfg2	0.171156	0.0750473
Aggf1	0.376685	0.4082
Agk	0.540393	0.321787
Agl	0.0507805	0.030064
Agmat	0	0
Agmo	0	0
Agpat1	0.421033	0.167969
Agpat2	0	0.000513883
Agpat3	0.343484	0.226308
Agpat4	0.654246	0.587995
Agpat5	0.315199	0.256964
Agpat6	0.773088	0.521957
Agpat9	0.00344695	0.0342679
Agphd1	0.0139166	0.0174115
Agps	0.121803	0.102388
Agr2	0	0
Agrn	0.350614	0.162275
Agrp	0.0048554	0.00233776
Agt	0.0211813	0.000470555
Agtpbp1	0.351545	0.357769
Agtr1a	0.00518603	0.0133365
Agtr1b	0.001065	0.00147995
Agtr2	0	0
Agtrap	0.00975126	0.00249179
Agxt2l1	0	0
Agxt2l2	0.059706	0.0422551
Ahctf1	0.19076	0.183228
Ahcy	0.108187	0.0852688
Ahcyl1	0.338483	0.261673
Ahcyl2	0.164034	0.269456
Ahdc1	0.145035	0.0537902
Ahi1	0.926751	1.19706
Ahnak	0.000124903	0
Ahr	0.0583282	0.0538106
Ahrr	0.00316192	0.000507448
Ahsa1	0.97296	1.14614
Ahsa2	0.15678	0.203279
Aicda	0	0
Aida	0.0823447	0.100243
Aif1	0.0353612	0.0017916
Aifm1	0.225186	0.2562
Aifm2	0.0207076	0.0285481
Aifm3	0.120362	0.130601
Aig1	0.64333	0.648017
Aim1	0	0
Aim1l	0.0349581	0.0399676
Aim2	0.00951613	0
Aimp1	0.346853	0.498641
Aimp2	0.486847	0.616657
Aip	1.09347	1.28277
Aipl1	0	0
Aire	0	0.000294331
Airn	0.000483924	0.0090008
Ajap1	0.211094	0.184274
Ak1	1.05911	1.11132
Ak2	0.241669	0.272408
Ak3	0.42949	0.207291
Ak4	0.522846	0.333367
[truncated: 16,090 more rows]

## Sheet: RNA_DEgenes
Gene Name	p_val	avg_log2FC (NAc/PAG)	pct.1	pct.2	p_val_adj	gene_name
Npy	0.00208226	5.8809	0.097	0	1	Npy
Camk2d	4.12454e-22	5.57837	0.71	0.011	7.46088e-18	Camk2d
6330406I15Rik	5.08317e-09	5.21388	0.312	0	9.19495e-05	6330406I15Rik
Lpl	1.51391e-05	5.11478	0.183	0	0.27385	Lpl
Fndc5	3.73634e-12	4.97858	0.452	0.021	6.75866e-08	Fndc5
Klhdc8a	5.82135e-14	4.96409	0.559	0.064	1.05302e-09	Klhdc8a
Car4	3.10152e-12	4.88093	0.419	0	5.61034e-08	Car4
Smoc2	3.56623e-11	4.85233	0.409	0.011	6.45095e-07	Smoc2
Synpr	8.57086e-09	4.71334	0.43	0.085	0.000155038	Synpr
Cpne9	5.0477e-10	4.64686	0.387	0.021	9.13078e-06	Cpne9
Il1rapl2	1.37614e-10	4.62161	0.366	0	2.48931e-06	Il1rapl2
Car10	2.7835e-24	4.50021	0.839	0.085	5.03507e-20	Car10
Bok	1.42967e-14	4.47116	0.559	0.043	2.58614e-10	Bok
Pamr1	2.89535e-12	4.36312	0.462	0.021	5.23741e-08	Pamr1
Arhgap25	0.00208226	4.29346	0.097	0	1	Arhgap25
Kcnk2	1.21126e-12	4.25392	0.452	0.011	2.19104e-08	Kcnk2
Adcyap1r1	1.90835e-11	4.1429	0.419	0.011	3.45202e-07	Adcyap1r1
Ngb	2.50125e-06	4.08691	0.237	0.011	0.0452452	Ngb
Cdkn1c	2.67828e-08	4.04064	0.333	0.021	0.000484474	Cdkn1c
Coch	7.6914e-09	4.0045	0.398	0.053	0.00013913	Coch
Klhdc8b	1.70286e-17	3.93651	0.731	0.138	3.0803e-13	Klhdc8b
Tnnc1	7.83385e-06	3.84548	0.312	0.064	0.141706	Tnnc1
Ptprk	1.20709e-19	3.84253	0.72	0.064	2.1835e-15	Ptprk
Susd5	1.32673e-08	3.84142	0.323	0.011	0.000239992	Susd5
Rgs16	0.000111831	3.83635	0.172	0.011	1	Rgs16
Kit	1.15707e-06	3.81572	0.226	0	0.0209303	Kit
9030425E11Rik	7.03346e-07	3.76403	0.28	0.021	0.0127228	9030425E11Rik
Tmem181c-ps	8.18254e-15	3.74056	0.699	0.223	1.48014e-10	Tmem181c-ps
Fibcd1	0.00113804	3.71404	0.108	0	1	Fibcd1
Plb1	9.87581e-05	3.69152	0.151	0	1	Plb1
Phactr2	4.0814e-08	3.66275	0.28	0	0.000738285	Phactr2
Gpr88	1.51391e-05	3.66208	0.183	0	0.27385	Gpr88
Cbln2	2.58538e-06	3.6542	0.28	0.032	0.046767	Cbln2
Zdhhc22	3.10152e-12	3.60538	0.419	0	5.61034e-08	Zdhhc22
Cryab	2.30869e-07	3.59639	0.333	0.043	0.00417619	Cryab
Hrh1	2.20712e-07	3.57372	0.28	0.011	0.00399245	Hrh1
Herc6	4.07316e-06	3.56075	0.301	0.053	0.0736794	Herc6
Ecel1	0.00208226	3.54208	0.097	0	1	Ecel1
C030019I05Rik	0.000349843	3.5388	0.247	0.064	1	C030019I05Rik
Atp1b2	2.96119e-15	3.50523	0.699	0.149	5.35649e-11	Atp1b2
Pdzrn3	1.0325e-06	3.48853	0.355	0.074	0.0186769	Pdzrn3
Igfbp2	0.000337504	3.47283	0.129	0	1	Igfbp2
Tuba8	1.51391e-05	3.47075	0.183	0	0.27385	Tuba8
Fam150b	0.00695156	3.45274	0.075	0	1	Fam150b
Otop2	0.000337504	3.40289	0.129	0	1	Otop2
BC006965	1.19441e-06	3.37687	0.247	0.011	0.0216058	BC006965
Gpx3	2.70218e-08	3.37519	0.43	0.085	0.000488797	Gpx3
Grin3a	1.51391e-05	3.34197	0.183	0	0.27385	Grin3a
Serpinb9	0.00456804	3.33421	0.108	0.011	1	Serpinb9
C2cd4b	2.94476e-07	3.33097	0.495	0.181	0.00532678	C2cd4b
Nnmt	2.98254e-08	3.32811	0.312	0.011	0.000539512	Nnmt
Hs3st5	5.60328e-05	3.32683	0.226	0.032	1	Hs3st5
Aldh1l1	0.000337504	3.3257	0.129	0	1	Aldh1l1
Efcab6	0.000441825	3.32397	0.312	0.117	1	Efcab6
Samd5	5.30975e-05	3.30097	0.161	0	0.96048	Samd5
Cd44	1.51391e-05	3.27751	0.183	0	0.27385	Cd44
Slc30a3	3.53811e-10	3.26236	0.602	0.191	6.40008e-06	Slc30a3
Myo1b	1.79599e-05	3.25237	0.226	0.021	0.324877	Myo1b
Rxfp1	9.50738e-05	3.24954	0.215	0.032	1	Rxfp1
Dact2	2.50459e-09	3.23023	0.323	0	4.53056e-05	Dact2
Wscd1	3.28839e-11	3.21621	0.441	0.021	5.94837e-07	Wscd1
Hpca	5.31833e-21	3.2161	0.946	0.766	9.62032e-17	Hpca
Gpr68	7.58119e-06	3.21481	0.28	0.043	0.137136	Gpr68
Rmst	1.15707e-06	3.20112	0.226	0	0.0209303	Rmst
Cdkn1a	3.53397e-15	3.19219	0.742	0.234	6.3926e-11	Cdkn1a
Il17ra	0.00233954	3.19165	0.14	0.021	1	Il17ra
Calb1	0.000105964	3.17951	0.376	0.149	1	Calb1
Ptgs2	1.36293e-05	3.17594	0.237	0.021	0.24654	Ptgs2
Arsj	0.000122184	3.17465	0.172	0.011	1	Arsj
E030019B06Rik	0.000182917	3.16817	0.14	0	1	E030019B06Rik
Frem1	0.00259412	3.16437	0.118	0.011	1	Frem1
Rrad	0.0083609	3.16345	0.097	0.011	1	Rrad
Sstr3	1.96364e-05	3.14766	0.204	0.011	0.355203	Sstr3
Ccdc109b	8.02416e-06	3.12836	0.194	0	0.145149	Ccdc109b
Dusp18	3.38191e-11	3.11727	0.613	0.17	6.11753e-07	Dusp18
Slc26a4	1.06179e-07	3.10448	0.495	0.17	0.00192067	Slc26a4
Atp1a2	0.000774091	3.08447	0.226	0.064	1	Atp1a2
Rapgef3	0.00380491	3.07142	0.086	0	1	Rapgef3
Ucma	5.30975e-05	3.06118	0.161	0	0.96048	Ucma
Fbln1	3.3769e-06	3.05924	0.237	0.011	0.0610847	Fbln1
Bace2	0.00113804	3.03341	0.108	0	1	Bace2
Fam40b	0.000761072	3.02943	0.14	0.011	1	Fam40b
Lhfp	1.0332e-05	3.02484	0.312	0.064	0.186896	Lhfp
Zbtb8b	0.00113804	2.99987	0.108	0	1	Zbtb8b
2010002N04Rik	0.0233581	2.99927	0.054	0	1	2010002N04Rik
E130008D07Rik	0.000229168	2.99532	0.161	0.011	1	E130008D07Rik
Otof	0.0505179	2.99287	0.065	0.011	1	Otof
Wnt10a	0.0014382	2.96973	0.129	0.011	1	Wnt10a
Irf1	0.00140802	2.96253	0.129	0.011	1	Irf1
Alcam	7.7928e-07	2.96033	0.495	0.191	0.0140964	Alcam
Msln	0.00213683	2.95032	0.161	0.032	1	Msln
Fstl4	3.40092e-10	2.94345	0.43	0.032	6.15193e-06	Fstl4
Arhgap15	4.17826e-07	2.94182	0.387	0.085	0.00755806	Arhgap15
Snx9	0.00248745	2.91522	0.118	0.011	1	Snx9
Sntg2	0.00695156	2.91429	0.075	0	1	Sntg2
Tnfaip6	0.00380491	2.90314	0.086	0	1	Tnfaip6
Oprk1	0.0127187	2.89352	0.065	0	1	Oprk1
Gpc3	0.0233581	2.89044	0.054	0	1	Gpc3
Chrm2	0.00013738	2.88936	0.215	0.032	1	Chrm2
Sulf1	0.000852768	2.87917	0.161	0.021	1	Sulf1
Gfra1	0.000745235	2.85485	0.183	0.032	1	Gfra1
Sfrp1	5.30975e-05	2.84789	0.161	0	0.96048	Sfrp1
Calhm2	0.00848254	2.83688	0.118	0.021	1	Calhm2
Tgm6	0.0233581	2.83305	0.054	0	1	Tgm6
Sowahc	0.00208226	2.82206	0.097	0	1	Sowahc
Nrn1	3.74594e-17	2.81815	0.903	0.67	6.77604e-13	Nrn1
Pcdh11x	0.00191534	2.81352	0.183	0.043	1	Pcdh11x
Gpc6	0.000327778	2.81167	0.258	0.074	1	Gpc6
Tnip2	0.0121392	2.81125	0.194	0.074	1	Tnip2
Kcnip2	1.20022e-08	2.81069	0.419	0.064	0.000217108	Kcnip2
Il4ra	0.00695156	2.80534	0.075	0	1	Il4ra
S1pr5	0.00870888	2.80465	0.097	0.011	1	S1pr5
Pcdh15	4.30029e-07	2.80349	0.29	0.021	0.00777879	Pcdh15
Ndp	0.00695156	2.80292	0.075	0	1	Ndp
Klhl13	0.000527181	2.79606	0.172	0.021	1	Klhl13
Zfp941	0.000282989	2.78862	0.29	0.096	1	Zfp941
Atf3	0.0127187	2.78733	0.065	0	1	Atf3
St3gal4	0.00145661	2.78701	0.151	0.021	1	St3gal4
Cd6	0.0822711	2.77741	0.075	0.021	1	Cd6
Prkg1	0.00443482	2.77261	0.129	0.021	1	Prkg1
Drd1a	2.21877e-06	2.77251	0.215	0	0.0401353	Drd1a
Il12a	6.77574e-05	2.77132	0.183	0.011	1	Il12a
Ppm1m	4.86133e-06	2.76808	0.29	0.043	0.0879365	Ppm1m
Ptgs1	0.0127187	2.7437	0.065	0	1	Ptgs1
Kcnc2	3.22527e-06	2.74307	0.237	0.011	0.0583419	Kcnc2
Sorcs3	2.39745e-08	2.7428	0.473	0.106	0.000433675	Sorcs3
Mcc	0.00113804	2.73384	0.108	0	1	Mcc
Orai2	7.79836e-12	2.72903	0.559	0.074	1.41064e-07	Orai2
Pou6f2	0.000182917	2.72083	0.14	0	1	Pou6f2
Sdk1	0.00146897	2.7187	0.129	0.011	1	Sdk1
Slc4a4	0.000337504	2.70333	0.129	0	1	Slc4a4
Gm2061	0.0283376	2.69713	0.075	0.011	1	Gm2061
Dnahc10	0.00870888	2.69648	0.097	0.011	1	Dnahc10
Tbata	0.00012262	2.69151	0.194	0.021	1	Tbata
Lrrc55	0.00267156	2.69109	0.14	0.021	1	Lrrc55
Fam5b	4.04519e-13	2.68675	0.796	0.426	7.31734e-09	Fam5b
Ccdc80	0.00250053	2.68648	0.226	0.074	1	Ccdc80
Cables1	0.0198466	2.66839	0.194	0.085	1	Cables1
Cd24a	1.31504e-05	2.6641	0.215	0.011	0.237878	Cd24a
Phldb1	0.007716	2.65567	0.183	0.064	1	Phldb1
Slc30a10	0.00345491	2.65426	0.172	0.043	1	Slc30a10
Angpt1	0.000182917	2.65308	0.14	0	1	Angpt1
Plekhb1	5.16017e-06	2.64545	0.29	0.043	0.0933423	Plekhb1
Apcdd1	0.0008363	2.64085	0.161	0.021	1	Apcdd1
Sox9	3.48081e-10	2.63695	0.527	0.096	6.29644e-06	Sox9
Ncald	1.75179e-21	2.63419	0.957	0.777	3.16881e-17	Ncald
Rasl12	0.00496171	2.63281	0.108	0.011	1	Rasl12
Clec18a	0.000620634	2.63267	0.118	0	1	Clec18a
Sla	0.199902	2.63158	0.086	0.043	1	Sla
Gm11549	1.48982e-07	2.62248	0.462	0.128	0.00269493	Gm11549
Egr2	9.28636e-07	2.62131	0.441	0.128	0.0167981	Egr2
Zfp768	0.0288981	2.61768	0.075	0.011	1	Zfp768
Vwc2l	0.00486051	2.61316	0.108	0.011	1	Vwc2l
Appl2	0.000239911	2.6095	0.204	0.032	1	Appl2
Col25a1	0.000729033	2.60701	0.14	0.011	1	Col25a1
Tcap	0.00254027	2.6048	0.118	0.011	1	Tcap
Trpc6	0.000494317	2.60224	0.258	0.074	1	Trpc6
Slc24a3	5.58273e-10	2.59198	0.581	0.16	1.00986e-05	Slc24a3
Nadsyn1	0.0340009	2.59083	0.14	0.053	1	Nadsyn1
4930563E22Rik	0.0173831	2.57784	0.172	0.064	1	4930563E22Rik
6430584L05	2.84199e-05	2.5759	0.172	0	0.514087	6430584L05
Thbs2	0.0505179	2.57335	0.065	0.011	1	Thbs2
1810041L15Rik	1.58216e-10	2.57241	0.57	0.117	2.86197e-06	1810041L15Rik
Kcnh1	2.68304e-12	2.56884	0.613	0.128	4.85335e-08	Kcnh1
Gria4	1.5699e-11	2.55809	0.71	0.287	2.8398e-07	Gria4
Plk5	0.173645	2.55521	0.129	0.074	1	Plk5
Npy2r	0.00208226	2.55349	0.097	0	1	Npy2r
Neb	0.00259156	2.55281	0.161	0.032	1	Neb
Pxdn	0.000380325	2.54527	0.323	0.117	1	Pxdn
Nrp2	7.34561e-07	2.54375	0.323	0.043	0.0132875	Nrp2
Htr2a	0.00208226	2.54058	0.097	0	1	Htr2a
Dem1	0.0825802	2.53452	0.161	0.085	1	Dem1
Gpr30	0.0797343	2.52597	0.075	0.021	1	Gpr30
Cpxm2	0.000358883	2.52591	0.215	0.043	1	Cpxm2
Zap70	0.00803442	2.52475	0.118	0.021	1	Zap70
Slc22a4	0.00261061	2.51826	0.226	0.074	1	Slc22a4
Vgll4	3.49841e-07	2.50797	0.452	0.138	0.00632827	Vgll4
Gng4	7.55873e-08	2.50657	0.516	0.16	0.0013673	Gng4
Etl4	2.80125e-11	2.5022	0.591	0.117	5.06719e-07	Etl4
Pmaip1	0.000620634	2.50172	0.118	0	1	Pmaip1
Slit1	4.13269e-06	2.50165	0.441	0.138	0.0747562	Slit1
Plin4	0.0155685	2.50075	0.086	0.011	1	Plin4
Glipr1	0.00853331	2.48716	0.097	0.011	1	Glipr1
Rasl10a	1.35384e-07	2.48652	0.645	0.309	0.00244897	Rasl10a
Tfr2	0.0232327	2.48642	0.247	0.128	1	Tfr2
Sccpdh	5.86054e-12	2.48173	0.871	0.819	1.06011e-07	Sccpdh
Kif18a	0.0952344	2.48107	0.054	0.011	1	Kif18a
Kctd16	4.81955e-10	2.48071	0.72	0.319	8.71808e-06	Kctd16
Pvrl3	0.000186083	2.47806	0.247	0.053	1	Pvrl3
Gm10345	0.0127187	2.47771	0.065	0	1	Gm10345
Cdr2	0.00276198	2.47115	0.118	0.011	1	Cdr2
Mxra7	0.0155685	2.46449	0.086	0.011	1	Mxra7
Nptx1	6.7893e-17	2.46162	0.892	0.394	1.22812e-12	Nptx1
St6gal2	0.000148303	2.46104	0.215	0.032	1	St6gal2
Scx	0.00248745	2.4609	0.118	0.011	1	Scx
Stard8	0.00248745	2.45641	0.118	0.011	1	Stard8
Spag5	0.00113804	2.4489	0.108	0	1	Spag5
Egfem1	5.78029e-07	2.445	0.376	0.074	0.010456	Egfem1
Eepd1	1.12609e-08	2.44259	0.387	0.043	0.000203698	Eepd1
Abcg2	1.30807e-05	2.4348	0.258	0.032	0.236617	Abcg2
Thbs3	0.00126565	2.43209	0.194	0.043	1	Thbs3
Zfp11	0.235109	2.42974	0.054	0.021	1	Zfp11
Zfp599	0.00218676	2.42693	0.183	0.043	1	Zfp599
Cav2	7.23635e-10	2.42271	0.548	0.138	1.30898e-05	Cav2
Tmcc2	1.75214e-05	2.42034	0.355	0.106	0.316944	Tmcc2
Fjx1	1.17649e-11	2.41586	0.742	0.351	2.12816e-07	Fjx1
Wnt9a	6.46046e-07	2.40966	0.484	0.17	0.0116863	Wnt9a
Fam38a	0.000787187	2.40849	0.183	0.032	1	Fam38a
Ifi35	0.0127187	2.40756	0.065	0	1	Ifi35
Pcdhb19	0.0127187	2.39562	0.065	0	1	Pcdhb19
Numb	1.41693e-05	2.39465	0.462	0.191	0.256308	Numb
Btd	0.0877312	2.38892	0.161	0.085	1	Btd
Chrna4	2.07938e-07	2.38781	0.527	0.202	0.00376138	Chrna4
Htr2c	0.000729033	2.38679	0.14	0.011	1	Htr2c
Myh3	0.00695156	2.38111	0.075	0	1	Myh3
Abcb4	0.429559	2.36436	0.054	0.032	1	Abcb4
Pld2	0.0618901	2.3604	0.097	0.032	1	Pld2
Chn2	9.06714e-06	2.35976	0.376	0.106	0.164015	Chn2
Neurod6	2.7346e-14	2.35783	0.892	0.596	4.94661e-10	Neurod6
Hmox1	0.0875408	2.35753	0.075	0.021	1	Hmox1
Crb1	0.00218676	2.35576	0.183	0.043	1	Crb1
Zfp763	0.816103	2.34255	0.183	0.223	1	Zfp763
Srpk3	0.0646026	2.34204	0.097	0.032	1	Srpk3
Sipa1l2	0.000883791	2.32982	0.14	0.011	1	Sipa1l2
Acot3	0.00014735	2.32779	0.194	0.021	1	Acot3
Tmem44	0.0592439	2.32502	0.226	0.138	1	Tmem44
Epha3	0.0646026	2.3248	0.097	0.032	1	Epha3
Lipg	0.00326803	2.31864	0.194	0.053	1	Lipg
Cux2	0.00113804	2.31853	0.108	0	1	Cux2
Zfp862	0.00820956	2.31414	0.194	0.064	1	Zfp862
Ccbe1	0.00208226	2.30494	0.097	0	1	Ccbe1
Lypd6	0.135892	2.30061	0.065	0.021	1	Lypd6
Klf5	0.000131939	2.29831	0.301	0.085	1	Klf5
Optn	2.98551e-08	2.29826	0.505	0.128	0.00054005	Optn
Ccno	0.00208226	2.2968	0.097	0	1	Ccno
Lpar1	0.0952344	2.29628	0.054	0.011	1	Lpar1
Syt10	1.27321e-06	2.29427	0.355	0.074	0.023031	Syt10
Chst11	0.000205745	2.2936	0.226	0.043	1	Chst11
Pla2g4b	0.0136322	2.28897	0.129	0.032	1	Pla2g4b
1700040L02Rik	0.00247691	2.28886	0.14	0.021	1	1700040L02Rik
C77080	8.21553e-07	2.28503	0.409	0.096	0.0148611	C77080
H2-T10	1.98931e-05	2.28407	0.387	0.138	0.359847	H2-T10
Arhgap42	6.42455e-05	2.28237	0.28	0.064	1	Arhgap42
Efnb1	3.74822e-06	2.27619	0.366	0.085	0.0678015	Efnb1
Creb3l3	0.0294681	2.27291	0.075	0.011	1	Creb3l3
Naa16	0.364391	2.27152	0.14	0.106	1	Naa16
Cdh12	0.000133085	2.27046	0.194	0.021	1	Cdh12
Aldh1a1	0.106712	2.26834	0.129	0.064	1	Aldh1a1
Mid1ip1	3.7763e-06	2.26486	0.344	0.074	0.0683095	Mid1ip1
Penk	0.137143	2.26134	0.258	0.17	1	Penk
Wls	6.6021e-08	2.25499	0.602	0.277	0.00119425	Wls
Cpne4	1.2438e-06	2.25395	0.495	0.202	0.0224991	Cpne4
Gpr83	0.00311488	2.249	0.301	0.138	1	Gpr83
Zkscan4	0.0835913	2.24446	0.151	0.074	1	Zkscan4
Rcan2	0.0039903	2.24385	0.376	0.202	1	Rcan2
Scube2	0.053495	2.24122	0.065	0.011	1	Scube2
Rasa4	0.00380491	2.23812	0.086	0	1	Rasa4
Nrsn1	8.06933e-19	2.23595	0.968	0.787	1.45966e-14	Nrsn1
Cebpa	0.00695156	2.22814	0.075	0	1	Cebpa
Hrh3	5.99169e-08	2.22198	0.688	0.5	0.00108384	Hrh3
Galm	0.0909397	2.2215	0.118	0.053	1	Galm
Gpr153	0.00208226	2.216	0.097	0	1	Gpr153
Rgs10	0.00516983	2.21111	0.108	0.011	1	Rgs10
Necab1	1.81538e-09	2.21045	0.753	0.447	3.28384e-05	Necab1
Fhl1	6.30431e-09	2.21021	0.742	0.33	0.000114039	Fhl1
Prss23	0.000508033	2.20614	0.151	0.011	1	Prss23
Mgat5	8.87824e-05	2.20539	0.323	0.096	1	Mgat5
Gpc5	0.0028801	2.20439	0.14	0.021	1	Gpc5
Thsd7a	0.00993525	2.20146	0.172	0.053	1	Thsd7a
Fgf22	0.00137843	2.19931	0.129	0.011	1	Fgf22
Plxnd1	3.50822e-05	2.19896	0.258	0.043	0.634603	Plxnd1
Pde7b	9.87581e-05	2.19667	0.151	0	1	Pde7b
Dclk3	0.000141015	2.19609	0.387	0.16	1	Dclk3
Rspo2	4.92961e-07	2.19483	0.505	0.17	0.00891717	Rspo2
Elmod2	0.0350103	2.19239	0.108	0.032	1	Elmod2
Sema3d	0.00380491	2.19227	0.086	0	1	Sema3d
Atp4a	0.0917743	2.19123	0.054	0.011	1	Atp4a
Pgbd1	0.07849	2.18268	0.075	0.021	1	Pgbd1
Pold1	0.0160488	2.18162	0.108	0.021	1	Pold1
Foxo1	0.00380491	2.17308	0.086	0	1	Foxo1
Dcc	0.0821992	2.16977	0.108	0.043	1	Dcc
Gnb4	4.42601e-06	2.16676	0.538	0.245	0.080062	Gnb4
Zfp708	0.231885	2.16628	0.054	0.021	1	Zfp708
Neto2	0.00434714	2.16485	0.247	0.096	1	Neto2
4930539E08Rik	0.00676039	2.15788	0.194	0.064	1	4930539E08Rik
Fbxo30	0.0655283	2.14955	0.097	0.032	1	Fbxo30
Npas4	7.77143e-06	2.14554	0.581	0.351	0.140577	Npas4
Abhd2	7.63819e-09	2.14183	0.72	0.383	0.000138167	Abhd2
Figf	0.00212108	2.14028	0.323	0.149	1	Figf
Zfp202	0.669949	2.13926	0.054	0.043	1	Zfp202
Rnf144a	3.45964e-05	2.1373	0.312	0.074	0.625815	Rnf144a
BC061194	0.0028201	2.13666	0.118	0.011	1	BC061194
Lipo1	0.00257255	2.13517	0.14	0.021	1	Lipo1
Cacng4	0.000113293	2.1245	0.215	0.032	1	Cacng4
Cacng5	0.00380491	2.12425	0.086	0	1	Cacng5
Zfp275	0.0008363	2.12305	0.161	0.021	1	Zfp275
Dhx37	0.264082	2.12202	0.118	0.074	1	Dhx37
Slc41a3	0.000506846	2.12047	0.172	0.021	1	Slc41a3
Arc	1.77924e-08	2.11765	0.796	0.638	0.000321847	Arc
Rgs13	0.00380491	2.1174	0.086	0	1	Rgs13
Tacc3	0.334801	2.11737	0.108	0.074	1	Tacc3
4933427G17Rik	0.000418529	2.11696	0.151	0.011	1	4933427G17Rik
Rprm	0.00953843	2.11199	0.355	0.191	1	Rprm
Tmem144	0.101699	2.10981	0.086	0.032	1	Tmem144
Col19a1	0.00134941	2.10771	0.129	0.011	1	Col19a1
Gm6277	0.00134841	2.10718	0.151	0.021	1	Gm6277
Rgs12	0.00054019	2.10463	0.387	0.181	1	Rgs12
Perp	0.0227296	2.10033	0.151	0.053	1	Perp
Aif1	0.00684729	2.09955	0.14	0.032	1	Aif1
Zcchc12	0.00267267	2.09951	0.215	0.064	1	Zcchc12
Plch2	2.2161e-07	2.09742	0.419	0.085	0.0040087	Plch2
Amotl1	0.0470722	2.09717	0.086	0.021	1	Amotl1
Fat4	0.0308978	2.09422	0.258	0.149	1	Fat4
Prss22	1.8962e-06	2.08813	0.312	0.043	0.0343004	Prss22
Col12a1	0.00254027	2.08714	0.118	0.011	1	Col12a1
Chst9	0.100321	2.07945	0.086	0.032	1	Chst9
Zfp773	0.0127187	2.07619	0.065	0	1	Zfp773
Gjc1	0.00695156	2.07293	0.075	0	1	Gjc1
Scd4	0.016529	2.07013	0.086	0.011	1	Scd4
Cpne5	3.30785e-13	2.06008	0.817	0.33	5.98357e-09	Cpne5
Oplah	0.00875065	2.05447	0.247	0.117	1	Oplah
A330050B17Rik	0.166764	2.05122	0.075	0.032	1	A330050B17Rik
Isoc1	5.5492e-06	2.05069	0.452	0.16	0.100379	Isoc1
Cxcr7	6.62668e-05	2.04821	0.183	0.011	1	Cxcr7
Rasl11b	7.86665e-09	2.04606	0.753	0.511	0.0001423	Rasl11b
Ubash3b	0.0233581	2.04348	0.054	0	1	Ubash3b
Bmp2	0.0127187	2.03918	0.065	0	1	Bmp2
Ccdc159	0.000576851	2.03475	0.301	0.106	1	Ccdc159
Nqo2	0.130865	2.03124	0.097	0.043	1	Nqo2
Gdpd2	0.0127187	2.02976	0.065	0	1	Gdpd2
Hs3st1	0.011174	2.02807	0.151	0.043	1	Hs3st1
Wdr59	0.00182258	2.02779	0.344	0.16	1	Wdr59
Sycp3	0.0358222	2.02478	0.14	0.053	1	Sycp3
Rasgef1b	2.92724e-05	2.02296	0.462	0.191	0.529508	Rasgef1b
Scube1	4.18704e-05	2.019	0.527	0.266	0.757394	Scube1
Arhgap31	0.0306372	2.01585	0.075	0.011	1	Arhgap31
Adamtsl1	0.00695156	2.01559	0.075	0	1	Adamtsl1
Unc5d	0.000772965	2.01542	0.183	0.032	1	Unc5d
Trp53i11	1.25376e-08	2.0154	0.613	0.223	0.000226792	Trp53i11
Sh2b3	0.00635956	2.01334	0.237	0.096	1	Sh2b3
Matn2	0.0355049	2.01	0.28	0.17	1	Matn2
Syt6	0.11257	2.00787	0.129	0.064	1	Syt6
Irf8	0.0127187	2.00642	0.065	0	1	Irf8
Wdr95	0.00113804	1.9997	0.108	0	1	Wdr95
Abi3bp	0.00961618	1.99801	0.118	0.021	1	Abi3bp
Cited4	3.92557e-06	1.99584	0.473	0.181	0.0710096	Cited4
9930012K11Rik	0.290768	1.99143	0.065	0.032	1	9930012K11Rik
Cited2	1.70035e-06	1.98918	0.591	0.309	0.0307576	Cited2
Irf9	0.00786962	1.98762	0.247	0.106	1	Irf9
Nptx2	3.27555e-06	1.98649	0.387	0.096	0.0592514	Nptx2
Plekhf2	0.215976	1.98443	0.086	0.043	1	Plekhf2
Myo10	0.0169072	1.97972	0.108	0.021	1	Myo10
Ttc39c	0.00109202	1.97915	0.376	0.181	1	Ttc39c
Gfra2	3.28832e-09	1.97875	0.731	0.372	5.94823e-05	Gfra2
Dnahc1	0.000896812	1.97586	0.355	0.16	1	Dnahc1
Sorbs2	5.03842e-11	1.97398	0.914	0.649	9.11401e-07	Sorbs2
Tmie	0.00695156	1.97206	0.075	0	1	Tmie
Mak	0.0267077	1.97062	0.161	0.064	1	Mak
Rgs8	0.00676039	1.96776	0.194	0.064	1	Rgs8
Zfp143	0.156828	1.96622	0.161	0.096	1	Zfp143
Bicc1	0.00113804	1.95763	0.108	0	1	Bicc1
Hcn3	2.19513e-05	1.9567	0.473	0.213	0.397078	Hcn3
Txnrd3	0.00475725	1.95449	0.151	0.032	1	Txnrd3
Rdh5	0.000620634	1.95386	0.118	0	1	Rdh5
Xylb	0.00101206	1.95178	0.333	0.138	1	Xylb
Ikzf4	1.2227e-05	1.95014	0.398	0.117	0.221174	Ikzf4
Rnasel	2.75321e-05	1.94862	0.269	0.043	0.498029	Rnasel
Tapbpl	0.0633642	1.94375	0.194	0.106	1	Tapbpl
Rhoc	0.00113804	1.94236	0.108	0	1	Rhoc
Mfap2	0.000486724	1.9396	0.151	0.011	1	Mfap2
Slc20a2	0.00304982	1.93859	0.452	0.319	1	Slc20a2
2610316D01Rik	0.000127399	1.9361	0.376	0.138	1	2610316D01Rik
Bhlhe41	0.168109	1.93539	0.151	0.096	1	Bhlhe41
BC068281	0.00261767	1.93235	0.183	0.043	1	BC068281
Mpp7	0.0162032	1.93099	0.086	0.011	1	Mpp7
Shroom1	0.000910013	1.92747	0.183	0.032	1	Shroom1
E130304F04Rik	0.00389936	1.92635	0.419	0.245	1	E130304F04Rik
Zbtb8a	0.110285	1.92416	0.086	0.032	1	Zbtb8a
Myl4	0.0583604	1.92322	0.355	0.245	1	Myl4
Snx29	0.162075	1.91856	0.151	0.085	1	Snx29
Ace	0.00380491	1.91688	0.086	0	1	Ace
Tmem40	6.36712e-05	1.91281	0.269	0.053	1	Tmem40
Etnk2	0.00421375	1.91253	0.323	0.17	1	Etnk2
Tagln2	0.0391459	1.9118	0.183	0.085	1	Tagln2
Adcy7	8.4515e-05	1.91117	0.183	0.011	1	Adcy7
Gm960	0.0083609	1.90847	0.097	0.011	1	Gm960
BC065397	0.349159	1.89991	0.032	0.064	1	BC065397
Pla2g4e	4.27977e-08	1.89924	0.72	0.362	0.000774167	Pla2g4e
Rai14	0.0272121	1.89897	0.129	0.043	1	Rai14
Ripk1	0.0127187	1.89837	0.065	0	1	Ripk1
Zfp804b	0.000201604	1.89764	0.28	0.074	1	Zfp804b
Bcam	0.0674125	1.89655	0.097	0.032	1	Bcam
Hspa1b	0.000388694	1.89529	0.43	0.234	1	Hspa1b
Cd7	0.00113804	1.89461	0.108	0	1	Cd7
Aldoc	0.434042	1.89205	0.183	0.149	1	Aldoc
Gxylt2	0.00695156	1.89194	0.075	0	1	Gxylt2
Etv6	0.0112417	1.89135	0.269	0.138	1	Etv6
LOC100044193	0.110515	1.89109	0.204	0.128	1	LOC100044193
Lypd6b	0.0917743	1.88934	0.054	0.011	1	Lypd6b
Pcsk9	0.0162032	1.88476	0.086	0.011	1	Pcsk9
Galntl6	0.00237386	1.88429	0.183	0.043	1	Galntl6
Grm2	4.49833e-06	1.88265	0.72	0.585	0.0813703	Grm2
Lat2	0.236571	1.8815	0.108	0.064	1	Lat2
Acot5	0.0127187	1.87892	0.065	0	1	Acot5
Tctn1	0.0868552	1.87876	0.161	0.085	1	Tctn1
Nppc	2.29755e-05	1.87424	0.559	0.309	0.415604	Nppc
Ppp1r3d	0.00615874	1.87333	0.161	0.043	1	Ppp1r3d
Grm3	9.10534e-08	1.8722	0.72	0.447	0.00164706	Grm3
Limch1	2.96317e-07	1.86871	0.527	0.16	0.00536008	Limch1
Dyrk1b	0.107312	1.86834	0.312	0.234	1	Dyrk1b
Per2	0.0239342	1.8645	0.28	0.16	1	Per2
Ttc28	0.00533242	1.86365	0.129	0.021	1	Ttc28
Vwa1	0.00528699	1.85641	0.183	0.053	1	Vwa1
Zcchc16	0.16994	1.85584	0.194	0.128	1	Zcchc16
Tph1	0.0233581	1.85556	0.054	0	1	Tph1
Tshz1	0.0268266	1.85514	0.129	0.043	1	Tshz1
Sergef	1.77392e-06	1.85491	0.645	0.351	0.0320885	Sergef
Vill	0.0257662	1.85437	0.097	0.021	1	Vill
Maob	0.00107936	1.85205	0.333	0.138	1	Maob
Dclre1b	0.052848	1.85179	0.118	0.043	1	Dclre1b
Slc39a5	0.0861985	1.84824	0.075	0.021	1	Slc39a5
Myh14	0.000620634	1.84742	0.118	0	1	Myh14
Pstpip1	0.000182917	1.84611	0.14	0	1	Pstpip1
Darc	6.35339e-07	1.84438	0.591	0.245	0.0114927	Darc
Myd88	0.516698	1.844	0.086	0.064	1	Myd88
Sox11	0.000310249	1.84337	0.387	0.16	1	Sox11
Trhr	0.000337504	1.8433	0.129	0	1	Trhr
Il1rap	3.22732e-06	1.84078	0.516	0.213	0.058379	Il1rap
Lnx2	0.0171566	1.83774	0.172	0.064	1	Lnx2
Wbscr17	0.00044764	1.83653	0.344	0.138	1	Wbscr17
Arrdc3	0.000765184	1.83512	0.323	0.138	1	Arrdc3
Arl4c	0.0064636	1.83477	0.269	0.117	1	Arl4c
Lgals3bp	0.00121357	1.83474	0.387	0.181	1	Lgals3bp
Rpusd2	0.500791	1.83472	0.108	0.085	1	Rpusd2
Sowahb	0.00353139	1.83469	0.28	0.117	1	Sowahb
Olfm2	2.33575e-15	1.8336	0.968	0.819	4.22514e-11	Olfm2
Clvs1	0.000116673	1.82991	0.57	0.319	1	Clvs1
Arl6ip5	1.60731e-15	1.82988	0.946	0.66	2.90747e-11	Arl6ip5
Slc7a11	4.90454e-20	1.82825	0.968	0.574	8.87183e-16	Slc7a11
Ntng2	6.45777e-06	1.8279	0.419	0.128	0.116815	Ntng2
Inhbb	0.00113804	1.82463	0.108	0	1	Inhbb
Scamp2	0.0120232	1.82453	0.323	0.191	1	Scamp2
Nphp1	0.00349472	1.82407	0.29	0.128	1	Nphp1
Usp49	0.000369319	1.82105	0.398	0.181	1	Usp49
Cbfb	8.57484e-05	1.81938	0.247	0.043	1	Cbfb
Pm20d2	0.0797343	1.81857	0.075	0.021	1	Pm20d2
Cramp1l	0.00720702	1.81428	0.43	0.287	1	Cramp1l
Cplx3	0.231885	1.81244	0.054	0.021	1	Cplx3
Kiss1r	0.00586561	1.81133	0.183	0.053	1	Kiss1r
Tmem232	0.0127187	1.80931	0.065	0	1	Tmem232
S100a6	0.00369086	1.80925	0.194	0.053	1	S100a6
Runx2	0.000360315	1.80236	0.29	0.096	1	Runx2
Irgm1	0.280902	1.80231	0.065	0.032	1	Irgm1
Mmp16	8.78097e-10	1.80134	0.763	0.372	1.58839e-05	Mmp16
Adamts3	0.00047887	1.80075	0.237	0.053	1	Adamts3
Dhx34	0.256008	1.80042	0.129	0.085	1	Dhx34
Lhfpl3	0.011933	1.79858	0.237	0.106	1	Lhfpl3
Chadl	0.00441285	1.79699	0.355	0.191	1	Chadl
Lsp1	0.509233	1.79243	0.097	0.074	1	Lsp1
Rtn4	7.99232e-15	1.79234	1	0.904	1.44573e-10	Rtn4
Cdh10	4.76366e-08	1.79153	0.613	0.223	0.000861699	Cdh10
Rpp25	0.00695156	1.7905	0.075	0	1	Rpp25
Dclre1c	0.0424765	1.7857	0.301	0.202	1	Dclre1c
Dera	0.00708495	1.78385	0.161	0.043	1	Dera
Gna13	0.136439	1.78383	0.172	0.106	1	Gna13
Pde7a	0.0482456	1.7837	0.29	0.181	1	Pde7a
D8Ertd82e	1.75484e-05	1.78315	0.441	0.149	0.317433	D8Ertd82e
9130019O22Rik	0.177651	1.78247	0.075	0.032	1	9130019O22Rik
Slc16a14	0.0827146	1.78198	0.151	0.074	1	Slc16a14
Spice1	0.0225189	1.78053	0.247	0.128	1	Spice1
Ifi30	0.171057	1.78037	0.075	0.032	1	Ifi30
Etv3	0.237705	1.77983	0.194	0.138	1	Etv3
Fap	0.00774757	1.77936	0.118	0.021	1	Fap
1600029O15Rik	0.00695156	1.77852	0.075	0	1	1600029O15Rik
Cdc42ep4	0.208977	1.77785	0.086	0.043	1	Cdc42ep4
Prkg2	0.0877312	1.77501	0.161	0.085	1	Prkg2
Cmbl	0.000460961	1.76876	0.269	0.074	1	Cmbl
Rasd1	0.120502	1.76744	0.151	0.085	1	Rasd1
Phf21b	0.016386	1.7625	0.161	0.053	1	Phf21b
5330413P13Rik	0.00270496	1.76148	0.118	0.011	1	5330413P13Rik
Unc119b	0.00043726	1.76068	0.484	0.277	1	Unc119b
Psg16	0.0168605	1.75973	0.086	0.011	1	Psg16
Pdgfc	0.0217559	1.75714	0.183	0.074	1	Pdgfc
1700019N12Rik	0.00447653	1.75322	0.215	0.074	1	1700019N12Rik
Napepld	0.0380824	1.75315	0.204	0.106	1	Napepld
Wdr65	0.07849	1.75062	0.075	0.021	1	Wdr65
1700007F19Rik	0.00848254	1.74628	0.118	0.021	1	1700007F19Rik
Acot1	0.00616568	1.74473	0.226	0.085	1	Acot1
Ampd2	1.25815e-08	1.74309	0.72	0.351	0.000227586	Ampd2
Htr7	0.0407429	1.74263	0.14	0.053	1	Htr7
Nhedc2	8.28083e-05	1.7409	0.204	0.021	1	Nhedc2
Fbxo10	0.00367047	1.73738	0.355	0.181	1	Fbxo10
Zfp213	0.00935073	1.73738	0.28	0.138	1	Zfp213
Ephb3	0.0847045	1.73683	0.247	0.16	1	Ephb3
Smyd3	4.93936e-08	1.73542	0.742	0.436	0.00089348	Smyd3
Hes5	0.00380491	1.73487	0.086	0	1	Hes5
Sh3bp2	0.0233581	1.73464	0.054	0	1	Sh3bp2
D630045J12Rik	1.00444e-15	1.73455	0.957	0.596	1.81693e-11	D630045J12Rik
Prkx	0.710586	1.73433	0.108	0.096	1	Prkx
Zfp423	0.0465903	1.7325	0.333	0.234	1	Zfp423
Carns1	0.259592	1.73094	0.118	0.074	1	Carns1
Cdk19	0.0442842	1.72946	0.194	0.096	1	Cdk19
Csf1	0.186734	1.72943	0.075	0.032	1	Csf1
Herc4	0.0396905	1.72873	0.387	0.277	1	Herc4
Tmem39a	0.299137	1.72796	0.183	0.138	1	Tmem39a
Fam135a	0.00489365	1.7267	0.29	0.128	1	Fam135a
Dach1	0.0917743	1.72523	0.054	0.011	1	Dach1
Bmper	0.00573522	1.7188	0.129	0.021	1	Bmper
Gadd45a	0.000610096	1.71724	0.312	0.117	1	Gadd45a
Podxl2	2.31573e-11	1.71696	0.914	0.809	4.18892e-07	Podxl2
Dusp22	0.00361147	1.71674	0.484	0.351	1	Dusp22
Lins	0.113265	1.71499	0.29	0.213	1	Lins
Lrrc3	1.17722e-05	1.71373	0.473	0.181	0.212948	Lrrc3
Klf10	9.72544e-10	1.71307	0.817	0.521	1.75924e-05	Klf10
Fos	4.02553e-08	1.70755	0.806	0.511	0.000728178	Fos
1700030C10Rik	0.0505179	1.70429	0.065	0.011	1	1700030C10Rik
Sla2	0.000224507	1.70373	0.022	0.191	1	Sla2
6530402F18Rik	4.71586e-06	1.70112	0.409	0.117	0.0853053	6530402F18Rik
Filip1	0.0233581	1.69863	0.054	0	1	Filip1
Ankrd54	0.00177823	1.69787	0.548	0.362	1	Ankrd54
Impa2	0.0514587	1.69692	0.118	0.043	1	Impa2
Otud1	0.000605935	1.69496	0.462	0.234	1	Otud1
Gm16596	0.053495	1.69438	0.065	0.011	1	Gm16596
Nat15	9.39052e-11	1.6921	0.892	0.713	1.69865e-06	Nat15
Serpina3n	7.37431e-05	1.69165	0.462	0.202	1	Serpina3n
Wbscr16	0.00741995	1.68913	0.398	0.255	1	Wbscr16
A930012L18Rik	0.00012491	1.68802	0.172	0.011	1	A930012L18Rik
Fam149a	7.754e-06	1.68472	0.441	0.149	0.140262	Fam149a
Lama2	0.0127187	1.68455	0.065	0	1	Lama2
Epb4.1l2	0.000898646	1.68435	0.484	0.287	1	Epb4.1l2
Med26	0.00353823	1.68295	0.409	0.234	1	Med26
Elovl2	0.00569268	1.6815	0.161	0.043	1	Elovl2
Amz1	0.00158636	1.67702	0.366	0.17	1	Amz1
Hist1h1c	0.0693411	1.67567	0.097	0.032	1	Hist1h1c
Ccdc60	0.0233581	1.67465	0.054	0	1	Ccdc60
Fzd8	0.0288981	1.67423	0.075	0.011	1	Fzd8
Tert	0.235109	1.66792	0.054	0.021	1	Tert
Iqck	0.177651	1.66775	0.075	0.032	1	Iqck
Bag2	0.00180784	1.66736	0.462	0.298	1	Bag2
Hic2	0.0535543	1.66656	0.118	0.043	1	Hic2
Kcnh5	0.0288981	1.6611	0.075	0.011	1	Kcnh5
Gp1bb	0.00248745	1.65895	0.118	0.011	1	Gp1bb
Scn7a	0.00208226	1.65713	0.097	0	1	Scn7a
Pou3f3	0.108664	1.65707	0.204	0.128	1	Pou3f3
Obsl1	0.113616	1.65677	0.28	0.202	1	Obsl1
Ddx31	0.112011	1.65293	0.183	0.106	1	Ddx31
Map3k6	0.0253047	1.65156	0.151	0.053	1	Map3k6
Phyhipl	4.26263e-17	1.64804	1	0.904	7.71067e-13	Phyhipl
Xkr6	0.125044	1.64721	0.129	0.064	1	Xkr6
Sgsm1	4.17347e-05	1.64656	0.667	0.426	0.754938	Sgsm1
Atp6ap1l	3.89485e-06	1.64454	0.559	0.245	0.0704539	Atp6ap1l
Kcns3	0.911358	1.64307	0.065	0.064	1	Kcns3
Mycn	0.00248193	1.63458	0.215	0.064	1	Mycn
Ccdc163	0.0917743	1.63184	0.054	0.011	1	Ccdc163
Plk3	4.85031e-05	1.62715	0.516	0.234	0.877372	Plk3
Rab31	1.54541e-09	1.62536	0.699	0.223	2.79548e-05	Rab31
Baat1	0.00475816	1.62489	0.452	0.287	1	Baat1
Tspan15	0.0521587	1.62354	0.151	0.064	1	Tspan15
Hexim2	0.122616	1.62259	0.14	0.074	1	Hexim2
Islr2	0.000186864	1.62167	0.258	0.053	1	Islr2
Zhx2	0.00392947	1.62104	0.172	0.043	1	Zhx2
Nell1	0.001963	1.61842	0.527	0.362	1	Nell1
Kcnn3	9.69551e-07	1.61805	0.548	0.213	0.0175382	Kcnn3
Tnfrsf23	0.0152289	1.61736	0.108	0.021	1	Tnfrsf23
Dact1	0.00535115	1.61604	0.151	0.032	1	Dact1
Tgfbr1	0.0283376	1.61428	0.075	0.011	1	Tgfbr1
Fbxl18	0.02753	1.61374	0.301	0.191	1	Fbxl18
Tm6sf1	0.000808803	1.61354	0.237	0.064	1	Tm6sf1
Tab3	0.0481121	1.61348	0.269	0.17	1	Tab3
Neil1	0.0155883	1.61331	0.312	0.181	1	Neil1
Osgin2	0.00958629	1.6112	0.344	0.202	1	Osgin2
Cnih3	9.13041e-12	1.60953	0.903	0.723	1.6516e-07	Cnih3
Ppp1r14c	8.16267e-09	1.60889	0.645	0.234	0.000147654	Ppp1r14c
Ecm1	0.0036481	1.60851	0.301	0.128	1	Ecm1
Calu	1.45787e-05	1.60821	0.72	0.468	0.263714	Calu
Gpr1	0.0486338	1.60809	0.086	0.021	1	Gpr1
Pttg1ip	0.00716128	1.60635	0.387	0.223	1	Pttg1ip
Wdtc1	0.000285947	1.60385	0.452	0.223	1	Wdtc1
Heatr5a	0.705658	1.60039	0.065	0.053	1	Heatr5a
1110012J17Rik	0.311484	1.59959	0.172	0.128	1	1110012J17Rik
Lmo4	5.02323e-14	1.59926	0.935	0.766	9.08652e-10	Lmo4
Crtac1	0.000679063	1.59915	0.602	0.468	1	Crtac1
Thsd7b	0.016529	1.5989	0.086	0.011	1	Thsd7b
Afmid	0.0157216	1.59762	0.161	0.053	1	Afmid
Gatm	0.00188948	1.5974	0.344	0.16	1	Gatm
Rad51	0.35122	1.59662	0.097	0.064	1	Rad51
Nfatc2	0.00117388	1.59471	0.376	0.181	1	Nfatc2
Padi2	0.0288981	1.5909	0.075	0.011	1	Padi2
Lrrn4	0.0545194	1.59081	0.065	0.011	1	Lrrn4
Smad9	0.0277865	1.59063	0.075	0.011	1	Smad9
Pde8b	3.24132e-05	1.58912	0.484	0.191	0.586322	Pde8b
Vps37b	2.14557e-06	1.58887	0.688	0.404	0.0388112	Vps37b
Hspa1a	0.000171932	1.58345	0.656	0.468	1	Hspa1a
Nptxr	2.64858e-11	1.58135	0.882	0.66	4.79101e-07	Nptxr
Atoh7	0.0147695	1.57846	0.204	0.085	1	Atoh7
Best1	0.142065	1.5783	0.065	0.021	1	Best1
Alg6	0.002442	1.57747	0.387	0.213	1	Alg6
Xlr3b	0.00944389	1.57737	0.097	0.011	1	Xlr3b
Mosc2	3.0267e-09	1.57722	0.86	0.574	5.475e-05	Mosc2
Kcnc1	7.43114e-07	1.57534	0.667	0.319	0.0134422	Kcnc1
Hmgcs1	9.56711e-11	1.57385	0.925	0.872	1.73059e-06	Hmgcs1
2810011L19Rik	0.0848729	1.56671	0.075	0.021	1	2810011L19Rik
Ptpro	0.00454713	1.5665	0.269	0.106	1	Ptpro
Prss35	0.0843074	1.56499	0.108	0.043	1	Prss35
Parp11	0.0848112	1.55503	0.204	0.117	1	Parp11
Fgd1	0.062173	1.55472	0.29	0.191	1	Fgd1
Gm5069	0.103092	1.55342	0.086	0.032	1	Gm5069
Oxsm	0.135892	1.55261	0.065	0.021	1	Oxsm
A130022J15Rik	0.027809	1.55121	0.118	0.032	1	A130022J15Rik
Zfp184	0.710587	1.54919	0.065	0.053	1	Zfp184
Sidt1	9.60575e-05	1.54343	0.71	0.5	1	Sidt1
Tmem108	1.2319e-05	1.54327	0.462	0.17	0.222839	Tmem108
Lrwd1	0.496139	1.54191	0.151	0.128	1	Lrwd1
Wnt4	5.31291e-08	1.54016	0.71	0.372	0.000961053	Wnt4
Ccdc43	0.00813862	1.53947	0.473	0.351	1	Ccdc43
E430018J23Rik	0.494067	1.53906	0.075	0.053	1	E430018J23Rik
Zbtb2	0.0102821	1.53857	0.215	0.085	1	Zbtb2
Tram1	1.1715e-06	1.53766	0.645	0.319	0.0211912	Tram1
E130012A19Rik	1.05712e-06	1.53548	0.452	0.117	0.0191222	E130012A19Rik
Ovgp1	0.111789	1.53457	0.118	0.053	1	Ovgp1
Slc30a7	0.477526	1.53337	0.226	0.202	1	Slc30a7
Kcna4	0.000633009	1.53278	0.258	0.074	1	Kcna4
9130024F11Rik	1.34273e-06	1.53019	0.656	0.372	0.0242886	9130024F11Rik
Tmem20	0.053495	1.5263	0.065	0.011	1	Tmem20
Arsb	3.69675e-09	1.52457	0.828	0.585	6.68705e-05	Arsb
Nxph3	0.00849407	1.52339	0.14	0.032	1	Nxph3
Tead1	0.184432	1.52294	0.075	0.032	1	Tead1
Ctu1	0.0895048	1.52222	0.161	0.085	1	Ctu1
Sh3gl2	1.78275e-18	1.52179	1	0.904	3.22481e-14	Sh3gl2
Pcdhb20	0.119931	1.51959	0.129	0.064	1	Pcdhb20
Larp1b	0.0466541	1.51951	0.301	0.191	1	Larp1b
Ccdc134	0.535529	1.51813	0.172	0.149	1	Ccdc134
Pde4b	1.82328e-08	1.51722	0.785	0.415	0.000329813	Pde4b
Abhd4	0.125076	1.51718	0.14	0.074	1	Abhd4
Snx22	0.00192573	1.51669	0.366	0.191	1	Snx22
Hapln4	1.33268e-05	1.51563	0.71	0.457	0.241068	Hapln4
Ripk2	0.84932	1.5147	0.065	0.074	1	Ripk2
AI646023	0.274452	1.51079	0.065	0.032	1	AI646023
Gm3230	0.00138513	1.51061	0.258	0.085	1	Gm3230
Scpep1	0.000168832	1.51015	0.591	0.383	1	Scpep1
Scrib	0.053932	1.50997	0.269	0.16	1	Scrib
Sh2b2	0.146667	1.50902	0.108	0.053	1	Sh2b2
E330009J07Rik	0.0751558	1.50852	0.151	0.074	1	E330009J07Rik
Ppp1r3f	0.106863	1.50307	0.258	0.181	1	Ppp1r3f
Nfkbiz	0.32512	1.50127	0.075	0.043	1	Nfkbiz
Pex11a	0.0249696	1.50084	0.151	0.053	1	Pex11a
Fam78b	0.000184543	1.50057	0.538	0.287	1	Fam78b
Pcdha12	0.0633872	1.49999	0.226	0.128	1	Pcdha12
Srgap1	0.0204471	1.49771	0.237	0.117	1	Srgap1
Rrm1	0.040889	1.49749	0.226	0.117	1	Rrm1
Vav3	0.00153235	1.49489	0.129	0.011	1	Vav3
Cntn5	0.000196075	1.49453	0.452	0.223	1	Cntn5
Ptger3	0.0694789	1.4936	0.28	0.191	1	Ptger3
2410075B13Rik	0.0773452	1.49131	0.247	0.16	1	2410075B13Rik
Dcx	0.103164	1.49064	0.258	0.17	1	Dcx
8430406I07Rik	0.0638986	1.49032	0.172	0.085	1	8430406I07Rik
Nr2f6	8.81998e-05	1.48802	0.538	0.287	1	Nr2f6
Brpf3	0.0187973	1.48697	0.172	0.064	1	Brpf3
Mtfr1	0.481764	1.48678	0.065	0.043	1	Mtfr1
Gpr126	0.0970033	1.48661	0.054	0.011	1	Gpr126
Cerkl	0.0917743	1.48642	0.054	0.011	1	Cerkl
Glce	0.00323294	1.48612	0.215	0.064	1	Glce
Fdxacb1	0.147407	1.48573	0.172	0.106	1	Fdxacb1
Npas2	7.42282e-06	1.48466	0.538	0.223	0.134271	Npas2
Gpr146	0.117479	1.48401	0.237	0.16	1	Gpr146
Zfp69	0.0952344	1.48075	0.054	0.011	1	Zfp69
Bpifb1	0.0545194	1.47957	0.065	0.011	1	Bpifb1
A830082K12Rik	0.00682107	1.47851	0.366	0.202	1	A830082K12Rik
Stat1	0.149417	1.47795	0.28	0.202	1	Stat1
Atp7a	0.0148728	1.47773	0.161	0.053	1	Atp7a
Farp2	0.516698	1.47642	0.086	0.064	1	Farp2
2810055G20Rik	0.0366124	1.47589	0.183	0.085	1	2810055G20Rik
Gm16432	0.182151	1.47575	0.075	0.032	1	Gm16432
Ptprr	6.87282e-08	1.47487	0.72	0.34	0.00124322	Ptprr
Coasy	0.000457047	1.47482	0.645	0.553	1	Coasy
Ypel1	8.06016e-07	1.4745	0.763	0.511	0.01458	Ypel1
1700019L03Rik	0.171057	1.47363	0.075	0.032	1	1700019L03Rik
Drd5	0.0494307	1.47282	0.086	0.021	1	Drd5
2900055J20Rik	9.5138e-08	1.47083	0.806	0.585	0.00172095	2900055J20Rik
Atoh8	0.231885	1.47058	0.054	0.021	1	Atoh8
Gm962	0.173234	1.47051	0.075	0.032	1	Gm962
Prkab1	0.161559	1.46954	0.247	0.181	1	Prkab1
Kctd12	0.0284999	1.46947	0.151	0.053	1	Kctd12
Ano6	0.203377	1.46476	0.258	0.202	1	Ano6
Midn	0.580035	1.46416	0.409	0.436	1	Midn
Crtc3	0.0941853	1.46353	0.301	0.213	1	Crtc3
Cpeb2	0.117387	1.46332	0.376	0.319	1	Cpeb2
Zfp709	0.0883314	1.4624	0.194	0.106	1	Zfp709
Agpat1	7.16019e-08	1.45776	0.86	0.681	0.00129521	Agpat1
Abca8b	0.224702	1.45768	0.194	0.138	1	Abca8b
Sfmbt2	0.0127187	1.45767	0.065	0	1	Sfmbt2
Zbtb1	0.113271	1.45762	0.086	0.032	1	Zbtb1
Cd2ap	0.0239827	1.45726	0.183	0.074	1	Cd2ap
Kifc5b	0.206681	1.45589	0.086	0.043	1	Kifc5b
Rab15	5.38228e-13	1.45536	0.946	0.649	9.73601e-09	Rab15
Trim11	0.0313711	1.4544	0.43	0.33	1	Trim11
Marcksl1	1.26228e-08	1.45402	0.828	0.5	0.000228333	Marcksl1
C130026L21Rik	0.000239565	1.45264	0.505	0.277	1	C130026L21Rik
Hbegf	0.00099556	1.4511	0.183	0.032	1	Hbegf
Morc4	0.834663	1.45102	0.054	0.064	1	Morc4
Pfkl	6.51033e-16	1.45011	0.989	0.872	1.17765e-11	Pfkl
Stx1a	4.13546e-19	1.44823	0.989	0.968	7.48064e-15	Stx1a
Olfm1	4.40428e-25	1.44795	1	1	7.96691e-21	Olfm1
Ccnf	0.106838	1.44691	0.204	0.128	1	Ccnf
4732471D19Rik	0.0113534	1.44616	0.183	0.064	1	4732471D19Rik
Yap1	0.00107995	1.44602	0.312	0.117	1	Yap1
Itpk1	3.40413e-06	1.44573	0.559	0.234	0.0615774	Itpk1
Lemd2	0.011111	1.4454	0.398	0.234	1	Lemd2
2310030G06Rik	0.0312365	1.44535	0.075	0.011	1	2310030G06Rik
Dusp6	5.70336e-05	1.44377	0.699	0.521	1	Dusp6
Bnip2	0.00759195	1.44022	0.29	0.138	1	Bnip2
Ass1	0.000161084	1.43915	0.419	0.202	1	Ass1
Hist2h2bb	0.00113804	1.43853	0.108	0	1	Hist2h2bb
Foxo6	0.061516	1.43625	0.323	0.234	1	Foxo6
Gdap2	1.04365e-05	1.43566	0.688	0.436	0.188786	Gdap2
Fam63a	0.00434921	1.43541	0.301	0.138	1	Fam63a
Neu2	0.958544	1.4347	0.054	0.053	1	Neu2
Greb1l	0.105849	1.43378	0.194	0.117	1	Greb1l
Htr2b	0.139984	1.43367	0.065	0.021	1	Htr2b
Fam198a	0.146299	1.43343	0.065	0.021	1	Fam198a
Pi4k2b	0.0934915	1.43317	0.054	0.011	1	Pi4k2b
Ptbp1	0.0630897	1.43277	0.237	0.138	1	Ptbp1
Vat1	1.45173e-08	1.43264	0.344	0.021	0.000262603	Vat1
Zdhhc13	3.7102e-06	1.43148	0.602	0.33	0.0671138	Zdhhc13
Gpr26	8.32278e-05	1.43143	0.634	0.415	1	Gpr26
Rps6ka3	0.106857	1.43122	0.118	0.053	1	Rps6ka3
Ercc2	0.00446295	1.43018	0.28	0.117	1	Ercc2
Ston2	0.0524868	1.42541	0.065	0.011	1	Ston2
Kcna3	0.000511754	1.42507	0.527	0.351	1	Kcna3
Sbno2	0.667752	1.42429	0.204	0.191	1	Sbno2
BC025920	0.452405	1.42411	0.054	0.032	1	BC025920
Rnd2	0.0127187	1.42264	0.065	0	1	Rnd2
C330006K01Rik	0.0796719	1.42129	0.366	0.277	1	C330006K01Rik
4933404O12Rik	0.00362845	1.42039	0.43	0.234	1	4933404O12Rik
Slc25a37	0.881614	1.4201	0.183	0.191	1	Slc25a37
Rad54l2	0.555158	1.41974	0.215	0.191	1	Rad54l2
Ankrd50	0.00773568	1.41798	0.462	0.287	1	Ankrd50
Jam2	0.0233581	1.41671	0.054	0	1	Jam2
Rab33b	0.00346986	1.41647	0.398	0.223	1	Rab33b
Micall1	0.0421602	1.41622	0.172	0.074	1	Micall1
Lingo1	4.45647e-11	1.41421	0.989	0.926	8.06132e-07	Lingo1
Hif1an	0.0263037	1.41354	0.366	0.245	1	Hif1an
Npl	0.0664649	1.41209	0.097	0.032	1	Npl
Synm	0.0872127	1.41172	0.312	0.234	1	Synm
1110021L09Rik	0.411967	1.40996	0.258	0.234	1	1110021L09Rik
Gpr45	0.0148137	1.4095	0.183	0.064	1	Gpr45
Pth1r	0.672583	1.40878	0.108	0.096	1	Pth1r
D930048N14Rik	0.0277865	1.40665	0.075	0.011	1	D930048N14Rik
Zfp811	0.0412103	1.4065	0.172	0.074	1	Zfp811
Ahdc1	0.000400833	1.40644	0.538	0.309	1	Ahdc1
Amigo2	0.00169744	1.40429	0.172	0.032	1	Amigo2
Ctdp1	0.00383468	1.40274	0.258	0.096	1	Ctdp1
Pex26	0.0481187	1.40134	0.118	0.043	1	Pex26
Cpox	0.000445563	1.39992	0.634	0.532	1	Cpox
Gm14057	0.0920095	1.39769	0.118	0.053	1	Gm14057
Ceacam16	0.0775284	1.39398	0.194	0.106	1	Ceacam16
Bach2	0.679108	1.3912	0.075	0.064	1	Bach2
Tubb6	0.00944389	1.39071	0.097	0.011	1	Tubb6
Lrp1b	2.34357e-06	1.39057	0.667	0.362	0.0423928	Lrp1b
Epb4.1l1	2.65698e-14	1.38952	0.978	0.904	4.80621e-10	Epb4.1l1
Lrrtm1	5.03989e-06	1.38865	0.785	0.681	0.0911666	Lrrtm1
Spag6	0.313818	1.38754	0.215	0.17	1	Spag6
4931440F15Rik	0.70923	1.38531	0.086	0.074	1	4931440F15Rik
Prim2	0.220708	1.38178	0.183	0.128	1	Prim2
Mlxip	5.99917e-08	1.38163	0.839	0.521	0.00108519	Mlxip
9430031J16Rik	0.000105684	1.38162	0.581	0.319	1	9430031J16Rik
Slc7a3	0.00115746	1.38157	0.484	0.298	1	Slc7a3
Trib1	0.00808743	1.37842	0.344	0.181	1	Trib1
6230427J02Rik	0.0486338	1.3784	0.086	0.021	1	6230427J02Rik
9430021M05Rik	0.00107329	1.37782	0.462	0.245	1	9430021M05Rik
Ttc25	0.429559	1.37653	0.054	0.032	1	Ttc25
Bean1	4.19158e-05	1.37446	0.387	0.117	0.758215	Bean1
Ano10	0.00512417	1.37282	0.452	0.277	1	Ano10
Fam124a	0.000205468	1.37118	0.613	0.362	1	Fam124a
Galnt7	0.00455595	1.37041	0.215	0.064	1	Galnt7
Fam53b	0.000595437	1.36827	0.419	0.191	1	Fam53b
2900092D14Rik	0.490259	1.36775	0.086	0.064	1	2900092D14Rik
Upp2	0.509069	1.36492	0.086	0.064	1	Upp2
Tnpo1	0.177041	1.36363	0.172	0.106	1	Tnpo1
3110082D06Rik	0.0917743	1.36188	0.054	0.011	1	3110082D06Rik
Dpy19l4	0.473171	1.36117	0.065	0.043	1	Dpy19l4
Ppp4r1	0.0454157	1.35981	0.258	0.149	1	Ppp4r1
Timp4	0.00240295	1.35901	0.247	0.085	1	Timp4
Ccdc120	0.535043	1.35873	0.161	0.138	1	Ccdc120
Brwd3	0.0345347	1.35854	0.129	0.043	1	Brwd3
Spink13	0.0514944	1.35791	0.065	0.011	1	Spink13
Tbl1x	0.00600056	1.3559	0.516	0.362	1	Tbl1x
Prkaa2	4.73044e-05	1.35588	0.753	0.585	0.85569	Prkaa2
Rnf130	2.07068e-07	1.35556	0.849	0.574	0.00374565	Rnf130
Kcnq4	0.0277865	1.35547	0.075	0.011	1	Kcnq4
Mmp24	0.281921	1.35521	0.29	0.266	1	Mmp24
Ccdc40	0.696692	1.35496	0.054	0.043	1	Ccdc40
Hps5	0.151467	1.35424	0.183	0.117	1	Hps5
Gnal	1.51908e-05	1.35154	0.699	0.436	0.274786	Gnal
Nlrx1	0.00439368	1.34943	0.204	0.064	1	Nlrx1
Ppp4r1l-ps	0.227496	1.34892	0.172	0.117	1	Ppp4r1l-ps
Tmem145	5.88933e-07	1.34755	0.624	0.266	0.0106532	Tmem145
Sdc3	1.83045e-05	1.34734	0.817	0.617	0.331111	Sdc3
Cyp2j6	0.27554	1.34705	0.118	0.074	1	Cyp2j6
Vopp1	8.69738e-11	1.34674	0.957	0.66	1.57327e-06	Vopp1
Cep76	0.312258	1.34615	0.075	0.043	1	Cep76
Ank	1.25111e-09	1.3458	0.935	0.755	2.26313e-05	Ank
St3gal5	3.95918e-14	1.34549	0.978	0.926	7.16176e-10	St3gal5
Hsdl2	0.0194752	1.34528	0.204	0.085	1	Hsdl2
Nfatc3	0.246977	1.3449	0.097	0.053	1	Nfatc3
Por	3.11062e-07	1.34483	0.806	0.479	0.00562681	Por
Junb	1.13203e-09	1.34056	0.935	0.968	2.04773e-05	Junb
Zfp512	0.000141002	1.34003	0.591	0.34	1	Zfp512
Mreg	0.0619246	1.33914	0.172	0.085	1	Mreg
Fam55d	0.0050648	1.33871	0.108	0.011	1	Fam55d
Lnx1	4.37958e-05	1.33523	0.473	0.191	0.792222	Lnx1
4930470P17Rik	0.015883	1.33503	0.086	0.011	1	4930470P17Rik
Dnahc7a	0.417423	1.3349	0.204	0.181	1	Dnahc7a
Rfx3	0.0180028	1.33362	0.516	0.436	1	Rfx3
Arhgap33	1.99418e-10	1.33191	0.957	0.723	3.60727e-06	Arhgap33
Zfp935	0.259631	1.33146	0.172	0.117	1	Zfp935
Plcl1	0.0285272	1.32899	0.097	0.021	1	Plcl1
Ablim1	0.000260558	1.32843	0.667	0.415	1	Ablim1
Cacng2	0.000740818	1.32699	0.409	0.191	1	Cacng2
Kcnv1	1.16635e-05	1.32622	0.677	0.394	0.210982	Kcnv1
C730002L08Rik	0.00341167	1.32245	0.366	0.181	1	C730002L08Rik
Nmd3	9.38915e-05	1.32178	0.656	0.479	1	Nmd3
Usp13	0.00077601	1.32172	0.419	0.202	1	Usp13
Kcns1	0.0638628	1.32049	0.258	0.16	1	Kcns1
Pvrl1	0.0080925	1.32033	0.204	0.074	1	Pvrl1
Slc39a2	0.0741369	1.31752	0.14	0.064	1	Slc39a2
Hyal3	0.311192	1.31728	0.065	0.032	1	Hyal3
Armc2	0.10615	1.31643	0.183	0.106	1	Armc2
Lbh	0.798721	1.31596	0.043	0.053	1	Lbh
Syne2	0.0149128	1.31539	0.312	0.17	1	Syne2
Shmt2	0.0035909	1.3153	0.462	0.266	1	Shmt2
Pcdhb16	0.0542685	1.315	0.118	0.043	1	Pcdhb16
Tubd1	0.0866142	1.31421	0.28	0.191	1	Tubd1
Git2	0.000650516	1.31379	0.43	0.202	1	Git2
Pak7	0.0085478	1.31375	0.484	0.351	1	Pak7
Cdh9	0.0535543	1.3135	0.118	0.043	1	Cdh9
Gramd2	0.0074404	1.31231	0.409	0.255	1	Gramd2
Slc6a11	0.0113437	1.31029	0.151	0.043	1	Slc6a11
4930451C15Rik	0.0952344	1.31001	0.054	0.011	1	4930451C15Rik
Eif2d	3.40677e-05	1.30992	0.731	0.521	0.616251	Eif2d
Hey1	1.63589e-07	1.30979	0.839	0.606	0.00295915	Hey1
Gm996	2.29715e-07	1.30968	0.871	0.691	0.00415532	Gm996
Rgs3	0.00777005	1.3087	0.161	0.043	1	Rgs3
Ralb	0.138306	1.30831	0.247	0.17	1	Ralb
Gnai3	7.91372e-05	1.30756	0.505	0.223	1	Gnai3
4931406H21Rik	0.0350134	1.30738	0.129	0.043	1	4931406H21Rik
Nrg2	0.41262	1.30709	0.172	0.138	1	Nrg2
Il17d	0.00119763	1.30464	0.43	0.213	1	Il17d
Zfp319	0.0560089	1.30168	0.204	0.106	1	Zfp319
Pxmp3	0.0153423	1.30092	0.452	0.33	1	Pxmp3
Rasip1	0.00495281	1.30006	0.505	0.351	1	Rasip1
Bcor	0.000611209	1.30003	0.312	0.106	1	Bcor
Apba2	5.87831e-14	1.29948	1	0.926	1.06333e-09	Apba2
Cela1	0.138858	1.29908	0.097	0.043	1	Cela1
Ddx10	0.0354787	1.29906	0.409	0.298	1	Ddx10
Pde1b	7.64182e-06	1.29838	0.677	0.404	0.138233	Pde1b
Zfp946	0.00922839	1.29832	0.237	0.096	1	Zfp946
Glb1	0.0175472	1.297	0.452	0.33	1	Glb1
Gltscr1	0.294072	1.29377	0.269	0.223	1	Gltscr1
Mcm9	0.17989	1.2923	0.075	0.032	1	Mcm9
Fam113b	0.0248988	1.29188	0.097	0.021	1	Fam113b
Zcwpw1	0.538243	1.29169	0.097	0.074	1	Zcwpw1
Ropn1l	0.139984	1.29167	0.065	0.021	1	Ropn1l
Ephb2	0.0966372	1.28808	0.226	0.138	1	Ephb2
Myt1	0.221381	1.28758	0.097	0.053	1	Myt1
Pcdh18	0.000337504	1.28686	0.129	0	1	Pcdh18
Rab27a	0.0233581	1.28613	0.054	0	1	Rab27a
Fam185a	0.0216497	1.28599	0.43	0.319	1	Fam185a
Igsf3	0.0119688	1.28366	0.312	0.16	1	Igsf3
Rorb	0.000217675	1.28307	0.419	0.181	1	Rorb
Thap2	0.189651	1.28237	0.355	0.309	1	Thap2
Ttc13	0.00245998	1.28134	0.581	0.426	1	Ttc13
Csad	0.148635	1.281	0.376	0.34	1	Csad
F8a	6.92459e-06	1.28025	0.742	0.468	0.125259	F8a
Arhgap6	0.384781	1.28013	0.097	0.064	1	Arhgap6
Ypel2	2.97518e-06	1.27921	0.763	0.436	0.053818	Ypel2
Prtg	0.443185	1.27904	0.054	0.032	1	Prtg
Fkbp9	0.000435599	1.27731	0.323	0.106	1	Fkbp9
Sh3bp5	4.56419e-05	1.27675	0.71	0.457	0.825616	Sh3bp5
Ak5	2.62518e-11	1.27511	0.957	0.894	4.74869e-07	Ak5
Gm13889	0.00198106	1.2739	0.72	0.596	1	Gm13889
Tep1	0.00299044	1.27286	0.258	0.096	1	Tep1
Emid1	0.0599801	1.27228	0.204	0.106	1	Emid1
Ptgis	0.0127187	1.2713	0.065	0	1	Ptgis
Mcm6	0.155311	1.27103	0.28	0.213	1	Mcm6
Fmnl2	0.208067	1.27046	0.237	0.17	1	Fmnl2
3110056O03Rik	0.0185202	1.26948	0.484	0.351	1	3110056O03Rik
Pkd2l2	0.0124107	1.26916	0.151	0.043	1	Pkd2l2
Nr4a1	4.3256e-05	1.2685	0.806	0.723	0.782458	Nr4a1
AA388235	0.675266	1.26811	0.054	0.043	1	AA388235
Hk2	0.0083609	1.26806	0.097	0.011	1	Hk2
Slc1a2	4.30743e-07	1.26799	0.882	0.777	0.0077917	Slc1a2
Agfg2	0.0280247	1.26728	0.409	0.287	1	Agfg2
Cgrrf1	0.000261632	1.26655	0.441	0.191	1	Cgrrf1
Clmn	0.00254656	1.26643	0.312	0.128	1	Clmn
Pigm	0.344959	1.26639	0.215	0.17	1	Pigm
Kcnk4	7.8034e-05	1.26638	0.484	0.213	1	Kcnk4
Sh2d7	0.00160614	1.26594	0.204	0.053	1	Sh2d7
Zscan21	0.124109	1.26561	0.269	0.191	1	Zscan21
Fhad1	0.04664	1.26288	0.183	0.085	1	Fhad1
Tmem229a	0.0711759	1.26246	0.129	0.053	1	Tmem229a
Lrfn4	0.0117436	1.26233	0.527	0.383	1	Lrfn4
Deptor	0.0307018	1.26161	0.29	0.17	1	Deptor
Ints2	0.00208031	1.26007	0.258	0.096	1	Ints2
Cmpk2	0.0103212	1.25967	0.419	0.287	1	Cmpk2
Cib2	1.02685e-06	1.25906	0.753	0.479	0.0185748	Cib2
Apba1	1.23094e-08	1.25778	0.925	0.585	0.000222665	Apba1
Snta1	0.0056443	1.25773	0.452	0.277	1	Snta1
Rbmx	0.0264463	1.25764	0.484	0.372	1	Rbmx
Zfp28	0.956561	1.25727	0.118	0.128	1	Zfp28
Dkkl1	0.00175954	1.2568	0.538	0.362	1	Dkkl1
Nek11	0.02144	1.25314	0.14	0.043	1	Nek11
4931414P19Rik	0.103312	1.25312	0.183	0.106	1	4931414P19Rik
Sstr1	0.722064	1.25288	0.247	0.245	1	Sstr1
Dennd2a	0.211291	1.252	0.086	0.043	1	Dennd2a
Ccnjl	0.0565624	1.2515	0.204	0.106	1	Ccnjl
Nkain1	0.00105568	1.24996	0.204	0.043	1	Nkain1
Ablim3	0.000726299	1.2486	0.204	0.043	1	Ablim3
Snip1	0.00952825	1.24811	0.344	0.181	1	Snip1
Slc29a3	0.111789	1.24781	0.118	0.053	1	Slc29a3
Lzts2	0.00863323	1.24754	0.387	0.223	1	Lzts2
Grik3	0.102295	1.24625	0.581	0.606	1	Grik3
Trip6	0.244971	1.24592	0.054	0.021	1	Trip6
Stard7	1.0507e-08	1.24546	0.882	0.723	0.000190062	Stard7
Wfs1	0.027116	1.24536	0.699	0.649	1	Wfs1
Plekhm3	0.1245	1.24515	0.376	0.298	1	Plekhm3
Maml1	0.0412683	1.24504	0.108	0.032	1	Maml1
Mapk11	2.26247e-06	1.24453	0.645	0.351	0.0409258	Mapk11
Tnfaip8l1	0.00112054	1.24337	0.505	0.298	1	Tnfaip8l1
Dis3l	0.115885	1.24336	0.333	0.255	1	Dis3l
Astn1	2.57895e-09	1.24284	0.968	0.851	4.66506e-05	Astn1
Cdk18	1.02942e-05	1.24177	0.731	0.479	0.186211	Cdk18
Rab22a	0.00158812	1.24104	0.581	0.415	1	Rab22a
2310014L17Rik	0.0970033	1.24067	0.054	0.011	1	2310014L17Rik
Zfp867	0.37371	1.23839	0.215	0.181	1	Zfp867
Crhr1	0.00280118	1.23751	0.538	0.394	1	Crhr1
Lrp8	0.000560737	1.23734	0.495	0.266	1	Lrp8
Rxrg	0.1025	1.23539	0.269	0.181	1	Rxrg
Grasp	4.30168e-05	1.23304	0.828	0.766	0.77813	Grasp
Mvk	0.00187572	1.23195	0.441	0.234	1	Mvk
Adamts17	0.175775	1.23167	0.108	0.053	1	Adamts17
Ankrd39	0.199151	1.23096	0.28	0.223	1	Ankrd39
Inpp4b	0.14417	1.23044	0.065	0.021	1	Inpp4b
Pim3	0.000873547	1.23002	0.624	0.468	1	Pim3
Wdr20a	0.1735	1.22998	0.204	0.138	1	Wdr20a
Zfp788	0.197033	1.22995	0.29	0.223	1	Zfp788
5830415F09Rik	0.0564588	1.22954	0.118	0.043	1	5830415F09Rik
6430531B16Rik	0.113271	1.229	0.086	0.032	1	6430531B16Rik
Cspg5	2.84531e-11	1.22895	0.978	0.926	5.14688e-07	Cspg5
Cdsn	0.13723	1.22881	0.097	0.043	1	Cdsn
Pitpnm3	0.000978756	1.22841	0.624	0.383	1	Pitpnm3
Tmem22	0.547691	1.22769	0.215	0.202	1	Tmem22
Slc39a6	1.44065e-06	1.22768	0.667	0.319	0.02606	Slc39a6
Rbm45	0.944594	1.22494	0.183	0.191	1	Rbm45
Marveld1	0.138858	1.22459	0.097	0.043	1	Marveld1
Ubap2	0.00151	1.22443	0.516	0.319	1	Ubap2
Cxxc5	3.75931e-08	1.22415	0.914	0.734	0.000680022	Cxxc5
Eps8l1	0.0193834	1.22335	0.14	0.043	1	Eps8l1
Hnrpll	9.12966e-05	1.22332	0.72	0.479	1	Hnrpll
Tnnt2	0.00103182	1.22297	0.183	0.032	1	Tnnt2
Podn	0.189058	1.2225	0.075	0.032	1	Podn
Plekha4	0.0288981	1.22218	0.075	0.011	1	Plekha4
Smcr7	0.0259299	1.22126	0.301	0.181	1	Smcr7
Efcab7	0.675266	1.21988	0.054	0.043	1	Efcab7
Nudt10	0.0877793	1.21974	0.505	0.426	1	Nudt10
Tom1l1	0.00509903	1.21881	0.28	0.117	1	Tom1l1
Ankrd52	0.048489	1.21879	0.419	0.33	1	Ankrd52
Ift122	5.36724e-05	1.21769	0.581	0.277	0.97088	Ift122
Ankrd28	0.103744	1.21652	0.161	0.085	1	Ankrd28
Rab3ip	1.48559e-06	1.2149	0.839	0.606	0.0268729	Rab3ip
Bcl9	3.83083e-05	1.21445	0.742	0.5	0.69296	Bcl9
Ddx51	0.0064416	1.2143	0.409	0.245	1	Ddx51
Ints3	0.000529692	1.21385	0.527	0.298	1	Ints3
Klf6	8.69206e-07	1.21164	0.742	0.479	0.0157231	Klf6
Peli2	0.146299	1.21153	0.065	0.021	1	Peli2
Gsg1l	0.241467	1.21094	0.419	0.394	1	Gsg1l
Rims3	0.00329787	1.21088	0.161	0.032	1	Rims3
Tnfaip3	0.175432	1.21046	0.075	0.032	1	Tnfaip3
Xirp2	0.0053858	1.21014	0.108	0.011	1	Xirp2
Trafd1	6.09346e-05	1.20989	0.774	0.585	1	Trafd1
Kdm4a	0.856286	1.20869	0.118	0.117	1	Kdm4a
Tmem65	0.000283994	1.20806	0.602	0.394	1	Tmem65
Egr4	5.96853e-05	1.20603	0.785	0.628	1	Egr4
Pex12	0.0167282	1.20603	0.247	0.117	1	Pex12
Flii	0.000683686	1.20566	0.527	0.309	1	Flii
Ltbp4	0.00597821	1.2052	0.43	0.255	1	Ltbp4
1700045I19Rik	0.0437676	1.2044	0.108	0.032	1	1700045I19Rik
Tbc1d10a	0.000743221	1.204	0.645	0.468	1	Tbc1d10a
Pla2g2c	0.0233581	1.20319	0.054	0	1	Pla2g2c
Trem3	0.0127187	1.20194	0.065	0	1	Trem3
Mapkbp1	0.000323969	1.20186	0.516	0.287	1	Mapkbp1
Wdr5b	0.506197	1.20167	0.075	0.053	1	Wdr5b
Gstm4	0.00304643	1.20114	0.441	0.245	1	Gstm4
Cep110	0.0999297	1.20112	0.215	0.128	1	Cep110
9330182L06Rik	0.00531477	1.2004	0.441	0.245	1	9330182L06Rik
Kif13a	0.225568	1.19981	0.086	0.043	1	Kif13a
Agrn	0.0019066	1.19976	0.613	0.457	1	Agrn
Map2k6	0.824769	1.19967	0.194	0.202	1	Map2k6
BC046404	0.0847461	1.19884	0.301	0.202	1	BC046404
Igdcc4	0.0231906	1.19672	0.28	0.149	1	Igdcc4
Zfp408	0.0527717	1.19605	0.151	0.064	1	Zfp408
Zfyve19	0.0501109	1.19563	0.505	0.457	1	Zfyve19
Zfp316	0.0548001	1.19546	0.366	0.255	1	Zfp316
Mapk7	0.00988863	1.19478	0.366	0.202	1	Mapk7
Tet3	0.00676425	1.19476	0.559	0.415	1	Tet3
Fig4	0.00107334	1.19458	0.624	0.457	1	Fig4
Rnd3	0.978132	1.1931	0.129	0.138	1	Rnd3
Usp3	0.052778	1.19273	0.355	0.223	1	Usp3
Bcl10	0.0456109	1.19269	0.269	0.16	1	Bcl10
Ptgfrn	0.0564588	1.19259	0.118	0.043	1	Ptgfrn
Fmnl1	0.0410139	1.19227	0.591	0.489	1	Fmnl1
Rasgef1c	0.000315798	1.19022	0.731	0.67	1	Rasgef1c
Gltp	0.14417	1.19019	0.065	0.021	1	Gltp
Aard	0.516698	1.1897	0.086	0.064	1	Aard
Ifrd1	0.0014036	1.18952	0.71	0.574	1	Ifrd1
Cldn1	0.0233581	1.1881	0.054	0	1	Cldn1
Fbxo18	0.00148538	1.18796	0.591	0.383	1	Fbxo18
Rab40b	0.00256022	1.18652	0.667	0.553	1	Rab40b
Lpcat3	0.184094	1.18591	0.247	0.181	1	Lpcat3
Zfp784	0.383882	1.18566	0.172	0.138	1	Zfp784
Elfn1	0.053495	1.18544	0.065	0.011	1	Elfn1
Fam171a1	0.0012484	1.18505	0.645	0.479	1	Fam171a1
Ier3	0.00120143	1.18456	0.301	0.106	1	Ier3
Pcdh9	3.599e-10	1.18411	0.86	0.436	6.51023e-06	Pcdh9
1700003M02Rik	0.14417	1.18346	0.065	0.021	1	1700003M02Rik
Pus3	0.24562	1.18183	0.204	0.149	1	Pus3
Trip4	0.00168415	1.18177	0.538	0.34	1	Trip4
Pgm3	0.0753131	1.18078	0.269	0.17	1	Pgm3
Sgk1	0.0167552	1.18021	0.452	0.319	1	Sgk1
Spats2l	0.00489904	1.17986	0.452	0.287	1	Spats2l
Dtl	0.000528897	1.17901	0.495	0.255	1	Dtl
Cdh18	3.66702e-05	1.17887	0.548	0.245	0.663327	Cdh18
Lmtk2	0.00158558	1.1783	0.624	0.447	1	Lmtk2
Zfp518b	0.95181	1.17785	0.065	0.064	1	Zfp518b
Dlec1	0.696692	1.17776	0.054	0.043	1	Dlec1
Sipa1l3	0.342553	1.17613	0.269	0.223	1	Sipa1l3
Actl6a	0.934134	1.17526	0.194	0.213	1	Actl6a
Tnip1	0.0100949	1.17379	0.516	0.351	1	Tnip1
Galns	0.0491494	1.17378	0.258	0.16	1	Galns
Phf13	0.00782461	1.17346	0.409	0.245	1	Phf13
Rp2h	0.102099	1.17255	0.118	0.053	1	Rp2h
Metap1	0.013499	1.17225	0.624	0.564	1	Metap1
Kbtbd5	0.00183525	1.17218	0.215	0.053	1	Kbtbd5
Frzb	0.000186489	1.17194	0.376	0.128	1	Frzb
Kcnj6	0.288883	1.17075	0.409	0.383	1	Kcnj6
9830166K06Rik	0.019057	1.17026	0.247	0.117	1	9830166K06Rik
Syn1	1.58783e-18	1.16892	1	0.989	2.87222e-14	Syn1
Cenpo	0.203416	1.16884	0.075	0.138	1	Cenpo
Pitpnm2	5.38411e-05	1.16864	0.86	0.691	0.973932	Pitpnm2
Nsun6	0.0625256	1.16837	0.344	0.223	1	Nsun6
0610030E20Rik	0.0441155	1.16768	0.366	0.266	1	0610030E20Rik
Ptprt	0.0120081	1.16731	0.409	0.255	1	Ptprt
Entpd3	0.0986675	1.16604	0.151	0.074	1	Entpd3
Rhobtb1	0.182151	1.16588	0.075	0.032	1	Rhobtb1
Plekhh2	0.198525	1.16417	0.065	0.128	1	Plekhh2
Trib2	9.38182e-05	1.16332	0.333	0.085	1	Trib2
Tacr1	0.0320669	1.16304	0.097	0.021	1	Tacr1
Sdc2	0.0119417	1.16301	0.43	0.287	1	Sdc2
Rhbdd1	0.0848729	1.16285	0.075	0.021	1	Rhbdd1
Zw10	0.0215402	1.16243	0.301	0.16	1	Zw10
6330403K07Rik	7.68439e-15	1.16224	1	0.989	1.39003e-10	6330403K07Rik
Gpr137b	0.0235021	1.16071	0.237	0.117	1	Gpr137b
Kcnk1	5.06509e-06	1.16027	0.796	0.511	0.0916224	Kcnk1
Cdca8	0.176404	1.15949	0.118	0.064	1	Cdca8
Sag	0.255644	1.1593	0.151	0.096	1	Sag
Hnmt	0.00616752	1.15835	0.602	0.479	1	Hnmt
Abcb10	0.30351	1.15827	0.269	0.213	1	Abcb10
Satb2	0.00391465	1.1578	0.419	0.234	1	Satb2
Ak3	7.23877e-06	1.15753	0.753	0.415	0.130942	Ak3
Nek7	0.110539	1.15688	0.118	0.053	1	Nek7
9030617O03Rik	0.000571608	1.15614	0.258	0.064	1	9030617O03Rik
Map3k10	0.000638916	1.1549	0.72	0.468	1	Map3k10
Thsd4	0.015546	1.15489	0.237	0.106	1	Thsd4
Ehd4	0.00274715	1.15359	0.301	0.117	1	Ehd4
Cyp4x1	0.000662323	1.15345	0.527	0.298	1	Cyp4x1
Npffr1	0.0889	1.15273	0.075	0.021	1	Npffr1
Ptn	0.00587572	1.1521	0.667	0.596	1	Ptn
Pdia5	0.0510575	1.15155	0.086	0.021	1	Pdia5
Pnma1	0.124809	1.1512	0.226	0.149	1	Pnma1
Mtmr14	0.00103159	1.15039	0.43	0.202	1	Mtmr14
Trim59	0.0149995	1.14975	0.129	0.032	1	Trim59
Lrrc47	0.00108914	1.14902	0.473	0.255	1	Lrrc47
Tmem181b-ps	5.60043e-12	1.1474	0.989	0.915	1.01306e-07	Tmem181b-ps
Rsph3b	0.00195261	1.14666	0.581	0.415	1	Rsph3b
Wsb2	1.80524e-12	1.1465	0.968	0.819	3.2655e-08	Wsb2
Fbxl2	0.000244421	1.14562	0.763	0.574	1	Fbxl2
Bend3	0.23277	1.14515	0.097	0.053	1	Bend3
Gse1	0.00182746	1.14463	0.57	0.372	1	Gse1
Exoc3l	0.0764207	1.14462	0.129	0.053	1	Exoc3l
Ccdc116	0.208977	1.14439	0.086	0.043	1	Ccdc116
Ift80	0.774236	1.14422	0.086	0.074	1	Ift80
Dusp1	0.000174124	1.14363	0.935	0.862	1	Dusp1
Snap23	0.0749755	1.14356	0.14	0.064	1	Snap23
Epha4	0.00203846	1.1435	0.71	0.617	1	Epha4
Atmin	0.000318139	1.14179	0.677	0.426	1	Atmin
Lrrc33	0.533884	1.14062	0.118	0.096	1	Lrrc33
1810012P15Rik	0.229475	1.14054	0.419	0.394	1	1810012P15Rik
Syt14	0.137957	1.13939	0.14	0.074	1	Syt14
Myst2	1.62595e-06	1.13903	0.903	0.681	0.0294119	Myst2
Dvl3	0.000146605	1.13857	0.785	0.564	1	Dvl3
Jun	7.9051e-06	1.13843	0.903	0.777	0.142995	Jun
Bid	0.0020019	1.13766	0.527	0.319	1	Bid
Rnf185	0.00825207	1.13752	0.57	0.436	1	Rnf185
Zfp367	0.0644355	1.13725	0.344	0.245	1	Zfp367
Zfand6	0.00100821	1.137	0.742	0.713	1	Zfand6
Crmp1	7.07126e-14	1.13643	1	0.915	1.27912e-09	Crmp1
Nfil3	0.221246	1.13622	0.226	0.16	1	Nfil3
Gas2l1	0.00419209	1.13608	0.634	0.468	1	Gas2l1
Dtna	0.000408482	1.13582	0.763	0.702	1	Dtna
Fech	0.000463709	1.13577	0.656	0.447	1	Fech
Fam5c	0.70438	1.13527	0.333	0.404	1	Fam5c
Zbtb9	0.628207	1.13524	0.172	0.149	1	Zbtb9
B3gnt2	0.00744389	1.13488	0.376	0.202	1	B3gnt2
Sec14l2	0.113271	1.13362	0.086	0.032	1	Sec14l2
Slc2a3	3.5893e-07	1.13314	0.946	0.777	0.00649268	Slc2a3
Zdbf2	0.000238514	1.13264	0.591	0.34	1	Zdbf2
Lims1	0.385991	1.13259	0.258	0.234	1	Lims1
Rcan1	1.90103e-05	1.13259	0.72	0.468	0.343877	Rcan1
5330426P16Rik	0.00706848	1.13186	0.419	0.234	1	5330426P16Rik
Ankrd13c	0.146401	1.13153	0.312	0.245	1	Ankrd13c
Rab23	0.416053	1.13141	0.258	0.234	1	Rab23
Akt2	0.00259508	1.12985	0.613	0.415	1	Akt2
Zscan20	0.691312	1.12872	0.054	0.043	1	Zscan20
Pcbp3	1.6879e-05	1.12793	0.849	0.723	0.305325	Pcbp3
Pcnt	0.0172501	1.12783	0.419	0.287	1	Pcnt
Tspan4	0.0247735	1.12752	0.355	0.213	1	Tspan4
C130074G19Rik	0.0257753	1.12732	0.118	0.032	1	C130074G19Rik
Galk2	0.127279	1.12711	0.366	0.309	1	Galk2
Phf7	0.530577	1.127	0.118	0.096	1	Phf7
Ints5	0.443488	1.12666	0.355	0.309	1	Ints5
9130011E15Rik	0.122894	1.12574	0.344	0.255	1	9130011E15Rik
Fam189a1	4.38626e-06	1.1249	0.828	0.574	0.079343	Fam189a1
Zfp575	0.00043732	1.12465	0.667	0.436	1	Zfp575
Ptprj	0.0113517	1.12438	0.602	0.468	1	Ptprj
AU040320	2.30216e-05	1.1221	0.688	0.415	0.416437	AU040320
Scml4	0.793099	1.12195	0.043	0.053	1	Scml4
Slc26a11	0.0606222	1.12188	0.161	0.074	1	Slc26a11
S1pr3	0.0978921	1.1217	0.108	0.043	1	S1pr3
Zfp81	0.616233	1.12123	0.118	0.096	1	Zfp81
Cd63	0.481764	1.11943	0.065	0.043	1	Cd63
Sds	0.434074	1.11894	0.054	0.032	1	Sds
Mvd	8.65488e-05	1.11833	0.527	0.266	1	Mvd
Mapk14	1.954e-06	1.11666	0.828	0.511	0.035346	Mapk14
Shroom3	0.0233581	1.11591	0.054	0	1	Shroom3
Slc19a1	0.00486922	1.1157	0.409	0.234	1	Slc19a1
Sept5	2.31729e-09	1.11562	0.978	0.894	4.19174e-05	Sept5
Mapk15	0.0832479	1.11436	0.108	0.043	1	Mapk15
Egr1	9.56795e-07	1.11353	0.989	0.979	0.0173075	Egr1
1110002B05Rik	0.00025059	1.11333	0.72	0.521	1	1110002B05Rik
Ocm	0.0514944	1.11275	0.065	0.011	1	Ocm
Usp35	0.48842	1.11208	0.29	0.266	1	Usp35
Smarcd3	5.25883e-08	1.11115	0.935	0.734	0.00095127	Smarcd3
Otub2	0.000495539	1.11099	0.688	0.468	1	Otub2
4931428F04Rik	0.00987056	1.1091	0.527	0.372	1	4931428F04Rik
Slc25a22	4.47457e-13	1.10882	1	0.968	8.09405e-09	Slc25a22
Dhrs11	0.689349	1.1084	0.14	0.128	1	Dhrs11
2025-03-10	0.0233581	1.10738	0.054	0	1	2025-03-10
Slc24a5	0.178573	1.10736	0.194	0.33	1	Slc24a5
Vps8	0.246344	1.10642	0.387	0.33	1	Vps8
Hmgb3	0.00450298	1.10515	0.484	0.319	1	Hmgb3
Efcab3	0.0127187	1.10424	0.065	0	1	Efcab3
Grin2d	0.00969689	1.1029	0.387	0.223	1	Grin2d
Shd	0.00136492	1.10278	0.333	0.128	1	Shd
Nt5c3	6.83625e-07	1.10224	0.882	0.798	0.0123661	Nt5c3
Ctnnal1	0.293412	1.10218	0.204	0.16	1	Ctnnal1
Pcdhgc5	3.61189e-10	1.1018	0.978	0.84	6.53355e-06	Pcdhgc5
Pam	0.00013016	1.10132	0.839	0.723	1	Pam
Stx12	1.47571e-09	1.10095	0.957	0.787	2.66941e-05	Stx12
Aph1a	0.0389233	1.09961	0.398	0.298	1	Aph1a
Pcyt1a	0.916326	1.09822	0.247	0.298	1	Pcyt1a
Psen1	3.98279e-05	1.09759	0.785	0.553	0.720447	Psen1
1700028K03Rik	0.0448091	1.09722	0.086	0.021	1	1700028K03Rik
Slc26a6	0.713505	1.09706	0.086	0.074	1	Slc26a6
Ppox	0.614242	1.09556	0.301	0.309	1	Ppox
Ppp1r13b	1.87567e-05	1.0951	0.839	0.617	0.33929	Ppp1r13b
Zfp658	0.958544	1.09455	0.054	0.053	1	Zfp658
AI504432	0.450974	1.09422	0.151	0.117	1	AI504432
Ccdc50	0.0275809	1.09352	0.366	0.234	1	Ccdc50
Snx1	0.000970175	1.09351	0.688	0.596	1	Snx1
Rspry1	0.0569137	1.09294	0.366	0.255	1	Rspry1
Rabl2	0.000165381	1.09268	0.839	0.702	1	Rabl2
Tiparp	0.0941853	1.09259	0.301	0.213	1	Tiparp
D18Ertd653e	0.000757425	1.09245	0.559	0.34	1	D18Ertd653e
Trim67	0.0277865	1.09182	0.075	0.011	1	Trim67
Gm6623	0.000398556	1.09112	0.548	0.298	1	Gm6623
Rbpj	0.569122	1.09086	0.097	0.128	1	Rbpj
Setmar	0.666456	1.08984	0.108	0.138	1	Setmar
Stk40	0.0693755	1.08712	0.441	0.362	1	Stk40
Rbm15	0.653557	1.0871	0.237	0.234	1	Rbm15
Pcdh10	3.7081e-05	1.08703	0.731	0.468	0.670758	Pcdh10
Elmo2	3.99981e-10	1.08628	0.968	0.883	7.23525e-06	Elmo2
2700054A10Rik	0.572174	1.0853	0.043	0.064	1	2700054A10Rik
Spopl	0.24498	1.08519	0.172	0.117	1	Spopl
Rpap1	0.176615	1.08485	0.194	0.128	1	Rpap1
Hdac10	0.117693	1.08404	0.28	0.191	1	Hdac10
B3gnt9-ps	0.669949	1.08282	0.054	0.043	1	B3gnt9-ps
Mta3	0.00076395	1.08229	0.462	0.223	1	Mta3
Dtwd2	0.286714	1.08203	0.129	0.085	1	Dtwd2
Ndfip1	8.90772e-17	1.08197	1	0.989	1.61132e-12	Ndfip1
Rasa2	0.0150796	1.08145	0.634	0.543	1	Rasa2
Scyl2	0.322005	1.08138	0.172	0.128	1	Scyl2
Slc25a20	0.718278	1.08093	0.108	0.096	1	Slc25a20
Ubtd2	0.177809	1.08046	0.452	0.415	1	Ubtd2
Tmem214	0.000538338	1.08042	0.785	0.617	1	Tmem214
Nek2	0.146299	1.08005	0.065	0.021	1	Nek2
Adamts8	0.0149995	1.07973	0.129	0.032	1	Adamts8
Ppp1r15a	0.0126686	1.07935	0.484	0.319	1	Ppp1r15a
Rnf138	0.470152	1.07911	0.323	0.319	1	Rnf138
Slc17a6	0.648489	1.07893	0.097	0.117	1	Slc17a6
Ctnnd1	0.0171321	1.07835	0.409	0.245	1	Ctnnd1
Kcnip4	3.80387e-05	1.07818	0.839	0.67	0.688082	Kcnip4
Rap1b	2.64734e-08	1.0777	0.914	0.67	0.000478878	Rap1b
Plvap	5.10878e-06	1.07712	0.667	0.351	0.0924127	Plvap
A230057D06Rik	0.33231	1.07693	0.258	0.223	1	A230057D06Rik
Ikbkg	0.634129	1.07647	0.333	0.33	1	Ikbkg
Zfp623	0.000632286	1.07606	0.419	0.181	1	Zfp623
Whsc2	0.0105094	1.07595	0.452	0.319	1	Whsc2
Dcaf12l1	4.74834e-06	1.07592	0.839	0.681	0.0858928	Dcaf12l1
Zkscan5	0.355437	1.07573	0.183	0.138	1	Zkscan5
Mustn1	0.372356	1.07561	0.097	0.064	1	Mustn1
Ddx59	0.94498	1.07533	0.108	0.117	1	Ddx59
Kcnk9	0.0232077	1.07499	0.204	0.085	1	Kcnk9
6330416G13Rik	0.184146	1.07339	0.204	0.138	1	6330416G13Rik
Tmem8	0.261504	1.07214	0.172	0.117	1	Tmem8
Dbndd1	0.0252442	1.07208	0.398	0.266	1	Dbndd1
Pcdhb22	0.84932	1.07142	0.065	0.074	1	Pcdhb22
Isg15	0.0105067	1.07087	0.118	0.021	1	Isg15
Rela	0.0712377	1.07074	0.312	0.202	1	Rela
Ttll9	0.0875408	1.07041	0.075	0.021	1	Ttll9
Rora	0.0247565	1.06972	0.323	0.181	1	Rora
Epb4.9	4.47282e-13	1.06968	1	0.947	8.09088e-09	Epb4.9
Phf10	0.991182	1.06955	0.14	0.149	1	Phf10
Zfp354c	0.114709	1.06948	0.269	0.181	1	Zfp354c
N28178	1.42175e-05	1.06943	0.86	0.819	0.25718	N28178
Socs2	0.0167199	1.06905	0.505	0.404	1	Socs2
Capn3	0.0535815	1.0685	0.086	0.021	1	Capn3
2410042D21Rik	0.169606	1.06848	0.247	0.181	1	2410042D21Rik
Copz2	0.000640758	1.06826	0.172	0.021	1	Copz2
Ptpn21	0.413249	1.06822	0.108	0.074	1	Ptpn21
Atp6v1c2	0.0864592	1.06811	0.108	0.043	1	Atp6v1c2
Cd248	0.443185	1.06747	0.054	0.032	1	Cd248
Mycl1	0.820533	1.06708	0.14	0.138	1	Mycl1
Peo1	0.628279	1.06557	0.194	0.17	1	Peo1
Tgfb1i1	0.035884	1.06531	0.452	0.372	1	Tgfb1i1
Stard4	0.00283131	1.06416	0.237	0.074	1	Stard4
Pask	0.975119	1.06387	0.054	0.053	1	Pask
Tesc	0.000127103	1.06369	0.699	0.447	1	Tesc
Sh3d19	0.00142523	1.06342	0.226	0.064	1	Sh3d19
Tab2	0.302875	1.0631	0.333	0.287	1	Tab2
Slc26a10	0.238365	1.06273	0.054	0.021	1	Slc26a10
Sumf1	0.000445612	1.06269	0.559	0.298	1	Sumf1
Dym	4.45314e-08	1.06253	0.968	0.872	0.000805529	Dym
Chd1l	0.553294	1.06236	0.108	0.149	1	Chd1l
Wdr5	0.017556	1.06211	0.441	0.298	1	Wdr5
Syn2	2.21351e-14	1.06166	1	0.979	4.00402e-10	Syn2
Slx4	0.156488	1.06137	0.29	0.213	1	Slx4
Sfxn2	0.84932	1.06105	0.065	0.074	1	Sfxn2
Snx18	0.925455	1.06072	0.054	0.053	1	Snx18
Krba1	0.106937	1.06053	0.323	0.223	1	Krba1
Ctps2	0.0120885	1.06016	0.484	0.362	1	Ctps2
Dgka	0.424544	1.05999	0.129	0.096	1	Dgka
Mfsd1	0.00392438	1.0595	0.473	0.277	1	Mfsd1
Smpd2	0.461543	1.05945	0.226	0.191	1	Smpd2
Snora64	0.718278	1.05935	0.108	0.096	1	Snora64
Nr2c1	0.367639	1.05917	0.086	0.053	1	Nr2c1
Gga2	9.26728e-05	1.05891	0.613	0.34	1	Gga2
Setd8	0.0011689	1.05859	0.667	0.5	1	Setd8
Usp30	0.127055	1.05799	0.441	0.351	1	Usp30
Pgbd5	8.81329e-05	1.05791	0.871	0.734	1	Pgbd5
Fbxw9	0.136712	1.05699	0.452	0.351	1	Fbxw9
Pskh1	0.147566	1.05689	0.14	0.074	1	Pskh1
Gm872	0.0835638	1.05677	0.075	0.021	1	Gm872
Tmem130	1.7195e-09	1.05674	0.968	0.915	3.1104e-05	Tmem130
Pitpnb	5.42444e-06	1.05653	0.882	0.649	0.0981227	Pitpnb
Golga7	7.37112e-06	1.05641	0.86	0.766	0.133336	Golga7
Pag1	0.222852	1.05635	0.247	0.181	1	Pag1
Mrap2	0.0752179	1.05615	0.237	0.138	1	Mrap2
Rabgef1	0.0315304	1.05422	0.602	0.543	1	Rabgef1
Dcaf17	0.495471	1.05403	0.226	0.309	1	Dcaf17
Tmco5	0.107804	1.05394	0.28	0.191	1	Tmco5
4933412O06Rik	0.0217424	1.05362	0.323	0.181	1	4933412O06Rik
Cblb	0.511282	1.05344	0.183	0.16	1	Cblb
Znrf1	1.12417e-05	1.05269	0.785	0.5	0.203351	Znrf1
Bcar1	0.000412344	1.05237	0.806	0.585	1	Bcar1
Zfp61	0.347295	1.05222	0.226	0.181	1	Zfp61
Dlc1	0.43265	1.05221	0.215	0.181	1	Dlc1
Chsy3	0.0434109	1.05215	0.14	0.053	1	Chsy3
Gabbr2	6.33571e-05	1.05142	0.828	0.67	1	Gabbr2
Ell3	0.181936	1.05139	0.129	0.074	1	Ell3
Masp1	0.0917743	1.05082	0.054	0.011	1	Masp1
Slc31a2	0.101922	1.05022	0.247	0.16	1	Slc31a2
Fat3	0.013485	1.05006	0.538	0.415	1	Fat3
Phkb	0.0828772	1.04953	0.14	0.064	1	Phkb
Fgfbp3	0.508638	1.04914	0.183	0.16	1	Fgfbp3
Gm20063	0.0417108	1.04873	0.215	0.106	1	Gm20063
C030039L03Rik	0.890932	1.04869	0.151	0.149	1	C030039L03Rik
Fam43b	0.000824012	1.04847	0.699	0.606	1	Fam43b
Dyrk2	0.142401	1.04815	0.247	0.17	1	Dyrk2
Col23a1	0.000162947	1.04671	0.258	0.053	1	Col23a1
Ss18l1	0.221439	1.04634	0.462	0.415	1	Ss18l1
Neurl4	0.0939266	1.04573	0.452	0.394	1	Neurl4
BC057022	0.143831	1.04543	0.097	0.043	1	BC057022
Pcdhga11	0.328389	1.04361	0.075	0.043	1	Pcdhga11
Pelo	0.870126	1.04204	0.075	0.085	1	Pelo
Chi3l1	0.146299	1.04184	0.065	0.021	1	Chi3l1
Trak1	3.71267e-05	1.04156	0.882	0.734	0.671584	Trak1
Prps2	0.0111335	1.04153	0.312	0.149	1	Prps2
Fastkd5	0.0556027	1.04145	0.194	0.096	1	Fastkd5
Macrod1	0.00289176	1.04139	0.419	0.234	1	Macrod1
Foxred2	0.0144607	1.0413	0.538	0.394	1	Foxred2
Gm6682	0.156648	1.04048	0.409	0.34	1	Gm6682
Helq	0.195011	1.03909	0.28	0.213	1	Helq
Zkscan17	0.251845	1.03888	0.097	0.053	1	Zkscan17
Nfkb2	0.312258	1.0386	0.075	0.043	1	Nfkb2
Col9a2	0.104754	1.03799	0.161	0.085	1	Col9a2
Klhl29	0.025262	1.03742	0.473	0.362	1	Klhl29
D330028D13Rik	0.0952344	1.03739	0.054	0.011	1	D330028D13Rik
Zfp810	0.74162	1.03684	0.215	0.213	1	Zfp810
Gm2762	0.235109	1.0365	0.054	0.021	1	Gm2762
Zgpat	0.0164125	1.03622	0.57	0.447	1	Zgpat
Tshz3	0.00071238	1.03611	0.57	0.34	1	Tshz3
Tmem209	0.0134077	1.0361	0.548	0.394	1	Tmem209
Sqle	7.77851e-07	1.03593	0.892	0.734	0.0140706	Sqle
Tab1	0.0370575	1.03579	0.398	0.277	1	Tab1
Hsd11b1	0.0587223	1.03543	0.118	0.043	1	Hsd11b1
Osbp2	0.012167	1.03526	0.538	0.394	1	Osbp2
Ascc1	0.0411925	1.03507	0.581	0.489	1	Ascc1
Gstm1	0.011287	1.03503	0.387	0.234	1	Gstm1
Ggcx	0.0399925	1.03477	0.462	0.34	1	Ggcx
Mars	0.000126486	1.03454	0.774	0.489	1	Mars
Ctif	0.0828573	1.03281	0.398	0.298	1	Ctif
Pcid2	0.00298831	1.03251	0.613	0.415	1	Pcid2
Rps6kc1	0.0053286	1.03248	0.57	0.351	1	Rps6kc1
Cacng3	5.16924e-09	1.03171	0.978	0.883	9.35064e-05	Cacng3
Cd274	0.0127187	1.03165	0.065	0	1	Cd274
Slc38a7	0.00277717	1.03077	0.667	0.489	1	Slc38a7
X99384	0.720482	1.03063	0.065	0.053	1	X99384
Lrfn2	0.000948458	1.03034	0.462	0.245	1	Lrfn2
Fgf14	9.28837e-05	1.02952	0.774	0.479	1	Fgf14
Snrk	1.77204e-06	1.02936	0.871	0.702	0.0320544	Snrk
Bmp3	0.000572252	1.0291	0.452	0.202	1	Bmp3
Vhl	9.52559e-05	1.02878	0.699	0.447	1	Vhl
Fxyd6	1.98925e-10	1.02813	1	0.979	3.59835e-06	Fxyd6
Dcst1	0.0678461	1.02808	0.129	0.053	1	Dcst1
Lancl2	3.64723e-06	1.02778	0.828	0.574	0.0659747	Lancl2
Anapc4	0.00482287	1.02766	0.656	0.532	1	Anapc4
Wdr1	1.15161e-08	1.02758	0.978	0.872	0.000208314	Wdr1
Srf	0.349735	1.02732	0.323	0.287	1	Srf
Ammecr1l	0.57725	1.02726	0.28	0.287	1	Ammecr1l
Csnk1g2	0.000109313	1.02706	0.753	0.532	1	Csnk1g2
8430427H17Rik	0.00181834	1.02702	0.591	0.372	1	8430427H17Rik
Lyrm7	0.00101928	1.02699	0.624	0.415	1	Lyrm7
Prpf3	0.00725121	1.02599	0.409	0.223	1	Prpf3
Tmco3	0.00502769	1.02514	0.581	0.415	1	Tmco3
LOC100642166	0.0973105	1.02499	0.366	0.277	1	LOC100642166
Cnst	0.0304186	1.02493	0.312	0.181	1	Cnst
BC088983	0.0196229	1.02448	0.215	0.096	1	BC088983
Tspyl3	0.012611	1.02429	0.527	0.351	1	Tspyl3
9430041J12Rik	0.0934915	1.02377	0.054	0.011	1	9430041J12Rik
Glcci1	0.0105808	1.02318	0.645	0.447	1	Glcci1
Pbx1	8.19071e-05	1.02252	0.849	0.723	1	Pbx1
Spop	1.2142e-08	1.02238	0.989	0.809	0.000219636	Spop
Ankrd6	0.019503	1.02	0.366	0.223	1	Ankrd6
Kctd10	0.00180511	1.01999	0.613	0.394	1	Kctd10
Zfp426	0.0417976	1.01977	0.462	0.34	1	Zfp426
C130039O16Rik	0.0248714	1.01974	0.301	0.16	1	C130039O16Rik
Arfgap1	3.85653e-07	1.01967	0.914	0.83	0.00697607	Arfgap1
Slc2a1	0.126197	1.01962	0.495	0.415	1	Slc2a1
Cxxc1	0.151997	1.01931	0.344	0.277	1	Cxxc1
Smurf1	0.212326	1.01895	0.355	0.287	1	Smurf1
Faah	1.78322e-07	1.01886	0.946	0.798	0.00322566	Faah
Gpr180	0.00316158	1.01827	0.656	0.521	1	Gpr180
Smad2	0.0466621	1.01819	0.57	0.511	1	Smad2
Hspa2	0.037135	1.01805	0.527	0.436	1	Hspa2
2010002M12Rik	0.0233581	1.01797	0.054	0	1	2010002M12Rik
Zfp828	0.203621	1.01741	0.366	0.309	1	Zfp828
Zadh2	0.00313321	1.01643	0.161	0.032	1	Zadh2
Phf14	0.272185	1.01569	0.441	0.426	1	Phf14
Prkca	1.71651e-05	1.0156	0.624	0.33	0.3105	Prkca
Tbc1d20	0.000148828	1.01523	0.763	0.606	1	Tbc1d20
Traf6	0.054895	1.01371	0.161	0.074	1	Traf6
C330007P06Rik	0.0163612	1.01361	0.505	0.362	1	C330007P06Rik
Rab7l1	0.137766	1.01348	0.194	0.117	1	Rab7l1
Ambra1	0.00487562	1.0131	0.505	0.309	1	Ambra1
Whrn	0.00573522	1.0126	0.129	0.021	1	Whrn
Gmeb2	0.0498239	1.01073	0.247	0.138	1	Gmeb2
3110039I08Rik	0.0169072	1.01064	0.108	0.021	1	3110039I08Rik
Pde3b	0.0917234	1.01055	0.215	0.128	1	Pde3b
Il1rapl1	0.550757	1.01052	0.269	0.245	1	Il1rapl1
Gpt2	0.0198769	1.00955	0.527	0.372	1	Gpt2
Plekha1	0.00116845	1.00938	0.742	0.543	1	Plekha1
Ccdc13	0.7061	1.00864	0.118	0.106	1	Ccdc13
Zbtb26	0.426723	1.00848	0.183	0.149	1	Zbtb26
Maged2	0.00164675	1.00813	0.677	0.564	1	Maged2
A230056P14Rik	0.596927	1.00649	0.129	0.106	1	A230056P14Rik
Ptprm	0.14417	1.00626	0.065	0.021	1	Ptprm
Zfp449	0.127663	1.00603	0.129	0.064	1	Zfp449
Bsdc1	0.00626477	1.006	0.516	0.33	1	Bsdc1
Zdhhc18	0.134644	1.006	0.344	0.255	1	Zdhhc18
Pram1	0.0127187	1.00587	0.065	0	1	Pram1
Rab3b	2.45921e-06	1.00571	0.742	0.383	0.0444846	Rab3b
Nudt11	0.0628922	1.0056	0.484	0.383	1	Nudt11
Tbc1d8	0.214943	1.00406	0.301	0.245	1	Tbc1d8
Gstt1	0.00207	1.00374	0.333	0.138	1	Gstt1
Zbtb49	0.294569	1.0029	0.118	0.074	1	Zbtb49
Enah	0.140891	1.00257	0.366	0.287	1	Enah
Drp2	0.00646592	1.00224	0.516	0.319	1	Drp2
Sema4a	6.8202e-05	1.00209	0.742	0.457	1	Sema4a
C530008M17Rik	0.00058951	1.00203	0.355	0.128	1	C530008M17Rik
Lrrc57	0.000949613	1.00203	0.613	0.415	1	Lrrc57
Ier2	0.00728811	1.00175	0.667	0.532	1	Ier2
Fbxo42	0.0527555	1.001	0.516	0.426	1	Fbxo42
Cul9	0.0481909	1.00036	0.527	0.426	1	Cul9
Supt3h	0.0207203	0.999694	0.301	0.16	1	Supt3h
Ficd	0.137447	0.999485	0.29	0.202	1	Ficd
Rtkn	0.000700173	0.999419	0.763	0.628	1	Rtkn
Stat3	0.077521	0.999343	0.344	0.245	1	Stat3
4931406C07Rik	0.314103	0.999181	0.151	0.106	1	4931406C07Rik
Wdr46	0.0243983	0.999056	0.355	0.223	1	Wdr46
Fam78a	0.958544	0.998575	0.054	0.053	1	Fam78a
Kctd18	0.04664	0.998112	0.183	0.085	1	Kctd18
Clk4	0.00588649	0.997992	0.688	0.596	1	Clk4
Rgnef	0.00758919	0.997299	0.688	0.585	1	Rgnef
Opn3	0.114909	0.997265	0.473	0.436	1	Opn3
Apold1	0.494812	0.997155	0.065	0.043	1	Apold1
Snd1	0.000356323	0.997002	0.785	0.617	1	Snd1
Fhl2	1.11646e-05	0.995422	0.871	0.649	0.201957	Fhl2
Fgf10	0.0246561	0.995399	0.226	0.106	1	Fgf10
Wipf3	0.0679892	0.995339	0.312	0.202	1	Wipf3
Ssh1	0.0690986	0.994729	0.28	0.17	1	Ssh1
Zfp358	0.593825	0.994415	0.376	0.372	1	Zfp358
Tdrd7	0.0639799	0.993896	0.409	0.309	1	Tdrd7
Acadsb	0.0954159	0.993799	0.602	0.532	1	Acadsb
Kctd20	0.000811017	0.99321	0.688	0.436	1	Kctd20
B3gat2	0.309407	0.993129	0.118	0.074	1	B3gat2
Spry4	0.244971	0.992497	0.054	0.021	1	Spry4
Pank1	0.311115	0.992095	0.226	0.181	1	Pank1
Ankrd42	0.113018	0.991945	0.269	0.181	1	Ankrd42
Med12	0.357643	0.99098	0.129	0.191	1	Med12
Sept9	3.59989e-07	0.990824	0.742	0.319	0.00651184	Sept9
Plcxd2	0.366627	0.990387	0.677	0.766	1	Plcxd2
Slc9a8	0.041928	0.989966	0.441	0.33	1	Slc9a8
Grk5	0.093437	0.9899	0.14	0.064	1	Grk5
D0H4S114	3.22432e-05	0.989197	0.731	0.479	0.583248	D0H4S114
Cpne6	4.63648e-09	0.988829	0.946	0.979	8.38692e-05	Cpne6
BC026590	0.0287457	0.988763	0.462	0.33	1	BC026590
Scrn1	7.14132e-05	0.988393	0.849	0.628	1	Scrn1
Pars2	0.812818	0.988059	0.172	0.17	1	Pars2
Atp11a	0.00353997	0.987664	0.634	0.447	1	Atp11a
Armcx5	0.000168293	0.986996	0.763	0.511	1	Armcx5
4930528A17Rik	0.135892	0.986831	0.065	0.021	1	4930528A17Rik
Serp1	0.00146058	0.986756	0.645	0.479	1	Serp1
Tfcp2	0.165598	0.986736	0.312	0.234	1	Tfcp2
Ino80c	0.0845459	0.986512	0.333	0.234	1	Ino80c
Arhgef4	2.07655e-06	0.986157	0.914	0.734	0.0375627	Arhgef4
Ilvbl	0.0535543	0.98608	0.323	0.213	1	Ilvbl
Fbxl6	0.0169445	0.98594	0.71	0.649	1	Fbxl6
Nr4a2	0.720248	0.985925	0.269	0.255	1	Nr4a2
Snx7	6.32786e-05	0.985722	0.656	0.372	1	Snx7
Anxa11	0.00100608	0.985375	0.237	0.064	1	Anxa11
6330439K17Rik	4.28583e-05	0.985127	0.839	0.638	0.775263	6330439K17Rik
Cdt1	0.913703	0.984878	0.086	0.096	1	Cdt1
Tmbim6	6.02076e-13	0.9846	1	0.926	1.08909e-08	Tmbim6
Racgap1	0.00911041	0.984101	0.323	0.17	1	Racgap1
1600021P15Rik	0.129058	0.983685	0.366	0.277	1	1600021P15Rik
Pot1b	0.438616	0.983119	0.054	0.032	1	Pot1b
Dpp3	0.00763919	0.982492	0.602	0.447	1	Dpp3
Htr1a	0.709649	0.981638	0.14	0.128	1	Htr1a
Pisd	0.000213448	0.98146	0.796	0.713	1	Pisd
Dnajb2	1.86455e-05	0.98141	0.774	0.564	0.337279	Dnajb2
Odf2l	0.132558	0.981075	0.204	0.128	1	Odf2l
Spon1	0.0639047	0.980874	0.57	0.511	1	Spon1
Map2k1	6.69319e-10	0.980845	0.989	0.936	1.21073e-05	Map2k1
Slc29a4	0.446396	0.98068	0.237	0.202	1	Slc29a4
Paqr8	0.214887	0.980066	0.312	0.245	1	Paqr8
D10Bwg1379e	0.208302	0.97984	0.699	0.649	1	D10Bwg1379e
Obfc2a	0.00621103	0.979815	0.312	0.149	1	Obfc2a
Rg9mtd2	0.228522	0.979433	0.269	0.191	1	Rg9mtd2
Nsg1	1.99186e-14	0.979428	1	0.947	3.60308e-10	Nsg1
Plcxd3	0.85358	0.978416	0.204	0.213	1	Plcxd3
Susd4	1.23825e-07	0.977666	0.946	0.691	0.00223986	Susd4
Maoa	0.778626	0.977036	0.237	0.245	1	Maoa
Zswim6	0.271984	0.976693	0.097	0.053	1	Zswim6
Sqstm1	1.68153e-16	0.976499	1	0.979	3.04172e-12	Sqstm1
Lcp2	0.235109	0.976141	0.054	0.021	1	Lcp2
Polr3e	0.000855392	0.975552	0.677	0.479	1	Polr3e
Mbtps1	0.0556281	0.97522	0.43	0.34	1	Mbtps1
Lsm14a	0.222543	0.975069	0.43	0.372	1	Lsm14a
Usp11	7.99868e-07	0.974954	0.946	0.819	0.0144688	Usp11
Taok2	0.0255414	0.974464	0.495	0.394	1	Taok2
Rabl3	0.0274522	0.974294	0.226	0.106	1	Rabl3
Pign	0.0346474	0.974075	0.172	0.074	1	Pign
Peli1	0.00624078	0.973676	0.72	0.617	1	Peli1
1190005I06Rik	0.284165	0.973598	0.065	0.032	1	1190005I06Rik
Zfp72	0.53092	0.973566	0.075	0.053	1	Zfp72
Rab6a	3.57951e-14	0.97278	1	0.979	6.47498e-10	Rab6a
Gm4922	0.0284999	0.972488	0.151	0.053	1	Gm4922
Rnf31	0.0763307	0.970579	0.355	0.255	1	Rnf31
Rimbp2	0.00068617	0.970274	0.645	0.426	1	Rimbp2
Camk1	4.24712e-07	0.970122	0.925	0.691	0.00768262	Camk1
Csk	0.105839	0.9699	0.226	0.138	1	Csk
Ttc5	1.15941e-05	0.969326	0.871	0.755	0.209726	Ttc5
Fto	2.1492e-09	0.969111	0.989	0.83	3.88769e-05	Fto
Shank2	0.000491638	0.96877	0.871	0.702	1	Shank2
Dok5	6.40651e-06	0.968401	0.871	0.681	0.115887	Dok5
Srp54a	1.97136e-06	0.968395	0.742	0.457	0.03566	Srp54a
Yipf6	0.867344	0.968194	0.194	0.202	1	Yipf6
Rhob	0.000133421	0.968161	0.903	0.766	1	Rhob
2010011I20Rik	0.529994	0.9669	0.183	0.16	1	2010011I20Rik
Spock1	8.96053e-06	0.966679	0.925	0.809	0.162087	Spock1
Nxt2	0.00960504	0.965803	0.398	0.223	1	Nxt2
Ccdc97	3.14735e-05	0.965703	0.817	0.574	0.569325	Ccdc97
Odf2	0.00211017	0.965557	0.742	0.649	1	Odf2
Itgb3	0.00695156	0.96539	0.075	0	1	Itgb3
Casp9	0.729523	0.964549	0.129	0.117	1	Casp9
Abcc4	0.0297708	0.963967	0.355	0.223	1	Abcc4
Fastkd2	0.0152122	0.96277	0.387	0.223	1	Fastkd2
Ipcef1	0.620421	0.962744	0.344	0.362	1	Ipcef1
1300018J18Rik	0.0258811	0.962718	0.409	0.266	1	1300018J18Rik
Tpd52l1	0.00223333	0.962565	0.634	0.5	1	Tpd52l1
Pcx	0.0218403	0.961125	0.516	0.383	1	Pcx
Chst10	7.97383e-05	0.960769	0.763	0.511	1	Chst10
Fuca2	2.87137e-05	0.960652	0.72	0.404	0.519402	Fuca2
Lrfn1	0.0120826	0.960405	0.495	0.309	1	Lrfn1
Wrnip1	0.000521708	0.959766	0.774	0.638	1	Wrnip1
D430042O09Rik	0.465872	0.958845	0.172	0.138	1	D430042O09Rik
Grhl1	0.000272245	0.958809	0.473	0.223	1	Grhl1
Fundc1	0.00202955	0.957964	0.753	0.606	1	Fundc1
Stk35	0.11218	0.957709	0.269	0.181	1	Stk35
9830001H06Rik	0.756946	0.957545	0.075	0.064	1	9830001H06Rik
Vwa3a	0.0557378	0.957118	0.323	0.213	1	Vwa3a
2310067B10Rik	7.24845e-06	0.956186	0.86	0.702	0.131117	2310067B10Rik
Mid2	0.407089	0.955517	0.108	0.074	1	Mid2
Acvr2a	3.31465e-05	0.954908	0.688	0.489	0.599588	Acvr2a
Ankrd33b	0.019196	0.954841	0.624	0.521	1	Ankrd33b
Lrrc24	0.000561144	0.954786	0.796	0.702	1	Lrrc24
Nup93	0.010511	0.954175	0.441	0.266	1	Nup93
Rhpn1	0.0792274	0.954119	0.344	0.245	1	Rhpn1
Tmem184b	1.62034e-05	0.953032	0.86	0.66	0.293104	Tmem184b
Irf7	0.0233581	0.952752	0.054	0	1	Irf7
Ankra2	0.00111474	0.952204	0.806	0.67	1	Ankra2
Acad9	0.000788786	0.951715	0.677	0.479	1	Acad9
Sik2	0.288393	0.951701	0.237	0.181	1	Sik2
Pdcd7	0.0459204	0.951438	0.527	0.426	1	Pdcd7
Mei1	0.220735	0.951176	0.086	0.043	1	Mei1
Usp46	6.79155e-07	0.950935	0.903	0.809	0.0122852	Usp46
Gk5	0.581639	0.950585	0.043	0.064	1	Gk5
Cnnm1	1.62217e-05	0.950201	0.849	0.702	0.293434	Cnnm1
Rph3a	0.00708394	0.950095	0.817	0.723	1	Rph3a
2900002K06Rik	0.0848729	0.949918	0.075	0.021	1	2900002K06Rik
Spg21	0.000271122	0.949821	0.806	0.755	1	Spg21
Spata4	0.0822711	0.949597	0.075	0.021	1	Spata4
Pcdha6	0.0610606	0.949518	0.118	0.043	1	Pcdha6
Slc16a3	0.527281	0.948218	0.118	0.096	1	Slc16a3
Gstcd	0.0908958	0.948129	0.108	0.043	1	Gstcd
Svop	8.89324e-10	0.947544	0.968	0.894	1.6087e-05	Svop
Gpr3	0.0124169	0.947511	0.387	0.213	1	Gpr3
1810055G02Rik	0.00627386	0.946917	0.656	0.479	1	1810055G02Rik
Prdm11	0.102791	0.946735	0.108	0.043	1	Prdm11
2310034G01Rik	0.072029	0.946705	0.129	0.053	1	2310034G01Rik
Zxdb	0.215976	0.946422	0.086	0.043	1	Zxdb
Tmem201	0.000173633	0.946395	0.785	0.585	1	Tmem201
Rap1a	0.0156179	0.946326	0.559	0.436	1	Rap1a
Drd2	0.297474	0.946248	0.065	0.032	1	Drd2
Sh3yl1	0.0757769	0.945897	0.376	0.277	1	Sh3yl1
Smarca5-ps	0.0322842	0.945384	0.172	0.074	1	Smarca5-ps
5430402O13Rik	0.0514944	0.944587	0.065	0.011	1	5430402O13Rik
Cdk16	3.37944e-07	0.944391	0.957	0.777	0.00611307	Cdk16
Gm20604	0.00282988	0.94417	0.43	0.245	1	Gm20604
Fbxl14	0.435248	0.943928	0.161	0.128	1	Fbxl14
Tmem169	0.121544	0.943897	0.398	0.319	1	Tmem169
Hiat1	3.02842e-06	0.943509	0.849	0.553	0.0547811	Hiat1
Nucb1	0.00172762	0.943493	0.817	0.745	1	Nucb1
C030046I01Rik	1.43449e-10	0.942851	0.989	0.968	2.59485e-06	C030046I01Rik
Lima1	0.0917743	0.942721	0.054	0.011	1	Lima1
Tuba1c	6.04114e-11	0.942251	0.989	0.883	1.09278e-06	Tuba1c
Alg9	0.0919444	0.941984	0.484	0.404	1	Alg9
Dffb	0.570932	0.941478	0.118	0.096	1	Dffb
Hs1bp3	0.772007	0.941238	0.129	0.149	1	Hs1bp3
Zfp777	0.265787	0.941066	0.29	0.234	1	Zfp777
Cnr1	6.05402e-05	0.941008	0.86	0.872	1	Cnr1
Ric8b	0.000858825	0.940654	0.581	0.33	1	Ric8b
Sybu	9.96771e-06	0.940595	0.957	0.755	0.180306	Sybu
Aff2	0.0109168	0.940543	0.29	0.138	1	Aff2
Vamp3	0.0694789	0.940281	0.29	0.181	1	Vamp3
Tcp11l2	0.00288522	0.939935	0.495	0.298	1	Tcp11l2
Rcn1	0.0103765	0.939163	0.591	0.479	1	Rcn1
Mcm7	0.0169169	0.93873	0.409	0.266	1	Mcm7
Pfkp	3.16585e-12	0.938358	1	0.968	5.72671e-08	Pfkp
Parva	0.39089	0.937985	0.086	0.053	1	Parva
Hlcs	0.287333	0.937637	0.118	0.074	1	Hlcs
Becn1	1.19601e-07	0.937301	0.957	0.862	0.00216346	Becn1
Snx11	0.0288083	0.936941	0.645	0.553	1	Snx11
Paxip1	0.00275553	0.936936	0.742	0.574	1	Paxip1
Gpr75	0.0868256	0.936749	0.333	0.223	1	Gpr75
Camk2n2	0.00300525	0.936139	0.204	0.064	1	Camk2n2
Lgmn	1.13105e-06	0.935534	0.935	0.872	0.0204595	Lgmn
Nek10	0.114321	0.934611	0.118	0.053	1	Nek10
Epn1	0.00542827	0.933337	0.774	0.681	1	Epn1
Shc2	0.000142787	0.933061	0.849	0.564	1	Shc2
Slc35f5	0.0162945	0.932785	0.516	0.351	1	Slc35f5
BC017158	0.0135927	0.93243	0.71	0.585	1	BC017158
D330022K07Rik	0.000264777	0.9323	0.301	0.096	1	D330022K07Rik
Napsa	0.34505	0.93222	0.075	0.043	1	Napsa
Rnf141	9.43145e-07	0.931756	0.925	0.734	0.0170606	Rnf141
Ar	0.156353	0.931373	0.151	0.085	1	Ar
Tmem121	0.113907	0.931183	0.355	0.266	1	Tmem121
Wdr78	0.182094	0.930332	0.194	0.128	1	Wdr78
Mir132	8.60129e-06	0.930328	0.29	0.053	0.155589	Mir132
Mettl13	0.00208182	0.92958	0.258	0.085	1	Mettl13
Arnt2	0.0101897	0.929034	0.731	0.67	1	Arnt2
Slc30a6	0.338234	0.92867	0.28	0.223	1	Slc30a6
Arhgap23	0.041305	0.928159	0.516	0.415	1	Arhgap23
Ankrd10	0.000270845	0.928079	0.849	0.691	1	Ankrd10
Alg8	0.0932328	0.927323	0.366	0.266	1	Alg8
Elf2	0.458038	0.92696	0.172	0.138	1	Elf2
1700001L05Rik	0.0169072	0.926353	0.108	0.021	1	1700001L05Rik
Cat	0.0164046	0.926033	0.495	0.351	1	Cat
Usp43	0.0155685	0.923808	0.086	0.011	1	Usp43
Gle1	0.0113535	0.923703	0.72	0.628	1	Gle1
Sema3c	0.695105	0.923569	0.215	0.202	1	Sema3c
2310022A10Rik	0.0631644	0.923462	0.538	0.511	1	2310022A10Rik
Ythdf1	9.37285e-05	0.923393	0.763	0.532	1	Ythdf1
Schip1	5.0202e-11	0.922408	1	0.936	9.08104e-07	Schip1
Abcd4	0.26199	0.922377	0.183	0.128	1	Abcd4
Fbxw8	0.0376441	0.921842	0.398	0.277	1	Fbxw8
4732471J01Rik	0.116387	0.921468	0.409	0.351	1	4732471J01Rik
Nr2f1	0.0012958	0.921319	0.484	0.266	1	Nr2f1
Slc17a7	1.32064e-07	0.921156	0.978	0.968	0.00238891	Slc17a7
6430548M08Rik	6.70095e-05	0.921089	0.839	0.713	1	6430548M08Rik
Slc35b3	0.0565091	0.921027	0.387	0.266	1	Slc35b3
Fbxo22	0.000546005	0.920925	0.742	0.574	1	Fbxo22
N4bp3	0.0799923	0.920685	0.226	0.128	1	N4bp3
Ccdc61	0.0948037	0.920535	0.301	0.202	1	Ccdc61
Satb1	0.249157	0.919883	0.43	0.362	1	Satb1
Thop1	1.13016e-05	0.919502	0.892	0.691	0.204435	Thop1
Rnh1	0.00210963	0.919118	0.484	0.255	1	Rnh1
Brd1	0.237852	0.91888	0.538	0.479	1	Brd1
Ptplad1	6.08645e-11	0.918559	0.989	0.872	1.10098e-06	Ptplad1
Foxred1	0.0199902	0.916683	0.602	0.511	1	Foxred1
Pgr	0.0224995	0.916118	0.387	0.245	1	Pgr
3110001I22Rik	0.229821	0.915684	0.129	0.074	1	3110001I22Rik
Ppp2r5b	4.78132e-07	0.915576	0.935	0.777	0.00864893	Ppp2r5b
Plekhb2	4.47908e-09	0.913946	0.989	0.84	8.10221e-05	Plekhb2
Snx4	5.04327e-05	0.913866	0.72	0.436	0.912277	Snx4
Cecr6	0.0183583	0.913427	0.656	0.511	1	Cecr6
Tonsl	0.150628	0.9131	0.065	0.021	1	Tonsl
Mettl3	0.249575	0.912446	0.473	0.436	1	Mettl3
Dis3l2	0.019554	0.912382	0.548	0.415	1	Dis3l2
D5Ertd579e	0.567993	0.91202	0.419	0.436	1	D5Ertd579e
Thumpd1	0.000697074	0.911373	0.828	0.649	1	Thumpd1
Coro1c	8.70923e-05	0.911039	0.882	0.734	1	Coro1c
Itm2c	2.15315e-12	0.910969	1	0.989	3.89483e-08	Itm2c
Anp32e	0.00200077	0.909788	0.591	0.404	1	Anp32e
Zfp78	0.20454	0.9095	0.108	0.181	1	Zfp78
Sdr42e1	0.106709	0.909188	0.226	0.138	1	Sdr42e1
Palmd	0.142742	0.909042	0.366	0.277	1	Palmd
Strn4	2.30788e-09	0.908912	0.989	0.947	4.17473e-05	Strn4
Ptp4a3	7.62685e-06	0.908837	0.914	0.83	0.137962	Ptp4a3
Ccnk	0.244935	0.908555	0.355	0.298	1	Ccnk
Adra1b	0.0304327	0.908449	0.183	0.074	1	Adra1b
Tmed2	2.3204e-09	0.907924	0.989	0.713	4.19737e-05	Tmed2
Tubgcp2	0.00567959	0.906994	0.699	0.564	1	Tubgcp2
Adk	0.00147674	0.90684	0.753	0.66	1	Adk
Prmt8	5.8968e-05	0.906629	0.892	0.787	1	Prmt8
Alg13	0.718255	0.906023	0.237	0.277	1	Alg13
Mapk12	0.046225	0.905794	0.14	0.053	1	Mapk12
Cops2	0.00431686	0.905628	0.753	0.617	1	Cops2
Fbxo7	0.302752	0.905357	0.484	0.553	1	Fbxo7
Gapdhs	0.000281473	0.905048	0.581	0.309	1	Gapdhs
Zfp944	0.800594	0.904932	0.237	0.234	1	Zfp944
Siah2	0.00543401	0.904666	0.516	0.34	1	Siah2
Lrrc59	1.62533e-06	0.903317	0.882	0.649	0.0294005	Lrrc59
Gpr12	0.0686668	0.903109	0.419	0.309	1	Gpr12
Ctsk	0.0555602	0.90268	0.065	0.011	1	Ctsk
Terf2ip	3.16898e-05	0.902586	0.871	0.67	0.573237	Terf2ip
Egln2	0.000357554	0.902115	0.839	0.66	1	Egln2
Zfp866	0.383762	0.902001	0.14	0.202	1	Zfp866
1110014N23Rik	0.00258867	0.901667	0.763	0.723	1	1110014N23Rik
Sbsn	0.0222024	0.901096	0.538	0.436	1	Sbsn
Sstr2	0.0165918	0.900597	0.645	0.553	1	Sstr2
Stk11ip	0.00097423	0.900278	0.785	0.649	1	Stk11ip
Slc25a25	0.00388766	0.89949	0.667	0.511	1	Slc25a25
Gm11944	0.0127187	0.899053	0.065	0	1	Gm11944
Tinf2	0.250564	0.899024	0.409	0.362	1	Tinf2
Sema5a	0.0100309	0.89889	0.097	0.011	1	Sema5a
Traf3	0.00563128	0.898683	0.484	0.309	1	Traf3
Mkrn1	3.09122e-07	0.898668	0.957	0.883	0.00559171	Mkrn1
Mib1	0.906119	0.898561	0.172	0.181	1	Mib1
Sdccag3	2.01621e-05	0.898364	0.871	0.755	0.364713	Sdccag3
Pik3r6	0.0114064	0.898322	0.323	0.16	1	Pik3r6
Diexf	0.840784	0.89827	0.161	0.16	1	Diexf
Cecr5	0.113066	0.897676	0.452	0.362	1	Cecr5
Pdgfb	0.000709165	0.897289	0.731	0.574	1	Pdgfb
Tmem231	0.698108	0.897239	0.226	0.266	1	Tmem231
Ccdc157	0.0350092	0.896237	0.28	0.149	1	Ccdc157
Stk11	0.000103186	0.89614	0.634	0.351	1	Stk11
Retsat	0.477457	0.895163	0.065	0.043	1	Retsat
Cdk13	0.514342	0.894912	0.366	0.351	1	Cdk13
Spock3	0.00273053	0.894735	0.441	0.255	1	Spock3
Myadml2	0.405205	0.894576	0.183	0.149	1	Myadml2
Plcb4	0.37013	0.89457	0.323	0.415	1	Plcb4
Slc2a6	0.000221277	0.894095	0.828	0.649	1	Slc2a6
Rcor3	0.341027	0.893944	0.28	0.234	1	Rcor3
Fat1	0.781888	0.893809	0.043	0.053	1	Fat1
Lypla1	0.0817646	0.893612	0.516	0.447	1	Lypla1
Aldh3a2	0.0375341	0.89359	0.548	0.436	1	Aldh3a2
Ppp1r26	0.110366	0.893023	0.204	0.117	1	Ppp1r26
Parp6	3.66087e-06	0.892844	0.978	0.723	0.0662214	Parp6
Rad51l3	0.0602984	0.892188	0.301	0.191	1	Rad51l3
Synpo	7.77014e-06	0.892159	0.957	0.904	0.140554	Synpo
Cdc7	0.0272411	0.891766	0.344	0.202	1	Cdc7
Gtf2a1	0.0251057	0.891425	0.634	0.5	1	Gtf2a1
Rarb	0.783681	0.891375	0.097	0.117	1	Rarb
Aldh9a1	0.664035	0.891033	0.247	0.245	1	Aldh9a1
E030044B06Rik	0.00380491	0.890937	0.086	0	1	E030044B06Rik
Zfp532	0.00776958	0.890627	0.452	0.266	1	Zfp532
Ttc9b	5.59961e-07	0.890601	0.989	0.926	0.0101291	Ttc9b
Dhrsx	0.0653424	0.890293	0.323	0.223	1	Dhrsx
Dot1l	0.112425	0.890127	0.344	0.245	1	Dot1l
Zfp113	0.273743	0.889796	0.108	0.064	1	Zfp113
Zfp90	0.615923	0.889711	0.215	0.191	1	Zfp90
Sec61a1	8.84094e-05	0.889292	0.925	0.83	1	Sec61a1
Chga	3.65039e-06	0.889093	0.968	0.936	0.0660319	Chga
Ier5	0.000210204	0.888912	0.806	0.66	1	Ier5
Ugdh	0.704064	0.888668	0.269	0.266	1	Ugdh
Lrrc48	0.0694789	0.888403	0.29	0.181	1	Lrrc48
Uhrf2	0.0945332	0.888099	0.527	0.426	1	Uhrf2
Ube2g2	0.00227282	0.88773	0.796	0.702	1	Ube2g2
Habp4	7.99083e-10	0.887218	0.989	0.904	1.44546e-05	Habp4
Itfg2	0.593033	0.887184	0.215	0.277	1	Itfg2
Meig1	0.0103781	0.887128	0.226	0.085	1	Meig1
Prr14	0.0146523	0.886895	0.581	0.415	1	Prr14
H2afy2	0.000627464	0.886781	0.688	0.489	1	H2afy2
Edem1	0.103224	0.886015	0.344	0.234	1	Edem1
Rdh11	0.0790477	0.886001	0.398	0.319	1	Rdh11
Akr1b10	0.0861985	0.885931	0.075	0.021	1	Akr1b10
Clptm1	1.18697e-08	0.885847	0.989	0.947	0.000214712	Clptm1
Cdadc1	0.0384647	0.885477	0.828	0.798	1	Cdadc1
B4galnt1	3.11611e-05	0.885146	0.925	0.872	0.563673	B4galnt1
Ddx27	0.0111927	0.885008	0.559	0.372	1	Ddx27
Bin1	6.17122e-08	0.884551	0.989	0.957	0.00111631	Bin1
Gyg	0.0177286	0.884351	0.71	0.723	1	Gyg
Syt13	1.71474e-08	0.883956	0.989	0.894	0.000310179	Syt13
Afap1l1	0.926775	0.883916	0.086	0.085	1	Afap1l1
5031425E22Rik	0.0183232	0.883901	0.355	0.202	1	5031425E22Rik
Hdac5	0.0200478	0.883798	0.57	0.457	1	Hdac5
Sp3	0.19489	0.88376	0.301	0.223	1	Sp3
4833422C13Rik	0.253854	0.883495	0.323	0.266	1	4833422C13Rik
Cyp46a1	3.92971e-10	0.882752	0.978	0.989	7.10845e-06	Cyp46a1
Fxyd5	0.0822999	0.882719	0.269	0.17	1	Fxyd5
2025-03-08	0.0672758	0.882507	0.323	0.213	1	2025-03-08
Fbxo45	0.00119457	0.882373	0.677	0.436	1	Fbxo45
Tmem206	0.258636	0.88182	0.312	0.266	1	Tmem206
Mgat2	0.00394193	0.881623	0.699	0.553	1	Mgat2
Pla2g15	0.024024	0.881609	0.462	0.319	1	Pla2g15
Ehd1	0.103916	0.88154	0.409	0.319	1	Ehd1
Sult4a1	2.28425e-11	0.881213	0.989	0.936	4.13199e-07	Sult4a1
Haus5	0.703816	0.880942	0.129	0.16	1	Haus5
Per1	2.60005e-06	0.880496	0.946	0.819	0.0470323	Per1
Ttyh3	2.93618e-06	0.879868	0.946	0.691	0.0531125	Ttyh3
Idh1	0.00150924	0.879089	0.591	0.436	1	Idh1
Ece2	0.038526	0.878955	0.129	0.043	1	Ece2
Pwp1	0.51143	0.878775	0.333	0.33	1	Pwp1
Srebf2	2.94665e-05	0.878529	0.849	0.766	0.53302	Srebf2
Lpcat4	3.89984e-06	0.87832	0.903	0.66	0.0705442	Lpcat4
Fam40a	2.80238e-05	0.87807	0.828	0.606	0.506923	Fam40a
Fam92b	0.0178904	0.878057	0.086	0.011	1	Fam92b
Capn1	0.215372	0.877952	0.226	0.16	1	Capn1
Ret	0.148452	0.876792	0.065	0.021	1	Ret
Lrrn3	0.00155611	0.876718	0.516	0.309	1	Lrrn3
Zfp574	0.0352874	0.876492	0.538	0.394	1	Zfp574
Slc27a1	0.0525327	0.876464	0.452	0.33	1	Slc27a1
Smarca2	0.000181934	0.876182	0.914	0.819	1	Smarca2
Zfp438	0.81403	0.876054	0.054	0.064	1	Zfp438
Wwc1	0.329042	0.876021	0.355	0.309	1	Wwc1
Ephb6	1.6008e-05	0.875405	0.914	0.809	0.289569	Ephb6
Fam118b	0.0729614	0.875034	0.548	0.489	1	Fam118b
Hif1a	5.59576e-05	0.874976	0.86	0.649	1	Hif1a
Zfp783	0.0439195	0.874805	0.269	0.149	1	Zfp783
Rab40c	0.0299929	0.874799	0.602	0.489	1	Rab40c
Rccd1	0.701849	0.874536	0.086	0.106	1	Rccd1
Wscd2	0.000592402	0.874497	0.656	0.479	1	Wscd2
1700012D01Rik	0.0127187	0.873999	0.065	0	1	1700012D01Rik
Srxn1	0.0110001	0.873611	0.796	0.702	1	Srxn1
Tmem181a	2.36869e-10	0.87319	1	0.926	4.28471e-06	Tmem181a
H1f0	7.59413e-06	0.872839	0.914	0.777	0.13737	H1f0
Slc10a3	0.219977	0.872807	0.129	0.074	1	Slc10a3
Cpped1	0.0593922	0.87228	0.634	0.596	1	Cpped1
Usp28	0.10102	0.872172	0.333	0.234	1	Usp28
Cog1	0.00104095	0.872156	0.753	0.564	1	Cog1
Mmab	0.0186915	0.872068	0.441	0.277	1	Mmab
Fbxl19	0.367639	0.871826	0.086	0.053	1	Fbxl19
Adcy2	0.00624217	0.871574	0.828	0.606	1	Adcy2
Med12l	0.0171736	0.871574	0.355	0.202	1	Med12l
Mgat1	0.0452953	0.871422	0.344	0.223	1	Mgat1
Gm505	0.194382	0.870573	0.118	0.064	1	Gm505
Ttc7	0.740228	0.869419	0.129	0.117	1	Ttc7
Sec61a2	5.67256e-06	0.869278	0.925	0.809	0.102611	Sec61a2
Lin9	0.226215	0.86826	0.14	0.085	1	Lin9
Zfp579	0.0205197	0.867586	0.301	0.16	1	Zfp579
Net1	0.791843	0.867054	0.312	0.319	1	Net1
Nrbp1	2.59562e-06	0.866957	0.946	0.883	0.0469521	Nrbp1
Dcbld1	0.0403449	0.866928	0.312	0.181	1	Dcbld1
2610100L16Rik	0.00617652	0.866116	0.323	0.138	1	2610100L16Rik
Kif17	0.241008	0.865993	0.376	0.33	1	Kif17
2810055F11Rik	0.443185	0.865699	0.054	0.032	1	2810055F11Rik
Dcaf11	0.000437824	0.86563	0.785	0.638	1	Dcaf11
Actn2	0.223874	0.865414	0.312	0.245	1	Actn2
Trpv6	0.531723	0.865215	0.14	0.117	1	Trpv6
Arl15	0.0373474	0.864939	0.355	0.223	1	Arl15
Sap18	0.000116335	0.864617	0.86	0.766	1	Sap18
Myo5c	0.207743	0.864324	0.118	0.064	1	Myo5c
Nudt13	0.88658	0.864132	0.172	0.191	1	Nudt13
Spata6	0.241652	0.863981	0.054	0.021	1	Spata6
Golph3l	0.122936	0.863456	0.29	0.202	1	Golph3l
Nlgn3	2.32248e-07	0.863404	0.968	0.809	0.00420113	Nlgn3
Thap4	0.0256371	0.862968	0.57	0.468	1	Thap4
Dnmt3a	0.000511496	0.862588	0.882	0.809	1	Dnmt3a
Tppp3	0.000703753	0.862335	0.731	0.564	1	Tppp3
Tmem55a	0.00687711	0.862053	0.624	0.489	1	Tmem55a
Itfg1	8.5762e-08	0.861926	1	0.904	0.00155135	Itfg1
Cflar	0.273365	0.861842	0.29	0.234	1	Cflar
Sart3	0.120015	0.861377	0.387	0.309	1	Sart3
Arfip1	0.355437	0.861267	0.183	0.138	1	Arfip1
Bnip3	1.18783e-07	0.860999	0.989	0.894	0.00214866	Bnip3
4930479D17Rik	0.0555602	0.860949	0.065	0.011	1	4930479D17Rik
Atn1	0.00154665	0.860836	0.914	0.84	1	Atn1
Phactr1	1.10584e-09	0.860683	0.989	0.968	2.00036e-05	Phactr1
Rsph3a	0.00027558	0.859885	0.742	0.564	1	Rsph3a
Cic	0.0541447	0.859681	0.57	0.489	1	Cic
Gm10033	0.122556	0.859334	0.172	0.096	1	Gm10033
Kifc3	0.00907145	0.858982	0.495	0.298	1	Kifc3
Mpzl1	0.807944	0.858867	0.183	0.181	1	Mpzl1
Haus8	0.376272	0.858711	0.269	0.223	1	Haus8
Btbd19	0.311361	0.858654	0.323	0.277	1	Btbd19
5730577I03Rik	0.0838996	0.858439	0.129	0.053	1	5730577I03Rik
Ppm1d	0.0854407	0.858395	0.258	0.16	1	Ppm1d
Prkar2b	0.00277785	0.857993	0.796	0.574	1	Prkar2b
B3gnt7	0.0233581	0.857846	0.054	0	1	B3gnt7
Plbd2	0.000628195	0.857806	0.753	0.553	1	Plbd2
Taf6	0.00842148	0.857242	0.667	0.5	1	Taf6
A730017C20Rik	0.0060934	0.856747	0.656	0.511	1	A730017C20Rik
Atp1b3	3.18881e-05	0.8566	0.892	0.766	0.576823	Atp1b3
Cidea	0.16063	0.856445	0.151	0.085	1	Cidea
Ptpn13	0.723818	0.856379	0.054	0.043	1	Ptpn13
Nr1d1	9.42994e-09	0.856158	1	0.989	0.000170578	Nr1d1
Ncrna00085	0.266029	0.856095	0.204	0.149	1	Ncrna00085
Armc7	0.218706	0.856009	0.312	0.245	1	Armc7
Trim45	0.141405	0.85598	0.129	0.064	1	Trim45
Mgat4a	7.94036e-05	0.855821	0.828	0.713	1	Mgat4a
Galnt14	0.0613204	0.855519	0.548	0.457	1	Galnt14
Chmp1a	3.37379e-05	0.855428	0.925	0.851	0.610284	Chmp1a
Nr4a3	0.00251296	0.854625	0.624	0.447	1	Nr4a3
Clstn1	1.11432e-09	0.854619	1	0.926	2.0157e-05	Clstn1
Hnrnph2	7.14961e-06	0.854368	0.946	0.819	0.129329	Hnrnph2
B3galnt1	5.76608e-06	0.85421	0.903	0.67	0.104303	B3galnt1
Laptm4b	0.00719777	0.853588	0.699	0.596	1	Laptm4b
Opa3	0.00131297	0.853471	0.785	0.649	1	Opa3
Stat5b	0.0497457	0.853352	0.183	0.085	1	Stat5b
Nt5c2	0.00614684	0.852979	0.731	0.66	1	Nt5c2
Ckap4	0.0202111	0.851702	0.344	0.191	1	Ckap4
Zc3h14	5.03714e-06	0.851515	0.871	0.606	0.0911169	Zc3h14
Grb14	0.00930898	0.851339	0.441	0.277	1	Grb14
Impdh1	8.59055e-07	0.850366	0.871	0.5	0.0155394	Impdh1
Lct	0.0233581	0.850274	0.054	0	1	Lct
Ppargc1b	0.0053772	0.850265	0.57	0.351	1	Ppargc1b
Vps33b	0.016478	0.849381	0.473	0.319	1	Vps33b
Tmbim1	0.452405	0.848931	0.054	0.032	1	Tmbim1
Eif4h	5.9427e-10	0.848865	1	0.968	1.07498e-05	Eif4h
Tmem151a	1.17816e-08	0.848406	0.989	0.979	0.000213118	Tmem151a
Rnf115	0.000401874	0.848127	0.785	0.66	1	Rnf115
Dynlt1b	4.726e-06	0.84807	0.376	0.085	0.0854887	Dynlt1b
Trim35	4.08589e-06	0.847901	0.978	0.862	0.0739096	Trim35
Gemin8	0.168418	0.847777	0.258	0.181	1	Gemin8
Tmem63c	0.000460715	0.847033	0.753	0.564	1	Tmem63c
Ehd3	7.03255e-06	0.847004	0.892	0.681	0.127212	Ehd3
Ipo13	0.000385319	0.846398	0.774	0.628	1	Ipo13
Apex2	0.915283	0.845512	0.269	0.309	1	Apex2
Bcdin3d	0.386575	0.845219	0.204	0.16	1	Bcdin3d
Abcd3	0.0396445	0.845179	0.624	0.521	1	Abcd3
App	3.41878e-12	0.844773	1	1	6.18424e-08	App
Tmem198	0.00262544	0.844665	0.817	0.745	1	Tmem198
Zdhhc8	0.00332683	0.844656	0.742	0.596	1	Zdhhc8
Brox	0.0718599	0.843701	0.462	0.362	1	Brox
Pip4k2c	0.000237552	0.843084	0.817	0.691	1	Pip4k2c
Sh2b1	9.00051e-05	0.84278	0.774	0.532	1	Sh2b1
Rnf11	3.15363e-07	0.842676	0.968	0.862	0.00570461	Rnf11
Rrp1b	0.726279	0.842303	0.215	0.202	1	Rrp1b
Ewsr1	8.44896e-08	0.842046	0.968	0.936	0.00152833	Ewsr1
Cept1	0.00148043	0.841621	0.634	0.436	1	Cept1
Dtnb	0.000205892	0.840839	0.925	0.883	1	Dtnb
1110038D17Rik	0.0779122	0.840277	0.226	0.128	1	1110038D17Rik
Cacna1b	0.00232504	0.840162	0.634	0.415	1	Cacna1b
Rab18	6.31807e-07	0.84005	0.935	0.809	0.0114288	Rab18
Ogg1	0.632379	0.839925	0.108	0.138	1	Ogg1
Osbpl1a	2.24207e-08	0.839704	0.978	0.947	0.000405568	Osbpl1a
Ndst2	0.0376506	0.839184	0.204	0.096	1	Ndst2
Twist2	0.00409284	0.83856	0.226	0.074	1	Twist2
Phtf2	0.0847045	0.838269	0.258	0.149	1	Phtf2
Arl8a	1.42123e-07	0.838199	1	0.936	0.00257085	Arl8a
Crkl	0.138875	0.837853	0.344	0.245	1	Crkl
Mettl9	3.12539e-05	0.837837	0.871	0.702	0.565352	Mettl9
Sirt1	0.825381	0.83614	0.065	0.074	1	Sirt1
Spata2l	4.79005e-05	0.835883	0.914	0.766	0.866472	Spata2l
4930413G21Rik	0.0499926	0.835661	0.323	0.223	1	4930413G21Rik
Myo1c	0.803376	0.835601	0.14	0.128	1	Myo1c
6330503K22Rik	0.0869642	0.835454	0.516	0.415	1	6330503K22Rik
Lamb1	0.0656631	0.835143	0.269	0.16	1	Lamb1
Gpc4	0.78575	0.835008	0.226	0.223	1	Gpc4
Rabif	0.000800756	0.834844	0.785	0.649	1	Rabif
D3Ertd254e	0.302386	0.834572	0.226	0.17	1	D3Ertd254e
H13	5.13028e-06	0.834221	0.892	0.809	0.0928017	H13
1700030F04Rik	0.251845	0.833664	0.097	0.053	1	1700030F04Rik
Slc6a6	0.0120271	0.833433	0.774	0.638	1	Slc6a6
Abcb8	0.00856764	0.833335	0.667	0.553	1	Abcb8
Nop2	0.0253554	0.833312	0.516	0.404	1	Nop2
Kdm2a	0.187734	0.833248	0.505	0.489	1	Kdm2a
A330040F15Rik	0.223138	0.833177	0.323	0.266	1	A330040F15Rik
Pi4kb	0.8419	0.833091	0.301	0.319	1	Pi4kb
Eml2	0.949094	0.83307	0.237	0.266	1	Eml2
Socs5	0.00784905	0.832953	0.763	0.723	1	Socs5
Ei24	0.000312272	0.832894	0.839	0.617	1	Ei24
Errfi1	0.0214953	0.832522	0.505	0.362	1	Errfi1
Ncrna00086	0.0599334	0.832383	0.505	0.436	1	Ncrna00086
Alg10b	0.15355	0.832286	0.151	0.085	1	Alg10b
Taf7	0.00289131	0.832224	0.452	0.245	1	Taf7
Dscam	0.219005	0.831785	0.43	0.34	1	Dscam
Kctd9	0.539295	0.831746	0.075	0.053	1	Kctd9
Ccdc164	0.376863	0.831677	0.301	0.266	1	Ccdc164
Uhrf1bp1	0.415172	0.831457	0.215	0.17	1	Uhrf1bp1
Srsf4	0.0487464	0.831399	0.57	0.468	1	Srsf4
Zfp324	0.462656	0.83139	0.129	0.096	1	Zfp324
Man2b2	0.0373215	0.831153	0.387	0.266	1	Man2b2
Nsun3	0.14417	0.830819	0.065	0.021	1	Nsun3
Tmem135	0.027116	0.830819	0.742	0.606	1	Tmem135
4933424G06Rik	0.0443236	0.830673	0.215	0.106	1	4933424G06Rik
Terf1	0.0441633	0.830628	0.409	0.287	1	Terf1
Gm5506	7.38476e-11	0.829655	0.989	0.904	1.33583e-06	Gm5506
Tbcd	0.040147	0.829602	0.538	0.426	1	Tbcd
Atg4c	0.00362546	0.829024	0.581	0.362	1	Atg4c
Pnpla2	0.0336024	0.828914	0.258	0.138	1	Pnpla2
Zrsr1	3.94887e-05	0.828773	0.828	0.564	0.714312	Zrsr1
Kif3c	0.000221582	0.828638	0.882	0.681	1	Kif3c
Gm8179	0.00127219	0.828226	0.151	0.021	1	Gm8179
Pgrmc1	2.49911e-10	0.828043	1	1	4.52065e-06	Pgrmc1
C030048B08Rik	0.328303	0.82789	0.333	0.287	1	C030048B08Rik
Gfm1	0.301416	0.827628	0.376	0.351	1	Gfm1
Cdk12	0.628358	0.827476	0.43	0.457	1	Cdk12
Fv1	0.449971	0.827182	0.14	0.106	1	Fv1
2310022B05Rik	0.190367	0.827158	0.172	0.106	1	2310022B05Rik
Dnajc21	0.00609452	0.827071	0.538	0.372	1	Dnajc21
Smpd4	0.00261487	0.826718	0.71	0.553	1	Smpd4
Gmcl1	0.0191804	0.826369	0.613	0.468	1	Gmcl1
Cyp7b1	0.402203	0.826368	0.247	0.202	1	Cyp7b1
Nkrf	0.0922346	0.826109	0.43	0.351	1	Nkrf
Phyhip	3.134e-09	0.82577	1	1	5.66909e-05	Phyhip
Itga3	0.594473	0.825536	0.194	0.17	1	Itga3
Slc7a8	1.39591e-05	0.825469	0.957	0.809	0.252506	Slc7a8
C230081A13Rik	0.0062255	0.825265	0.634	0.521	1	C230081A13Rik
4933406I18Rik	0.381651	0.825006	0.097	0.064	1	4933406I18Rik
Sh3bp5l	0.00250982	0.824852	0.602	0.394	1	Sh3bp5l
Gabpa	0.633993	0.824482	0.161	0.202	1	Gabpa
Ccl17	0.0477221	0.824349	0.172	0.074	1	Ccl17
Ctns	0.35524	0.824294	0.226	0.181	1	Ctns
Arl2bp	1.15744e-05	0.824218	0.903	0.745	0.209369	Arl2bp
Arl1	2.74237e-08	0.823948	1	0.798	0.000496067	Arl1
Reep3	0.440075	0.823766	0.151	0.117	1	Reep3
B4galt7	0.00606283	0.822349	0.527	0.34	1	B4galt7
Nploc4	0.014764	0.822144	0.753	0.596	1	Nploc4
Lmnb2	0.376902	0.82206	0.237	0.191	1	Lmnb2
Zbed6	0.577797	0.821144	0.118	0.096	1	Zbed6
Cln8	0.321153	0.820946	0.366	0.34	1	Cln8
Sat1	0.0444917	0.820849	0.473	0.319	1	Sat1
Ugp2	0.0424145	0.820728	0.462	0.34	1	Ugp2
Naa25	0.0157649	0.820697	0.591	0.5	1	Naa25
Tapbp	0.0559039	0.820696	0.559	0.468	1	Tapbp
Actn4	0.000196407	0.820384	0.817	0.809	1	Actn4
Nup133	0.004602	0.820252	0.473	0.287	1	Nup133
Camta1	0.0188949	0.820195	0.806	0.734	1	Camta1
Src	0.0595737	0.819936	0.441	0.351	1	Src
Trpv2	0.00434986	0.819813	0.591	0.426	1	Trpv2
Faf1	0.000549439	0.81929	0.667	0.415	1	Faf1
Prrt1	0.0334004	0.818903	0.57	0.457	1	Prrt1
Lrrc8d	0.0159291	0.818811	0.559	0.404	1	Lrrc8d
Creg2	0.000166575	0.818172	0.86	0.787	1	Creg2
Kcnc4	3.74137e-05	0.81792	0.925	0.787	0.676777	Kcnc4
Cdc23	0.00232854	0.817459	0.667	0.489	1	Cdc23
9030224M15Rik	0.341675	0.817134	0.075	0.043	1	9030224M15Rik
Ak4	0.00135851	0.816918	0.828	0.766	1	Ak4
Rhoq	0.485268	0.816682	0.097	0.138	1	Rhoq
Fads3	0.000323977	0.816672	0.839	0.713	1	Fads3
Dopey1	0.158685	0.816438	0.43	0.362	1	Dopey1
Glis1	0.000620634	0.8162	0.118	0	1	Glis1
Cirh1a	0.0327062	0.815772	0.645	0.574	1	Cirh1a
2500003M10Rik	1.82923e-07	0.815723	0.968	0.787	0.00330889	2500003M10Rik
Top3b	0.00175954	0.815234	0.57	0.33	1	Top3b
Mccc2	0.867731	0.815224	0.258	0.309	1	Mccc2
Pik3r2	8.63985e-06	0.814631	0.957	0.84	0.156286	Pik3r2
[truncated: 9,688 more rows]

## Sheet: NAc exclusive proteins
Corresponding gene	RNAseq NAc value	RNAseq PAG value	NAc/PAG avg log2FC
Arl6ip5	0.572938	0.187434	1.82988
Pcdh9	0.65744	0.262402	1.18411
Ndufa7	0.56746	1.01943	-1.3522
Sorbs2	0.617419	0.199521	1.97398
Ndufa3	0.224123	0.667709	-2.14361
Slc39a6	0.312313	0.125637	1.22768
Apbb1	2.29356	1.8114	0.679432
Astn1	0.857628	0.430648	1.24284
Faim2	2.45304	2.13213	0.427485
Pex5l	0.167186	0.480704	-1.87029
Ndufs5	0.116912	0.241187	-1.16899
Grcc10	1.08859	1.48762	-0.87916
Arfgap1	0.894755	0.506666	1.01967
Marcksl1	0.632595	0.260592	1.45402
Tomm6	0.416372	0.613	-0.757464
Thy1	0.549439	0.81121	-0.787168
Bin1	1.14454	0.767806	0.884551
Cox5b	1.09643	1.69094	-1.32179
Basp1	1.88651	1.63729	0.382536
Rps21	0.205764	0.415853	-1.22625
Sh3gl2	2.06613	1.0657	1.52179
Atp6ap1	2.63516	2.0305	0.619197
Hsp90aa1	2.68487	3.17662	-0.906535
Kcnc1	0.241045	0.0820042	1.57534
Hspa8	3.26481	2.82092	0.459251
Atp1b2	0.476257	0.0480303	3.50523
App	2.88483	2.13292	0.844773
Ahi1	0.926751	1.19706	-0.519684
Rtn4	1.41276	0.624263	1.79234
Nme2	0.604861	1.0581	-1.2793
Ndufa5	0.726989	1.14513	-1.10759
Idh3a	1.7646	1.19293	0.720847
Sod2	0.764381	1.08576	-0.841083
Elmod1	0.369297	0.652999	-1.02442
Snap47	2.592	2.2548	0.402433
Rnf14	1.84113	1.25285	0.692539
Cryab	0.18001	0.0102352	3.59639
Alcam	0.327502	0.0521784	2.96033
Pld3	2.90846	2.52028	0.566525
Syn2	2.53609	1.87979	1.06166
Clptm1	1.37649	0.874539	0.885847
Klc1	2.53143	1.87245	0.720528
Atp6v1a	2.42706	1.81752	0.739978
Hspe1	0.424835	0.717399	-1.13548
Ewsr1	1.25365	0.80226	0.842046
Baiap2	1.88571	1.52915	0.605227
Ndufv2	1.42757	1.91857	-0.910501
Atp6v1b2	3.093	2.32697	0.751376
Crym	1.3382	2.18996	-1.26532

## Sheet: PAG exclusive proteins
Corresponding gene	RNAseq NAc value	RNAseq PAG value	NAc/PAG avg log2FC
Mgst3	1.00376	1.45337	-1.01818
Rps15a	0.272382	0.468756	-0.948243
Rpl14	0.825394	1.16339	-0.828607
Rps25	0.313619	0.645792	-1.39256
Sccpdh	1.49534	0.53096	2.48173
Ctbp1	1.11065	0.702343	0.782086
Rpl18	0.634688	0.990125	-1.0559
Ppp3r1	1.11825	0.79428	0.641609
Mif	1.4367	1.8861	-1.08286
Cox6c	0.832979	1.41217	-1.4277
Rps8	0.354942	0.773794	-1.61967
Slc25a22	1.72188	1.04144	1.10882
Slc25a5	1.55716	2.17599	-1.21746
Rpl32	0.429362	0.795342	-1.31928
Gdi1	2.45775	1.90635	0.582227
